# Supplementary material for: Shotgun proteomics reveals physiological response to ocean acidification in Crassostrea gigas
Source: BMC Genomics. 2014 Nov 3;15(1):951. doi: 10.1186/1471-2164-15-951 (PMC4531390; doi:10.1186/1471-2164-15-951)
Supplement: Supplementary file 2 — Additional file 2: Table S1: Raw and normalized (proportion) fatty acid data for 8 oysters each from 400 and 2800 μatm p CO2 and 7 oysters from 800 μatm. (XLSX 66 KB) [file 12864_2014_7071_MOESM2_ESM.xlsx]

## Sheet: raw
Oyster (Treatment_replicate)	14:0	15:0	i-16:0	16:0	16:1N-8	i-17:0	a-17:0	16:2N-6	17:0	i-18:0	a-18:0	18:0	18:1N-9	18:1N-7	18:2N-6	18:3N-3	20:1N-11	20:1N-9	20:1N-5	20:4N-6	20:5N-3	22:5N-6	22:5N-3	22:6N-3
2800_1	19.1171	5.59956	34.3124	170.701	47.8818	8.80208	0	3.34757	10.7315	4.13372	11.824	64.6065	35.8408	32.8129	9.46714	5.97852	18.6401	12.6278	50.4986	19.65	153.573	6.61147	7.66492	188.933
2800_2	12.9642	5.55013	37.1225	147.592	44.387	10.0092	3.02634	4.47772	11.2818	3.05003	12.8939	65.1345	24.6782	26.5806	6.30478	4.6534	13.2185	12.9219	49.3198	26.2678	142.785	7.53116	7.28242	189.025
2800_3	8.12255	2.76477	23.7976	150.805	34.8873	6.95421	0	3.92738	8.78116	0	14.0353	76.9817	35.0296	23.7853	7.40715	5.18514	12.5879	13.5601	55.3921	18.0572	152.365	5.31063	6.24995	187.425
2800_4	19.4089	4.90162	24.057	169.847	37.6813	6.56268	0	2.70738	8.5224	0	8.33491	55.4958	29.9999	24.7712	8.85425	5.70632	14.6598	9.14552	34.6014	13.1643	147.637	3.8864	6.47858	163.185
2800_5	29.8144	6.05581	28.7206	196.937	46.4848	8.14617	2.36385	2.98705	10.0566	0	10.5605	58.6474	37.6326	34.9106	11.0142	7.01829	19.5398	10.8705	39.695	16.1091	177.714	4.83131	7.64292	195.453
2800_6	11.784	5.73599	36.2791	128.139	43.8477	9.80766	3.02309	4.39936	11.4247	2.65206	12.5068	63.7284	28.4247	23.7915	6.58936	5.02812	11.9988	13.6292	51.4551	23.0224	138.838	6.86903	7.62385	167.018
2800_7	5.01527	3.24276	22.7555	74.9012	28.3349	6.1022	0	3.11894	6.84309	0	8.78165	43.1302	12.0118	14.4498	2.47831	0	7.14389	7.38184	33.6188	13.0568	82.9005	0	4.30643	81.7584
2800_8	69.7316	9.85289	33.6196	403.255	30.8619	12.9935	4.03621	3.30597	15.7004	0	13.1782	94.0295	94.2666	54.1544	26.0827	15.1029	31.9479	12.9822	60.1013	20.9366	318.142	10.3074	11.7688	348.08
400_1	24.3579	7.76549	37.1498	191.426	50.2548	11.1729	3.93952	4.1875	13.6944	2.9284	15.3384	78.883	42.4188	35.1897	8.38787	5.68516	16.9929	14.5273	56.1902	26.1594	182.336	6.41794	8.21849	202.022
400_2	20.8686	6.59626	21.4481	151.533	18.8512	7.48793	0	2.60366	8.55828	0	8.46486	47.7771	39.3351	21.3229	9.96026	6.16894	13.7235	8.51484	35.2638	15.8963	124.496	6.19055	5.94807	148.929
400_3	8.78655	5.30498	24.0724	92.6804	30.6888	6.36194	0	3.05633	7.81171	0	8.49448	46.7195	19.1105	16.7498	4.78635	3.66228	8.69535	9.21209	33.084	15.7811	87.5701	4.18676	4.06156	106.124
400_4	22.3683	5.19643	26.2721	188.687	43.3617	8.70099	2.83302	3.42999	10.2648	0	8.82184	59.2046	34.4771	32.7223	11.3974	7.09087	16.6298	8.06164	35.8826	19.1424	152.462	6.51652	6.8888	182.171
400_5	10.8592	6.51702	30.1408	112.92	38.6064	8.47842	0	4.85875	9.6444	0	10.7702	54.8796	21.4949	19.2111	7.5681	5.69743	9.26334	10.8164	39.6486	20.1833	95.8448	7.96509	4.95815	109.241
400_6	47.5122	8.06909	30.4504	282.202	26.6498	9.89256	2.83452	2.89425	12.2862	2.74377	11.0829	64.5314	68.8135	43.4237	16.4945	9.76592	23.194	12.0656	49.0011	19.6418	243.966	6.87665	8.35188	268.125
400_7	6.6074	2.68017	17.7844	68.3235	23.1924	4.5403	0	0	5.73366	6.19786	7.4889	33.8329	12.8002	13.6265	4.35058	3.35228	6.88985	6.70653	28.0595	13.2175	69.7114	4.75577	3.59189	85.0405
400_8	48.7732	9.42584	35.0548	320.108	32.3483	12.0806	3.82463	3.84185	14.672	0	12.5249	81.0284	64.0872	46.0639	19.4579	9.6665	26.1925	13.5997	50.3224	21.6788	271.748	6.81587	11.7925	310.011
800_1	15.9969	5.67391	31.876	154.369	42.2749	9.32685	3.25547	3.96473	10.5603	0	13.2063	62.6318	36.5472	24.3822	5.82155	4.00939	15.6758	12.731	50.427	20.0067	144.313	3.97566	6.97999	189.135
800_2	22.5655	6.78109	31.7448	179.972	28.9345	9.89262	2.87907	3.59367	11.1603	3.00934	11.8389	66.3918	32.8885	31.6222	9.59614	6.31085	18.3269	10.8909	49.2875	21.222	164.19	4.45339	7.87478	195.496
800_3	7.80579	2.28683	30.2796	109.874	45.4862	4.73206	0	4.1642	5.29098	0	11.1477	39.3398	20.8137	22.7918	5.73161	3.85906	8.67978	5.36679	31.4058	11.8183	116.496	4.83465	4.26325	117.129
800_4	9.46383	3.86672	26.2722	100.932	34.8579	7.19226	0	3.24214	8.5825	0	10.1196	48.5457	22.3217	21.0007	5.98074	4.82232	7.85998	9.50669	36.2822	17.3641	95.0071	5.51814	4.14691	101.603
800_5	15.4511	6.68573	27.5995	150.268	39.0567	8.46929	0	3.33249	8.85431	0	11.1413	54.0043	24.7898	22.7051	7.42129	4.70349	12.1232	8.54363	42.5244	16.373	124.169	5.00526	6.35466	148.457
800_6	5.61494	4.46034	31.8117	95.7996	37.1279	8.31838	0	4.01955	11.0506	0	11.4102	59.6297	16.8729	18.8548	3.61803	3.29092	7.95353	12.5974	43.703	20.932	105.785	5.01801	6.33576	134.337
800_7	8.17498	5.02718	42.9001	120.017	48.5665	9.01262	0	4.37729	11.8363	2.4515	12.8404	66.7144	24.0988	21.8887	4.24612	3.92407	11.2771	15.1305	50.3301	22.8968	138.33	4.15402	7.2451	161.508

## Sheet: normalized
Oyster (Treatment_replicate)	14:0	15:0	i-16:0	16:0	16:1N-8	i-17:0	a-17:0	16:2N-6	17:0	i-18:0	a-18:0	18:0	18:1N-9	18:1N-7	18:2N-6	18:3N-3	20:1N-11	20:1N-9	20:1N-5	20:4N-6	20:5N-3	22:5N-6	22:5N-3	22:6N-3
2800_1	0.0207039	0.00606436	0.0371606	0.18487	0.0518564	0.00953272	0	0.00362544	0.0116223	0.00447685	0.0128054	0.0699693	0.0388159	0.0355366	0.010253	0.00647478	0.0201874	0.0136759	0.0546903	0.0212811	0.166321	0.00716027	0.00830116	0.204615
2800_2	0.0149347	0.00639373	0.042765	0.170025	0.0511337	0.0115305	0.00348633	0.00515832	0.0129966	0.00351363	0.0148537	0.0750348	0.0284292	0.0306208	0.00726309	0.0053607	0.0152276	0.014886	0.0568163	0.0302604	0.164488	0.00867587	0.00838933	0.217756
2800_3	0.00951772	0.00323966	0.0278852	0.176708	0.0408797	0.0081487	0	0.00460197	0.0102895	0	0.0164461	0.0902044	0.0410465	0.0278708	0.00867944	0.00607577	0.0147501	0.0158892	0.0649065	0.0211589	0.178536	0.00622281	0.00732348	0.219619
2800_4	0.024273	0.00613003	0.030086	0.212412	0.0471247	0.00820737	0	0.00338588	0.0106582	0	0.0104237	0.0694037	0.0375182	0.0309792	0.0110732	0.00713639	0.0183337	0.0114375	0.043273	0.0164634	0.184637	0.00486038	0.00810219	0.204081
2800_5	0.0309533	0.00628714	0.0298177	0.20446	0.0482605	0.00845735	0.00245415	0.00310115	0.0104408	0	0.0109639	0.0608877	0.0390701	0.0362442	0.011435	0.00728639	0.0202863	0.0112857	0.0412113	0.0167245	0.184503	0.00501586	0.00793488	0.20292
2800_6	0.0144126	0.0070155	0.0443718	0.156723	0.0536286	0.0119954	0.00369744	0.00538071	0.0139732	0.00324365	0.0152966	0.0779441	0.0347653	0.0290986	0.00805923	0.00614973	0.0146754	0.0166695	0.0629331	0.028158	0.169808	0.00840129	0.00932448	0.204274
2800_7	0.0108713	0.00702912	0.0493257	0.162358	0.0614197	0.0132273	0	0.00676072	0.0148333	0	0.0190354	0.0934905	0.0260371	0.0313219	0.00537207	0	0.0154853	0.0160011	0.0728733	0.0283023	0.179698	0	0.00933477	0.177222
2800_8	0.0411532	0.00581484	0.0198411	0.237988	0.0182136	0.00766833	0.00238203	0.00195107	0.00926582	0	0.00777731	0.055493	0.0556329	0.0319601	0.0153931	0.00891324	0.0188546	0.00766165	0.0354697	0.0123561	0.187757	0.00608308	0.00694552	0.205425
400_1	0.0232946	0.00742651	0.0355282	0.18307	0.0480611	0.0106852	0.00376755	0.00400471	0.0130966	0.00280057	0.0146689	0.0754396	0.0405672	0.0336536	0.00802173	0.00543699	0.0162512	0.0138932	0.0537374	0.0250175	0.174377	0.00613779	0.00785974	0.193203
400_2	0.0285896	0.00903674	0.0293835	0.207597	0.0258257	0.0102583	0	0.00356696	0.0117247	0	0.0115967	0.0654537	0.0538882	0.029212	0.0136453	0.00845132	0.0188009	0.0116652	0.0483107	0.0217775	0.170557	0.00848093	0.00814873	0.204029
400_3	0.0160631	0.0096983	0.0440079	0.169434	0.0561037	0.0116306	0	0.00558743	0.014281	0	0.0155292	0.0854103	0.0349368	0.0306211	0.00875016	0.0066952	0.0158964	0.0168411	0.0604825	0.0288503	0.160091	0.00765402	0.00742514	0.194011
400_4	0.0250602	0.00582179	0.0294337	0.211394	0.04858	0.0097481	0.00317396	0.00384277	0.0115001	0	0.00988349	0.0663295	0.0386262	0.0366602	0.0127691	0.00794421	0.0186311	0.00903181	0.0402008	0.021446	0.17081	0.00730074	0.00771782	0.204094
400_5	0.0169791	0.0101897	0.0471268	0.176557	0.0603633	0.0132565	0	0.00759694	0.0150796	0	0.0168399	0.0858075	0.0336085	0.0300377	0.0118332	0.00890827	0.0144838	0.0169121	0.0619929	0.0315577	0.149859	0.0124539	0.00775236	0.170805
400_6	0.0373856	0.00634927	0.0239603	0.222055	0.0209698	0.00778409	0.00223038	0.00227738	0.00966754	0.00215897	0.00872075	0.0507773	0.0541468	0.0341685	0.0129789	0.00768444	0.0182505	0.00949398	0.0385571	0.0154554	0.191968	0.00541098	0.00657178	0.210978
400_7	0.0154204	0.00625501	0.0415055	0.159454	0.0541266	0.0105962	0	0	0.0133813	0.0144646	0.0174777	0.0789595	0.0298732	0.0318017	0.0101534	0.00782358	0.0160796	0.0156518	0.0654855	0.030847	0.162693	0.0110991	0.00838279	0.198468
400_8	0.0342239	0.00661407	0.0245978	0.224619	0.0226987	0.00847688	0.00268373	0.00269581	0.0102952	0	0.00878868	0.0568573	0.0449697	0.0323228	0.0136535	0.00678294	0.0183791	0.00954284	0.035311	0.0152119	0.190684	0.00478267	0.00827471	0.217534
800_1	0.0184479	0.00654324	0.0367599	0.17802	0.0487521	0.0107559	0.00375426	0.00457219	0.0121783	0	0.0152297	0.072228	0.0421468	0.0281179	0.0067135	0.00462369	0.0180776	0.0146816	0.0581532	0.023072	0.166424	0.00458479	0.00804943	0.218113
800_2	0.0242399	0.00728426	0.0341004	0.193327	0.0310815	0.0106267	0.0030927	0.00386033	0.0119884	0.00323264	0.0127173	0.0713182	0.0353289	0.0339686	0.0103082	0.00677913	0.0196868	0.011699	0.0529447	0.0227967	0.176373	0.00478384	0.00845911	0.210003
800_3	0.0127214	0.00372693	0.0493477	0.179065	0.0741304	0.00771201	0	0.00678654	0.0086229	0	0.0181678	0.0641134	0.0339208	0.0371446	0.00934101	0.00628925	0.0141457	0.00874645	0.0511832	0.0192607	0.189858	0.0078792	0.00694797	0.190889
800_4	0.0161916	0.00661555	0.0449489	0.172685	0.0596382	0.0123052	0	0.00554696	0.0146838	0	0.0173136	0.0830566	0.0381902	0.03593	0.0102324	0.00825049	0.0134476	0.016265	0.062075	0.0297081	0.162547	0.00944096	0.00709493	0.173833
800_5	0.0206557	0.00893776	0.0368961	0.200884	0.0522126	0.0113221	0	0.00445501	0.0118368	0	0.0148941	0.0721952	0.03314	0.030353	0.00992108	0.00628782	0.0162068	0.0114215	0.0568483	0.0218882	0.165994	0.00669124	0.00849517	0.198463
800_6	0.00865781	0.0068775	0.0490512	0.147716	0.0572483	0.0128263	0	0.00619784	0.0170392	0	0.0175936	0.0919445	0.0260167	0.0290727	0.00557873	0.00507435	0.0122637	0.0194242	0.0673866	0.0322755	0.163112	0.00773739	0.00976926	0.207137
800_7	0.0102579	0.00630804	0.0538305	0.150595	0.0609406	0.0113089	0	0.00549257	0.014852	0.00307611	0.016112	0.0837124	0.0302389	0.0274657	0.00532798	0.00492387	0.0141503	0.0189856	0.0631535	0.0287306	0.173575	0.00521241	0.00909106	0.202659
