# Supplementary material for: Shotgun proteomics reveals physiological response to ocean acidification in Crassostrea gigas
Source: BMC Genomics. 2014 Nov 3;15(1):951. doi: 10.1186/1471-2164-15-951 (PMC4531390; doi:10.1186/1471-2164-15-951)
Supplement: Supplementary file 3 — Additional file 3: Table S2: ProteinProphet output for each technical replicate. Information for each protein includes percent coverage by sequenced peptides, total number unique peptides, total independent spectra (spectral count), and peptide sequences. (XLSX 28 MB) [file 12864_2014_7071_MOESM3_ESM.xlsx]

## Sheet: 2_01
entry no.	group probability	protein	protein link	protein probability	percent coverage	num unique peps	tot indep spectra	percent share of spectrum id's	description	protein molecular weight	protein length	is nondegenerate evidence	weight	precursor ion charge	peptide sequence	peptide link	nsp adjusted probability	initial probability	n tol termini	n sibling peptides bin	n instances	peptide group designator
1	1	CGI_10000041,CGI_10008574	http://regis-web.systemsbiology.net/tpp/cgi-bin/comet-fastadb.cgi?Ref=CGI_10000041&Db=/net/pr/vol1/ProteomicsResource/search/ProteomicsResource/2012/20120801_254_Roberts_OystersAcidification/database/oyster.v9.glean.final.rename.gff.pep&Pep=RPEFIPYQHLR+TLFWCPITNAGSEGYLEMTPEEELK,http://regis-web.systemsbiology.net/tpp/cgi-bin/comet-fastadb.cgi?Ref=CGI_10008574&Db=/net/pr/vol1/ProteomicsResource/se…	1	55.4	2	2	0.04	CGI_10000041,CGI_10008574	;	65;	Y	1	2	TLFWCPITNAGSEGYLEMTPEEELK	http://regis-web.systemsbiology.net/tpp/cgi-bin/peptidexml_html2.pl?PepMass=2914.3405&StdPep=TLFWCPITNAGSEGYLEMTPEEELK&MassError=0.5&xslt=xsltproc&cgi-bin=/tpp/cgi-bin/&ratioType=-1&Ref=2_TLFWCPITNAGSEGYLEMTPEEELK&Infile=/net/pr/vol1/ProteomicsResource/search/ProteomicsResource/2012/20120801_254_Roberts_OystersAcidification/20120821_OT1/v9/interact-20120821_101B_2_01.pep.xml	0.9992	0.999	2	2	1
1	1	CGI_10000041,CGI_10008574	http://regis-web.systemsbiology.net/tpp/cgi-bin/comet-fastadb.cgi?Ref=CGI_10000041&Db=/net/pr/vol1/ProteomicsResource/search/ProteomicsResource/2012/20120801_254_Roberts_OystersAcidification/database/oyster.v9.glean.final.rename.gff.pep&Pep=RPEFIPYQHLR+TLFWCPITNAGSEGYLEMTPEEELK,http://regis-web.systemsbiology.net/tpp/cgi-bin/comet-fastadb.cgi?Ref=CGI_10008574&Db=/net/pr/vol1/ProteomicsResource/se…	1	55.4	2	2	0.04	CGI_10000041,CGI_10008574	;	65;	Y	1	3	RPEFIPYQHLR	http://regis-web.systemsbiology.net/tpp/cgi-bin/peptidexml_html2.pl?PepMass=1454.7782&StdPep=&MassError=0.5&xslt=xsltproc&cgi-bin=/tpp/cgi-bin/&ratioType=-1&Ref=3_RPEFIPYQHLR&Infile=/net/pr/vol1/ProteomicsResource/search/ProteomicsResource/2012/20120801_254_Roberts_OystersAcidification/20120821_OT1/v9/interact-20120821_101B_2_01.pep.xml	0.9992	0.999	2	2	1
2	1	CGI_10000075,CGI_10020305	http://regis-web.systemsbiology.net/tpp/cgi-bin/comet-fastadb.cgi?Ref=CGI_10000075&Db=/net/pr/vol1/ProteomicsResource/search/ProteomicsResource/2012/20120801_254_Roberts_OystersAcidification/database/oyster.v9.glean.final.rename.gff.pep&Pep=NADMSEDMQQDAVDCATTALEK+NPTWHCIVGR,http://regis-web.systemsbiology.net/tpp/cgi-bin/comet-fastadb.cgi?Ref=CGI_10020305&Db=/net/pr/vol1/ProteomicsResource/search…	1	36	2	2	0.04	CGI_10000075,CGI_10020305	;	89;	Y	1	2	NADMSEDMQQDAVDCATTALEK	http://regis-web.systemsbiology.net/tpp/cgi-bin/peptidexml_html2.pl?PepMass=2441.9985&StdPep=NADMSEDMQQDAVDCATTALEK&MassError=0.5&xslt=xsltproc&cgi-bin=/tpp/cgi-bin/&ratioType=-1&Ref=2_NADMSEDMQQDAVDCATTALEK&Infile=/net/pr/vol1/ProteomicsResource/search/ProteomicsResource/2012/20120801_254_Roberts_OystersAcidification/20120821_OT1/v9/interact-20120821_101B_2_01.pep.xml	0.9992	0.999	2	2	1
2	1	CGI_10000075,CGI_10020305	http://regis-web.systemsbiology.net/tpp/cgi-bin/comet-fastadb.cgi?Ref=CGI_10000075&Db=/net/pr/vol1/ProteomicsResource/search/ProteomicsResource/2012/20120801_254_Roberts_OystersAcidification/database/oyster.v9.glean.final.rename.gff.pep&Pep=NADMSEDMQQDAVDCATTALEK+NPTWHCIVGR,http://regis-web.systemsbiology.net/tpp/cgi-bin/comet-fastadb.cgi?Ref=CGI_10020305&Db=/net/pr/vol1/ProteomicsResource/search…	1	36	2	2	0.04	CGI_10000075,CGI_10020305	;	89;	Y	1	2	NPTWHCIVGR	http://regis-web.systemsbiology.net/tpp/cgi-bin/peptidexml_html2.pl?PepMass=1238.5978&StdPep=NPTWHCIVGR&MassError=0.5&xslt=xsltproc&cgi-bin=/tpp/cgi-bin/&ratioType=-1&Ref=2_NPTWHCIVGR&Infile=/net/pr/vol1/ProteomicsResource/search/ProteomicsResource/2012/20120801_254_Roberts_OystersAcidification/20120821_OT1/v9/interact-20120821_101B_2_01.pep.xml	0.9988	0.9986	1	2	1
3	1	CGI_10000077	http://regis-web.systemsbiology.net/tpp/cgi-bin/comet-fastadb.cgi?Ref=CGI_10000077&Db=/net/pr/vol1/ProteomicsResource/search/ProteomicsResource/2012/20120801_254_Roberts_OystersAcidification/database/oyster.v9.glean.final.rename.gff.pep&Pep=KSAEFLLQLLK+SAEFLLQLLK	1	9.3	2	2	0.04	CGI_10000077		118	Y	1	2	KSAEFLLQLLK	http://regis-web.systemsbiology.net/tpp/cgi-bin/peptidexml_html2.pl?PepMass=1288.7755&StdPep=&MassError=0.5&xslt=xsltproc&cgi-bin=/tpp/cgi-bin/&ratioType=-1&Ref=2_KSAEFLLQLLK&Infile=/net/pr/vol1/ProteomicsResource/search/ProteomicsResource/2012/20120801_254_Roberts_OystersAcidification/20120821_OT1/v9/interact-20120821_101B_2_01.pep.xml	0.9992	0.999	2	2	1
3	1	CGI_10000077	http://regis-web.systemsbiology.net/tpp/cgi-bin/comet-fastadb.cgi?Ref=CGI_10000077&Db=/net/pr/vol1/ProteomicsResource/search/ProteomicsResource/2012/20120801_254_Roberts_OystersAcidification/database/oyster.v9.glean.final.rename.gff.pep&Pep=KSAEFLLQLLK+SAEFLLQLLK	1	9.3	2	2	0.04	CGI_10000077		118	Y	1	2	SAEFLLQLLK	http://regis-web.systemsbiology.net/tpp/cgi-bin/peptidexml_html2.pl?PepMass=1160.6805&StdPep=&MassError=0.5&xslt=xsltproc&cgi-bin=/tpp/cgi-bin/&ratioType=-1&Ref=2_SAEFLLQLLK&Infile=/net/pr/vol1/ProteomicsResource/search/ProteomicsResource/2012/20120801_254_Roberts_OystersAcidification/20120821_OT1/v9/interact-20120821_101B_2_01.pep.xml	0.9992	0.999	2	2	1
4	1	CGI_10000082,CGI_10020724	http://regis-web.systemsbiology.net/tpp/cgi-bin/comet-fastadb.cgi?Ref=CGI_10000082&Db=/net/pr/vol1/ProteomicsResource/search/ProteomicsResource/2012/20120801_254_Roberts_OystersAcidification/database/oyster.v9.glean.final.rename.gff.pep&Pep=DEEMFKDWLK+EHGFDMAYVVLGQFLVLK+LKEHGFDMAYVVLGQFLVLK+SVTELAGIGEVLGGR+VTELAGIGEVLGGR,http://regis-web.systemsbiology.net/tpp/cgi-bin/comet-fastadb.cgi?Ref=CGI_10…	1	60	6	6	0.11	CGI_10000082,CGI_10020724	;	90;	Y	1	2	SVTELAGIGEVLGGR	http://regis-web.systemsbiology.net/tpp/cgi-bin/peptidexml_html2.pl?PepMass=1456.7885&StdPep=&MassError=0.5&xslt=xsltproc&cgi-bin=/tpp/cgi-bin/&ratioType=-1&Ref=2_SVTELAGIGEVLGGR&Infile=/net/pr/vol1/ProteomicsResource/search/ProteomicsResource/2012/20120801_254_Roberts_OystersAcidification/20120821_OT1/v9/interact-20120821_101B_2_01.pep.xml	0.9997	0.999	2	5	1	a
4	1	CGI_10000082,CGI_10020724	http://regis-web.systemsbiology.net/tpp/cgi-bin/comet-fastadb.cgi?Ref=CGI_10000082&Db=/net/pr/vol1/ProteomicsResource/search/ProteomicsResource/2012/20120801_254_Roberts_OystersAcidification/database/oyster.v9.glean.final.rename.gff.pep&Pep=DEEMFKDWLK+EHGFDMAYVVLGQFLVLK+LKEHGFDMAYVVLGQFLVLK+SVTELAGIGEVLGGR+VTELAGIGEVLGGR,http://regis-web.systemsbiology.net/tpp/cgi-bin/comet-fastadb.cgi?Ref=CGI_10…	1	60	6	6	0.11	CGI_10000082,CGI_10020724	;	90;	Y	1	2	VTELAGIGEVLGGR	http://regis-web.systemsbiology.net/tpp/cgi-bin/peptidexml_html2.pl?PepMass=1369.7565&StdPep=&MassError=0.5&xslt=xsltproc&cgi-bin=/tpp/cgi-bin/&ratioType=-1&Ref=2_VTELAGIGEVLGGR&Infile=/net/pr/vol1/ProteomicsResource/search/ProteomicsResource/2012/20120801_254_Roberts_OystersAcidification/20120821_OT1/v9/interact-20120821_101B_2_01.pep.xml	0.9997	0.999	1	5	1
4	1	CGI_10000082,CGI_10020724	http://regis-web.systemsbiology.net/tpp/cgi-bin/comet-fastadb.cgi?Ref=CGI_10000082&Db=/net/pr/vol1/ProteomicsResource/search/ProteomicsResource/2012/20120801_254_Roberts_OystersAcidification/database/oyster.v9.glean.final.rename.gff.pep&Pep=DEEMFKDWLK+EHGFDMAYVVLGQFLVLK+LKEHGFDMAYVVLGQFLVLK+SVTELAGIGEVLGGR+VTELAGIGEVLGGR,http://regis-web.systemsbiology.net/tpp/cgi-bin/comet-fastadb.cgi?Ref=CGI_10…	1	60	6	6	0.11	CGI_10000082,CGI_10020724	;	90;	Y	1	3	EHGFDMAYVVLGQFLVLK	http://regis-web.systemsbiology.net/tpp/cgi-bin/peptidexml_html2.pl?PepMass=2065.0706&StdPep=&MassError=0.5&xslt=xsltproc&cgi-bin=/tpp/cgi-bin/&ratioType=-1&Ref=3_EHGFDMAYVVLGQFLVLK&Infile=/net/pr/vol1/ProteomicsResource/search/ProteomicsResource/2012/20120801_254_Roberts_OystersAcidification/20120821_OT1/v9/interact-20120821_101B_2_01.pep.xml	0.9997	0.999	2	5	1
4	1	CGI_10000082,CGI_10020724	http://regis-web.systemsbiology.net/tpp/cgi-bin/comet-fastadb.cgi?Ref=CGI_10000082&Db=/net/pr/vol1/ProteomicsResource/search/ProteomicsResource/2012/20120801_254_Roberts_OystersAcidification/database/oyster.v9.glean.final.rename.gff.pep&Pep=DEEMFKDWLK+EHGFDMAYVVLGQFLVLK+LKEHGFDMAYVVLGQFLVLK+SVTELAGIGEVLGGR+VTELAGIGEVLGGR,http://regis-web.systemsbiology.net/tpp/cgi-bin/comet-fastadb.cgi?Ref=CGI_10…	1	60	6	6	0.11	CGI_10000082,CGI_10020724	;	90;	Y	1	4	LKEHGFDMAYVVLGQFLVLK	http://regis-web.systemsbiology.net/tpp/cgi-bin/peptidexml_html2.pl?PepMass=2306.2497&StdPep=&MassError=0.5&xslt=xsltproc&cgi-bin=/tpp/cgi-bin/&ratioType=-1&Ref=4_LKEHGFDMAYVVLGQFLVLK&Infile=/net/pr/vol1/ProteomicsResource/search/ProteomicsResource/2012/20120801_254_Roberts_OystersAcidification/20120821_OT1/v9/interact-20120821_101B_2_01.pep.xml	0.9994	0.9982	2	5	1
4	1	CGI_10000082,CGI_10020724	http://regis-web.systemsbiology.net/tpp/cgi-bin/comet-fastadb.cgi?Ref=CGI_10000082&Db=/net/pr/vol1/ProteomicsResource/search/ProteomicsResource/2012/20120801_254_Roberts_OystersAcidification/database/oyster.v9.glean.final.rename.gff.pep&Pep=DEEMFKDWLK+EHGFDMAYVVLGQFLVLK+LKEHGFDMAYVVLGQFLVLK+SVTELAGIGEVLGGR+VTELAGIGEVLGGR,http://regis-web.systemsbiology.net/tpp/cgi-bin/comet-fastadb.cgi?Ref=CGI_10…	1	60	6	6	0.11	CGI_10000082,CGI_10020724	;	90;	Y	1	3	SVTELAGIGEVLGGR	http://regis-web.systemsbiology.net/tpp/cgi-bin/peptidexml_html2.pl?PepMass=1456.7885&StdPep=&MassError=0.5&xslt=xsltproc&cgi-bin=/tpp/cgi-bin/&ratioType=-1&Ref=3_SVTELAGIGEVLGGR&Infile=/net/pr/vol1/ProteomicsResource/search/ProteomicsResource/2012/20120801_254_Roberts_OystersAcidification/20120821_OT1/v9/interact-20120821_101B_2_01.pep.xml	0.9989	0.9966	2	5	1	a
4	1	CGI_10000082,CGI_10020724	http://regis-web.systemsbiology.net/tpp/cgi-bin/comet-fastadb.cgi?Ref=CGI_10000082&Db=/net/pr/vol1/ProteomicsResource/search/ProteomicsResource/2012/20120801_254_Roberts_OystersAcidification/database/oyster.v9.glean.final.rename.gff.pep&Pep=DEEMFKDWLK+EHGFDMAYVVLGQFLVLK+LKEHGFDMAYVVLGQFLVLK+SVTELAGIGEVLGGR+VTELAGIGEVLGGR,http://regis-web.systemsbiology.net/tpp/cgi-bin/comet-fastadb.cgi?Ref=CGI_10…	1	60	6	6	0.11	CGI_10000082,CGI_10020724	;	90;	Y	1	3	DEEMFKDWLK	http://regis-web.systemsbiology.net/tpp/cgi-bin/peptidexml_html2.pl?PepMass=1339.6118&StdPep=&MassError=0.5&xslt=xsltproc&cgi-bin=/tpp/cgi-bin/&ratioType=-1&Ref=3_DEEMFKDWLK&Infile=/net/pr/vol1/ProteomicsResource/search/ProteomicsResource/2012/20120801_254_Roberts_OystersAcidification/20120821_OT1/v9/interact-20120821_101B_2_01.pep.xml	0.9903	0.9695	2	6	1
5	1	CGI_10000096,CGI_10021848	http://regis-web.systemsbiology.net/tpp/cgi-bin/comet-fastadb.cgi?Ref=CGI_10000096&Db=/net/pr/vol1/ProteomicsResource/search/ProteomicsResource/2012/20120801_254_Roberts_OystersAcidification/database/oyster.v9.glean.final.rename.gff.pep&Pep=AEASIQYDDVTK+AENTGYVGNYK,http://regis-web.systemsbiology.net/tpp/cgi-bin/comet-fastadb.cgi?Ref=CGI_10021848&Db=/net/pr/vol1/ProteomicsResource/search/Proteomi…	1	13.1	2	2	0.04	CGI_10000096,CGI_10021848	;	176;	Y	1	1	AENTGYVGNYK	http://regis-web.systemsbiology.net/tpp/cgi-bin/peptidexml_html2.pl?PepMass=1214.5567&StdPep=&MassError=0.5&xslt=xsltproc&cgi-bin=/tpp/cgi-bin/&ratioType=-1&Ref=1_AENTGYVGNYK&Infile=/net/pr/vol1/ProteomicsResource/search/ProteomicsResource/2012/20120801_254_Roberts_OystersAcidification/20120821_OT1/v9/interact-20120821_101B_2_01.pep.xml	0.999	0.9988	2	2	1
5	1	CGI_10000096,CGI_10021848	http://regis-web.systemsbiology.net/tpp/cgi-bin/comet-fastadb.cgi?Ref=CGI_10000096&Db=/net/pr/vol1/ProteomicsResource/search/ProteomicsResource/2012/20120801_254_Roberts_OystersAcidification/database/oyster.v9.glean.final.rename.gff.pep&Pep=AEASIQYDDVTK+AENTGYVGNYK,http://regis-web.systemsbiology.net/tpp/cgi-bin/comet-fastadb.cgi?Ref=CGI_10021848&Db=/net/pr/vol1/ProteomicsResource/search/Proteomi…	1	13.1	2	2	0.04	CGI_10000096,CGI_10021848	;	176;	Y	1	2	AEASIQYDDVTK	http://regis-web.systemsbiology.net/tpp/cgi-bin/peptidexml_html2.pl?PepMass=1338.6303&StdPep=&MassError=0.5&xslt=xsltproc&cgi-bin=/tpp/cgi-bin/&ratioType=-1&Ref=2_AEASIQYDDVTK&Infile=/net/pr/vol1/ProteomicsResource/search/ProteomicsResource/2012/20120801_254_Roberts_OystersAcidification/20120821_OT1/v9/interact-20120821_101B_2_01.pep.xml	0.9946	0.9934	1	2	1
6	1	CGI_10000237,CGI_10010298	http://regis-web.systemsbiology.net/tpp/cgi-bin/comet-fastadb.cgi?Ref=CGI_10000237&Db=/net/pr/vol1/ProteomicsResource/search/ProteomicsResource/2012/20120801_254_Roberts_OystersAcidification/database/oyster.v9.glean.final.rename.gff.pep&Pep=LRPLSYPQTDVFLVCFSVVSPASFENVR+NVFDEAILAALEPPEPPK+YVECSALTQK,http://regis-web.systemsbiology.net/tpp/cgi-bin/comet-fastadb.cgi?Ref=CGI_10010298&Db=/net/pr/vol1/…	1	29.3	3	3	0.05	CGI_10000237,CGI_10010298	;	191;	Y	1	1	YVECSALTQK	http://regis-web.systemsbiology.net/tpp/cgi-bin/peptidexml_html2.pl?PepMass=1197.5700&StdPep=YVECSALTQK&MassError=0.5&xslt=xsltproc&cgi-bin=/tpp/cgi-bin/&ratioType=-1&Ref=1_YVECSALTQK&Infile=/net/pr/vol1/ProteomicsResource/search/ProteomicsResource/2012/20120801_254_Roberts_OystersAcidification/20120821_OT1/v9/interact-20120821_101B_2_01.pep.xml	0.9995	0.9989	2	3	1
6	1	CGI_10000237,CGI_10010298	http://regis-web.systemsbiology.net/tpp/cgi-bin/comet-fastadb.cgi?Ref=CGI_10000237&Db=/net/pr/vol1/ProteomicsResource/search/ProteomicsResource/2012/20120801_254_Roberts_OystersAcidification/database/oyster.v9.glean.final.rename.gff.pep&Pep=LRPLSYPQTDVFLVCFSVVSPASFENVR+NVFDEAILAALEPPEPPK+YVECSALTQK,http://regis-web.systemsbiology.net/tpp/cgi-bin/comet-fastadb.cgi?Ref=CGI_10010298&Db=/net/pr/vol1/…	1	29.3	3	3	0.05	CGI_10000237,CGI_10010298	;	191;	Y	1	3	LRPLSYPQTDVFLVCFSVVSPASFENVR	http://regis-web.systemsbiology.net/tpp/cgi-bin/peptidexml_html2.pl?PepMass=3226.6485&StdPep=LRPLSYPQTDVFLVCFSVVSPASFENVR&MassError=0.5&xslt=xsltproc&cgi-bin=/tpp/cgi-bin/&ratioType=-1&Ref=3_LRPLSYPQTDVFLVCFSVVSPASFENVR&Infile=/net/pr/vol1/ProteomicsResource/search/ProteomicsResource/2012/20120801_254_Roberts_OystersAcidification/20120821_OT1/v9/interact-20120821_101B_2_01.pep.xml	0.9995	0.999	2	3	1
6	1	CGI_10000237,CGI_10010298	http://regis-web.systemsbiology.net/tpp/cgi-bin/comet-fastadb.cgi?Ref=CGI_10000237&Db=/net/pr/vol1/ProteomicsResource/search/ProteomicsResource/2012/20120801_254_Roberts_OystersAcidification/database/oyster.v9.glean.final.rename.gff.pep&Pep=LRPLSYPQTDVFLVCFSVVSPASFENVR+NVFDEAILAALEPPEPPK+YVECSALTQK,http://regis-web.systemsbiology.net/tpp/cgi-bin/comet-fastadb.cgi?Ref=CGI_10010298&Db=/net/pr/vol1/…	1	29.3	3	3	0.05	CGI_10000237,CGI_10010298	;	191;	Y	1	3	NVFDEAILAALEPPEPPK	http://regis-web.systemsbiology.net/tpp/cgi-bin/peptidexml_html2.pl?PepMass=1949.0146&StdPep=&MassError=0.5&xslt=xsltproc&cgi-bin=/tpp/cgi-bin/&ratioType=-1&Ref=3_NVFDEAILAALEPPEPPK&Infile=/net/pr/vol1/ProteomicsResource/search/ProteomicsResource/2012/20120801_254_Roberts_OystersAcidification/20120821_OT1/v9/interact-20120821_101B_2_01.pep.xml	0.9649	0.897	2	4	1
7	1	CGI_10000304	http://regis-web.systemsbiology.net/tpp/cgi-bin/comet-fastadb.cgi?Ref=CGI_10000304&Db=/net/pr/vol1/ProteomicsResource/search/ProteomicsResource/2012/20120801_254_Roberts_OystersAcidification/database/oyster.v9.glean.final.rename.gff.pep&Pep=EEYIPEAGGLIESNWDEVVDNFDDMNLREELLR+EYIPEAGGLIESNWDEVVDNFDDMNLREELLR+GDTKEEYIPEAGGLIESNWDEVVDNFDDMNLR+GIYAYGFEKPSAIQQR	1	47.7	4	5	0.08	CGI_10000304		111	N	0.5	2	GIYAYGFEKPSAIQQR	http://regis-web.systemsbiology.net/tpp/cgi-bin/peptidexml_html2.pl?PepMass=1826.9315&StdPep=&MassError=0.5&xslt=xsltproc&cgi-bin=/tpp/cgi-bin/&ratioType=-1&Ref=2_GIYAYGFEKPSAIQQR&Infile=/net/pr/vol1/ProteomicsResource/search/ProteomicsResource/2012/20120801_254_Roberts_OystersAcidification/20120821_OT1/v9/interact-20120821_101B_2_01.pep.xml	0.9997	0.999	2	4	1
7	1	CGI_10000304	http://regis-web.systemsbiology.net/tpp/cgi-bin/comet-fastadb.cgi?Ref=CGI_10000304&Db=/net/pr/vol1/ProteomicsResource/search/ProteomicsResource/2012/20120801_254_Roberts_OystersAcidification/database/oyster.v9.glean.final.rename.gff.pep&Pep=EEYIPEAGGLIESNWDEVVDNFDDMNLREELLR+EYIPEAGGLIESNWDEVVDNFDDMNLREELLR+GDTKEEYIPEAGGLIESNWDEVVDNFDDMNLR+GIYAYGFEKPSAIQQR	1	47.7	4	5	0.08	CGI_10000304		111	Y	1	3	EEYIPEAGGLIESNWDEVVDNFDDMNLREELLR	http://regis-web.systemsbiology.net/tpp/cgi-bin/peptidexml_html2.pl?PepMass=3908.8051&StdPep=&MassError=0.5&xslt=xsltproc&cgi-bin=/tpp/cgi-bin/&ratioType=-1&Ref=3_EEYIPEAGGLIESNWDEVVDNFDDMNLREELLR&Infile=/net/pr/vol1/ProteomicsResource/search/ProteomicsResource/2012/20120801_254_Roberts_OystersAcidification/20120821_OT1/v9/interact-20120821_101B_2_01.pep.xml	0.9997	0.999	2	4	2
7	1	CGI_10000304	http://regis-web.systemsbiology.net/tpp/cgi-bin/comet-fastadb.cgi?Ref=CGI_10000304&Db=/net/pr/vol1/ProteomicsResource/search/ProteomicsResource/2012/20120801_254_Roberts_OystersAcidification/database/oyster.v9.glean.final.rename.gff.pep&Pep=EEYIPEAGGLIESNWDEVVDNFDDMNLREELLR+EYIPEAGGLIESNWDEVVDNFDDMNLREELLR+GDTKEEYIPEAGGLIESNWDEVVDNFDDMNLR+GIYAYGFEKPSAIQQR	1	47.7	4	5	0.08	CGI_10000304		111	Y	1	3	GDTKEEYIPEAGGLIESNWDEVVDNFDDMNLR	http://regis-web.systemsbiology.net/tpp/cgi-bin/peptidexml_html2.pl?PepMass=3669.6417&StdPep=&MassError=0.5&xslt=xsltproc&cgi-bin=/tpp/cgi-bin/&ratioType=-1&Ref=3_GDTKEEYIPEAGGLIESNWDEVVDNFDDMNLR&Infile=/net/pr/vol1/ProteomicsResource/search/ProteomicsResource/2012/20120801_254_Roberts_OystersAcidification/20120821_OT1/v9/interact-20120821_101B_2_01.pep.xml	0.9997	0.999	2	4	1
7	1	CGI_10000304	http://regis-web.systemsbiology.net/tpp/cgi-bin/comet-fastadb.cgi?Ref=CGI_10000304&Db=/net/pr/vol1/ProteomicsResource/search/ProteomicsResource/2012/20120801_254_Roberts_OystersAcidification/database/oyster.v9.glean.final.rename.gff.pep&Pep=EEYIPEAGGLIESNWDEVVDNFDDMNLREELLR+EYIPEAGGLIESNWDEVVDNFDDMNLREELLR+GDTKEEYIPEAGGLIESNWDEVVDNFDDMNLR+GIYAYGFEKPSAIQQR	1	47.7	4	5	0.08	CGI_10000304		111	Y	1	3	EYIPEAGGLIESNWDEVVDNFDDMNLREELLR	http://regis-web.systemsbiology.net/tpp/cgi-bin/peptidexml_html2.pl?PepMass=3779.7625&StdPep=&MassError=0.5&xslt=xsltproc&cgi-bin=/tpp/cgi-bin/&ratioType=-1&Ref=3_EYIPEAGGLIESNWDEVVDNFDDMNLREELLR&Infile=/net/pr/vol1/ProteomicsResource/search/ProteomicsResource/2012/20120801_254_Roberts_OystersAcidification/20120821_OT1/v9/interact-20120821_101B_2_01.pep.xml	0.999	0.997	1	4	1
8	1	CGI_10000381	http://regis-web.systemsbiology.net/tpp/cgi-bin/comet-fastadb.cgi?Ref=CGI_10000381&Db=/net/pr/vol1/ProteomicsResource/search/ProteomicsResource/2012/20120801_254_Roberts_OystersAcidification/database/oyster.v9.glean.final.rename.gff.pep&Pep=EALENASTNTEVLK+KIEQELTTAK	1	11.2	2	2	0.04	CGI_10000381		214	Y	1	2	EALENASTNTEVLK	http://regis-web.systemsbiology.net/tpp/cgi-bin/peptidexml_html2.pl?PepMass=1517.7573&StdPep=&MassError=0.5&xslt=xsltproc&cgi-bin=/tpp/cgi-bin/&ratioType=-1&Ref=2_EALENASTNTEVLK&Infile=/net/pr/vol1/ProteomicsResource/search/ProteomicsResource/2012/20120801_254_Roberts_OystersAcidification/20120821_OT1/v9/interact-20120821_101B_2_01.pep.xml	0.9992	0.999	2	2	1
8	1	CGI_10000381	http://regis-web.systemsbiology.net/tpp/cgi-bin/comet-fastadb.cgi?Ref=CGI_10000381&Db=/net/pr/vol1/ProteomicsResource/search/ProteomicsResource/2012/20120801_254_Roberts_OystersAcidification/database/oyster.v9.glean.final.rename.gff.pep&Pep=EALENASTNTEVLK+KIEQELTTAK	1	11.2	2	2	0.04	CGI_10000381		214	Y	1	2	KIEQELTTAK	http://regis-web.systemsbiology.net/tpp/cgi-bin/peptidexml_html2.pl?PepMass=1159.6448&StdPep=&MassError=0.5&xslt=xsltproc&cgi-bin=/tpp/cgi-bin/&ratioType=-1&Ref=2_KIEQELTTAK&Infile=/net/pr/vol1/ProteomicsResource/search/ProteomicsResource/2012/20120801_254_Roberts_OystersAcidification/20120821_OT1/v9/interact-20120821_101B_2_01.pep.xml	0.9988	0.9986	2	2	1
9	1	CGI_10000384,CGI_10011151	http://regis-web.systemsbiology.net/tpp/cgi-bin/comet-fastadb.cgi?Ref=CGI_10000384&Db=/net/pr/vol1/ProteomicsResource/search/ProteomicsResource/2012/20120801_254_Roberts_OystersAcidification/database/oyster.v9.glean.final.rename.gff.pep&Pep=ADRDEASPYAAMLAAQDVAEK+DEASPYAAMLAAQDVAEK+EDVTPIPSDSTR+EGENVFGVAHIF+EGENVFGVAHIFASFNDTFVHVTDLSGK+IEDVTPIPSDSTR,http://regis-web.systemsbiology.net/tpp/cgi-bin/…	1	47.3	8	9	0.16	CGI_10000384,CGI_10011151	;	131;	Y	1	2	ADRDEASPYAAMLAAQDVAEK	http://regis-web.systemsbiology.net/tpp/cgi-bin/peptidexml_html2.pl?PepMass=2221.0321&StdPep=&MassError=0.5&xslt=xsltproc&cgi-bin=/tpp/cgi-bin/&ratioType=-1&Ref=2_ADRDEASPYAAMLAAQDVAEK&Infile=/net/pr/vol1/ProteomicsResource/search/ProteomicsResource/2012/20120801_254_Roberts_OystersAcidification/20120821_OT1/v9/interact-20120821_101B_2_01.pep.xml	0.9997	0.999	2	6	1	b
9	1	CGI_10000384,CGI_10011151	http://regis-web.systemsbiology.net/tpp/cgi-bin/comet-fastadb.cgi?Ref=CGI_10000384&Db=/net/pr/vol1/ProteomicsResource/search/ProteomicsResource/2012/20120801_254_Roberts_OystersAcidification/database/oyster.v9.glean.final.rename.gff.pep&Pep=ADRDEASPYAAMLAAQDVAEK+DEASPYAAMLAAQDVAEK+EDVTPIPSDSTR+EGENVFGVAHIF+EGENVFGVAHIFASFNDTFVHVTDLSGK+IEDVTPIPSDSTR,http://regis-web.systemsbiology.net/tpp/cgi-bin/…	1	47.3	8	9	0.16	CGI_10000384,CGI_10011151	;	131;	Y	1	3	EGENVFGVAHIFASFNDTFVHVTDLSGK	http://regis-web.systemsbiology.net/tpp/cgi-bin/peptidexml_html2.pl?PepMass=3036.4617&StdPep=&MassError=0.5&xslt=xsltproc&cgi-bin=/tpp/cgi-bin/&ratioType=-1&Ref=3_EGENVFGVAHIFASFNDTFVHVTDLSGK&Infile=/net/pr/vol1/ProteomicsResource/search/ProteomicsResource/2012/20120801_254_Roberts_OystersAcidification/20120821_OT1/v9/interact-20120821_101B_2_01.pep.xml	0.9997	0.999	2	6	2	a
9	1	CGI_10000384,CGI_10011151	http://regis-web.systemsbiology.net/tpp/cgi-bin/comet-fastadb.cgi?Ref=CGI_10000384&Db=/net/pr/vol1/ProteomicsResource/search/ProteomicsResource/2012/20120801_254_Roberts_OystersAcidification/database/oyster.v9.glean.final.rename.gff.pep&Pep=ADRDEASPYAAMLAAQDVAEK+DEASPYAAMLAAQDVAEK+EDVTPIPSDSTR+EGENVFGVAHIF+EGENVFGVAHIFASFNDTFVHVTDLSGK+IEDVTPIPSDSTR,http://regis-web.systemsbiology.net/tpp/cgi-bin/…	1	47.3	8	9	0.16	CGI_10000384,CGI_10011151	;	131;	Y	1	4	EGENVFGVAHIFASFNDTFVHVTDLSGK	http://regis-web.systemsbiology.net/tpp/cgi-bin/peptidexml_html2.pl?PepMass=3036.4617&StdPep=&MassError=0.5&xslt=xsltproc&cgi-bin=/tpp/cgi-bin/&ratioType=-1&Ref=4_EGENVFGVAHIFASFNDTFVHVTDLSGK&Infile=/net/pr/vol1/ProteomicsResource/search/ProteomicsResource/2012/20120801_254_Roberts_OystersAcidification/20120821_OT1/v9/interact-20120821_101B_2_01.pep.xml	0.9997	0.999	2	6	1	a
9	1	CGI_10000384,CGI_10011151	http://regis-web.systemsbiology.net/tpp/cgi-bin/comet-fastadb.cgi?Ref=CGI_10000384&Db=/net/pr/vol1/ProteomicsResource/search/ProteomicsResource/2012/20120801_254_Roberts_OystersAcidification/database/oyster.v9.glean.final.rename.gff.pep&Pep=ADRDEASPYAAMLAAQDVAEK+DEASPYAAMLAAQDVAEK+EDVTPIPSDSTR+EGENVFGVAHIF+EGENVFGVAHIFASFNDTFVHVTDLSGK+IEDVTPIPSDSTR,http://regis-web.systemsbiology.net/tpp/cgi-bin/…	1	47.3	8	9	0.16	CGI_10000384,CGI_10011151	;	131;	Y	1	2	IEDVTPIPSDSTR	http://regis-web.systemsbiology.net/tpp/cgi-bin/peptidexml_html2.pl?PepMass=1428.7096&StdPep=&MassError=0.5&xslt=xsltproc&cgi-bin=/tpp/cgi-bin/&ratioType=-1&Ref=2_IEDVTPIPSDSTR&Infile=/net/pr/vol1/ProteomicsResource/search/ProteomicsResource/2012/20120801_254_Roberts_OystersAcidification/20120821_OT1/v9/interact-20120821_101B_2_01.pep.xml	0.9996	0.9988	2	6	1
9	1	CGI_10000384,CGI_10011151	http://regis-web.systemsbiology.net/tpp/cgi-bin/comet-fastadb.cgi?Ref=CGI_10000384&Db=/net/pr/vol1/ProteomicsResource/search/ProteomicsResource/2012/20120801_254_Roberts_OystersAcidification/database/oyster.v9.glean.final.rename.gff.pep&Pep=ADRDEASPYAAMLAAQDVAEK+DEASPYAAMLAAQDVAEK+EDVTPIPSDSTR+EGENVFGVAHIF+EGENVFGVAHIFASFNDTFVHVTDLSGK+IEDVTPIPSDSTR,http://regis-web.systemsbiology.net/tpp/cgi-bin/…	1	47.3	8	9	0.16	CGI_10000384,CGI_10011151	;	131;	Y	1	2	EDVTPIPSDSTR	http://regis-web.systemsbiology.net/tpp/cgi-bin/peptidexml_html2.pl?PepMass=1315.6256&StdPep=&MassError=0.5&xslt=xsltproc&cgi-bin=/tpp/cgi-bin/&ratioType=-1&Ref=2_EDVTPIPSDSTR&Infile=/net/pr/vol1/ProteomicsResource/search/ProteomicsResource/2012/20120801_254_Roberts_OystersAcidification/20120821_OT1/v9/interact-20120821_101B_2_01.pep.xml	0.9988	0.9963	1	6	1
9	1	CGI_10000384,CGI_10011151	http://regis-web.systemsbiology.net/tpp/cgi-bin/comet-fastadb.cgi?Ref=CGI_10000384&Db=/net/pr/vol1/ProteomicsResource/search/ProteomicsResource/2012/20120801_254_Roberts_OystersAcidification/database/oyster.v9.glean.final.rename.gff.pep&Pep=ADRDEASPYAAMLAAQDVAEK+DEASPYAAMLAAQDVAEK+EDVTPIPSDSTR+EGENVFGVAHIF+EGENVFGVAHIFASFNDTFVHVTDLSGK+IEDVTPIPSDSTR,http://regis-web.systemsbiology.net/tpp/cgi-bin/…	1	47.3	8	9	0.16	CGI_10000384,CGI_10011151	;	131;	Y	1	1	DEASPYAAMLAAQDVAEK	http://regis-web.systemsbiology.net/tpp/cgi-bin/peptidexml_html2.pl?PepMass=1878.8669&StdPep=&MassError=0.5&xslt=xsltproc&cgi-bin=/tpp/cgi-bin/&ratioType=-1&Ref=1_DEASPYAAMLAAQDVAEK&Infile=/net/pr/vol1/ProteomicsResource/search/ProteomicsResource/2012/20120801_254_Roberts_OystersAcidification/20120821_OT1/v9/interact-20120821_101B_2_01.pep.xml	0.9954	0.9852	2	6	1
9	1	CGI_10000384,CGI_10011151	http://regis-web.systemsbiology.net/tpp/cgi-bin/comet-fastadb.cgi?Ref=CGI_10000384&Db=/net/pr/vol1/ProteomicsResource/search/ProteomicsResource/2012/20120801_254_Roberts_OystersAcidification/database/oyster.v9.glean.final.rename.gff.pep&Pep=ADRDEASPYAAMLAAQDVAEK+DEASPYAAMLAAQDVAEK+EDVTPIPSDSTR+EGENVFGVAHIF+EGENVFGVAHIFASFNDTFVHVTDLSGK+IEDVTPIPSDSTR,http://regis-web.systemsbiology.net/tpp/cgi-bin/…	1	47.3	8	9	0.16	CGI_10000384,CGI_10011151	;	131;	Y	1	2	EGENVFGVAHIF	http://regis-web.systemsbiology.net/tpp/cgi-bin/peptidexml_html2.pl?PepMass=1317.6353&StdPep=&MassError=0.5&xslt=xsltproc&cgi-bin=/tpp/cgi-bin/&ratioType=-1&Ref=2_EGENVFGVAHIF&Infile=/net/pr/vol1/ProteomicsResource/search/ProteomicsResource/2012/20120801_254_Roberts_OystersAcidification/20120821_OT1/v9/interact-20120821_101B_2_01.pep.xml	0.9934	0.9791	1	6	1
9	1	CGI_10000384,CGI_10011151	http://regis-web.systemsbiology.net/tpp/cgi-bin/comet-fastadb.cgi?Ref=CGI_10000384&Db=/net/pr/vol1/ProteomicsResource/search/ProteomicsResource/2012/20120801_254_Roberts_OystersAcidification/database/oyster.v9.glean.final.rename.gff.pep&Pep=ADRDEASPYAAMLAAQDVAEK+DEASPYAAMLAAQDVAEK+EDVTPIPSDSTR+EGENVFGVAHIF+EGENVFGVAHIFASFNDTFVHVTDLSGK+IEDVTPIPSDSTR,http://regis-web.systemsbiology.net/tpp/cgi-bin/…	1	47.3	8	9	0.16	CGI_10000384,CGI_10011151	;	131;	Y	1	3	ADRDEASPYAAMLAAQDVAEK	http://regis-web.systemsbiology.net/tpp/cgi-bin/peptidexml_html2.pl?PepMass=2221.0321&StdPep=&MassError=0.5&xslt=xsltproc&cgi-bin=/tpp/cgi-bin/&ratioType=-1&Ref=3_ADRDEASPYAAMLAAQDVAEK&Infile=/net/pr/vol1/ProteomicsResource/search/ProteomicsResource/2012/20120801_254_Roberts_OystersAcidification/20120821_OT1/v9/interact-20120821_101B_2_01.pep.xml	0.8275	0.5981	2	6	1	b
10	1	CGI_10000494,CGI_10025079	http://regis-web.systemsbiology.net/tpp/cgi-bin/comet-fastadb.cgi?Ref=CGI_10000494&Db=/net/pr/vol1/ProteomicsResource/search/ProteomicsResource/2012/20120801_254_Roberts_OystersAcidification/database/oyster.v9.glean.final.rename.gff.pep&Pep=GSGLPANSSAVAILPVTLDTPMNR+NYWVGSIDLMPNEQADANVVVKPSESWLNQEDEVLK,http://regis-web.systemsbiology.net/tpp/cgi-bin/comet-fastadb.cgi?Ref=CGI_10025079&Db=/net/pr/vo…	1	25.3	2	2	0.04	CGI_10000494,CGI_10025079	;	237;	Y	1	2	GSGLPANSSAVAILPVTLDTPMNR	http://regis-web.systemsbiology.net/tpp/cgi-bin/peptidexml_html2.pl?PepMass=2380.2420&StdPep=&MassError=0.5&xslt=xsltproc&cgi-bin=/tpp/cgi-bin/&ratioType=-1&Ref=2_GSGLPANSSAVAILPVTLDTPMNR&Infile=/net/pr/vol1/ProteomicsResource/search/ProteomicsResource/2012/20120801_254_Roberts_OystersAcidification/20120821_OT1/v9/interact-20120821_101B_2_01.pep.xml	0.9992	0.999	2	2	1
10	1	CGI_10000494,CGI_10025079	http://regis-web.systemsbiology.net/tpp/cgi-bin/comet-fastadb.cgi?Ref=CGI_10000494&Db=/net/pr/vol1/ProteomicsResource/search/ProteomicsResource/2012/20120801_254_Roberts_OystersAcidification/database/oyster.v9.glean.final.rename.gff.pep&Pep=GSGLPANSSAVAILPVTLDTPMNR+NYWVGSIDLMPNEQADANVVVKPSESWLNQEDEVLK,http://regis-web.systemsbiology.net/tpp/cgi-bin/comet-fastadb.cgi?Ref=CGI_10025079&Db=/net/pr/vo…	1	25.3	2	2	0.04	CGI_10000494,CGI_10025079	;	237;	Y	1	3	NYWVGSIDLMPNEQADANVVVKPSESWLNQEDEVLK	http://regis-web.systemsbiology.net/tpp/cgi-bin/peptidexml_html2.pl?PepMass=4115.9786&StdPep=&MassError=0.5&xslt=xsltproc&cgi-bin=/tpp/cgi-bin/&ratioType=-1&Ref=3_NYWVGSIDLMPNEQADANVVVKPSESWLNQEDEVLK&Infile=/net/pr/vol1/ProteomicsResource/search/ProteomicsResource/2012/20120801_254_Roberts_OystersAcidification/20120821_OT1/v9/interact-20120821_101B_2_01.pep.xml	0.9992	0.999	2	2	1
11	1	CGI_10000595,CGI_10009164	http://regis-web.systemsbiology.net/tpp/cgi-bin/comet-fastadb.cgi?Ref=CGI_10000595&Db=/net/pr/vol1/ProteomicsResource/search/ProteomicsResource/2012/20120801_254_Roberts_OystersAcidification/database/oyster.v9.glean.final.rename.gff.pep&Pep=HSGNLSMDDVIAIAR+SGNLSMDDVIAIAR,http://regis-web.systemsbiology.net/tpp/cgi-bin/comet-fastadb.cgi?Ref=CGI_10009164&Db=/net/pr/vol1/ProteomicsResource/search/Pr…	1	9	2	2	0.04	CGI_10000595,CGI_10009164	;	167;	Y	1	2	SGNLSMDDVIAIAR	http://regis-web.systemsbiology.net/tpp/cgi-bin/peptidexml_html2.pl?PepMass=1460.7293&StdPep=&MassError=0.5&xslt=xsltproc&cgi-bin=/tpp/cgi-bin/&ratioType=-1&Ref=2_SGNLSMDDVIAIAR&Infile=/net/pr/vol1/ProteomicsResource/search/ProteomicsResource/2012/20120801_254_Roberts_OystersAcidification/20120821_OT1/v9/interact-20120821_101B_2_01.pep.xml	0.9992	0.999	1	2	1
11	1	CGI_10000595,CGI_10009164	http://regis-web.systemsbiology.net/tpp/cgi-bin/comet-fastadb.cgi?Ref=CGI_10000595&Db=/net/pr/vol1/ProteomicsResource/search/ProteomicsResource/2012/20120801_254_Roberts_OystersAcidification/database/oyster.v9.glean.final.rename.gff.pep&Pep=HSGNLSMDDVIAIAR+SGNLSMDDVIAIAR,http://regis-web.systemsbiology.net/tpp/cgi-bin/comet-fastadb.cgi?Ref=CGI_10009164&Db=/net/pr/vol1/ProteomicsResource/search/Pr…	1	9	2	2	0.04	CGI_10000595,CGI_10009164	;	167;	Y	1	3	HSGNLSMDDVIAIAR	http://regis-web.systemsbiology.net/tpp/cgi-bin/peptidexml_html2.pl?PepMass=1597.7882&StdPep=&MassError=0.5&xslt=xsltproc&cgi-bin=/tpp/cgi-bin/&ratioType=-1&Ref=3_HSGNLSMDDVIAIAR&Infile=/net/pr/vol1/ProteomicsResource/search/ProteomicsResource/2012/20120801_254_Roberts_OystersAcidification/20120821_OT1/v9/interact-20120821_101B_2_01.pep.xml	0.9954	0.9944	2	2	1
12	1	CGI_10000759,CGI_10006089	http://regis-web.systemsbiology.net/tpp/cgi-bin/comet-fastadb.cgi?Ref=CGI_10000759&Db=/net/pr/vol1/ProteomicsResource/search/ProteomicsResource/2012/20120801_254_Roberts_OystersAcidification/database/oyster.v9.glean.final.rename.gff.pep&Pep=DRLEGLSAFK+EAAEMGVVNHSVEQNSDGDAAYQR+ELIFAAR+LGQEILPQGPVALR,http://regis-web.systemsbiology.net/tpp/cgi-bin/comet-fastadb.cgi?Ref=CGI_10006089&Db=/net/pr/vol1/…	1	24	4	4	0.07	CGI_10000759,CGI_10006089	;	229;	Y	1	2	EAAEMGVVNHSVEQNSDGDAAYQR	http://regis-web.systemsbiology.net/tpp/cgi-bin/peptidexml_html2.pl?PepMass=2576.1197&StdPep=&MassError=0.5&xslt=xsltproc&cgi-bin=/tpp/cgi-bin/&ratioType=-1&Ref=2_EAAEMGVVNHSVEQNSDGDAAYQR&Infile=/net/pr/vol1/ProteomicsResource/search/ProteomicsResource/2012/20120801_254_Roberts_OystersAcidification/20120821_OT1/v9/interact-20120821_101B_2_01.pep.xml	0.9997	0.999	2	4	1
12	1	CGI_10000759,CGI_10006089	http://regis-web.systemsbiology.net/tpp/cgi-bin/comet-fastadb.cgi?Ref=CGI_10000759&Db=/net/pr/vol1/ProteomicsResource/search/ProteomicsResource/2012/20120801_254_Roberts_OystersAcidification/database/oyster.v9.glean.final.rename.gff.pep&Pep=DRLEGLSAFK+EAAEMGVVNHSVEQNSDGDAAYQR+ELIFAAR+LGQEILPQGPVALR,http://regis-web.systemsbiology.net/tpp/cgi-bin/comet-fastadb.cgi?Ref=CGI_10006089&Db=/net/pr/vol1/…	1	24	4	4	0.07	CGI_10000759,CGI_10006089	;	229;	Y	1	2	LGQEILPQGPVALR	http://regis-web.systemsbiology.net/tpp/cgi-bin/peptidexml_html2.pl?PepMass=1489.8616&StdPep=&MassError=0.5&xslt=xsltproc&cgi-bin=/tpp/cgi-bin/&ratioType=-1&Ref=2_LGQEILPQGPVALR&Infile=/net/pr/vol1/ProteomicsResource/search/ProteomicsResource/2012/20120801_254_Roberts_OystersAcidification/20120821_OT1/v9/interact-20120821_101B_2_01.pep.xml	0.9997	0.999	2	4	1
12	1	CGI_10000759,CGI_10006089	http://regis-web.systemsbiology.net/tpp/cgi-bin/comet-fastadb.cgi?Ref=CGI_10000759&Db=/net/pr/vol1/ProteomicsResource/search/ProteomicsResource/2012/20120801_254_Roberts_OystersAcidification/database/oyster.v9.glean.final.rename.gff.pep&Pep=DRLEGLSAFK+EAAEMGVVNHSVEQNSDGDAAYQR+ELIFAAR+LGQEILPQGPVALR,http://regis-web.systemsbiology.net/tpp/cgi-bin/comet-fastadb.cgi?Ref=CGI_10006089&Db=/net/pr/vol1/…	1	24	4	4	0.07	CGI_10000759,CGI_10006089	;	229;	Y	1	2	ELIFAAR	http://regis-web.systemsbiology.net/tpp/cgi-bin/peptidexml_html2.pl?PepMass=818.4650&StdPep=&MassError=0.5&xslt=xsltproc&cgi-bin=/tpp/cgi-bin/&ratioType=-1&Ref=2_ELIFAAR&Infile=/net/pr/vol1/ProteomicsResource/search/ProteomicsResource/2012/20120801_254_Roberts_OystersAcidification/20120821_OT1/v9/interact-20120821_101B_2_01.pep.xml	0.9879	0.9626	2	4	1
12	1	CGI_10000759,CGI_10006089	http://regis-web.systemsbiology.net/tpp/cgi-bin/comet-fastadb.cgi?Ref=CGI_10000759&Db=/net/pr/vol1/ProteomicsResource/search/ProteomicsResource/2012/20120801_254_Roberts_OystersAcidification/database/oyster.v9.glean.final.rename.gff.pep&Pep=DRLEGLSAFK+EAAEMGVVNHSVEQNSDGDAAYQR+ELIFAAR+LGQEILPQGPVALR,http://regis-web.systemsbiology.net/tpp/cgi-bin/comet-fastadb.cgi?Ref=CGI_10006089&Db=/net/pr/vol1/…	1	24	4	4	0.07	CGI_10000759,CGI_10006089	;	229;	Y	1	2	DRLEGLSAFK	http://regis-web.systemsbiology.net/tpp/cgi-bin/peptidexml_html2.pl?PepMass=1134.6033&StdPep=&MassError=0.5&xslt=xsltproc&cgi-bin=/tpp/cgi-bin/&ratioType=-1&Ref=2_DRLEGLSAFK&Infile=/net/pr/vol1/ProteomicsResource/search/ProteomicsResource/2012/20120801_254_Roberts_OystersAcidification/20120821_OT1/v9/interact-20120821_101B_2_01.pep.xml	0.8285	0.6049	2	4	1
13	1	CGI_10001106,CGI_10017187	http://regis-web.systemsbiology.net/tpp/cgi-bin/comet-fastadb.cgi?Ref=CGI_10001106&Db=/net/pr/vol1/ProteomicsResource/search/ProteomicsResource/2012/20120801_254_Roberts_OystersAcidification/database/oyster.v9.glean.final.rename.gff.pep&Pep=ANIWNSHPK+FANIWNSHPK+GFANIWNSHPK,http://regis-web.systemsbiology.net/tpp/cgi-bin/comet-fastadb.cgi?Ref=CGI_10017187&Db=/net/pr/vol1/ProteomicsResource/search/…	1	15.1	3	3	0.06	CGI_10001106,CGI_10017187	;	99;	Y	1	2	GFANIWNSHPK	http://regis-web.systemsbiology.net/tpp/cgi-bin/peptidexml_html2.pl?PepMass=1269.6254&StdPep=&MassError=0.5&xslt=xsltproc&cgi-bin=/tpp/cgi-bin/&ratioType=-1&Ref=2_GFANIWNSHPK&Infile=/net/pr/vol1/ProteomicsResource/search/ProteomicsResource/2012/20120801_254_Roberts_OystersAcidification/20120821_OT1/v9/interact-20120821_101B_2_01.pep.xml	0.9997	0.999	2	4	1
13	1	CGI_10001106,CGI_10017187	http://regis-web.systemsbiology.net/tpp/cgi-bin/comet-fastadb.cgi?Ref=CGI_10001106&Db=/net/pr/vol1/ProteomicsResource/search/ProteomicsResource/2012/20120801_254_Roberts_OystersAcidification/database/oyster.v9.glean.final.rename.gff.pep&Pep=ANIWNSHPK+FANIWNSHPK+GFANIWNSHPK,http://regis-web.systemsbiology.net/tpp/cgi-bin/comet-fastadb.cgi?Ref=CGI_10017187&Db=/net/pr/vol1/ProteomicsResource/search/…	1	15.1	3	3	0.06	CGI_10001106,CGI_10017187	;	99;	Y	1	3	FANIWNSHPK	http://regis-web.systemsbiology.net/tpp/cgi-bin/peptidexml_html2.pl?PepMass=1212.6040&StdPep=&MassError=0.5&xslt=xsltproc&cgi-bin=/tpp/cgi-bin/&ratioType=-1&Ref=3_FANIWNSHPK&Infile=/net/pr/vol1/ProteomicsResource/search/ProteomicsResource/2012/20120801_254_Roberts_OystersAcidification/20120821_OT1/v9/interact-20120821_101B_2_01.pep.xml	0.9997	0.9989	1	4	1
13	1	CGI_10001106,CGI_10017187	http://regis-web.systemsbiology.net/tpp/cgi-bin/comet-fastadb.cgi?Ref=CGI_10001106&Db=/net/pr/vol1/ProteomicsResource/search/ProteomicsResource/2012/20120801_254_Roberts_OystersAcidification/database/oyster.v9.glean.final.rename.gff.pep&Pep=ANIWNSHPK+FANIWNSHPK+GFANIWNSHPK,http://regis-web.systemsbiology.net/tpp/cgi-bin/comet-fastadb.cgi?Ref=CGI_10017187&Db=/net/pr/vol1/ProteomicsResource/search/…	1	15.1	3	3	0.06	CGI_10001106,CGI_10017187	;	99;	Y	1	2	ANIWNSHPK	http://regis-web.systemsbiology.net/tpp/cgi-bin/peptidexml_html2.pl?PepMass=1065.5356&StdPep=&MassError=0.5&xslt=xsltproc&cgi-bin=/tpp/cgi-bin/&ratioType=-1&Ref=2_ANIWNSHPK&Infile=/net/pr/vol1/ProteomicsResource/search/ProteomicsResource/2012/20120801_254_Roberts_OystersAcidification/20120821_OT1/v9/interact-20120821_101B_2_01.pep.xml	0.9983	0.9948	1	4	1
14	1	CGI_10001170,CGI_10009310	http://regis-web.systemsbiology.net/tpp/cgi-bin/comet-fastadb.cgi?Ref=CGI_10001170&Db=/net/pr/vol1/ProteomicsResource/search/ProteomicsResource/2012/20120801_254_Roberts_OystersAcidification/database/oyster.v9.glean.final.rename.gff.pep&Pep=GPNGAAAGVAAQHSQCFASWYSHCPGLK+IIESPAFNYLDAPVMR+LEDNTFPQVFNIVNTVK+TLEDNTFPQVFNIVNTVK+TLRPMDDAPIIQSVIK,http://regis-web.systemsbiology.net/tpp/cgi-bin/comet-fast…	1	35	5	5	0.09	CGI_10001170,CGI_10009310	;	223;	Y	1	2	LEDNTFPQVFNIVNTVK	http://regis-web.systemsbiology.net/tpp/cgi-bin/peptidexml_html2.pl?PepMass=1977.0207&StdPep=&MassError=0.5&xslt=xsltproc&cgi-bin=/tpp/cgi-bin/&ratioType=-1&Ref=2_LEDNTFPQVFNIVNTVK&Infile=/net/pr/vol1/ProteomicsResource/search/ProteomicsResource/2012/20120801_254_Roberts_OystersAcidification/20120821_OT1/v9/interact-20120821_101B_2_01.pep.xml	0.9997	0.999	1	5	1
14	1	CGI_10001170,CGI_10009310	http://regis-web.systemsbiology.net/tpp/cgi-bin/comet-fastadb.cgi?Ref=CGI_10001170&Db=/net/pr/vol1/ProteomicsResource/search/ProteomicsResource/2012/20120801_254_Roberts_OystersAcidification/database/oyster.v9.glean.final.rename.gff.pep&Pep=GPNGAAAGVAAQHSQCFASWYSHCPGLK+IIESPAFNYLDAPVMR+LEDNTFPQVFNIVNTVK+TLEDNTFPQVFNIVNTVK+TLRPMDDAPIIQSVIK,http://regis-web.systemsbiology.net/tpp/cgi-bin/comet-fast…	1	35	5	5	0.09	CGI_10001170,CGI_10009310	;	223;	Y	1	2	TLEDNTFPQVFNIVNTVK	http://regis-web.systemsbiology.net/tpp/cgi-bin/peptidexml_html2.pl?PepMass=2078.0684&StdPep=&MassError=0.5&xslt=xsltproc&cgi-bin=/tpp/cgi-bin/&ratioType=-1&Ref=2_TLEDNTFPQVFNIVNTVK&Infile=/net/pr/vol1/ProteomicsResource/search/ProteomicsResource/2012/20120801_254_Roberts_OystersAcidification/20120821_OT1/v9/interact-20120821_101B_2_01.pep.xml	0.9997	0.999	2	5	1
14	1	CGI_10001170,CGI_10009310	http://regis-web.systemsbiology.net/tpp/cgi-bin/comet-fastadb.cgi?Ref=CGI_10001170&Db=/net/pr/vol1/ProteomicsResource/search/ProteomicsResource/2012/20120801_254_Roberts_OystersAcidification/database/oyster.v9.glean.final.rename.gff.pep&Pep=GPNGAAAGVAAQHSQCFASWYSHCPGLK+IIESPAFNYLDAPVMR+LEDNTFPQVFNIVNTVK+TLEDNTFPQVFNIVNTVK+TLRPMDDAPIIQSVIK,http://regis-web.systemsbiology.net/tpp/cgi-bin/comet-fast…	1	35	5	5	0.09	CGI_10001170,CGI_10009310	;	223;	Y	1	3	GPNGAAAGVAAQHSQCFASWYSHCPGLK	http://regis-web.systemsbiology.net/tpp/cgi-bin/peptidexml_html2.pl?PepMass=2928.3184&StdPep=GPNGAAAGVAAQHSQCFASWYSHCPGLK&MassError=0.5&xslt=xsltproc&cgi-bin=/tpp/cgi-bin/&ratioType=-1&Ref=3_GPNGAAAGVAAQHSQCFASWYSHCPGLK&Infile=/net/pr/vol1/ProteomicsResource/search/ProteomicsResource/2012/20120801_254_Roberts_OystersAcidification/20120821_OT1/v9/interact-20120821_101B_2_01.pep.xml	0.9996	0.9988	2	5	1
14	1	CGI_10001170,CGI_10009310	http://regis-web.systemsbiology.net/tpp/cgi-bin/comet-fastadb.cgi?Ref=CGI_10001170&Db=/net/pr/vol1/ProteomicsResource/search/ProteomicsResource/2012/20120801_254_Roberts_OystersAcidification/database/oyster.v9.glean.final.rename.gff.pep&Pep=GPNGAAAGVAAQHSQCFASWYSHCPGLK+IIESPAFNYLDAPVMR+LEDNTFPQVFNIVNTVK+TLEDNTFPQVFNIVNTVK+TLRPMDDAPIIQSVIK,http://regis-web.systemsbiology.net/tpp/cgi-bin/comet-fast…	1	35	5	5	0.09	CGI_10001170,CGI_10009310	;	223;	Y	1	3	TLRPMDDAPIIQSVIK	http://regis-web.systemsbiology.net/tpp/cgi-bin/peptidexml_html2.pl?PepMass=1795.9866&StdPep=&MassError=0.5&xslt=xsltproc&cgi-bin=/tpp/cgi-bin/&ratioType=-1&Ref=3_TLRPMDDAPIIQSVIK&Infile=/net/pr/vol1/ProteomicsResource/search/ProteomicsResource/2012/20120801_254_Roberts_OystersAcidification/20120821_OT1/v9/interact-20120821_101B_2_01.pep.xml	0.9995	0.9983	2	5	1
14	1	CGI_10001170,CGI_10009310	http://regis-web.systemsbiology.net/tpp/cgi-bin/comet-fastadb.cgi?Ref=CGI_10001170&Db=/net/pr/vol1/ProteomicsResource/search/ProteomicsResource/2012/20120801_254_Roberts_OystersAcidification/database/oyster.v9.glean.final.rename.gff.pep&Pep=GPNGAAAGVAAQHSQCFASWYSHCPGLK+IIESPAFNYLDAPVMR+LEDNTFPQVFNIVNTVK+TLEDNTFPQVFNIVNTVK+TLRPMDDAPIIQSVIK,http://regis-web.systemsbiology.net/tpp/cgi-bin/comet-fast…	1	35	5	5	0.09	CGI_10001170,CGI_10009310	;	223;	Y	1	2	IIESPAFNYLDAPVMR	http://regis-web.systemsbiology.net/tpp/cgi-bin/peptidexml_html2.pl?PepMass=1834.9287&StdPep=&MassError=0.5&xslt=xsltproc&cgi-bin=/tpp/cgi-bin/&ratioType=-1&Ref=2_IIESPAFNYLDAPVMR&Infile=/net/pr/vol1/ProteomicsResource/search/ProteomicsResource/2012/20120801_254_Roberts_OystersAcidification/20120821_OT1/v9/interact-20120821_101B_2_01.pep.xml	0.956	0.8731	2	5	1
15	1	CGI_10001357	http://regis-web.systemsbiology.net/tpp/cgi-bin/comet-fastadb.cgi?Ref=CGI_10001357&Db=/net/pr/vol1/ProteomicsResource/search/ProteomicsResource/2012/20120801_254_Roberts_OystersAcidification/database/oyster.v9.glean.final.rename.gff.pep&Pep=AGVTNVPPSKPIQVEK+IAITVGFVKPTNFTYK+NMPENLVYEYDDFYFMTDPEQLIYSHWSQR+NVFTASAEYK+PLSLSEFEDLPLVK+TEQEKPPPPVAPPAGPSNLKPSLDQIDR+YETLCGYAGLFCTVLTGFAK+YTISFANAPK	1	20.9	8	8	0.15	CGI_10001357		689	Y	1	2	IAITVGFVKPTNFTYK	http://regis-web.systemsbiology.net/tpp/cgi-bin/peptidexml_html2.pl?PepMass=1798.0029&StdPep=&MassError=0.5&xslt=xsltproc&cgi-bin=/tpp/cgi-bin/&ratioType=-1&Ref=2_IAITVGFVKPTNFTYK&Infile=/net/pr/vol1/ProteomicsResource/search/ProteomicsResource/2012/20120801_254_Roberts_OystersAcidification/20120821_OT1/v9/interact-20120821_101B_2_01.pep.xml	0.9997	0.999	2	6	1
15	1	CGI_10001357	http://regis-web.systemsbiology.net/tpp/cgi-bin/comet-fastadb.cgi?Ref=CGI_10001357&Db=/net/pr/vol1/ProteomicsResource/search/ProteomicsResource/2012/20120801_254_Roberts_OystersAcidification/database/oyster.v9.glean.final.rename.gff.pep&Pep=AGVTNVPPSKPIQVEK+IAITVGFVKPTNFTYK+NMPENLVYEYDDFYFMTDPEQLIYSHWSQR+NVFTASAEYK+PLSLSEFEDLPLVK+TEQEKPPPPVAPPAGPSNLKPSLDQIDR+YETLCGYAGLFCTVLTGFAK+YTISFANAPK	1	20.9	8	8	0.15	CGI_10001357		689	Y	1	2	PLSLSEFEDLPLVK	http://regis-web.systemsbiology.net/tpp/cgi-bin/peptidexml_html2.pl?PepMass=1585.8603&StdPep=&MassError=0.5&xslt=xsltproc&cgi-bin=/tpp/cgi-bin/&ratioType=-1&Ref=2_PLSLSEFEDLPLVK&Infile=/net/pr/vol1/ProteomicsResource/search/ProteomicsResource/2012/20120801_254_Roberts_OystersAcidification/20120821_OT1/v9/interact-20120821_101B_2_01.pep.xml	0.9997	0.999	1	6	1
15	1	CGI_10001357	http://regis-web.systemsbiology.net/tpp/cgi-bin/comet-fastadb.cgi?Ref=CGI_10001357&Db=/net/pr/vol1/ProteomicsResource/search/ProteomicsResource/2012/20120801_254_Roberts_OystersAcidification/database/oyster.v9.glean.final.rename.gff.pep&Pep=AGVTNVPPSKPIQVEK+IAITVGFVKPTNFTYK+NMPENLVYEYDDFYFMTDPEQLIYSHWSQR+NVFTASAEYK+PLSLSEFEDLPLVK+TEQEKPPPPVAPPAGPSNLKPSLDQIDR+YETLCGYAGLFCTVLTGFAK+YTISFANAPK	1	20.9	8	8	0.15	CGI_10001357		689	Y	1	2	YETLCGYAGLFCTVLTGFAK	http://regis-web.systemsbiology.net/tpp/cgi-bin/peptidexml_html2.pl?PepMass=2270.0751&StdPep=YETLCGYAGLFCTVLTGFAK&MassError=0.5&xslt=xsltproc&cgi-bin=/tpp/cgi-bin/&ratioType=-1&Ref=2_YETLCGYAGLFCTVLTGFAK&Infile=/net/pr/vol1/ProteomicsResource/search/ProteomicsResource/2012/20120801_254_Roberts_OystersAcidification/20120821_OT1/v9/interact-20120821_101B_2_01.pep.xml	0.9997	0.999	1	6	1
15	1	CGI_10001357	http://regis-web.systemsbiology.net/tpp/cgi-bin/comet-fastadb.cgi?Ref=CGI_10001357&Db=/net/pr/vol1/ProteomicsResource/search/ProteomicsResource/2012/20120801_254_Roberts_OystersAcidification/database/oyster.v9.glean.final.rename.gff.pep&Pep=AGVTNVPPSKPIQVEK+IAITVGFVKPTNFTYK+NMPENLVYEYDDFYFMTDPEQLIYSHWSQR+NVFTASAEYK+PLSLSEFEDLPLVK+TEQEKPPPPVAPPAGPSNLKPSLDQIDR+YETLCGYAGLFCTVLTGFAK+YTISFANAPK	1	20.9	8	8	0.15	CGI_10001357		689	Y	1	3	NMPENLVYEYDDFYFMTDPEQLIYSHWSQR	http://regis-web.systemsbiology.net/tpp/cgi-bin/peptidexml_html2.pl?PepMass=3829.6705&StdPep=&MassError=0.5&xslt=xsltproc&cgi-bin=/tpp/cgi-bin/&ratioType=-1&Ref=3_NMPENLVYEYDDFYFMTDPEQLIYSHWSQR&Infile=/net/pr/vol1/ProteomicsResource/search/ProteomicsResource/2012/20120801_254_Roberts_OystersAcidification/20120821_OT1/v9/interact-20120821_101B_2_01.pep.xml	0.9997	0.999	2	6	1
15	1	CGI_10001357	http://regis-web.systemsbiology.net/tpp/cgi-bin/comet-fastadb.cgi?Ref=CGI_10001357&Db=/net/pr/vol1/ProteomicsResource/search/ProteomicsResource/2012/20120801_254_Roberts_OystersAcidification/database/oyster.v9.glean.final.rename.gff.pep&Pep=AGVTNVPPSKPIQVEK+IAITVGFVKPTNFTYK+NMPENLVYEYDDFYFMTDPEQLIYSHWSQR+NVFTASAEYK+PLSLSEFEDLPLVK+TEQEKPPPPVAPPAGPSNLKPSLDQIDR+YETLCGYAGLFCTVLTGFAK+YTISFANAPK	1	20.9	8	8	0.15	CGI_10001357		689	Y	1	3	TEQEKPPPPVAPPAGPSNLKPSLDQIDR	http://regis-web.systemsbiology.net/tpp/cgi-bin/peptidexml_html2.pl?PepMass=2977.5509&StdPep=&MassError=0.5&xslt=xsltproc&cgi-bin=/tpp/cgi-bin/&ratioType=-1&Ref=3_TEQEKPPPPVAPPAGPSNLKPSLDQIDR&Infile=/net/pr/vol1/ProteomicsResource/search/ProteomicsResource/2012/20120801_254_Roberts_OystersAcidification/20120821_OT1/v9/interact-20120821_101B_2_01.pep.xml	0.9997	0.999	2	6	1
15	1	CGI_10001357	http://regis-web.systemsbiology.net/tpp/cgi-bin/comet-fastadb.cgi?Ref=CGI_10001357&Db=/net/pr/vol1/ProteomicsResource/search/ProteomicsResource/2012/20120801_254_Roberts_OystersAcidification/database/oyster.v9.glean.final.rename.gff.pep&Pep=AGVTNVPPSKPIQVEK+IAITVGFVKPTNFTYK+NMPENLVYEYDDFYFMTDPEQLIYSHWSQR+NVFTASAEYK+PLSLSEFEDLPLVK+TEQEKPPPPVAPPAGPSNLKPSLDQIDR+YETLCGYAGLFCTVLTGFAK+YTISFANAPK	1	20.9	8	8	0.15	CGI_10001357		689	Y	1	1	NVFTASAEYK	http://regis-web.systemsbiology.net/tpp/cgi-bin/peptidexml_html2.pl?PepMass=1128.5451&StdPep=&MassError=0.5&xslt=xsltproc&cgi-bin=/tpp/cgi-bin/&ratioType=-1&Ref=1_NVFTASAEYK&Infile=/net/pr/vol1/ProteomicsResource/search/ProteomicsResource/2012/20120801_254_Roberts_OystersAcidification/20120821_OT1/v9/interact-20120821_101B_2_01.pep.xml	0.9996	0.9988	2	6	1
15	1	CGI_10001357	http://regis-web.systemsbiology.net/tpp/cgi-bin/comet-fastadb.cgi?Ref=CGI_10001357&Db=/net/pr/vol1/ProteomicsResource/search/ProteomicsResource/2012/20120801_254_Roberts_OystersAcidification/database/oyster.v9.glean.final.rename.gff.pep&Pep=AGVTNVPPSKPIQVEK+IAITVGFVKPTNFTYK+NMPENLVYEYDDFYFMTDPEQLIYSHWSQR+NVFTASAEYK+PLSLSEFEDLPLVK+TEQEKPPPPVAPPAGPSNLKPSLDQIDR+YETLCGYAGLFCTVLTGFAK+YTISFANAPK	1	20.9	8	8	0.15	CGI_10001357		689	Y	1	2	YTISFANAPK	http://regis-web.systemsbiology.net/tpp/cgi-bin/peptidexml_html2.pl?PepMass=1110.5709&StdPep=&MassError=0.5&xslt=xsltproc&cgi-bin=/tpp/cgi-bin/&ratioType=-1&Ref=2_YTISFANAPK&Infile=/net/pr/vol1/ProteomicsResource/search/ProteomicsResource/2012/20120801_254_Roberts_OystersAcidification/20120821_OT1/v9/interact-20120821_101B_2_01.pep.xml	0.9976	0.9924	1	6	1
15	1	CGI_10001357	http://regis-web.systemsbiology.net/tpp/cgi-bin/comet-fastadb.cgi?Ref=CGI_10001357&Db=/net/pr/vol1/ProteomicsResource/search/ProteomicsResource/2012/20120801_254_Roberts_OystersAcidification/database/oyster.v9.glean.final.rename.gff.pep&Pep=AGVTNVPPSKPIQVEK+IAITVGFVKPTNFTYK+NMPENLVYEYDDFYFMTDPEQLIYSHWSQR+NVFTASAEYK+PLSLSEFEDLPLVK+TEQEKPPPPVAPPAGPSNLKPSLDQIDR+YETLCGYAGLFCTVLTGFAK+YTISFANAPK	1	20.9	8	8	0.15	CGI_10001357		689	Y	1	3	AGVTNVPPSKPIQVEK	http://regis-web.systemsbiology.net/tpp/cgi-bin/peptidexml_html2.pl?PepMass=1662.9304&StdPep=&MassError=0.5&xslt=xsltproc&cgi-bin=/tpp/cgi-bin/&ratioType=-1&Ref=3_AGVTNVPPSKPIQVEK&Infile=/net/pr/vol1/ProteomicsResource/search/ProteomicsResource/2012/20120801_254_Roberts_OystersAcidification/20120821_OT1/v9/interact-20120821_101B_2_01.pep.xml	0.9563	0.8716	2	7	1
16	1	CGI_10001478	http://regis-web.systemsbiology.net/tpp/cgi-bin/comet-fastadb.cgi?Ref=CGI_10001478&Db=/net/pr/vol1/ProteomicsResource/search/ProteomicsResource/2012/20120801_254_Roberts_OystersAcidification/database/oyster.v9.glean.final.rename.gff.pep&Pep=GEILLGGGNIVQGYHK+LATTLFEDCTTVDDLLK+VTHLIYIGDGK	1	6.8	4	4	0.07	CGI_10001478		648	Y	1	2	GEILLGGGNIVQGYHK	http://regis-web.systemsbiology.net/tpp/cgi-bin/peptidexml_html2.pl?PepMass=1653.8838&StdPep=&MassError=0.5&xslt=xsltproc&cgi-bin=/tpp/cgi-bin/&ratioType=-1&Ref=2_GEILLGGGNIVQGYHK&Infile=/net/pr/vol1/ProteomicsResource/search/ProteomicsResource/2012/20120801_254_Roberts_OystersAcidification/20120821_OT1/v9/interact-20120821_101B_2_01.pep.xml	0.9997	0.999	2	4	1
16	1	CGI_10001478	http://regis-web.systemsbiology.net/tpp/cgi-bin/comet-fastadb.cgi?Ref=CGI_10001478&Db=/net/pr/vol1/ProteomicsResource/search/ProteomicsResource/2012/20120801_254_Roberts_OystersAcidification/database/oyster.v9.glean.final.rename.gff.pep&Pep=GEILLGGGNIVQGYHK+LATTLFEDCTTVDDLLK+VTHLIYIGDGK	1	6.8	4	4	0.07	CGI_10001478		648	Y	1	2	VTHLIYIGDGK	http://regis-web.systemsbiology.net/tpp/cgi-bin/peptidexml_html2.pl?PepMass=1214.6659&StdPep=&MassError=0.5&xslt=xsltproc&cgi-bin=/tpp/cgi-bin/&ratioType=-1&Ref=2_VTHLIYIGDGK&Infile=/net/pr/vol1/ProteomicsResource/search/ProteomicsResource/2012/20120801_254_Roberts_OystersAcidification/20120821_OT1/v9/interact-20120821_101B_2_01.pep.xml	0.9997	0.999	2	4	1	a
16	1	CGI_10001478	http://regis-web.systemsbiology.net/tpp/cgi-bin/comet-fastadb.cgi?Ref=CGI_10001478&Db=/net/pr/vol1/ProteomicsResource/search/ProteomicsResource/2012/20120801_254_Roberts_OystersAcidification/database/oyster.v9.glean.final.rename.gff.pep&Pep=GEILLGGGNIVQGYHK+LATTLFEDCTTVDDLLK+VTHLIYIGDGK	1	6.8	4	4	0.07	CGI_10001478		648	Y	1	2	LATTLFEDCTTVDDLLK	http://regis-web.systemsbiology.net/tpp/cgi-bin/peptidexml_html2.pl?PepMass=1953.9605&StdPep=LATTLFEDCTTVDDLLK&MassError=0.5&xslt=xsltproc&cgi-bin=/tpp/cgi-bin/&ratioType=-1&Ref=2_LATTLFEDCTTVDDLLK&Infile=/net/pr/vol1/ProteomicsResource/search/ProteomicsResource/2012/20120801_254_Roberts_OystersAcidification/20120821_OT1/v9/interact-20120821_101B_2_01.pep.xml	0.9996	0.9988	2	4	1
16	1	CGI_10001478	http://regis-web.systemsbiology.net/tpp/cgi-bin/comet-fastadb.cgi?Ref=CGI_10001478&Db=/net/pr/vol1/ProteomicsResource/search/ProteomicsResource/2012/20120801_254_Roberts_OystersAcidification/database/oyster.v9.glean.final.rename.gff.pep&Pep=GEILLGGGNIVQGYHK+LATTLFEDCTTVDDLLK+VTHLIYIGDGK	1	6.8	4	4	0.07	CGI_10001478		648	Y	1	3	VTHLIYIGDGK	http://regis-web.systemsbiology.net/tpp/cgi-bin/peptidexml_html2.pl?PepMass=1214.6659&StdPep=&MassError=0.5&xslt=xsltproc&cgi-bin=/tpp/cgi-bin/&ratioType=-1&Ref=3_VTHLIYIGDGK&Infile=/net/pr/vol1/ProteomicsResource/search/ProteomicsResource/2012/20120801_254_Roberts_OystersAcidification/20120821_OT1/v9/interact-20120821_101B_2_01.pep.xml	0.9995	0.9984	2	4	1	a
17	1	CGI_10001493,CGI_10007931	http://regis-web.systemsbiology.net/tpp/cgi-bin/comet-fastadb.cgi?Ref=CGI_10001493&Db=/net/pr/vol1/ProteomicsResource/search/ProteomicsResource/2012/20120801_254_Roberts_OystersAcidification/database/oyster.v9.glean.final.rename.gff.pep&Pep=SGFGLIYDSLDFAK+TPDVIFCFGFR+TSGFGLIYDSLDFAK,http://regis-web.systemsbiology.net/tpp/cgi-bin/comet-fastadb.cgi?Ref=CGI_10007931&Db=/net/pr/vol1/ProteomicsResour…	1	14.1	3	3	0.06	CGI_10001493,CGI_10007931	;	185;	Y	1	2	TPDVIFCFGFR	http://regis-web.systemsbiology.net/tpp/cgi-bin/peptidexml_html2.pl?PepMass=1357.6489&StdPep=TPDVIFCFGFR&MassError=0.5&xslt=xsltproc&cgi-bin=/tpp/cgi-bin/&ratioType=-1&Ref=2_TPDVIFCFGFR&Infile=/net/pr/vol1/ProteomicsResource/search/ProteomicsResource/2012/20120801_254_Roberts_OystersAcidification/20120821_OT1/v9/interact-20120821_101B_2_01.pep.xml	0.9997	0.999	1	4	1
17	1	CGI_10001493,CGI_10007931	http://regis-web.systemsbiology.net/tpp/cgi-bin/comet-fastadb.cgi?Ref=CGI_10001493&Db=/net/pr/vol1/ProteomicsResource/search/ProteomicsResource/2012/20120801_254_Roberts_OystersAcidification/database/oyster.v9.glean.final.rename.gff.pep&Pep=SGFGLIYDSLDFAK+TPDVIFCFGFR+TSGFGLIYDSLDFAK,http://regis-web.systemsbiology.net/tpp/cgi-bin/comet-fastadb.cgi?Ref=CGI_10007931&Db=/net/pr/vol1/ProteomicsResour…	1	14.1	3	3	0.06	CGI_10001493,CGI_10007931	;	185;	Y	1	2	TSGFGLIYDSLDFAK	http://regis-web.systemsbiology.net/tpp/cgi-bin/peptidexml_html2.pl?PepMass=1632.8035&StdPep=&MassError=0.5&xslt=xsltproc&cgi-bin=/tpp/cgi-bin/&ratioType=-1&Ref=2_TSGFGLIYDSLDFAK&Infile=/net/pr/vol1/ProteomicsResource/search/ProteomicsResource/2012/20120801_254_Roberts_OystersAcidification/20120821_OT1/v9/interact-20120821_101B_2_01.pep.xml	0.9997	0.999	2	4	1
17	1	CGI_10001493,CGI_10007931	http://regis-web.systemsbiology.net/tpp/cgi-bin/comet-fastadb.cgi?Ref=CGI_10001493&Db=/net/pr/vol1/ProteomicsResource/search/ProteomicsResource/2012/20120801_254_Roberts_OystersAcidification/database/oyster.v9.glean.final.rename.gff.pep&Pep=SGFGLIYDSLDFAK+TPDVIFCFGFR+TSGFGLIYDSLDFAK,http://regis-web.systemsbiology.net/tpp/cgi-bin/comet-fastadb.cgi?Ref=CGI_10007931&Db=/net/pr/vol1/ProteomicsResour…	1	14.1	3	3	0.06	CGI_10001493,CGI_10007931	;	185;	Y	1	3	SGFGLIYDSLDFAK	http://regis-web.systemsbiology.net/tpp/cgi-bin/peptidexml_html2.pl?PepMass=1531.7558&StdPep=&MassError=0.5&xslt=xsltproc&cgi-bin=/tpp/cgi-bin/&ratioType=-1&Ref=3_SGFGLIYDSLDFAK&Infile=/net/pr/vol1/ProteomicsResource/search/ProteomicsResource/2012/20120801_254_Roberts_OystersAcidification/20120821_OT1/v9/interact-20120821_101B_2_01.pep.xml	0.9997	0.999	1	4	1
18	1	CGI_10001554	http://regis-web.systemsbiology.net/tpp/cgi-bin/comet-fastadb.cgi?Ref=CGI_10001554&Db=/net/pr/vol1/ProteomicsResource/search/ProteomicsResource/2012/20120801_254_Roberts_OystersAcidification/database/oyster.v9.glean.final.rename.gff.pep&Pep=DCQALVLAPTR+EELTLEGIR+FKDQIYDVFR+GFKDQIYDVFR+NIQLFVLDEADEMLSR+VLITTDLLAR	1	16.8	7	7	0.12	CGI_10001554		339	Y	1	2	NIQLFVLDEADEMLSR	http://regis-web.systemsbiology.net/tpp/cgi-bin/peptidexml_html2.pl?PepMass=1891.9349&StdPep=&MassError=0.5&xslt=xsltproc&cgi-bin=/tpp/cgi-bin/&ratioType=-1&Ref=2_NIQLFVLDEADEMLSR&Infile=/net/pr/vol1/ProteomicsResource/search/ProteomicsResource/2012/20120801_254_Roberts_OystersAcidification/20120821_OT1/v9/interact-20120821_101B_2_01.pep.xml	0.9997	0.999	2	6	1	a
18	1	CGI_10001554	http://regis-web.systemsbiology.net/tpp/cgi-bin/comet-fastadb.cgi?Ref=CGI_10001554&Db=/net/pr/vol1/ProteomicsResource/search/ProteomicsResource/2012/20120801_254_Roberts_OystersAcidification/database/oyster.v9.glean.final.rename.gff.pep&Pep=DCQALVLAPTR+EELTLEGIR+FKDQIYDVFR+GFKDQIYDVFR+NIQLFVLDEADEMLSR+VLITTDLLAR	1	16.8	7	7	0.12	CGI_10001554		339	Y	1	2	VLITTDLLAR	http://regis-web.systemsbiology.net/tpp/cgi-bin/peptidexml_html2.pl?PepMass=1113.6757&StdPep=&MassError=0.5&xslt=xsltproc&cgi-bin=/tpp/cgi-bin/&ratioType=-1&Ref=2_VLITTDLLAR&Infile=/net/pr/vol1/ProteomicsResource/search/ProteomicsResource/2012/20120801_254_Roberts_OystersAcidification/20120821_OT1/v9/interact-20120821_101B_2_01.pep.xml	0.9997	0.999	2	6	1
18	1	CGI_10001554	http://regis-web.systemsbiology.net/tpp/cgi-bin/comet-fastadb.cgi?Ref=CGI_10001554&Db=/net/pr/vol1/ProteomicsResource/search/ProteomicsResource/2012/20120801_254_Roberts_OystersAcidification/database/oyster.v9.glean.final.rename.gff.pep&Pep=DCQALVLAPTR+EELTLEGIR+FKDQIYDVFR+GFKDQIYDVFR+NIQLFVLDEADEMLSR+VLITTDLLAR	1	16.8	7	7	0.12	CGI_10001554		339	Y	1	3	NIQLFVLDEADEMLSR	http://regis-web.systemsbiology.net/tpp/cgi-bin/peptidexml_html2.pl?PepMass=1891.9349&StdPep=&MassError=0.5&xslt=xsltproc&cgi-bin=/tpp/cgi-bin/&ratioType=-1&Ref=3_NIQLFVLDEADEMLSR&Infile=/net/pr/vol1/ProteomicsResource/search/ProteomicsResource/2012/20120801_254_Roberts_OystersAcidification/20120821_OT1/v9/interact-20120821_101B_2_01.pep.xml	0.9997	0.999	2	6	1	a
18	1	CGI_10001554	http://regis-web.systemsbiology.net/tpp/cgi-bin/comet-fastadb.cgi?Ref=CGI_10001554&Db=/net/pr/vol1/ProteomicsResource/search/ProteomicsResource/2012/20120801_254_Roberts_OystersAcidification/database/oyster.v9.glean.final.rename.gff.pep&Pep=DCQALVLAPTR+EELTLEGIR+FKDQIYDVFR+GFKDQIYDVFR+NIQLFVLDEADEMLSR+VLITTDLLAR	1	16.8	7	7	0.12	CGI_10001554		339	Y	1	2	DCQALVLAPTR	http://regis-web.systemsbiology.net/tpp/cgi-bin/peptidexml_html2.pl?PepMass=1242.6390&StdPep=DCQALVLAPTR&MassError=0.5&xslt=xsltproc&cgi-bin=/tpp/cgi-bin/&ratioType=-1&Ref=2_DCQALVLAPTR&Infile=/net/pr/vol1/ProteomicsResource/search/ProteomicsResource/2012/20120801_254_Roberts_OystersAcidification/20120821_OT1/v9/interact-20120821_101B_2_01.pep.xml	0.9994	0.998	2	6	1
18	1	CGI_10001554	http://regis-web.systemsbiology.net/tpp/cgi-bin/comet-fastadb.cgi?Ref=CGI_10001554&Db=/net/pr/vol1/ProteomicsResource/search/ProteomicsResource/2012/20120801_254_Roberts_OystersAcidification/database/oyster.v9.glean.final.rename.gff.pep&Pep=DCQALVLAPTR+EELTLEGIR+FKDQIYDVFR+GFKDQIYDVFR+NIQLFVLDEADEMLSR+VLITTDLLAR	1	16.8	7	7	0.12	CGI_10001554		339	Y	1	2	EELTLEGIR	http://regis-web.systemsbiology.net/tpp/cgi-bin/peptidexml_html2.pl?PepMass=1058.5608&StdPep=&MassError=0.5&xslt=xsltproc&cgi-bin=/tpp/cgi-bin/&ratioType=-1&Ref=2_EELTLEGIR&Infile=/net/pr/vol1/ProteomicsResource/search/ProteomicsResource/2012/20120801_254_Roberts_OystersAcidification/20120821_OT1/v9/interact-20120821_101B_2_01.pep.xml	0.9974	0.9917	2	6	1
18	1	CGI_10001554	http://regis-web.systemsbiology.net/tpp/cgi-bin/comet-fastadb.cgi?Ref=CGI_10001554&Db=/net/pr/vol1/ProteomicsResource/search/ProteomicsResource/2012/20120801_254_Roberts_OystersAcidification/database/oyster.v9.glean.final.rename.gff.pep&Pep=DCQALVLAPTR+EELTLEGIR+FKDQIYDVFR+GFKDQIYDVFR+NIQLFVLDEADEMLSR+VLITTDLLAR	1	16.8	7	7	0.12	CGI_10001554		339	Y	1	2	GFKDQIYDVFR	http://regis-web.systemsbiology.net/tpp/cgi-bin/peptidexml_html2.pl?PepMass=1386.6932&StdPep=&MassError=0.5&xslt=xsltproc&cgi-bin=/tpp/cgi-bin/&ratioType=-1&Ref=2_GFKDQIYDVFR&Infile=/net/pr/vol1/ProteomicsResource/search/ProteomicsResource/2012/20120801_254_Roberts_OystersAcidification/20120821_OT1/v9/interact-20120821_101B_2_01.pep.xml	0.9949	0.9838	2	6	1
18	1	CGI_10001554	http://regis-web.systemsbiology.net/tpp/cgi-bin/comet-fastadb.cgi?Ref=CGI_10001554&Db=/net/pr/vol1/ProteomicsResource/search/ProteomicsResource/2012/20120801_254_Roberts_OystersAcidification/database/oyster.v9.glean.final.rename.gff.pep&Pep=DCQALVLAPTR+EELTLEGIR+FKDQIYDVFR+GFKDQIYDVFR+NIQLFVLDEADEMLSR+VLITTDLLAR	1	16.8	7	7	0.12	CGI_10001554		339	Y	1	3	FKDQIYDVFR	http://regis-web.systemsbiology.net/tpp/cgi-bin/peptidexml_html2.pl?PepMass=1329.6717&StdPep=&MassError=0.5&xslt=xsltproc&cgi-bin=/tpp/cgi-bin/&ratioType=-1&Ref=3_FKDQIYDVFR&Infile=/net/pr/vol1/ProteomicsResource/search/ProteomicsResource/2012/20120801_254_Roberts_OystersAcidification/20120821_OT1/v9/interact-20120821_101B_2_01.pep.xml	0.2597	0.2597	1	6	1
19	1	CGI_10001587,CGI_10006316	http://regis-web.systemsbiology.net/tpp/cgi-bin/comet-fastadb.cgi?Ref=CGI_10001587&Db=/net/pr/vol1/ProteomicsResource/search/ProteomicsResource/2012/20120801_254_Roberts_OystersAcidification/database/oyster.v9.glean.final.rename.gff.pep&Pep=DLLENMGDNFTK+EMFSSLGSTPDDK,http://regis-web.systemsbiology.net/tpp/cgi-bin/comet-fastadb.cgi?Ref=CGI_10006316&Db=/net/pr/vol1/ProteomicsResource/search/Proteo…	1	19.1	3	3	0.06	CGI_10001587,CGI_10006316	;	131;	Y	1	1	DLLENMGDNFTK	http://regis-web.systemsbiology.net/tpp/cgi-bin/peptidexml_html2.pl?PepMass=1395.6340&StdPep=&MassError=0.5&xslt=xsltproc&cgi-bin=/tpp/cgi-bin/&ratioType=-1&Ref=1_DLLENMGDNFTK&Infile=/net/pr/vol1/ProteomicsResource/search/ProteomicsResource/2012/20120801_254_Roberts_OystersAcidification/20120821_OT1/v9/interact-20120821_101B_2_01.pep.xml	0.9997	0.999	2	4	1	a
19	1	CGI_10001587,CGI_10006316	http://regis-web.systemsbiology.net/tpp/cgi-bin/comet-fastadb.cgi?Ref=CGI_10001587&Db=/net/pr/vol1/ProteomicsResource/search/ProteomicsResource/2012/20120801_254_Roberts_OystersAcidification/database/oyster.v9.glean.final.rename.gff.pep&Pep=DLLENMGDNFTK+EMFSSLGSTPDDK,http://regis-web.systemsbiology.net/tpp/cgi-bin/comet-fastadb.cgi?Ref=CGI_10006316&Db=/net/pr/vol1/ProteomicsResource/search/Proteo…	1	19.1	3	3	0.06	CGI_10001587,CGI_10006316	;	131;	Y	1	2	DLLENMGDNFTK	http://regis-web.systemsbiology.net/tpp/cgi-bin/peptidexml_html2.pl?PepMass=1395.6340&StdPep=&MassError=0.5&xslt=xsltproc&cgi-bin=/tpp/cgi-bin/&ratioType=-1&Ref=2_DLLENMGDNFTK&Infile=/net/pr/vol1/ProteomicsResource/search/ProteomicsResource/2012/20120801_254_Roberts_OystersAcidification/20120821_OT1/v9/interact-20120821_101B_2_01.pep.xml	0.9997	0.999	2	4	1	a
19	1	CGI_10001587,CGI_10006316	http://regis-web.systemsbiology.net/tpp/cgi-bin/comet-fastadb.cgi?Ref=CGI_10001587&Db=/net/pr/vol1/ProteomicsResource/search/ProteomicsResource/2012/20120801_254_Roberts_OystersAcidification/database/oyster.v9.glean.final.rename.gff.pep&Pep=DLLENMGDNFTK+EMFSSLGSTPDDK,http://regis-web.systemsbiology.net/tpp/cgi-bin/comet-fastadb.cgi?Ref=CGI_10006316&Db=/net/pr/vol1/ProteomicsResource/search/Proteo…	1	19.1	3	3	0.06	CGI_10001587,CGI_10006316	;	131;	Y	1	2	EMFSSLGSTPDDK	http://regis-web.systemsbiology.net/tpp/cgi-bin/peptidexml_html2.pl?PepMass=1412.6129&StdPep=&MassError=0.5&xslt=xsltproc&cgi-bin=/tpp/cgi-bin/&ratioType=-1&Ref=2_EMFSSLGSTPDDK&Infile=/net/pr/vol1/ProteomicsResource/search/ProteomicsResource/2012/20120801_254_Roberts_OystersAcidification/20120821_OT1/v9/interact-20120821_101B_2_01.pep.xml	0.9997	0.999	2	4	1
20	1	CGI_10001640	http://regis-web.systemsbiology.net/tpp/cgi-bin/comet-fastadb.cgi?Ref=CGI_10001640&Db=/net/pr/vol1/ProteomicsResource/search/ProteomicsResource/2012/20120801_254_Roberts_OystersAcidification/database/oyster.v9.glean.final.rename.gff.pep&Pep=DENAQLIVTGTR+EDMMEWYMK+FLGSVSDYILHHAHVPVLVCR+RTFLGSVSDYILHHAHVPVLVCR+SIGGSPGEVICQVAK+SIGGSPGEVICQVAKDENAQLIVTGTR+TFLGSVSDYILHHAHVPVLVCR	1	42.8	9	9	0.15	CGI_10001640		138	Y	1	2	DENAQLIVTGTR	http://regis-web.systemsbiology.net/tpp/cgi-bin/peptidexml_html2.pl?PepMass=1315.6732&StdPep=&MassError=0.5&xslt=xsltproc&cgi-bin=/tpp/cgi-bin/&ratioType=-1&Ref=2_DENAQLIVTGTR&Infile=/net/pr/vol1/ProteomicsResource/search/ProteomicsResource/2012/20120801_254_Roberts_OystersAcidification/20120821_OT1/v9/interact-20120821_101B_2_01.pep.xml	0.9997	0.9989	2	7	1
20	1	CGI_10001640	http://regis-web.systemsbiology.net/tpp/cgi-bin/comet-fastadb.cgi?Ref=CGI_10001640&Db=/net/pr/vol1/ProteomicsResource/search/ProteomicsResource/2012/20120801_254_Roberts_OystersAcidification/database/oyster.v9.glean.final.rename.gff.pep&Pep=DENAQLIVTGTR+EDMMEWYMK+FLGSVSDYILHHAHVPVLVCR+RTFLGSVSDYILHHAHVPVLVCR+SIGGSPGEVICQVAK+SIGGSPGEVICQVAKDENAQLIVTGTR+TFLGSVSDYILHHAHVPVLVCR	1	42.8	9	9	0.15	CGI_10001640		138	Y	1	2	SIGGSPGEVICQVAK	http://regis-web.systemsbiology.net/tpp/cgi-bin/peptidexml_html2.pl?PepMass=1500.7606&StdPep=SIGGSPGEVICQVAK&MassError=0.5&xslt=xsltproc&cgi-bin=/tpp/cgi-bin/&ratioType=-1&Ref=2_SIGGSPGEVICQVAK&Infile=/net/pr/vol1/ProteomicsResource/search/ProteomicsResource/2012/20120801_254_Roberts_OystersAcidification/20120821_OT1/v9/interact-20120821_101B_2_01.pep.xml	0.9997	0.999	2	7	1	b
20	1	CGI_10001640	http://regis-web.systemsbiology.net/tpp/cgi-bin/comet-fastadb.cgi?Ref=CGI_10001640&Db=/net/pr/vol1/ProteomicsResource/search/ProteomicsResource/2012/20120801_254_Roberts_OystersAcidification/database/oyster.v9.glean.final.rename.gff.pep&Pep=DENAQLIVTGTR+EDMMEWYMK+FLGSVSDYILHHAHVPVLVCR+RTFLGSVSDYILHHAHVPVLVCR+SIGGSPGEVICQVAK+SIGGSPGEVICQVAKDENAQLIVTGTR+TFLGSVSDYILHHAHVPVLVCR	1	42.8	9	9	0.15	CGI_10001640		138	Y	1	3	TFLGSVSDYILHHAHVPVLVCR	http://regis-web.systemsbiology.net/tpp/cgi-bin/peptidexml_html2.pl?PepMass=2519.3107&StdPep=TFLGSVSDYILHHAHVPVLVCR&MassError=0.5&xslt=xsltproc&cgi-bin=/tpp/cgi-bin/&ratioType=-1&Ref=3_TFLGSVSDYILHHAHVPVLVCR&Infile=/net/pr/vol1/ProteomicsResource/search/ProteomicsResource/2012/20120801_254_Roberts_OystersAcidification/20120821_OT1/v9/interact-20120821_101B_2_01.pep.xml	0.9997	0.999	2	7	1	a
20	1	CGI_10001640	http://regis-web.systemsbiology.net/tpp/cgi-bin/comet-fastadb.cgi?Ref=CGI_10001640&Db=/net/pr/vol1/ProteomicsResource/search/ProteomicsResource/2012/20120801_254_Roberts_OystersAcidification/database/oyster.v9.glean.final.rename.gff.pep&Pep=DENAQLIVTGTR+EDMMEWYMK+FLGSVSDYILHHAHVPVLVCR+RTFLGSVSDYILHHAHVPVLVCR+SIGGSPGEVICQVAK+SIGGSPGEVICQVAKDENAQLIVTGTR+TFLGSVSDYILHHAHVPVLVCR	1	42.8	9	9	0.15	CGI_10001640		138	Y	1	5	TFLGSVSDYILHHAHVPVLVCR	http://regis-web.systemsbiology.net/tpp/cgi-bin/peptidexml_html2.pl?PepMass=2519.3107&StdPep=TFLGSVSDYILHHAHVPVLVCR&MassError=0.5&xslt=xsltproc&cgi-bin=/tpp/cgi-bin/&ratioType=-1&Ref=5_TFLGSVSDYILHHAHVPVLVCR&Infile=/net/pr/vol1/ProteomicsResource/search/ProteomicsResource/2012/20120801_254_Roberts_OystersAcidification/20120821_OT1/v9/interact-20120821_101B_2_01.pep.xml	0.9997	0.999	2	7	1	a
20	1	CGI_10001640	http://regis-web.systemsbiology.net/tpp/cgi-bin/comet-fastadb.cgi?Ref=CGI_10001640&Db=/net/pr/vol1/ProteomicsResource/search/ProteomicsResource/2012/20120801_254_Roberts_OystersAcidification/database/oyster.v9.glean.final.rename.gff.pep&Pep=DENAQLIVTGTR+EDMMEWYMK+FLGSVSDYILHHAHVPVLVCR+RTFLGSVSDYILHHAHVPVLVCR+SIGGSPGEVICQVAK+SIGGSPGEVICQVAKDENAQLIVTGTR+TFLGSVSDYILHHAHVPVLVCR	1	42.8	9	9	0.15	CGI_10001640		138	Y	1	2	SIGGSPGEVICQVAKDENAQLIVTGTR	http://regis-web.systemsbiology.net/tpp/cgi-bin/peptidexml_html2.pl?PepMass=2798.4232&StdPep=SIGGSPGEVICQVAKDENAQLIVTGTR&MassError=0.5&xslt=xsltproc&cgi-bin=/tpp/cgi-bin/&ratioType=-1&Ref=2_SIGGSPGEVICQVAKDENAQLIVTGTR&Infile=/net/pr/vol1/ProteomicsResource/search/ProteomicsResource/2012/20120801_254_Roberts_OystersAcidification/20120821_OT1/v9/interact-20120821_101B_2_01.pep.xml	0.9996	0.9986	2	7	1
20	1	CGI_10001640	http://regis-web.systemsbiology.net/tpp/cgi-bin/comet-fastadb.cgi?Ref=CGI_10001640&Db=/net/pr/vol1/ProteomicsResource/search/ProteomicsResource/2012/20120801_254_Roberts_OystersAcidification/database/oyster.v9.glean.final.rename.gff.pep&Pep=DENAQLIVTGTR+EDMMEWYMK+FLGSVSDYILHHAHVPVLVCR+RTFLGSVSDYILHHAHVPVLVCR+SIGGSPGEVICQVAK+SIGGSPGEVICQVAKDENAQLIVTGTR+TFLGSVSDYILHHAHVPVLVCR	1	42.8	9	9	0.15	CGI_10001640		138	Y	1	5	RTFLGSVSDYILHHAHVPVLVCR	http://regis-web.systemsbiology.net/tpp/cgi-bin/peptidexml_html2.pl?PepMass=2675.4118&StdPep=RTFLGSVSDYILHHAHVPVLVCR&MassError=0.5&xslt=xsltproc&cgi-bin=/tpp/cgi-bin/&ratioType=-1&Ref=5_RTFLGSVSDYILHHAHVPVLVCR&Infile=/net/pr/vol1/ProteomicsResource/search/ProteomicsResource/2012/20120801_254_Roberts_OystersAcidification/20120821_OT1/v9/interact-20120821_101B_2_01.pep.xml	0.9996	0.9986	2	7	1
20	1	CGI_10001640	http://regis-web.systemsbiology.net/tpp/cgi-bin/comet-fastadb.cgi?Ref=CGI_10001640&Db=/net/pr/vol1/ProteomicsResource/search/ProteomicsResource/2012/20120801_254_Roberts_OystersAcidification/database/oyster.v9.glean.final.rename.gff.pep&Pep=DENAQLIVTGTR+EDMMEWYMK+FLGSVSDYILHHAHVPVLVCR+RTFLGSVSDYILHHAHVPVLVCR+SIGGSPGEVICQVAK+SIGGSPGEVICQVAKDENAQLIVTGTR+TFLGSVSDYILHHAHVPVLVCR	1	42.8	9	9	0.15	CGI_10001640		138	Y	1	4	TFLGSVSDYILHHAHVPVLVCR	http://regis-web.systemsbiology.net/tpp/cgi-bin/peptidexml_html2.pl?PepMass=2519.3107&StdPep=TFLGSVSDYILHHAHVPVLVCR&MassError=0.5&xslt=xsltproc&cgi-bin=/tpp/cgi-bin/&ratioType=-1&Ref=4_TFLGSVSDYILHHAHVPVLVCR&Infile=/net/pr/vol1/ProteomicsResource/search/ProteomicsResource/2012/20120801_254_Roberts_OystersAcidification/20120821_OT1/v9/interact-20120821_101B_2_01.pep.xml	0.9988	0.9963	2	7	1	a
20	1	CGI_10001640	http://regis-web.systemsbiology.net/tpp/cgi-bin/comet-fastadb.cgi?Ref=CGI_10001640&Db=/net/pr/vol1/ProteomicsResource/search/ProteomicsResource/2012/20120801_254_Roberts_OystersAcidification/database/oyster.v9.glean.final.rename.gff.pep&Pep=DENAQLIVTGTR+EDMMEWYMK+FLGSVSDYILHHAHVPVLVCR+RTFLGSVSDYILHHAHVPVLVCR+SIGGSPGEVICQVAK+SIGGSPGEVICQVAKDENAQLIVTGTR+TFLGSVSDYILHHAHVPVLVCR	1	42.8	9	9	0.15	CGI_10001640		138	Y	1	3	SIGGSPGEVICQVAK	http://regis-web.systemsbiology.net/tpp/cgi-bin/peptidexml_html2.pl?PepMass=1500.7606&StdPep=SIGGSPGEVICQVAK&MassError=0.5&xslt=xsltproc&cgi-bin=/tpp/cgi-bin/&ratioType=-1&Ref=3_SIGGSPGEVICQVAK&Infile=/net/pr/vol1/ProteomicsResource/search/ProteomicsResource/2012/20120801_254_Roberts_OystersAcidification/20120821_OT1/v9/interact-20120821_101B_2_01.pep.xml	0.9199	0.7808	2	7	1	b
20	1	CGI_10001640	http://regis-web.systemsbiology.net/tpp/cgi-bin/comet-fastadb.cgi?Ref=CGI_10001640&Db=/net/pr/vol1/ProteomicsResource/search/ProteomicsResource/2012/20120801_254_Roberts_OystersAcidification/database/oyster.v9.glean.final.rename.gff.pep&Pep=DENAQLIVTGTR+EDMMEWYMK+FLGSVSDYILHHAHVPVLVCR+RTFLGSVSDYILHHAHVPVLVCR+SIGGSPGEVICQVAK+SIGGSPGEVICQVAKDENAQLIVTGTR+TFLGSVSDYILHHAHVPVLVCR	1	42.8	9	9	0.15	CGI_10001640		138	Y	1	4	FLGSVSDYILHHAHVPVLVCR	http://regis-web.systemsbiology.net/tpp/cgi-bin/peptidexml_html2.pl?PepMass=2418.2630&StdPep=FLGSVSDYILHHAHVPVLVCR&MassError=0.5&xslt=xsltproc&cgi-bin=/tpp/cgi-bin/&ratioType=-1&Ref=4_FLGSVSDYILHHAHVPVLVCR&Infile=/net/pr/vol1/ProteomicsResource/search/ProteomicsResource/2012/20120801_254_Roberts_OystersAcidification/20120821_OT1/v9/interact-20120821_101B_2_01.pep.xml	0.3429	0.3429	1	7	1
20	1	CGI_10001640	http://regis-web.systemsbiology.net/tpp/cgi-bin/comet-fastadb.cgi?Ref=CGI_10001640&Db=/net/pr/vol1/ProteomicsResource/search/ProteomicsResource/2012/20120801_254_Roberts_OystersAcidification/database/oyster.v9.glean.final.rename.gff.pep&Pep=DENAQLIVTGTR+EDMMEWYMK+FLGSVSDYILHHAHVPVLVCR+RTFLGSVSDYILHHAHVPVLVCR+SIGGSPGEVICQVAK+SIGGSPGEVICQVAKDENAQLIVTGTR+TFLGSVSDYILHHAHVPVLVCR	1	42.8	9	9	0.15	CGI_10001640		138	Y	1	3	EDM[147]MEWYMK	http://regis-web.systemsbiology.net/tpp/cgi-bin/peptidexml_html2.pl?PepMass=1277.4766&StdPep=EDM[147]MEWYMK&MassError=0.5&xslt=xsltproc&cgi-bin=/tpp/cgi-bin/&ratioType=-1&Ref=3_EDMMEWYMK&Infile=/net/pr/vol1/ProteomicsResource/search/ProteomicsResource/2012/20120801_254_Roberts_OystersAcidification/20120821_OT1/v9/interact-20120821_101B_2_01.pep.xml	0.0912	0.0912	2	7	1
21	1	CGI_10001653	http://regis-web.systemsbiology.net/tpp/cgi-bin/comet-fastadb.cgi?Ref=CGI_10001653&Db=/net/pr/vol1/ProteomicsResource/search/ProteomicsResource/2012/20120801_254_Roberts_OystersAcidification/database/oyster.v9.glean.final.rename.gff.pep&Pep=AGELHQEQENYK+EEASGMSSSQLDINR+EGDIAAMQSDLDDALNAQR+GQLVAELDAFQAANESLQK+HQDALNDLADQLEYMTK+LEEASGMSSSQLDINR+LEGDIAAMQSDLDDALNAQR+LTQENFDLQHQVQELDAANAGLAK+NAETELGE…	1	18.3	15	19	0.35	CGI_10001653		851	Y	1	2	EEASGMSSSQLDINR	http://regis-web.systemsbiology.net/tpp/cgi-bin/peptidexml_html2.pl?PepMass=1622.7206&StdPep=&MassError=0.5&xslt=xsltproc&cgi-bin=/tpp/cgi-bin/&ratioType=-1&Ref=2_EEASGMSSSQLDINR&Infile=/net/pr/vol1/ProteomicsResource/search/ProteomicsResource/2012/20120801_254_Roberts_OystersAcidification/20120821_OT1/v9/interact-20120821_101B_2_01.pep.xml	0.9997	0.999	1	8	1
21	1	CGI_10001653	http://regis-web.systemsbiology.net/tpp/cgi-bin/comet-fastadb.cgi?Ref=CGI_10001653&Db=/net/pr/vol1/ProteomicsResource/search/ProteomicsResource/2012/20120801_254_Roberts_OystersAcidification/database/oyster.v9.glean.final.rename.gff.pep&Pep=AGELHQEQENYK+EEASGMSSSQLDINR+EGDIAAMQSDLDDALNAQR+GQLVAELDAFQAANESLQK+HQDALNDLADQLEYMTK+LEEASGMSSSQLDINR+LEGDIAAMQSDLDDALNAQR+LTQENFDLQHQVQELDAANAGLAK+NAETELGE…	1	18.3	15	19	0.35	CGI_10001653		851	Y	1	2	EGDIAAMQSDLDDALNAQR	http://regis-web.systemsbiology.net/tpp/cgi-bin/peptidexml_html2.pl?PepMass=2031.9167&StdPep=&MassError=0.5&xslt=xsltproc&cgi-bin=/tpp/cgi-bin/&ratioType=-1&Ref=2_EGDIAAMQSDLDDALNAQR&Infile=/net/pr/vol1/ProteomicsResource/search/ProteomicsResource/2012/20120801_254_Roberts_OystersAcidification/20120821_OT1/v9/interact-20120821_101B_2_01.pep.xml	0.9997	0.999	1	8	1
21	1	CGI_10001653	http://regis-web.systemsbiology.net/tpp/cgi-bin/comet-fastadb.cgi?Ref=CGI_10001653&Db=/net/pr/vol1/ProteomicsResource/search/ProteomicsResource/2012/20120801_254_Roberts_OystersAcidification/database/oyster.v9.glean.final.rename.gff.pep&Pep=AGELHQEQENYK+EEASGMSSSQLDINR+EGDIAAMQSDLDDALNAQR+GQLVAELDAFQAANESLQK+HQDALNDLADQLEYMTK+LEEASGMSSSQLDINR+LEGDIAAMQSDLDDALNAQR+LTQENFDLQHQVQELDAANAGLAK+NAETELGE…	1	18.3	15	19	0.35	CGI_10001653		851	Y	1	2	GQLVAELDAFQAANESLQK	http://regis-web.systemsbiology.net/tpp/cgi-bin/peptidexml_html2.pl?PepMass=2031.0273&StdPep=&MassError=0.5&xslt=xsltproc&cgi-bin=/tpp/cgi-bin/&ratioType=-1&Ref=2_GQLVAELDAFQAANESLQK&Infile=/net/pr/vol1/ProteomicsResource/search/ProteomicsResource/2012/20120801_254_Roberts_OystersAcidification/20120821_OT1/v9/interact-20120821_101B_2_01.pep.xml	0.9997	0.999	2	8	2
21	1	CGI_10001653	http://regis-web.systemsbiology.net/tpp/cgi-bin/comet-fastadb.cgi?Ref=CGI_10001653&Db=/net/pr/vol1/ProteomicsResource/search/ProteomicsResource/2012/20120801_254_Roberts_OystersAcidification/database/oyster.v9.glean.final.rename.gff.pep&Pep=AGELHQEQENYK+EEASGMSSSQLDINR+EGDIAAMQSDLDDALNAQR+GQLVAELDAFQAANESLQK+HQDALNDLADQLEYMTK+LEEASGMSSSQLDINR+LEGDIAAMQSDLDDALNAQR+LTQENFDLQHQVQELDAANAGLAK+NAETELGE…	1	18.3	15	19	0.35	CGI_10001653		851	Y	1	2	HQDALNDLADQLEYMTK	http://regis-web.systemsbiology.net/tpp/cgi-bin/peptidexml_html2.pl?PepMass=2003.9258&StdPep=&MassError=0.5&xslt=xsltproc&cgi-bin=/tpp/cgi-bin/&ratioType=-1&Ref=2_HQDALNDLADQLEYMTK&Infile=/net/pr/vol1/ProteomicsResource/search/ProteomicsResource/2012/20120801_254_Roberts_OystersAcidification/20120821_OT1/v9/interact-20120821_101B_2_01.pep.xml	0.9997	0.999	2	8	2
21	1	CGI_10001653	http://regis-web.systemsbiology.net/tpp/cgi-bin/comet-fastadb.cgi?Ref=CGI_10001653&Db=/net/pr/vol1/ProteomicsResource/search/ProteomicsResource/2012/20120801_254_Roberts_OystersAcidification/database/oyster.v9.glean.final.rename.gff.pep&Pep=AGELHQEQENYK+EEASGMSSSQLDINR+EGDIAAMQSDLDDALNAQR+GQLVAELDAFQAANESLQK+HQDALNDLADQLEYMTK+LEEASGMSSSQLDINR+LEGDIAAMQSDLDDALNAQR+LTQENFDLQHQVQELDAANAGLAK+NAETELGE…	1	18.3	15	19	0.35	CGI_10001653		851	Y	1	2	LEEASGMSSSQLDINR	http://regis-web.systemsbiology.net/tpp/cgi-bin/peptidexml_html2.pl?PepMass=1735.8047&StdPep=&MassError=0.5&xslt=xsltproc&cgi-bin=/tpp/cgi-bin/&ratioType=-1&Ref=2_LEEASGMSSSQLDINR&Infile=/net/pr/vol1/ProteomicsResource/search/ProteomicsResource/2012/20120801_254_Roberts_OystersAcidification/20120821_OT1/v9/interact-20120821_101B_2_01.pep.xml	0.9997	0.999	2	8	1
21	1	CGI_10001653	http://regis-web.systemsbiology.net/tpp/cgi-bin/comet-fastadb.cgi?Ref=CGI_10001653&Db=/net/pr/vol1/ProteomicsResource/search/ProteomicsResource/2012/20120801_254_Roberts_OystersAcidification/database/oyster.v9.glean.final.rename.gff.pep&Pep=AGELHQEQENYK+EEASGMSSSQLDINR+EGDIAAMQSDLDDALNAQR+GQLVAELDAFQAANESLQK+HQDALNDLADQLEYMTK+LEEASGMSSSQLDINR+LEGDIAAMQSDLDDALNAQR+LTQENFDLQHQVQELDAANAGLAK+NAETELGE…	1	18.3	15	19	0.35	CGI_10001653		851	Y	1	2	LEGDIAAMQSDLDDALNAQR	http://regis-web.systemsbiology.net/tpp/cgi-bin/peptidexml_html2.pl?PepMass=2145.0008&StdPep=&MassError=0.5&xslt=xsltproc&cgi-bin=/tpp/cgi-bin/&ratioType=-1&Ref=2_LEGDIAAMQSDLDDALNAQR&Infile=/net/pr/vol1/ProteomicsResource/search/ProteomicsResource/2012/20120801_254_Roberts_OystersAcidification/20120821_OT1/v9/interact-20120821_101B_2_01.pep.xml	0.9997	0.999	2	8	1	a
21	1	CGI_10001653	http://regis-web.systemsbiology.net/tpp/cgi-bin/comet-fastadb.cgi?Ref=CGI_10001653&Db=/net/pr/vol1/ProteomicsResource/search/ProteomicsResource/2012/20120801_254_Roberts_OystersAcidification/database/oyster.v9.glean.final.rename.gff.pep&Pep=AGELHQEQENYK+EEASGMSSSQLDINR+EGDIAAMQSDLDDALNAQR+GQLVAELDAFQAANESLQK+HQDALNDLADQLEYMTK+LEEASGMSSSQLDINR+LEGDIAAMQSDLDDALNAQR+LTQENFDLQHQVQELDAANAGLAK+NAETELGE…	1	18.3	15	19	0.35	CGI_10001653		851	Y	1	2	LTQENFDLQHQVQELDAANAGLAK	http://regis-web.systemsbiology.net/tpp/cgi-bin/peptidexml_html2.pl?PepMass=2652.3143&StdPep=&MassError=0.5&xslt=xsltproc&cgi-bin=/tpp/cgi-bin/&ratioType=-1&Ref=2_LTQENFDLQHQVQELDAANAGLAK&Infile=/net/pr/vol1/ProteomicsResource/search/ProteomicsResource/2012/20120801_254_Roberts_OystersAcidification/20120821_OT1/v9/interact-20120821_101B_2_01.pep.xml	0.9997	0.999	2	8	1
21	1	CGI_10001653	http://regis-web.systemsbiology.net/tpp/cgi-bin/comet-fastadb.cgi?Ref=CGI_10001653&Db=/net/pr/vol1/ProteomicsResource/search/ProteomicsResource/2012/20120801_254_Roberts_OystersAcidification/database/oyster.v9.glean.final.rename.gff.pep&Pep=AGELHQEQENYK+EEASGMSSSQLDINR+EGDIAAMQSDLDDALNAQR+GQLVAELDAFQAANESLQK+HQDALNDLADQLEYMTK+LEEASGMSSSQLDINR+LEGDIAAMQSDLDDALNAQR+LTQENFDLQHQVQELDAANAGLAK+NAETELGE…	1	18.3	15	19	0.35	CGI_10001653		851	Y	1	2	NAETELGETSQR	http://regis-web.systemsbiology.net/tpp/cgi-bin/peptidexml_html2.pl?PepMass=1333.6110&StdPep=&MassError=0.5&xslt=xsltproc&cgi-bin=/tpp/cgi-bin/&ratioType=-1&Ref=2_NAETELGETSQR&Infile=/net/pr/vol1/ProteomicsResource/search/ProteomicsResource/2012/20120801_254_Roberts_OystersAcidification/20120821_OT1/v9/interact-20120821_101B_2_01.pep.xml	0.9997	0.999	2	8	1
21	1	CGI_10001653	http://regis-web.systemsbiology.net/tpp/cgi-bin/comet-fastadb.cgi?Ref=CGI_10001653&Db=/net/pr/vol1/ProteomicsResource/search/ProteomicsResource/2012/20120801_254_Roberts_OystersAcidification/database/oyster.v9.glean.final.rename.gff.pep&Pep=AGELHQEQENYK+EEASGMSSSQLDINR+EGDIAAMQSDLDDALNAQR+GQLVAELDAFQAANESLQK+HQDALNDLADQLEYMTK+LEEASGMSSSQLDINR+LEGDIAAMQSDLDDALNAQR+LTQENFDLQHQVQELDAANAGLAK+NAETELGE…	1	18.3	15	19	0.35	CGI_10001653		851	Y	1	2	RLEGDIAAMQSDLDDALNAQR	http://regis-web.systemsbiology.net/tpp/cgi-bin/peptidexml_html2.pl?PepMass=2301.1019&StdPep=&MassError=0.5&xslt=xsltproc&cgi-bin=/tpp/cgi-bin/&ratioType=-1&Ref=2_RLEGDIAAMQSDLDDALNAQR&Infile=/net/pr/vol1/ProteomicsResource/search/ProteomicsResource/2012/20120801_254_Roberts_OystersAcidification/20120821_OT1/v9/interact-20120821_101B_2_01.pep.xml	0.9997	0.999	2	8	1
21	1	CGI_10001653	http://regis-web.systemsbiology.net/tpp/cgi-bin/comet-fastadb.cgi?Ref=CGI_10001653&Db=/net/pr/vol1/ProteomicsResource/search/ProteomicsResource/2012/20120801_254_Roberts_OystersAcidification/database/oyster.v9.glean.final.rename.gff.pep&Pep=AGELHQEQENYK+EEASGMSSSQLDINR+EGDIAAMQSDLDDALNAQR+GQLVAELDAFQAANESLQK+HQDALNDLADQLEYMTK+LEEASGMSSSQLDINR+LEGDIAAMQSDLDDALNAQR+LTQENFDLQHQVQELDAANAGLAK+NAETELGE…	1	18.3	15	19	0.35	CGI_10001653		851	Y	1	2	YEEESESASNLR	http://regis-web.systemsbiology.net/tpp/cgi-bin/peptidexml_html2.pl?PepMass=1412.6055&StdPep=&MassError=0.5&xslt=xsltproc&cgi-bin=/tpp/cgi-bin/&ratioType=-1&Ref=2_YEEESESASNLR&Infile=/net/pr/vol1/ProteomicsResource/search/ProteomicsResource/2012/20120801_254_Roberts_OystersAcidification/20120821_OT1/v9/interact-20120821_101B_2_01.pep.xml	0.9997	0.999	2	8	2
21	1	CGI_10001653	http://regis-web.systemsbiology.net/tpp/cgi-bin/comet-fastadb.cgi?Ref=CGI_10001653&Db=/net/pr/vol1/ProteomicsResource/search/ProteomicsResource/2012/20120801_254_Roberts_OystersAcidification/database/oyster.v9.glean.final.rename.gff.pep&Pep=AGELHQEQENYK+EEASGMSSSQLDINR+EGDIAAMQSDLDDALNAQR+GQLVAELDAFQAANESLQK+HQDALNDLADQLEYMTK+LEEASGMSSSQLDINR+LEGDIAAMQSDLDDALNAQR+LTQENFDLQHQVQELDAANAGLAK+NAETELGE…	1	18.3	15	19	0.35	CGI_10001653		851	Y	1	3	AGELHQEQENYK	http://regis-web.systemsbiology.net/tpp/cgi-bin/peptidexml_html2.pl?PepMass=1444.6582&StdPep=&MassError=0.5&xslt=xsltproc&cgi-bin=/tpp/cgi-bin/&ratioType=-1&Ref=3_AGELHQEQENYK&Infile=/net/pr/vol1/ProteomicsResource/search/ProteomicsResource/2012/20120801_254_Roberts_OystersAcidification/20120821_OT1/v9/interact-20120821_101B_2_01.pep.xml	0.9997	0.999	1	8	1	b
21	1	CGI_10001653	http://regis-web.systemsbiology.net/tpp/cgi-bin/comet-fastadb.cgi?Ref=CGI_10001653&Db=/net/pr/vol1/ProteomicsResource/search/ProteomicsResource/2012/20120801_254_Roberts_OystersAcidification/database/oyster.v9.glean.final.rename.gff.pep&Pep=AGELHQEQENYK+EEASGMSSSQLDINR+EGDIAAMQSDLDDALNAQR+GQLVAELDAFQAANESLQK+HQDALNDLADQLEYMTK+LEEASGMSSSQLDINR+LEGDIAAMQSDLDDALNAQR+LTQENFDLQHQVQELDAANAGLAK+NAETELGE…	1	18.3	15	19	0.35	CGI_10001653		851	Y	1	3	LEGDIAAMQSDLDDALNAQR	http://regis-web.systemsbiology.net/tpp/cgi-bin/peptidexml_html2.pl?PepMass=2145.0008&StdPep=&MassError=0.5&xslt=xsltproc&cgi-bin=/tpp/cgi-bin/&ratioType=-1&Ref=3_LEGDIAAMQSDLDDALNAQR&Infile=/net/pr/vol1/ProteomicsResource/search/ProteomicsResource/2012/20120801_254_Roberts_OystersAcidification/20120821_OT1/v9/interact-20120821_101B_2_01.pep.xml	0.9997	0.999	2	8	1	a
21	1	CGI_10001653	http://regis-web.systemsbiology.net/tpp/cgi-bin/comet-fastadb.cgi?Ref=CGI_10001653&Db=/net/pr/vol1/ProteomicsResource/search/ProteomicsResource/2012/20120801_254_Roberts_OystersAcidification/database/oyster.v9.glean.final.rename.gff.pep&Pep=AGELHQEQENYK+EEASGMSSSQLDINR+EGDIAAMQSDLDDALNAQR+GQLVAELDAFQAANESLQK+HQDALNDLADQLEYMTK+LEEASGMSSSQLDINR+LEGDIAAMQSDLDDALNAQR+LTQENFDLQHQVQELDAANAGLAK+NAETELGE…	1	18.3	15	19	0.35	CGI_10001653		851	Y	1	3	QCAELTFQLDQMSDRLEEASGMSSSQLDINR	http://regis-web.systemsbiology.net/tpp/cgi-bin/peptidexml_html2.pl?PepMass=3558.6025&StdPep=QCAELTFQLDQMSDRLEEASGMSSSQLDINR&MassError=0.5&xslt=xsltproc&cgi-bin=/tpp/cgi-bin/&ratioType=-1&Ref=3_QCAELTFQLDQMSDRLEEASGMSSSQLDINR&Infile=/net/pr/vol1/ProteomicsResource/search/ProteomicsResource/2012/20120801_254_Roberts_OystersAcidification/20120821_OT1/v9/interact-20120821_101B_2_01.pep.xml	0.9997	0.999	2	8	2
21	1	CGI_10001653	http://regis-web.systemsbiology.net/tpp/cgi-bin/comet-fastadb.cgi?Ref=CGI_10001653&Db=/net/pr/vol1/ProteomicsResource/search/ProteomicsResource/2012/20120801_254_Roberts_OystersAcidification/database/oyster.v9.glean.final.rename.gff.pep&Pep=AGELHQEQENYK+EEASGMSSSQLDINR+EGDIAAMQSDLDDALNAQR+GQLVAELDAFQAANESLQK+HQDALNDLADQLEYMTK+LEEASGMSSSQLDINR+LEGDIAAMQSDLDDALNAQR+LTQENFDLQHQVQELDAANAGLAK+NAETELGE…	1	18.3	15	19	0.35	CGI_10001653		851	Y	1	1	VQVDDLTR	http://regis-web.systemsbiology.net/tpp/cgi-bin/peptidexml_html2.pl?PepMass=944.4927&StdPep=&MassError=0.5&xslt=xsltproc&cgi-bin=/tpp/cgi-bin/&ratioType=-1&Ref=1_VQVDDLTR&Infile=/net/pr/vol1/ProteomicsResource/search/ProteomicsResource/2012/20120801_254_Roberts_OystersAcidification/20120821_OT1/v9/interact-20120821_101B_2_01.pep.xml	0.9995	0.9983	2	8	1
21	1	CGI_10001653	http://regis-web.systemsbiology.net/tpp/cgi-bin/comet-fastadb.cgi?Ref=CGI_10001653&Db=/net/pr/vol1/ProteomicsResource/search/ProteomicsResource/2012/20120801_254_Roberts_OystersAcidification/database/oyster.v9.glean.final.rename.gff.pep&Pep=AGELHQEQENYK+EEASGMSSSQLDINR+EGDIAAMQSDLDDALNAQR+GQLVAELDAFQAANESLQK+HQDALNDLADQLEYMTK+LEEASGMSSSQLDINR+LEGDIAAMQSDLDDALNAQR+LTQENFDLQHQVQELDAANAGLAK+NAETELGE…	1	18.3	15	19	0.35	CGI_10001653		851	Y	1	2	AGELHQEQENYK	http://regis-web.systemsbiology.net/tpp/cgi-bin/peptidexml_html2.pl?PepMass=1444.6582&StdPep=&MassError=0.5&xslt=xsltproc&cgi-bin=/tpp/cgi-bin/&ratioType=-1&Ref=2_AGELHQEQENYK&Infile=/net/pr/vol1/ProteomicsResource/search/ProteomicsResource/2012/20120801_254_Roberts_OystersAcidification/20120821_OT1/v9/interact-20120821_101B_2_01.pep.xml	0.9748	0.9232	1	8	1	b
22	1	CGI_10001659	http://regis-web.systemsbiology.net/tpp/cgi-bin/comet-fastadb.cgi?Ref=CGI_10001659&Db=/net/pr/vol1/ProteomicsResource/search/ProteomicsResource/2012/20120801_254_Roberts_OystersAcidification/database/oyster.v9.glean.final.rename.gff.pep&Pep=VLNSGGSGGAPADNSQVMNR+VPIGYGIK+YEEAEALYQQVLAGTAPK	1	7.6	3	3	0.04	CGI_10001659		606	Y	1	2	VLNSGGSGGAPADNSQVMNR	http://regis-web.systemsbiology.net/tpp/cgi-bin/peptidexml_html2.pl?PepMass=1929.8963&StdPep=&MassError=0.5&xslt=xsltproc&cgi-bin=/tpp/cgi-bin/&ratioType=-1&Ref=2_VLNSGGSGGAPADNSQVMNR&Infile=/net/pr/vol1/ProteomicsResource/search/ProteomicsResource/2012/20120801_254_Roberts_OystersAcidification/20120821_OT1/v9/interact-20120821_101B_2_01.pep.xml	0.9995	0.999	2	3	1
22	1	CGI_10001659	http://regis-web.systemsbiology.net/tpp/cgi-bin/comet-fastadb.cgi?Ref=CGI_10001659&Db=/net/pr/vol1/ProteomicsResource/search/ProteomicsResource/2012/20120801_254_Roberts_OystersAcidification/database/oyster.v9.glean.final.rename.gff.pep&Pep=VLNSGGSGGAPADNSQVMNR+VPIGYGIK+YEEAEALYQQVLAGTAPK	1	7.6	3	3	0.04	CGI_10001659		606	Y	1	2	YEEAEALYQQVLAGTAPK	http://regis-web.systemsbiology.net/tpp/cgi-bin/peptidexml_html2.pl?PepMass=1979.9840&StdPep=&MassError=0.5&xslt=xsltproc&cgi-bin=/tpp/cgi-bin/&ratioType=-1&Ref=2_YEEAEALYQQVLAGTAPK&Infile=/net/pr/vol1/ProteomicsResource/search/ProteomicsResource/2012/20120801_254_Roberts_OystersAcidification/20120821_OT1/v9/interact-20120821_101B_2_01.pep.xml	0.9995	0.999	2	3	1
22	1	CGI_10001659	http://regis-web.systemsbiology.net/tpp/cgi-bin/comet-fastadb.cgi?Ref=CGI_10001659&Db=/net/pr/vol1/ProteomicsResource/search/ProteomicsResource/2012/20120801_254_Roberts_OystersAcidification/database/oyster.v9.glean.final.rename.gff.pep&Pep=VLNSGGSGGAPADNSQVMNR+VPIGYGIK+YEEAEALYQQVLAGTAPK	1	7.6	3	3	0.04	CGI_10001659		606	Y	1	2	VPIGYGIK	http://regis-web.systemsbiology.net/tpp/cgi-bin/peptidexml_html2.pl?PepMass=845.5011&StdPep=&MassError=0.5&xslt=xsltproc&cgi-bin=/tpp/cgi-bin/&ratioType=-1&Ref=2_VPIGYGIK&Infile=/net/pr/vol1/ProteomicsResource/search/ProteomicsResource/2012/20120801_254_Roberts_OystersAcidification/20120821_OT1/v9/interact-20120821_101B_2_01.pep.xml	0.2583	0.2583	1	4	1
23	1	CGI_10001665	http://regis-web.systemsbiology.net/tpp/cgi-bin/comet-fastadb.cgi?Ref=CGI_10001665&Db=/net/pr/vol1/ProteomicsResource/search/ProteomicsResource/2012/20120801_254_Roberts_OystersAcidification/database/oyster.v9.glean.final.rename.gff.pep&Pep=VVAVFADPDRYIEDLLK+YPNTYTDNPWFYDFYQHFFK	1	1.3	2	2	0.04	CGI_10001665		2847	Y	1	3	YPNTYTDNPWFYDFYQHFFK	http://regis-web.systemsbiology.net/tpp/cgi-bin/peptidexml_html2.pl?PepMass=2692.1699&StdPep=&MassError=0.5&xslt=xsltproc&cgi-bin=/tpp/cgi-bin/&ratioType=-1&Ref=3_YPNTYTDNPWFYDFYQHFFK&Infile=/net/pr/vol1/ProteomicsResource/search/ProteomicsResource/2012/20120801_254_Roberts_OystersAcidification/20120821_OT1/v9/interact-20120821_101B_2_01.pep.xml	0.9992	0.999	2	2	1
23	1	CGI_10001665	http://regis-web.systemsbiology.net/tpp/cgi-bin/comet-fastadb.cgi?Ref=CGI_10001665&Db=/net/pr/vol1/ProteomicsResource/search/ProteomicsResource/2012/20120801_254_Roberts_OystersAcidification/database/oyster.v9.glean.final.rename.gff.pep&Pep=VVAVFADPDRYIEDLLK+YPNTYTDNPWFYDFYQHFFK	1	1.3	2	2	0.04	CGI_10001665		2847	Y	1	3	VVAVFADPDRYIEDLLK	http://regis-web.systemsbiology.net/tpp/cgi-bin/peptidexml_html2.pl?PepMass=1962.0462&StdPep=&MassError=0.5&xslt=xsltproc&cgi-bin=/tpp/cgi-bin/&ratioType=-1&Ref=3_VVAVFADPDRYIEDLLK&Infile=/net/pr/vol1/ProteomicsResource/search/ProteomicsResource/2012/20120801_254_Roberts_OystersAcidification/20120821_OT1/v9/interact-20120821_101B_2_01.pep.xml	0.9868	0.984	2	2	1
24	1	CGI_10001808	http://regis-web.systemsbiology.net/tpp/cgi-bin/comet-fastadb.cgi?Ref=CGI_10001808&Db=/net/pr/vol1/ProteomicsResource/search/ProteomicsResource/2012/20120801_254_Roberts_OystersAcidification/database/oyster.v9.glean.final.rename.gff.pep&Pep=FVVDLGDQVAPTDIEEGMR+GVLLFGPPGTGK	1	7.4	2	2	0.04	CGI_10001808		417	Y	1	2	GVLLFGPPGTGK	http://regis-web.systemsbiology.net/tpp/cgi-bin/peptidexml_html2.pl?PepMass=1141.6495&StdPep=&MassError=0.5&xslt=xsltproc&cgi-bin=/tpp/cgi-bin/&ratioType=-1&Ref=2_GVLLFGPPGTGK&Infile=/net/pr/vol1/ProteomicsResource/search/ProteomicsResource/2012/20120801_254_Roberts_OystersAcidification/20120821_OT1/v9/interact-20120821_101B_2_01.pep.xml	0.9986	0.9983	2	2	1
24	1	CGI_10001808	http://regis-web.systemsbiology.net/tpp/cgi-bin/comet-fastadb.cgi?Ref=CGI_10001808&Db=/net/pr/vol1/ProteomicsResource/search/ProteomicsResource/2012/20120801_254_Roberts_OystersAcidification/database/oyster.v9.glean.final.rename.gff.pep&Pep=FVVDLGDQVAPTDIEEGMR+GVLLFGPPGTGK	1	7.4	2	2	0.04	CGI_10001808		417	Y	1	2	FVVDLGDQVAPTDIEEGMR	http://regis-web.systemsbiology.net/tpp/cgi-bin/peptidexml_html2.pl?PepMass=2089.9990&StdPep=&MassError=0.5&xslt=xsltproc&cgi-bin=/tpp/cgi-bin/&ratioType=-1&Ref=2_FVVDLGDQVAPTDIEEGMR&Infile=/net/pr/vol1/ProteomicsResource/search/ProteomicsResource/2012/20120801_254_Roberts_OystersAcidification/20120821_OT1/v9/interact-20120821_101B_2_01.pep.xml	0.996	0.9952	2	2	1
25	1	CGI_10002160	http://regis-web.systemsbiology.net/tpp/cgi-bin/comet-fastadb.cgi?Ref=CGI_10002160&Db=/net/pr/vol1/ProteomicsResource/search/ProteomicsResource/2012/20120801_254_Roberts_OystersAcidification/database/oyster.v9.glean.final.rename.gff.pep&Pep=ELGLNNDITNMNGGAIALGHPLAASGTR+GPESFEVDEHPKPQTTLEGLAK+VAYGISGCDPK	1	15.1	3	3	0.06	CGI_10002160		404	Y	1	3	GPESFEVDEHPKPQTTLEGLAK	http://regis-web.systemsbiology.net/tpp/cgi-bin/peptidexml_html2.pl?PepMass=2408.1859&StdPep=&MassError=0.5&xslt=xsltproc&cgi-bin=/tpp/cgi-bin/&ratioType=-1&Ref=3_GPESFEVDEHPKPQTTLEGLAK&Infile=/net/pr/vol1/ProteomicsResource/search/ProteomicsResource/2012/20120801_254_Roberts_OystersAcidification/20120821_OT1/v9/interact-20120821_101B_2_01.pep.xml	0.9997	0.999	2	4	1
25	1	CGI_10002160	http://regis-web.systemsbiology.net/tpp/cgi-bin/comet-fastadb.cgi?Ref=CGI_10002160&Db=/net/pr/vol1/ProteomicsResource/search/ProteomicsResource/2012/20120801_254_Roberts_OystersAcidification/database/oyster.v9.glean.final.rename.gff.pep&Pep=ELGLNNDITNMNGGAIALGHPLAASGTR+GPESFEVDEHPKPQTTLEGLAK+VAYGISGCDPK	1	15.1	3	3	0.06	CGI_10002160		404	Y	1	2	VAYGISGCDPK	http://regis-web.systemsbiology.net/tpp/cgi-bin/peptidexml_html2.pl?PepMass=1165.5437&StdPep=VAYGISGCDPK&MassError=0.5&xslt=xsltproc&cgi-bin=/tpp/cgi-bin/&ratioType=-1&Ref=2_VAYGISGCDPK&Infile=/net/pr/vol1/ProteomicsResource/search/ProteomicsResource/2012/20120801_254_Roberts_OystersAcidification/20120821_OT1/v9/interact-20120821_101B_2_01.pep.xml	0.9996	0.9986	1	4	1
25	1	CGI_10002160	http://regis-web.systemsbiology.net/tpp/cgi-bin/comet-fastadb.cgi?Ref=CGI_10002160&Db=/net/pr/vol1/ProteomicsResource/search/ProteomicsResource/2012/20120801_254_Roberts_OystersAcidification/database/oyster.v9.glean.final.rename.gff.pep&Pep=ELGLNNDITNMNGGAIALGHPLAASGTR+GPESFEVDEHPKPQTTLEGLAK+VAYGISGCDPK	1	15.1	3	3	0.06	CGI_10002160		404	Y	1	3	ELGLNNDITNMNGGAIALGHPLAASGTR	http://regis-web.systemsbiology.net/tpp/cgi-bin/peptidexml_html2.pl?PepMass=2776.3926&StdPep=&MassError=0.5&xslt=xsltproc&cgi-bin=/tpp/cgi-bin/&ratioType=-1&Ref=3_ELGLNNDITNMNGGAIALGHPLAASGTR&Infile=/net/pr/vol1/ProteomicsResource/search/ProteomicsResource/2012/20120801_254_Roberts_OystersAcidification/20120821_OT1/v9/interact-20120821_101B_2_01.pep.xml	0.9996	0.9986	2	4	1
26	1	CGI_10002289	http://regis-web.systemsbiology.net/tpp/cgi-bin/comet-fastadb.cgi?Ref=CGI_10002289&Db=/net/pr/vol1/ProteomicsResource/search/ProteomicsResource/2012/20120801_254_Roberts_OystersAcidification/database/oyster.v9.glean.final.rename.gff.pep&Pep=EVAGSTAHLLVACR+QRDEDEDINVAVDSR	1	12.6	2	2	0.04	CGI_10002289		231	Y	1	2	EVAGSTAHLLVACR	http://regis-web.systemsbiology.net/tpp/cgi-bin/peptidexml_html2.pl?PepMass=1482.7613&StdPep=EVAGSTAHLLVACR&MassError=0.5&xslt=xsltproc&cgi-bin=/tpp/cgi-bin/&ratioType=-1&Ref=2_EVAGSTAHLLVACR&Infile=/net/pr/vol1/ProteomicsResource/search/ProteomicsResource/2012/20120801_254_Roberts_OystersAcidification/20120821_OT1/v9/interact-20120821_101B_2_01.pep.xml	0.9992	0.999	2	2	1
26	1	CGI_10002289	http://regis-web.systemsbiology.net/tpp/cgi-bin/comet-fastadb.cgi?Ref=CGI_10002289&Db=/net/pr/vol1/ProteomicsResource/search/ProteomicsResource/2012/20120801_254_Roberts_OystersAcidification/database/oyster.v9.glean.final.rename.gff.pep&Pep=EVAGSTAHLLVACR+QRDEDEDINVAVDSR	1	12.6	2	2	0.04	CGI_10002289		231	Y	1	2	QRDEDEDINVAVDSR	http://regis-web.systemsbiology.net/tpp/cgi-bin/peptidexml_html2.pl?PepMass=1759.7973&StdPep=&MassError=0.5&xslt=xsltproc&cgi-bin=/tpp/cgi-bin/&ratioType=-1&Ref=2_QRDEDEDINVAVDSR&Infile=/net/pr/vol1/ProteomicsResource/search/ProteomicsResource/2012/20120801_254_Roberts_OystersAcidification/20120821_OT1/v9/interact-20120821_101B_2_01.pep.xml	0.9991	0.9989	2	2	1
27	1	CGI_10002311	http://regis-web.systemsbiology.net/tpp/cgi-bin/comet-fastadb.cgi?Ref=CGI_10002311&Db=/net/pr/vol1/ProteomicsResource/search/ProteomicsResource/2012/20120801_254_Roberts_OystersAcidification/database/oyster.v9.glean.final.rename.gff.pep&Pep=FGYNTVVMGASFR+FKPTDATTNPSLILAAANMESYQGLIDDAINYAK+IYVNFGCEILK+KVGGSMEEQVTNAMDK+NTDQILGLAGCDLLTISPSLLDK+TNAMDKIYVNFGCEILK	1	23.8	6	8	0.15	CGI_10002311		560	Y	1	2	FGYNTVVMGASFR	http://regis-web.systemsbiology.net/tpp/cgi-bin/peptidexml_html2.pl?PepMass=1447.6918&StdPep=&MassError=0.5&xslt=xsltproc&cgi-bin=/tpp/cgi-bin/&ratioType=-1&Ref=2_FGYNTVVMGASFR&Infile=/net/pr/vol1/ProteomicsResource/search/ProteomicsResource/2012/20120801_254_Roberts_OystersAcidification/20120821_OT1/v9/interact-20120821_101B_2_01.pep.xml	0.9997	0.999	2	5	1
27	1	CGI_10002311	http://regis-web.systemsbiology.net/tpp/cgi-bin/comet-fastadb.cgi?Ref=CGI_10002311&Db=/net/pr/vol1/ProteomicsResource/search/ProteomicsResource/2012/20120801_254_Roberts_OystersAcidification/database/oyster.v9.glean.final.rename.gff.pep&Pep=FGYNTVVMGASFR+FKPTDATTNPSLILAAANMESYQGLIDDAINYAK+IYVNFGCEILK+KVGGSMEEQVTNAMDK+NTDQILGLAGCDLLTISPSLLDK+TNAMDKIYVNFGCEILK	1	23.8	6	8	0.15	CGI_10002311		560	Y	1	2	KVGGSMEEQVTNAMDK	http://regis-web.systemsbiology.net/tpp/cgi-bin/peptidexml_html2.pl?PepMass=1722.7916&StdPep=&MassError=0.5&xslt=xsltproc&cgi-bin=/tpp/cgi-bin/&ratioType=-1&Ref=2_KVGGSMEEQVTNAMDK&Infile=/net/pr/vol1/ProteomicsResource/search/ProteomicsResource/2012/20120801_254_Roberts_OystersAcidification/20120821_OT1/v9/interact-20120821_101B_2_01.pep.xml	0.9997	0.999	2	5	2
27	1	CGI_10002311	http://regis-web.systemsbiology.net/tpp/cgi-bin/comet-fastadb.cgi?Ref=CGI_10002311&Db=/net/pr/vol1/ProteomicsResource/search/ProteomicsResource/2012/20120801_254_Roberts_OystersAcidification/database/oyster.v9.glean.final.rename.gff.pep&Pep=FGYNTVVMGASFR+FKPTDATTNPSLILAAANMESYQGLIDDAINYAK+IYVNFGCEILK+KVGGSMEEQVTNAMDK+NTDQILGLAGCDLLTISPSLLDK+TNAMDKIYVNFGCEILK	1	23.8	6	8	0.15	CGI_10002311		560	Y	1	2	IYVNFGCEILK	http://regis-web.systemsbiology.net/tpp/cgi-bin/peptidexml_html2.pl?PepMass=1354.6955&StdPep=IYVNFGCEILK&MassError=0.5&xslt=xsltproc&cgi-bin=/tpp/cgi-bin/&ratioType=-1&Ref=2_IYVNFGCEILK&Infile=/net/pr/vol1/ProteomicsResource/search/ProteomicsResource/2012/20120801_254_Roberts_OystersAcidification/20120821_OT1/v9/interact-20120821_101B_2_01.pep.xml	0.9997	0.999	2	5	1
27	1	CGI_10002311	http://regis-web.systemsbiology.net/tpp/cgi-bin/comet-fastadb.cgi?Ref=CGI_10002311&Db=/net/pr/vol1/ProteomicsResource/search/ProteomicsResource/2012/20120801_254_Roberts_OystersAcidification/database/oyster.v9.glean.final.rename.gff.pep&Pep=FGYNTVVMGASFR+FKPTDATTNPSLILAAANMESYQGLIDDAINYAK+IYVNFGCEILK+KVGGSMEEQVTNAMDK+NTDQILGLAGCDLLTISPSLLDK+TNAMDKIYVNFGCEILK	1	23.8	6	8	0.15	CGI_10002311		560	Y	1	2	NTDQILGLAGCDLLTISPSLLDK	http://regis-web.systemsbiology.net/tpp/cgi-bin/peptidexml_html2.pl?PepMass=2456.2832&StdPep=NTDQILGLAGCDLLTISPSLLDK&MassError=0.5&xslt=xsltproc&cgi-bin=/tpp/cgi-bin/&ratioType=-1&Ref=2_NTDQILGLAGCDLLTISPSLLDK&Infile=/net/pr/vol1/ProteomicsResource/search/ProteomicsResource/2012/20120801_254_Roberts_OystersAcidification/20120821_OT1/v9/interact-20120821_101B_2_01.pep.xml	0.9997	0.999	2	5	2
27	1	CGI_10002311	http://regis-web.systemsbiology.net/tpp/cgi-bin/comet-fastadb.cgi?Ref=CGI_10002311&Db=/net/pr/vol1/ProteomicsResource/search/ProteomicsResource/2012/20120801_254_Roberts_OystersAcidification/database/oyster.v9.glean.final.rename.gff.pep&Pep=FGYNTVVMGASFR+FKPTDATTNPSLILAAANMESYQGLIDDAINYAK+IYVNFGCEILK+KVGGSMEEQVTNAMDK+NTDQILGLAGCDLLTISPSLLDK+TNAMDKIYVNFGCEILK	1	23.8	6	8	0.15	CGI_10002311		560	Y	1	3	FKPTDATTNPSLILAAANMESYQGLIDDAINYAK	http://regis-web.systemsbiology.net/tpp/cgi-bin/peptidexml_html2.pl?PepMass=3655.8080&StdPep=&MassError=0.5&xslt=xsltproc&cgi-bin=/tpp/cgi-bin/&ratioType=-1&Ref=3_FKPTDATTNPSLILAAANMESYQGLIDDAINYAK&Infile=/net/pr/vol1/ProteomicsResource/search/ProteomicsResource/2012/20120801_254_Roberts_OystersAcidification/20120821_OT1/v9/interact-20120821_101B_2_01.pep.xml	0.9997	0.999	2	5	1
27	1	CGI_10002311	http://regis-web.systemsbiology.net/tpp/cgi-bin/comet-fastadb.cgi?Ref=CGI_10002311&Db=/net/pr/vol1/ProteomicsResource/search/ProteomicsResource/2012/20120801_254_Roberts_OystersAcidification/database/oyster.v9.glean.final.rename.gff.pep&Pep=FGYNTVVMGASFR+FKPTDATTNPSLILAAANMESYQGLIDDAINYAK+IYVNFGCEILK+KVGGSMEEQVTNAMDK+NTDQILGLAGCDLLTISPSLLDK+TNAMDKIYVNFGCEILK	1	23.8	6	8	0.15	CGI_10002311		560	Y	1	3	TNAM[147]DKIYVNFGCEILK	http://regis-web.systemsbiology.net/tpp/cgi-bin/peptidexml_html2.pl?PepMass=2030.9805&StdPep=TNAM[147]DKIYVNFGCEILK&MassError=0.5&xslt=xsltproc&cgi-bin=/tpp/cgi-bin/&ratioType=-1&Ref=3_TNAMDKIYVNFGCEILK&Infile=/net/pr/vol1/ProteomicsResource/search/ProteomicsResource/2012/20120801_254_Roberts_OystersAcidification/20120821_OT1/v9/interact-20120821_101B_2_01.pep.xml	0.9407	0.8312	1	6	1
28	1	CGI_10002375	http://regis-web.systemsbiology.net/tpp/cgi-bin/comet-fastadb.cgi?Ref=CGI_10002375&Db=/net/pr/vol1/ProteomicsResource/search/ProteomicsResource/2012/20120801_254_Roberts_OystersAcidification/database/oyster.v9.glean.final.rename.gff.pep&Pep=ALDILPGLVSGEQK+FVTNDAATILR+IAVYSCPLDILQTETK+LDILPGLVSGEQK+MGLSVTEVTEGYEIALKK+SSYGESCPGLEQYSIVK	1	15.6	6	6	0.1	CGI_10002375		764	Y	1	2	ALDILPGLVSGEQK	http://regis-web.systemsbiology.net/tpp/cgi-bin/peptidexml_html2.pl?PepMass=1438.8031&StdPep=&MassError=0.5&xslt=xsltproc&cgi-bin=/tpp/cgi-bin/&ratioType=-1&Ref=2_ALDILPGLVSGEQK&Infile=/net/pr/vol1/ProteomicsResource/search/ProteomicsResource/2012/20120801_254_Roberts_OystersAcidification/20120821_OT1/v9/interact-20120821_101B_2_01.pep.xml	0.9997	0.999	2	5	1
28	1	CGI_10002375	http://regis-web.systemsbiology.net/tpp/cgi-bin/comet-fastadb.cgi?Ref=CGI_10002375&Db=/net/pr/vol1/ProteomicsResource/search/ProteomicsResource/2012/20120801_254_Roberts_OystersAcidification/database/oyster.v9.glean.final.rename.gff.pep&Pep=ALDILPGLVSGEQK+FVTNDAATILR+IAVYSCPLDILQTETK+LDILPGLVSGEQK+MGLSVTEVTEGYEIALKK+SSYGESCPGLEQYSIVK	1	15.6	6	6	0.1	CGI_10002375		764	Y	1	2	IAVYSCPLDILQTETK	http://regis-web.systemsbiology.net/tpp/cgi-bin/peptidexml_html2.pl?PepMass=1849.9495&StdPep=IAVYSCPLDILQTETK&MassError=0.5&xslt=xsltproc&cgi-bin=/tpp/cgi-bin/&ratioType=-1&Ref=2_IAVYSCPLDILQTETK&Infile=/net/pr/vol1/ProteomicsResource/search/ProteomicsResource/2012/20120801_254_Roberts_OystersAcidification/20120821_OT1/v9/interact-20120821_101B_2_01.pep.xml	0.9997	0.999	2	5	1
28	1	CGI_10002375	http://regis-web.systemsbiology.net/tpp/cgi-bin/comet-fastadb.cgi?Ref=CGI_10002375&Db=/net/pr/vol1/ProteomicsResource/search/ProteomicsResource/2012/20120801_254_Roberts_OystersAcidification/database/oyster.v9.glean.final.rename.gff.pep&Pep=ALDILPGLVSGEQK+FVTNDAATILR+IAVYSCPLDILQTETK+LDILPGLVSGEQK+MGLSVTEVTEGYEIALKK+SSYGESCPGLEQYSIVK	1	15.6	6	6	0.1	CGI_10002375		764	Y	1	2	LDILPGLVSGEQK	http://regis-web.systemsbiology.net/tpp/cgi-bin/peptidexml_html2.pl?PepMass=1367.7660&StdPep=&MassError=0.5&xslt=xsltproc&cgi-bin=/tpp/cgi-bin/&ratioType=-1&Ref=2_LDILPGLVSGEQK&Infile=/net/pr/vol1/ProteomicsResource/search/ProteomicsResource/2012/20120801_254_Roberts_OystersAcidification/20120821_OT1/v9/interact-20120821_101B_2_01.pep.xml	0.9997	0.999	1	5	1
28	1	CGI_10002375	http://regis-web.systemsbiology.net/tpp/cgi-bin/comet-fastadb.cgi?Ref=CGI_10002375&Db=/net/pr/vol1/ProteomicsResource/search/ProteomicsResource/2012/20120801_254_Roberts_OystersAcidification/database/oyster.v9.glean.final.rename.gff.pep&Pep=ALDILPGLVSGEQK+FVTNDAATILR+IAVYSCPLDILQTETK+LDILPGLVSGEQK+MGLSVTEVTEGYEIALKK+SSYGESCPGLEQYSIVK	1	15.6	6	6	0.1	CGI_10002375		764	Y	1	3	MGLSVTEVTEGYEIALKK	http://regis-web.systemsbiology.net/tpp/cgi-bin/peptidexml_html2.pl?PepMass=1967.0285&StdPep=&MassError=0.5&xslt=xsltproc&cgi-bin=/tpp/cgi-bin/&ratioType=-1&Ref=3_MGLSVTEVTEGYEIALKK&Infile=/net/pr/vol1/ProteomicsResource/search/ProteomicsResource/2012/20120801_254_Roberts_OystersAcidification/20120821_OT1/v9/interact-20120821_101B_2_01.pep.xml	0.9997	0.999	2	5	1
28	1	CGI_10002375	http://regis-web.systemsbiology.net/tpp/cgi-bin/comet-fastadb.cgi?Ref=CGI_10002375&Db=/net/pr/vol1/ProteomicsResource/search/ProteomicsResource/2012/20120801_254_Roberts_OystersAcidification/database/oyster.v9.glean.final.rename.gff.pep&Pep=ALDILPGLVSGEQK+FVTNDAATILR+IAVYSCPLDILQTETK+LDILPGLVSGEQK+MGLSVTEVTEGYEIALKK+SSYGESCPGLEQYSIVK	1	15.6	6	6	0.1	CGI_10002375		764	Y	1	2	SSYGESCPGLEQYSIVK	http://regis-web.systemsbiology.net/tpp/cgi-bin/peptidexml_html2.pl?PepMass=1902.8669&StdPep=SSYGESCPGLEQYSIVK&MassError=0.5&xslt=xsltproc&cgi-bin=/tpp/cgi-bin/&ratioType=-1&Ref=2_SSYGESCPGLEQYSIVK&Infile=/net/pr/vol1/ProteomicsResource/search/ProteomicsResource/2012/20120801_254_Roberts_OystersAcidification/20120821_OT1/v9/interact-20120821_101B_2_01.pep.xml	0.9996	0.9987	1	5	1
28	1	CGI_10002375	http://regis-web.systemsbiology.net/tpp/cgi-bin/comet-fastadb.cgi?Ref=CGI_10002375&Db=/net/pr/vol1/ProteomicsResource/search/ProteomicsResource/2012/20120801_254_Roberts_OystersAcidification/database/oyster.v9.glean.final.rename.gff.pep&Pep=ALDILPGLVSGEQK+FVTNDAATILR+IAVYSCPLDILQTETK+LDILPGLVSGEQK+MGLSVTEVTEGYEIALKK+SSYGESCPGLEQYSIVK	1	15.6	6	6	0.1	CGI_10002375		764	Y	1	2	FVTNDAATILR	http://regis-web.systemsbiology.net/tpp/cgi-bin/peptidexml_html2.pl?PepMass=1219.6561&StdPep=&MassError=0.5&xslt=xsltproc&cgi-bin=/tpp/cgi-bin/&ratioType=-1&Ref=2_FVTNDAATILR&Infile=/net/pr/vol1/ProteomicsResource/search/ProteomicsResource/2012/20120801_254_Roberts_OystersAcidification/20120821_OT1/v9/interact-20120821_101B_2_01.pep.xml	0.206	0.206	1	6	1
29	1	CGI_10002459	http://regis-web.systemsbiology.net/tpp/cgi-bin/comet-fastadb.cgi?Ref=CGI_10002459&Db=/net/pr/vol1/ProteomicsResource/search/ProteomicsResource/2012/20120801_254_Roberts_OystersAcidification/database/oyster.v9.glean.final.rename.gff.pep&Pep=IVIPTDPSLSVLK+LPVTLLDAYKEETECQIEECLQDTAFADDVQIK	1	5.1	2	2	0.04	CGI_10002459		895	Y	1	3	LPVTLLDAYKEETECQIEECLQDTAFADDVQIK	http://regis-web.systemsbiology.net/tpp/cgi-bin/peptidexml_html2.pl?PepMass=3883.8383&StdPep=LPVTLLDAYKEETECQIEECLQDTAFADDVQIK&MassError=0.5&xslt=xsltproc&cgi-bin=/tpp/cgi-bin/&ratioType=-1&Ref=3_LPVTLLDAYKEETECQIEECLQDTAFADDVQIK&Infile=/net/pr/vol1/ProteomicsResource/search/ProteomicsResource/2012/20120801_254_Roberts_OystersAcidification/20120821_OT1/v9/interact-20120821_101B_2_01.pep.xml	0.9978	0.9973	2	2	1
29	1	CGI_10002459	http://regis-web.systemsbiology.net/tpp/cgi-bin/comet-fastadb.cgi?Ref=CGI_10002459&Db=/net/pr/vol1/ProteomicsResource/search/ProteomicsResource/2012/20120801_254_Roberts_OystersAcidification/database/oyster.v9.glean.final.rename.gff.pep&Pep=IVIPTDPSLSVLK+LPVTLLDAYKEETECQIEECLQDTAFADDVQIK	1	5.1	2	2	0.04	CGI_10002459		895	Y	1	2	IVIPTDPSLSVLK	http://regis-web.systemsbiology.net/tpp/cgi-bin/peptidexml_html2.pl?PepMass=1380.8228&StdPep=&MassError=0.5&xslt=xsltproc&cgi-bin=/tpp/cgi-bin/&ratioType=-1&Ref=2_IVIPTDPSLSVLK&Infile=/net/pr/vol1/ProteomicsResource/search/ProteomicsResource/2012/20120801_254_Roberts_OystersAcidification/20120821_OT1/v9/interact-20120821_101B_2_01.pep.xml	0.9957	0.9948	2	2	1
30	1	CGI_10002568	http://regis-web.systemsbiology.net/tpp/cgi-bin/comet-fastadb.cgi?Ref=CGI_10002568&Db=/net/pr/vol1/ProteomicsResource/search/ProteomicsResource/2012/20120801_254_Roberts_OystersAcidification/database/oyster.v9.glean.final.rename.gff.pep&Pep=DADDAVYELNGK+EGIVEFASYSDMK+EHKNEGIVEFASYSDMK+NGYGFVEFEDYR	1	7.4	4	5	0.09	CGI_10002568		553	Y	1	1	DADDAVYELNGK	http://regis-web.systemsbiology.net/tpp/cgi-bin/peptidexml_html2.pl?PepMass=1308.5834&StdPep=&MassError=0.5&xslt=xsltproc&cgi-bin=/tpp/cgi-bin/&ratioType=-1&Ref=1_DADDAVYELNGK&Infile=/net/pr/vol1/ProteomicsResource/search/ProteomicsResource/2012/20120801_254_Roberts_OystersAcidification/20120821_OT1/v9/interact-20120821_101B_2_01.pep.xml	0.9997	0.9989	2	4	1
30	1	CGI_10002568	http://regis-web.systemsbiology.net/tpp/cgi-bin/comet-fastadb.cgi?Ref=CGI_10002568&Db=/net/pr/vol1/ProteomicsResource/search/ProteomicsResource/2012/20120801_254_Roberts_OystersAcidification/database/oyster.v9.glean.final.rename.gff.pep&Pep=DADDAVYELNGK+EGIVEFASYSDMK+EHKNEGIVEFASYSDMK+NGYGFVEFEDYR	1	7.4	4	5	0.09	CGI_10002568		553	Y	1	2	EGIVEFASYSDMK	http://regis-web.systemsbiology.net/tpp/cgi-bin/peptidexml_html2.pl?PepMass=1474.6650&StdPep=&MassError=0.5&xslt=xsltproc&cgi-bin=/tpp/cgi-bin/&ratioType=-1&Ref=2_EGIVEFASYSDMK&Infile=/net/pr/vol1/ProteomicsResource/search/ProteomicsResource/2012/20120801_254_Roberts_OystersAcidification/20120821_OT1/v9/interact-20120821_101B_2_01.pep.xml	0.9997	0.999	1	4	1
30	1	CGI_10002568	http://regis-web.systemsbiology.net/tpp/cgi-bin/comet-fastadb.cgi?Ref=CGI_10002568&Db=/net/pr/vol1/ProteomicsResource/search/ProteomicsResource/2012/20120801_254_Roberts_OystersAcidification/database/oyster.v9.glean.final.rename.gff.pep&Pep=DADDAVYELNGK+EGIVEFASYSDMK+EHKNEGIVEFASYSDMK+NGYGFVEFEDYR	1	7.4	4	5	0.09	CGI_10002568		553	Y	1	3	EHKNEGIVEFASYSDMK	http://regis-web.systemsbiology.net/tpp/cgi-bin/peptidexml_html2.pl?PepMass=1982.9044&StdPep=&MassError=0.5&xslt=xsltproc&cgi-bin=/tpp/cgi-bin/&ratioType=-1&Ref=3_EHKNEGIVEFASYSDMK&Infile=/net/pr/vol1/ProteomicsResource/search/ProteomicsResource/2012/20120801_254_Roberts_OystersAcidification/20120821_OT1/v9/interact-20120821_101B_2_01.pep.xml	0.9997	0.999	2	4	1
30	1	CGI_10002568	http://regis-web.systemsbiology.net/tpp/cgi-bin/comet-fastadb.cgi?Ref=CGI_10002568&Db=/net/pr/vol1/ProteomicsResource/search/ProteomicsResource/2012/20120801_254_Roberts_OystersAcidification/database/oyster.v9.glean.final.rename.gff.pep&Pep=DADDAVYELNGK+EGIVEFASYSDMK+EHKNEGIVEFASYSDMK+NGYGFVEFEDYR	1	7.4	4	5	0.09	CGI_10002568		553	Y	1	2	NGYGFVEFEDYR	http://regis-web.systemsbiology.net/tpp/cgi-bin/peptidexml_html2.pl?PepMass=1494.6415&StdPep=&MassError=0.5&xslt=xsltproc&cgi-bin=/tpp/cgi-bin/&ratioType=-1&Ref=2_NGYGFVEFEDYR&Infile=/net/pr/vol1/ProteomicsResource/search/ProteomicsResource/2012/20120801_254_Roberts_OystersAcidification/20120821_OT1/v9/interact-20120821_101B_2_01.pep.xml	0.9983	0.9946	2	4	2
31	1	CGI_10002587,CGI_10003864	http://regis-web.systemsbiology.net/tpp/cgi-bin/comet-fastadb.cgi?Ref=CGI_10002587&Db=/net/pr/vol1/ProteomicsResource/search/ProteomicsResource/2012/20120801_254_Roberts_OystersAcidification/database/oyster.v9.glean.final.rename.gff.pep&Pep=GIPNLNIPGLLDLK+YIDECKGDPNNTELDLVDK,http://regis-web.systemsbiology.net/tpp/cgi-bin/comet-fastadb.cgi?Ref=CGI_10003864&Db=/net/pr/vol1/ProteomicsResource/searc…	1	12	2	2	0.04	CGI_10002587,CGI_10003864	;	274;	Y	1	3	YIDECKGDPNNTELDLVDK	http://regis-web.systemsbiology.net/tpp/cgi-bin/peptidexml_html2.pl?PepMass=2237.0158&StdPep=YIDECKGDPNNTELDLVDK&MassError=0.5&xslt=xsltproc&cgi-bin=/tpp/cgi-bin/&ratioType=-1&Ref=3_YIDECKGDPNNTELDLVDK&Infile=/net/pr/vol1/ProteomicsResource/search/ProteomicsResource/2012/20120801_254_Roberts_OystersAcidification/20120821_OT1/v9/interact-20120821_101B_2_01.pep.xml	0.9991	0.9989	2	2	1
31	1	CGI_10002587,CGI_10003864	http://regis-web.systemsbiology.net/tpp/cgi-bin/comet-fastadb.cgi?Ref=CGI_10002587&Db=/net/pr/vol1/ProteomicsResource/search/ProteomicsResource/2012/20120801_254_Roberts_OystersAcidification/database/oyster.v9.glean.final.rename.gff.pep&Pep=GIPNLNIPGLLDLK+YIDECKGDPNNTELDLVDK,http://regis-web.systemsbiology.net/tpp/cgi-bin/comet-fastadb.cgi?Ref=CGI_10003864&Db=/net/pr/vol1/ProteomicsResource/searc…	1	12	2	2	0.04	CGI_10002587,CGI_10003864	;	274;	Y	1	2	GIPNLNIPGLLDLK	http://regis-web.systemsbiology.net/tpp/cgi-bin/peptidexml_html2.pl?PepMass=1475.8711&StdPep=&MassError=0.5&xslt=xsltproc&cgi-bin=/tpp/cgi-bin/&ratioType=-1&Ref=2_GIPNLNIPGLLDLK&Infile=/net/pr/vol1/ProteomicsResource/search/ProteomicsResource/2012/20120801_254_Roberts_OystersAcidification/20120821_OT1/v9/interact-20120821_101B_2_01.pep.xml	0.9986	0.9983	2	2	1
32	1	CGI_10002617	http://regis-web.systemsbiology.net/tpp/cgi-bin/comet-fastadb.cgi?Ref=CGI_10002617&Db=/net/pr/vol1/ProteomicsResource/search/ProteomicsResource/2012/20120801_254_Roberts_OystersAcidification/database/oyster.v9.glean.final.rename.gff.pep&Pep=CILAEFDYNGNPLETFPIDQGK+EAVFENLDTGEKETFTYSMLHLTPPMSAPDELR+LVVVGGGTGGCSTAAR+NDPQVVSNYAPWTVEK+TAAAVASQGGVVMK+VNEAGYLEVNNDTLQSTR+YDGYTSCPLITSR	1	29.3	7	7	0.13	CGI_10002617		450	Y	1	1	TAAAVASQGGVVMK	http://regis-web.systemsbiology.net/tpp/cgi-bin/peptidexml_html2.pl?PepMass=1288.6809&StdPep=&MassError=0.5&xslt=xsltproc&cgi-bin=/tpp/cgi-bin/&ratioType=-1&Ref=1_TAAAVASQGGVVMK&Infile=/net/pr/vol1/ProteomicsResource/search/ProteomicsResource/2012/20120801_254_Roberts_OystersAcidification/20120821_OT1/v9/interact-20120821_101B_2_01.pep.xml	0.9997	0.999	2	6	1
32	1	CGI_10002617	http://regis-web.systemsbiology.net/tpp/cgi-bin/comet-fastadb.cgi?Ref=CGI_10002617&Db=/net/pr/vol1/ProteomicsResource/search/ProteomicsResource/2012/20120801_254_Roberts_OystersAcidification/database/oyster.v9.glean.final.rename.gff.pep&Pep=CILAEFDYNGNPLETFPIDQGK+EAVFENLDTGEKETFTYSMLHLTPPMSAPDELR+LVVVGGGTGGCSTAAR+NDPQVVSNYAPWTVEK+TAAAVASQGGVVMK+VNEAGYLEVNNDTLQSTR+YDGYTSCPLITSR	1	29.3	7	7	0.13	CGI_10002617		450	Y	1	2	CILAEFDYNGNPLETFPIDQGK	http://regis-web.systemsbiology.net/tpp/cgi-bin/peptidexml_html2.pl?PepMass=2540.1893&StdPep=CILAEFDYNGNPLETFPIDQGK&MassError=0.5&xslt=xsltproc&cgi-bin=/tpp/cgi-bin/&ratioType=-1&Ref=2_CILAEFDYNGNPLETFPIDQGK&Infile=/net/pr/vol1/ProteomicsResource/search/ProteomicsResource/2012/20120801_254_Roberts_OystersAcidification/20120821_OT1/v9/interact-20120821_101B_2_01.pep.xml	0.9997	0.999	2	6	1
32	1	CGI_10002617	http://regis-web.systemsbiology.net/tpp/cgi-bin/comet-fastadb.cgi?Ref=CGI_10002617&Db=/net/pr/vol1/ProteomicsResource/search/ProteomicsResource/2012/20120801_254_Roberts_OystersAcidification/database/oyster.v9.glean.final.rename.gff.pep&Pep=CILAEFDYNGNPLETFPIDQGK+EAVFENLDTGEKETFTYSMLHLTPPMSAPDELR+LVVVGGGTGGCSTAAR+NDPQVVSNYAPWTVEK+TAAAVASQGGVVMK+VNEAGYLEVNNDTLQSTR+YDGYTSCPLITSR	1	29.3	7	7	0.13	CGI_10002617		450	Y	1	2	LVVVGGGTGGCSTAAR	http://regis-web.systemsbiology.net/tpp/cgi-bin/peptidexml_html2.pl?PepMass=1460.7405&StdPep=LVVVGGGTGGCSTAAR&MassError=0.5&xslt=xsltproc&cgi-bin=/tpp/cgi-bin/&ratioType=-1&Ref=2_LVVVGGGTGGCSTAAR&Infile=/net/pr/vol1/ProteomicsResource/search/ProteomicsResource/2012/20120801_254_Roberts_OystersAcidification/20120821_OT1/v9/interact-20120821_101B_2_01.pep.xml	0.9997	0.999	2	6	1
32	1	CGI_10002617	http://regis-web.systemsbiology.net/tpp/cgi-bin/comet-fastadb.cgi?Ref=CGI_10002617&Db=/net/pr/vol1/ProteomicsResource/search/ProteomicsResource/2012/20120801_254_Roberts_OystersAcidification/database/oyster.v9.glean.final.rename.gff.pep&Pep=CILAEFDYNGNPLETFPIDQGK+EAVFENLDTGEKETFTYSMLHLTPPMSAPDELR+LVVVGGGTGGCSTAAR+NDPQVVSNYAPWTVEK+TAAAVASQGGVVMK+VNEAGYLEVNNDTLQSTR+YDGYTSCPLITSR	1	29.3	7	7	0.13	CGI_10002617		450	Y	1	2	NDPQVVSNYAPWTVEK	http://regis-web.systemsbiology.net/tpp/cgi-bin/peptidexml_html2.pl?PepMass=1845.8897&StdPep=&MassError=0.5&xslt=xsltproc&cgi-bin=/tpp/cgi-bin/&ratioType=-1&Ref=2_NDPQVVSNYAPWTVEK&Infile=/net/pr/vol1/ProteomicsResource/search/ProteomicsResource/2012/20120801_254_Roberts_OystersAcidification/20120821_OT1/v9/interact-20120821_101B_2_01.pep.xml	0.9997	0.999	2	6	1
32	1	CGI_10002617	http://regis-web.systemsbiology.net/tpp/cgi-bin/comet-fastadb.cgi?Ref=CGI_10002617&Db=/net/pr/vol1/ProteomicsResource/search/ProteomicsResource/2012/20120801_254_Roberts_OystersAcidification/database/oyster.v9.glean.final.rename.gff.pep&Pep=CILAEFDYNGNPLETFPIDQGK+EAVFENLDTGEKETFTYSMLHLTPPMSAPDELR+LVVVGGGTGGCSTAAR+NDPQVVSNYAPWTVEK+TAAAVASQGGVVMK+VNEAGYLEVNNDTLQSTR+YDGYTSCPLITSR	1	29.3	7	7	0.13	CGI_10002617		450	Y	1	2	VNEAGYLEVNNDTLQSTR	http://regis-web.systemsbiology.net/tpp/cgi-bin/peptidexml_html2.pl?PepMass=2021.9654&StdPep=&MassError=0.5&xslt=xsltproc&cgi-bin=/tpp/cgi-bin/&ratioType=-1&Ref=2_VNEAGYLEVNNDTLQSTR&Infile=/net/pr/vol1/ProteomicsResource/search/ProteomicsResource/2012/20120801_254_Roberts_OystersAcidification/20120821_OT1/v9/interact-20120821_101B_2_01.pep.xml	0.9997	0.999	1	6	1
32	1	CGI_10002617	http://regis-web.systemsbiology.net/tpp/cgi-bin/comet-fastadb.cgi?Ref=CGI_10002617&Db=/net/pr/vol1/ProteomicsResource/search/ProteomicsResource/2012/20120801_254_Roberts_OystersAcidification/database/oyster.v9.glean.final.rename.gff.pep&Pep=CILAEFDYNGNPLETFPIDQGK+EAVFENLDTGEKETFTYSMLHLTPPMSAPDELR+LVVVGGGTGGCSTAAR+NDPQVVSNYAPWTVEK+TAAAVASQGGVVMK+VNEAGYLEVNNDTLQSTR+YDGYTSCPLITSR	1	29.3	7	7	0.13	CGI_10002617		450	Y	1	2	YDGYTSCPLITSR	http://regis-web.systemsbiology.net/tpp/cgi-bin/peptidexml_html2.pl?PepMass=1531.6977&StdPep=YDGYTSCPLITSR&MassError=0.5&xslt=xsltproc&cgi-bin=/tpp/cgi-bin/&ratioType=-1&Ref=2_YDGYTSCPLITSR&Infile=/net/pr/vol1/ProteomicsResource/search/ProteomicsResource/2012/20120801_254_Roberts_OystersAcidification/20120821_OT1/v9/interact-20120821_101B_2_01.pep.xml	0.9997	0.999	2	6	1
32	1	CGI_10002617	http://regis-web.systemsbiology.net/tpp/cgi-bin/comet-fastadb.cgi?Ref=CGI_10002617&Db=/net/pr/vol1/ProteomicsResource/search/ProteomicsResource/2012/20120801_254_Roberts_OystersAcidification/database/oyster.v9.glean.final.rename.gff.pep&Pep=CILAEFDYNGNPLETFPIDQGK+EAVFENLDTGEKETFTYSMLHLTPPMSAPDELR+LVVVGGGTGGCSTAAR+NDPQVVSNYAPWTVEK+TAAAVASQGGVVMK+VNEAGYLEVNNDTLQSTR+YDGYTSCPLITSR	1	29.3	7	7	0.13	CGI_10002617		450	Y	1	3	EAVFENLDTGEKETFTYSMLHLTPPMSAPDELR	http://regis-web.systemsbiology.net/tpp/cgi-bin/peptidexml_html2.pl?PepMass=3767.7699&StdPep=&MassError=0.5&xslt=xsltproc&cgi-bin=/tpp/cgi-bin/&ratioType=-1&Ref=3_EAVFENLDTGEKETFTYSMLHLTPPMSAPDELR&Infile=/net/pr/vol1/ProteomicsResource/search/ProteomicsResource/2012/20120801_254_Roberts_OystersAcidification/20120821_OT1/v9/interact-20120821_101B_2_01.pep.xml	0.9997	0.999	2	6	1
33	1	CGI_10002631	http://regis-web.systemsbiology.net/tpp/cgi-bin/comet-fastadb.cgi?Ref=CGI_10002631&Db=/net/pr/vol1/ProteomicsResource/search/ProteomicsResource/2012/20120801_254_Roberts_OystersAcidification/database/oyster.v9.glean.final.rename.gff.pep&Pep=DSDSGDIDIDEYMDELLR+DSGDIDIDEYMDELLR	1	20.2	2	2	0.04	CGI_10002631		89	Y	1	2	DSDSGDIDIDEYMDELLR	http://regis-web.systemsbiology.net/tpp/cgi-bin/peptidexml_html2.pl?PepMass=2099.8841&StdPep=&MassError=0.5&xslt=xsltproc&cgi-bin=/tpp/cgi-bin/&ratioType=-1&Ref=2_DSDSGDIDIDEYMDELLR&Infile=/net/pr/vol1/ProteomicsResource/search/ProteomicsResource/2012/20120801_254_Roberts_OystersAcidification/20120821_OT1/v9/interact-20120821_101B_2_01.pep.xml	0.9992	0.999	1	2	1
33	1	CGI_10002631	http://regis-web.systemsbiology.net/tpp/cgi-bin/comet-fastadb.cgi?Ref=CGI_10002631&Db=/net/pr/vol1/ProteomicsResource/search/ProteomicsResource/2012/20120801_254_Roberts_OystersAcidification/database/oyster.v9.glean.final.rename.gff.pep&Pep=DSDSGDIDIDEYMDELLR+DSGDIDIDEYMDELLR	1	20.2	2	2	0.04	CGI_10002631		89	Y	1	2	DSGDIDIDEYMDELLR	http://regis-web.systemsbiology.net/tpp/cgi-bin/peptidexml_html2.pl?PepMass=1897.8251&StdPep=&MassError=0.5&xslt=xsltproc&cgi-bin=/tpp/cgi-bin/&ratioType=-1&Ref=2_DSGDIDIDEYMDELLR&Infile=/net/pr/vol1/ProteomicsResource/search/ProteomicsResource/2012/20120801_254_Roberts_OystersAcidification/20120821_OT1/v9/interact-20120821_101B_2_01.pep.xml	0.9992	0.999	1	2	1
34	1	CGI_10002689	http://regis-web.systemsbiology.net/tpp/cgi-bin/comet-fastadb.cgi?Ref=CGI_10002689&Db=/net/pr/vol1/ProteomicsResource/search/ProteomicsResource/2012/20120801_254_Roberts_OystersAcidification/database/oyster.v9.glean.final.rename.gff.pep&Pep=ASSFYEGLPDDDVEAEEDEGVSTGETTLMK+ESAMTEPAWQGAGTEPGLK+EVTDWPVEDYGK+FPTLQYLEGGAETGFR+IGTQSSQDEYGTAAYK+IQENDKKPFIQVTVVK+KESAMTEPAWQGAGTEPGLK+SAMTEPAWQGAGTEPGLK+SYF…	1	36.1	13	13	0.23	CGI_10002689		330	Y	1	2	ASSFYEGLPDDDVEAEEDEGVSTGETTLMK	http://regis-web.systemsbiology.net/tpp/cgi-bin/peptidexml_html2.pl?PepMass=3220.3765&StdPep=&MassError=0.5&xslt=xsltproc&cgi-bin=/tpp/cgi-bin/&ratioType=-1&Ref=2_ASSFYEGLPDDDVEAEEDEGVSTGETTLMK&Infile=/net/pr/vol1/ProteomicsResource/search/ProteomicsResource/2012/20120801_254_Roberts_OystersAcidification/20120821_OT1/v9/interact-20120821_101B_2_01.pep.xml	0.9997	0.999	2	8	1
34	1	CGI_10002689	http://regis-web.systemsbiology.net/tpp/cgi-bin/comet-fastadb.cgi?Ref=CGI_10002689&Db=/net/pr/vol1/ProteomicsResource/search/ProteomicsResource/2012/20120801_254_Roberts_OystersAcidification/database/oyster.v9.glean.final.rename.gff.pep&Pep=ASSFYEGLPDDDVEAEEDEGVSTGETTLMK+ESAMTEPAWQGAGTEPGLK+EVTDWPVEDYGK+FPTLQYLEGGAETGFR+IGTQSSQDEYGTAAYK+IQENDKKPFIQVTVVK+KESAMTEPAWQGAGTEPGLK+SAMTEPAWQGAGTEPGLK+SYF…	1	36.1	13	13	0.23	CGI_10002689		330	Y	1	2	ESAMTEPAWQGAGTEPGLK	http://regis-web.systemsbiology.net/tpp/cgi-bin/peptidexml_html2.pl?PepMass=1958.9044&StdPep=&MassError=0.5&xslt=xsltproc&cgi-bin=/tpp/cgi-bin/&ratioType=-1&Ref=2_ESAMTEPAWQGAGTEPGLK&Infile=/net/pr/vol1/ProteomicsResource/search/ProteomicsResource/2012/20120801_254_Roberts_OystersAcidification/20120821_OT1/v9/interact-20120821_101B_2_01.pep.xml	0.9997	0.999	2	8	1
34	1	CGI_10002689	http://regis-web.systemsbiology.net/tpp/cgi-bin/comet-fastadb.cgi?Ref=CGI_10002689&Db=/net/pr/vol1/ProteomicsResource/search/ProteomicsResource/2012/20120801_254_Roberts_OystersAcidification/database/oyster.v9.glean.final.rename.gff.pep&Pep=ASSFYEGLPDDDVEAEEDEGVSTGETTLMK+ESAMTEPAWQGAGTEPGLK+EVTDWPVEDYGK+FPTLQYLEGGAETGFR+IGTQSSQDEYGTAAYK+IQENDKKPFIQVTVVK+KESAMTEPAWQGAGTEPGLK+SAMTEPAWQGAGTEPGLK+SYF…	1	36.1	13	13	0.23	CGI_10002689		330	Y	1	2	ESAM[147]TEPAWQGAGTEPGLK	http://regis-web.systemsbiology.net/tpp/cgi-bin/peptidexml_html2.pl?PepMass=1974.8993&StdPep=ESAM[147]TEPAWQGAGTEPGLK&MassError=0.5&xslt=xsltproc&cgi-bin=/tpp/cgi-bin/&ratioType=-1&Ref=2_ESAMTEPAWQGAGTEPGLK&Infile=/net/pr/vol1/ProteomicsResource/search/ProteomicsResource/2012/20120801_254_Roberts_OystersAcidification/20120821_OT1/v9/interact-20120821_101B_2_01.pep.xml	0.9997	0.999	2	8	1
34	1	CGI_10002689	http://regis-web.systemsbiology.net/tpp/cgi-bin/comet-fastadb.cgi?Ref=CGI_10002689&Db=/net/pr/vol1/ProteomicsResource/search/ProteomicsResource/2012/20120801_254_Roberts_OystersAcidification/database/oyster.v9.glean.final.rename.gff.pep&Pep=ASSFYEGLPDDDVEAEEDEGVSTGETTLMK+ESAMTEPAWQGAGTEPGLK+EVTDWPVEDYGK+FPTLQYLEGGAETGFR+IGTQSSQDEYGTAAYK+IQENDKKPFIQVTVVK+KESAMTEPAWQGAGTEPGLK+SAMTEPAWQGAGTEPGLK+SYF…	1	36.1	13	13	0.23	CGI_10002689		330	Y	1	2	FPTLQYLEGGAETGFR	http://regis-web.systemsbiology.net/tpp/cgi-bin/peptidexml_html2.pl?PepMass=1784.8733&StdPep=&MassError=0.5&xslt=xsltproc&cgi-bin=/tpp/cgi-bin/&ratioType=-1&Ref=2_FPTLQYLEGGAETGFR&Infile=/net/pr/vol1/ProteomicsResource/search/ProteomicsResource/2012/20120801_254_Roberts_OystersAcidification/20120821_OT1/v9/interact-20120821_101B_2_01.pep.xml	0.9997	0.999	1	8	1
34	1	CGI_10002689	http://regis-web.systemsbiology.net/tpp/cgi-bin/comet-fastadb.cgi?Ref=CGI_10002689&Db=/net/pr/vol1/ProteomicsResource/search/ProteomicsResource/2012/20120801_254_Roberts_OystersAcidification/database/oyster.v9.glean.final.rename.gff.pep&Pep=ASSFYEGLPDDDVEAEEDEGVSTGETTLMK+ESAMTEPAWQGAGTEPGLK+EVTDWPVEDYGK+FPTLQYLEGGAETGFR+IGTQSSQDEYGTAAYK+IQENDKKPFIQVTVVK+KESAMTEPAWQGAGTEPGLK+SAMTEPAWQGAGTEPGLK+SYF…	1	36.1	13	13	0.23	CGI_10002689		330	Y	1	2	KESAMTEPAWQGAGTEPGLK	http://regis-web.systemsbiology.net/tpp/cgi-bin/peptidexml_html2.pl?PepMass=2086.9993&StdPep=&MassError=0.5&xslt=xsltproc&cgi-bin=/tpp/cgi-bin/&ratioType=-1&Ref=2_KESAMTEPAWQGAGTEPGLK&Infile=/net/pr/vol1/ProteomicsResource/search/ProteomicsResource/2012/20120801_254_Roberts_OystersAcidification/20120821_OT1/v9/interact-20120821_101B_2_01.pep.xml	0.9997	0.999	2	8	1
34	1	CGI_10002689	http://regis-web.systemsbiology.net/tpp/cgi-bin/comet-fastadb.cgi?Ref=CGI_10002689&Db=/net/pr/vol1/ProteomicsResource/search/ProteomicsResource/2012/20120801_254_Roberts_OystersAcidification/database/oyster.v9.glean.final.rename.gff.pep&Pep=ASSFYEGLPDDDVEAEEDEGVSTGETTLMK+ESAMTEPAWQGAGTEPGLK+EVTDWPVEDYGK+FPTLQYLEGGAETGFR+IGTQSSQDEYGTAAYK+IQENDKKPFIQVTVVK+KESAMTEPAWQGAGTEPGLK+SAMTEPAWQGAGTEPGLK+SYF…	1	36.1	13	13	0.23	CGI_10002689		330	Y	1	2	SAMTEPAWQGAGTEPGLK	http://regis-web.systemsbiology.net/tpp/cgi-bin/peptidexml_html2.pl?PepMass=1829.8618&StdPep=&MassError=0.5&xslt=xsltproc&cgi-bin=/tpp/cgi-bin/&ratioType=-1&Ref=2_SAMTEPAWQGAGTEPGLK&Infile=/net/pr/vol1/ProteomicsResource/search/ProteomicsResource/2012/20120801_254_Roberts_OystersAcidification/20120821_OT1/v9/interact-20120821_101B_2_01.pep.xml	0.9997	0.999	1	8	1
34	1	CGI_10002689	http://regis-web.systemsbiology.net/tpp/cgi-bin/comet-fastadb.cgi?Ref=CGI_10002689&Db=/net/pr/vol1/ProteomicsResource/search/ProteomicsResource/2012/20120801_254_Roberts_OystersAcidification/database/oyster.v9.glean.final.rename.gff.pep&Pep=ASSFYEGLPDDDVEAEEDEGVSTGETTLMK+ESAMTEPAWQGAGTEPGLK+EVTDWPVEDYGK+FPTLQYLEGGAETGFR+IGTQSSQDEYGTAAYK+IQENDKKPFIQVTVVK+KESAMTEPAWQGAGTEPGLK+SAMTEPAWQGAGTEPGLK+SYF…	1	36.1	13	13	0.23	CGI_10002689		330	Y	1	2	SYFPTLQYLEGGAETGFR	http://regis-web.systemsbiology.net/tpp/cgi-bin/peptidexml_html2.pl?PepMass=2034.9687&StdPep=&MassError=0.5&xslt=xsltproc&cgi-bin=/tpp/cgi-bin/&ratioType=-1&Ref=2_SYFPTLQYLEGGAETGFR&Infile=/net/pr/vol1/ProteomicsResource/search/ProteomicsResource/2012/20120801_254_Roberts_OystersAcidification/20120821_OT1/v9/interact-20120821_101B_2_01.pep.xml	0.9997	0.999	2	8	1
34	1	CGI_10002689	http://regis-web.systemsbiology.net/tpp/cgi-bin/comet-fastadb.cgi?Ref=CGI_10002689&Db=/net/pr/vol1/ProteomicsResource/search/ProteomicsResource/2012/20120801_254_Roberts_OystersAcidification/database/oyster.v9.glean.final.rename.gff.pep&Pep=ASSFYEGLPDDDVEAEEDEGVSTGETTLMK+ESAMTEPAWQGAGTEPGLK+EVTDWPVEDYGK+FPTLQYLEGGAETGFR+IGTQSSQDEYGTAAYK+IQENDKKPFIQVTVVK+KESAMTEPAWQGAGTEPGLK+SAMTEPAWQGAGTEPGLK+SYF…	1	36.1	13	13	0.23	CGI_10002689		330	Y	1	2	YDLHFWIGTQSSQDEYGTAAYK	http://regis-web.systemsbiology.net/tpp/cgi-bin/peptidexml_html2.pl?PepMass=2579.1605&StdPep=&MassError=0.5&xslt=xsltproc&cgi-bin=/tpp/cgi-bin/&ratioType=-1&Ref=2_YDLHFWIGTQSSQDEYGTAAYK&Infile=/net/pr/vol1/ProteomicsResource/search/ProteomicsResource/2012/20120801_254_Roberts_OystersAcidification/20120821_OT1/v9/interact-20120821_101B_2_01.pep.xml	0.9997	0.999	2	8	1
34	1	CGI_10002689	http://regis-web.systemsbiology.net/tpp/cgi-bin/comet-fastadb.cgi?Ref=CGI_10002689&Db=/net/pr/vol1/ProteomicsResource/search/ProteomicsResource/2012/20120801_254_Roberts_OystersAcidification/database/oyster.v9.glean.final.rename.gff.pep&Pep=ASSFYEGLPDDDVEAEEDEGVSTGETTLMK+ESAMTEPAWQGAGTEPGLK+EVTDWPVEDYGK+FPTLQYLEGGAETGFR+IGTQSSQDEYGTAAYK+IQENDKKPFIQVTVVK+KESAMTEPAWQGAGTEPGLK+SAMTEPAWQGAGTEPGLK+SYF…	1	36.1	13	13	0.23	CGI_10002689		330	Y	1	3	YIQENDKKPFIQVTVVK	http://regis-web.systemsbiology.net/tpp/cgi-bin/peptidexml_html2.pl?PepMass=2048.1306&StdPep=&MassError=0.5&xslt=xsltproc&cgi-bin=/tpp/cgi-bin/&ratioType=-1&Ref=3_YIQENDKKPFIQVTVVK&Infile=/net/pr/vol1/ProteomicsResource/search/ProteomicsResource/2012/20120801_254_Roberts_OystersAcidification/20120821_OT1/v9/interact-20120821_101B_2_01.pep.xml	0.9997	0.999	2	8	1
34	1	CGI_10002689	http://regis-web.systemsbiology.net/tpp/cgi-bin/comet-fastadb.cgi?Ref=CGI_10002689&Db=/net/pr/vol1/ProteomicsResource/search/ProteomicsResource/2012/20120801_254_Roberts_OystersAcidification/database/oyster.v9.glean.final.rename.gff.pep&Pep=ASSFYEGLPDDDVEAEEDEGVSTGETTLMK+ESAMTEPAWQGAGTEPGLK+EVTDWPVEDYGK+FPTLQYLEGGAETGFR+IGTQSSQDEYGTAAYK+IQENDKKPFIQVTVVK+KESAMTEPAWQGAGTEPGLK+SAMTEPAWQGAGTEPGLK+SYF…	1	36.1	13	13	0.23	CGI_10002689		330	Y	1	2	YFPTLQYLEGGAETGFR	http://regis-web.systemsbiology.net/tpp/cgi-bin/peptidexml_html2.pl?PepMass=1947.9367&StdPep=&MassError=0.5&xslt=xsltproc&cgi-bin=/tpp/cgi-bin/&ratioType=-1&Ref=2_YFPTLQYLEGGAETGFR&Infile=/net/pr/vol1/ProteomicsResource/search/ProteomicsResource/2012/20120801_254_Roberts_OystersAcidification/20120821_OT1/v9/interact-20120821_101B_2_01.pep.xml	0.997	0.9903	1	8	1
34	1	CGI_10002689	http://regis-web.systemsbiology.net/tpp/cgi-bin/comet-fastadb.cgi?Ref=CGI_10002689&Db=/net/pr/vol1/ProteomicsResource/search/ProteomicsResource/2012/20120801_254_Roberts_OystersAcidification/database/oyster.v9.glean.final.rename.gff.pep&Pep=ASSFYEGLPDDDVEAEEDEGVSTGETTLMK+ESAMTEPAWQGAGTEPGLK+EVTDWPVEDYGK+FPTLQYLEGGAETGFR+IGTQSSQDEYGTAAYK+IQENDKKPFIQVTVVK+KESAMTEPAWQGAGTEPGLK+SAMTEPAWQGAGTEPGLK+SYF…	1	36.1	13	13	0.23	CGI_10002689		330	Y	1	2	IQENDKKPFIQVTVVK	http://regis-web.systemsbiology.net/tpp/cgi-bin/peptidexml_html2.pl?PepMass=1885.0673&StdPep=&MassError=0.5&xslt=xsltproc&cgi-bin=/tpp/cgi-bin/&ratioType=-1&Ref=2_IQENDKKPFIQVTVVK&Infile=/net/pr/vol1/ProteomicsResource/search/ProteomicsResource/2012/20120801_254_Roberts_OystersAcidification/20120821_OT1/v9/interact-20120821_101B_2_01.pep.xml	0.9937	0.9799	1	8	1
34	1	CGI_10002689	http://regis-web.systemsbiology.net/tpp/cgi-bin/comet-fastadb.cgi?Ref=CGI_10002689&Db=/net/pr/vol1/ProteomicsResource/search/ProteomicsResource/2012/20120801_254_Roberts_OystersAcidification/database/oyster.v9.glean.final.rename.gff.pep&Pep=ASSFYEGLPDDDVEAEEDEGVSTGETTLMK+ESAMTEPAWQGAGTEPGLK+EVTDWPVEDYGK+FPTLQYLEGGAETGFR+IGTQSSQDEYGTAAYK+IQENDKKPFIQVTVVK+KESAMTEPAWQGAGTEPGLK+SAMTEPAWQGAGTEPGLK+SYF…	1	36.1	13	13	0.23	CGI_10002689		330	Y	1	2	EVTDWPVEDYGK	http://regis-web.systemsbiology.net/tpp/cgi-bin/peptidexml_html2.pl?PepMass=1436.6460&StdPep=&MassError=0.5&xslt=xsltproc&cgi-bin=/tpp/cgi-bin/&ratioType=-1&Ref=2_EVTDWPVEDYGK&Infile=/net/pr/vol1/ProteomicsResource/search/ProteomicsResource/2012/20120801_254_Roberts_OystersAcidification/20120821_OT1/v9/interact-20120821_101B_2_01.pep.xml	0.8417	0.6226	1	8	1
34	1	CGI_10002689	http://regis-web.systemsbiology.net/tpp/cgi-bin/comet-fastadb.cgi?Ref=CGI_10002689&Db=/net/pr/vol1/ProteomicsResource/search/ProteomicsResource/2012/20120801_254_Roberts_OystersAcidification/database/oyster.v9.glean.final.rename.gff.pep&Pep=ASSFYEGLPDDDVEAEEDEGVSTGETTLMK+ESAMTEPAWQGAGTEPGLK+EVTDWPVEDYGK+FPTLQYLEGGAETGFR+IGTQSSQDEYGTAAYK+IQENDKKPFIQVTVVK+KESAMTEPAWQGAGTEPGLK+SAMTEPAWQGAGTEPGLK+SYF…	1	36.1	13	13	0.23	CGI_10002689		330	Y	1	2	IGTQSSQDEYGTAAYK	http://regis-web.systemsbiology.net/tpp/cgi-bin/peptidexml_html2.pl?PepMass=1717.7795&StdPep=&MassError=0.5&xslt=xsltproc&cgi-bin=/tpp/cgi-bin/&ratioType=-1&Ref=2_IGTQSSQDEYGTAAYK&Infile=/net/pr/vol1/ProteomicsResource/search/ProteomicsResource/2012/20120801_254_Roberts_OystersAcidification/20120821_OT1/v9/interact-20120821_101B_2_01.pep.xml	0.7908	0.5399	1	8	1
35	1	CGI_10002774	http://regis-web.systemsbiology.net/tpp/cgi-bin/comet-fastadb.cgi?Ref=CGI_10002774&Db=/net/pr/vol1/ProteomicsResource/search/ProteomicsResource/2012/20120801_254_Roberts_OystersAcidification/database/oyster.v9.glean.final.rename.gff.pep&Pep=APASPSSSFSLAQASK+INDQTSANPHYR	1	10	2	2	0.04	CGI_10002774		279	Y	1	2	APASPSSSFSLAQASK	http://regis-web.systemsbiology.net/tpp/cgi-bin/peptidexml_html2.pl?PepMass=1534.7627&StdPep=&MassError=0.5&xslt=xsltproc&cgi-bin=/tpp/cgi-bin/&ratioType=-1&Ref=2_APASPSSSFSLAQASK&Infile=/net/pr/vol1/ProteomicsResource/search/ProteomicsResource/2012/20120801_254_Roberts_OystersAcidification/20120821_OT1/v9/interact-20120821_101B_2_01.pep.xml	0.9992	0.999	1	2	1
35	1	CGI_10002774	http://regis-web.systemsbiology.net/tpp/cgi-bin/comet-fastadb.cgi?Ref=CGI_10002774&Db=/net/pr/vol1/ProteomicsResource/search/ProteomicsResource/2012/20120801_254_Roberts_OystersAcidification/database/oyster.v9.glean.final.rename.gff.pep&Pep=APASPSSSFSLAQASK+INDQTSANPHYR	1	10	2	2	0.04	CGI_10002774		279	Y	1	3	INDQTSANPHYR	http://regis-web.systemsbiology.net/tpp/cgi-bin/peptidexml_html2.pl?PepMass=1414.6589&StdPep=&MassError=0.5&xslt=xsltproc&cgi-bin=/tpp/cgi-bin/&ratioType=-1&Ref=3_INDQTSANPHYR&Infile=/net/pr/vol1/ProteomicsResource/search/ProteomicsResource/2012/20120801_254_Roberts_OystersAcidification/20120821_OT1/v9/interact-20120821_101B_2_01.pep.xml	0.9918	0.99	1	2	1
36	1	CGI_10002798	http://regis-web.systemsbiology.net/tpp/cgi-bin/comet-fastadb.cgi?Ref=CGI_10002798&Db=/net/pr/vol1/ProteomicsResource/search/ProteomicsResource/2012/20120801_254_Roberts_OystersAcidification/database/oyster.v9.glean.final.rename.gff.pep&Pep=ALCLTTLGTIR+AWLTELLYTFNSGNIPK+RLEQWTEDVSGMEQLLEVK+TVVEECSGLLNNLDGVTTVHGR	1	23.2	4	4	0.07	CGI_10002798		297	Y	1	3	AWLTELLYTFNSGNIPK	http://regis-web.systemsbiology.net/tpp/cgi-bin/peptidexml_html2.pl?PepMass=1966.0200&StdPep=&MassError=0.5&xslt=xsltproc&cgi-bin=/tpp/cgi-bin/&ratioType=-1&Ref=3_AWLTELLYTFNSGNIPK&Infile=/net/pr/vol1/ProteomicsResource/search/ProteomicsResource/2012/20120801_254_Roberts_OystersAcidification/20120821_OT1/v9/interact-20120821_101B_2_01.pep.xml	0.9997	0.9989	2	4	1
36	1	CGI_10002798	http://regis-web.systemsbiology.net/tpp/cgi-bin/comet-fastadb.cgi?Ref=CGI_10002798&Db=/net/pr/vol1/ProteomicsResource/search/ProteomicsResource/2012/20120801_254_Roberts_OystersAcidification/database/oyster.v9.glean.final.rename.gff.pep&Pep=ALCLTTLGTIR+AWLTELLYTFNSGNIPK+RLEQWTEDVSGMEQLLEVK+TVVEECSGLLNNLDGVTTVHGR	1	23.2	4	4	0.07	CGI_10002798		297	Y	1	2	RLEQWTEDVSGMEQLLEVK	http://regis-web.systemsbiology.net/tpp/cgi-bin/peptidexml_html2.pl?PepMass=2289.1311&StdPep=&MassError=0.5&xslt=xsltproc&cgi-bin=/tpp/cgi-bin/&ratioType=-1&Ref=2_RLEQWTEDVSGMEQLLEVK&Infile=/net/pr/vol1/ProteomicsResource/search/ProteomicsResource/2012/20120801_254_Roberts_OystersAcidification/20120821_OT1/v9/interact-20120821_101B_2_01.pep.xml	0.9973	0.9914	2	4	1
36	1	CGI_10002798	http://regis-web.systemsbiology.net/tpp/cgi-bin/comet-fastadb.cgi?Ref=CGI_10002798&Db=/net/pr/vol1/ProteomicsResource/search/ProteomicsResource/2012/20120801_254_Roberts_OystersAcidification/database/oyster.v9.glean.final.rename.gff.pep&Pep=ALCLTTLGTIR+AWLTELLYTFNSGNIPK+RLEQWTEDVSGMEQLLEVK+TVVEECSGLLNNLDGVTTVHGR	1	23.2	4	4	0.07	CGI_10002798		297	Y	1	2	ALCLTTLGTIR	http://regis-web.systemsbiology.net/tpp/cgi-bin/peptidexml_html2.pl?PepMass=1217.6802&StdPep=ALCLTTLGTIR&MassError=0.5&xslt=xsltproc&cgi-bin=/tpp/cgi-bin/&ratioType=-1&Ref=2_ALCLTTLGTIR&Infile=/net/pr/vol1/ProteomicsResource/search/ProteomicsResource/2012/20120801_254_Roberts_OystersAcidification/20120821_OT1/v9/interact-20120821_101B_2_01.pep.xml	0.9927	0.9773	2	4	1
36	1	CGI_10002798	http://regis-web.systemsbiology.net/tpp/cgi-bin/comet-fastadb.cgi?Ref=CGI_10002798&Db=/net/pr/vol1/ProteomicsResource/search/ProteomicsResource/2012/20120801_254_Roberts_OystersAcidification/database/oyster.v9.glean.final.rename.gff.pep&Pep=ALCLTTLGTIR+AWLTELLYTFNSGNIPK+RLEQWTEDVSGMEQLLEVK+TVVEECSGLLNNLDGVTTVHGR	1	23.2	4	4	0.07	CGI_10002798		297	Y	1	3	TVVEECSGLLNNLDGVTTVHGR	http://regis-web.systemsbiology.net/tpp/cgi-bin/peptidexml_html2.pl?PepMass=2369.1645&StdPep=TVVEECSGLLNNLDGVTTVHGR&MassError=0.5&xslt=xsltproc&cgi-bin=/tpp/cgi-bin/&ratioType=-1&Ref=3_TVVEECSGLLNNLDGVTTVHGR&Infile=/net/pr/vol1/ProteomicsResource/search/ProteomicsResource/2012/20120801_254_Roberts_OystersAcidification/20120821_OT1/v9/interact-20120821_101B_2_01.pep.xml	0.9735	0.9209	2	4	1
37	1	CGI_10002799	http://regis-web.systemsbiology.net/tpp/cgi-bin/comet-fastadb.cgi?Ref=CGI_10002799&Db=/net/pr/vol1/ProteomicsResource/search/ProteomicsResource/2012/20120801_254_Roberts_OystersAcidification/database/oyster.v9.glean.final.rename.gff.pep&Pep=QHLGASGPETADVEALK+QKVEQLTEENQELK+VGLYEEPEKPNNALDFLK	1	45	3	3	0.06	CGI_10002799		109	Y	1	2	QHLGASGPETADVEALK	http://regis-web.systemsbiology.net/tpp/cgi-bin/peptidexml_html2.pl?PepMass=1721.8584&StdPep=&MassError=0.5&xslt=xsltproc&cgi-bin=/tpp/cgi-bin/&ratioType=-1&Ref=2_QHLGASGPETADVEALK&Infile=/net/pr/vol1/ProteomicsResource/search/ProteomicsResource/2012/20120801_254_Roberts_OystersAcidification/20120821_OT1/v9/interact-20120821_101B_2_01.pep.xml	0.9987	0.9959	2	4	1
37	1	CGI_10002799	http://regis-web.systemsbiology.net/tpp/cgi-bin/comet-fastadb.cgi?Ref=CGI_10002799&Db=/net/pr/vol1/ProteomicsResource/search/ProteomicsResource/2012/20120801_254_Roberts_OystersAcidification/database/oyster.v9.glean.final.rename.gff.pep&Pep=QHLGASGPETADVEALK+QKVEQLTEENQELK+VGLYEEPEKPNNALDFLK	1	45	3	3	0.06	CGI_10002799		109	Y	1	2	QKVEQLTEENQELK	http://regis-web.systemsbiology.net/tpp/cgi-bin/peptidexml_html2.pl?PepMass=1714.8737&StdPep=&MassError=0.5&xslt=xsltproc&cgi-bin=/tpp/cgi-bin/&ratioType=-1&Ref=2_QKVEQLTEENQELK&Infile=/net/pr/vol1/ProteomicsResource/search/ProteomicsResource/2012/20120801_254_Roberts_OystersAcidification/20120821_OT1/v9/interact-20120821_101B_2_01.pep.xml	0.9986	0.9957	2	4	1
37	1	CGI_10002799	http://regis-web.systemsbiology.net/tpp/cgi-bin/comet-fastadb.cgi?Ref=CGI_10002799&Db=/net/pr/vol1/ProteomicsResource/search/ProteomicsResource/2012/20120801_254_Roberts_OystersAcidification/database/oyster.v9.glean.final.rename.gff.pep&Pep=QHLGASGPETADVEALK+QKVEQLTEENQELK+VGLYEEPEKPNNALDFLK	1	45	3	3	0.06	CGI_10002799		109	Y	1	3	VGLYEEPEKPNNALDFLK	http://regis-web.systemsbiology.net/tpp/cgi-bin/peptidexml_html2.pl?PepMass=2075.0575&StdPep=&MassError=0.5&xslt=xsltproc&cgi-bin=/tpp/cgi-bin/&ratioType=-1&Ref=3_VGLYEEPEKPNNALDFLK&Infile=/net/pr/vol1/ProteomicsResource/search/ProteomicsResource/2012/20120801_254_Roberts_OystersAcidification/20120821_OT1/v9/interact-20120821_101B_2_01.pep.xml	0.9986	0.9957	1	4	1
38	1	CGI_10002862	http://regis-web.systemsbiology.net/tpp/cgi-bin/comet-fastadb.cgi?Ref=CGI_10002862&Db=/net/pr/vol1/ProteomicsResource/search/ProteomicsResource/2012/20120801_254_Roberts_OystersAcidification/database/oyster.v9.glean.final.rename.gff.pep&Pep=DFDDLANEWLHEVSPNAK+FGGKPPGGEGGPTV+LDFDDLANEWLHEVSPNAK	1	11.7	3	3	0.05	CGI_10002862		282	Y	1	3	LDFDDLANEWLHEVSPNAK	http://regis-web.systemsbiology.net/tpp/cgi-bin/peptidexml_html2.pl?PepMass=2212.0436&StdPep=&MassError=0.5&xslt=xsltproc&cgi-bin=/tpp/cgi-bin/&ratioType=-1&Ref=3_LDFDDLANEWLHEVSPNAK&Infile=/net/pr/vol1/ProteomicsResource/search/ProteomicsResource/2012/20120801_254_Roberts_OystersAcidification/20120821_OT1/v9/interact-20120821_101B_2_01.pep.xml	0.9995	0.999	2	3	1
38	1	CGI_10002862	http://regis-web.systemsbiology.net/tpp/cgi-bin/comet-fastadb.cgi?Ref=CGI_10002862&Db=/net/pr/vol1/ProteomicsResource/search/ProteomicsResource/2012/20120801_254_Roberts_OystersAcidification/database/oyster.v9.glean.final.rename.gff.pep&Pep=DFDDLANEWLHEVSPNAK+FGGKPPGGEGGPTV+LDFDDLANEWLHEVSPNAK	1	11.7	3	3	0.05	CGI_10002862		282	Y	1	3	DFDDLANEWLHEVSPNAK	http://regis-web.systemsbiology.net/tpp/cgi-bin/peptidexml_html2.pl?PepMass=2098.9596&StdPep=&MassError=0.5&xslt=xsltproc&cgi-bin=/tpp/cgi-bin/&ratioType=-1&Ref=3_DFDDLANEWLHEVSPNAK&Infile=/net/pr/vol1/ProteomicsResource/search/ProteomicsResource/2012/20120801_254_Roberts_OystersAcidification/20120821_OT1/v9/interact-20120821_101B_2_01.pep.xml	0.9427	0.8866	1	3	1
38	1	CGI_10002862	http://regis-web.systemsbiology.net/tpp/cgi-bin/comet-fastadb.cgi?Ref=CGI_10002862&Db=/net/pr/vol1/ProteomicsResource/search/ProteomicsResource/2012/20120801_254_Roberts_OystersAcidification/database/oyster.v9.glean.final.rename.gff.pep&Pep=DFDDLANEWLHEVSPNAK+FGGKPPGGEGGPTV+LDFDDLANEWLHEVSPNAK	1	11.7	3	3	0.05	CGI_10002862		282	Y	1	2	FGGKPPGGEGGPTV	http://regis-web.systemsbiology.net/tpp/cgi-bin/peptidexml_html2.pl?PepMass=1255.6197&StdPep=&MassError=0.5&xslt=xsltproc&cgi-bin=/tpp/cgi-bin/&ratioType=-1&Ref=2_FGGKPPGGEGGPTV&Infile=/net/pr/vol1/ProteomicsResource/search/ProteomicsResource/2012/20120801_254_Roberts_OystersAcidification/20120821_OT1/v9/interact-20120821_101B_2_01.pep.xml	0.8891	0.7921	1	3	1
39	1	CGI_10002873	http://regis-web.systemsbiology.net/tpp/cgi-bin/comet-fastadb.cgi?Ref=CGI_10002873&Db=/net/pr/vol1/ProteomicsResource/search/ProteomicsResource/2012/20120801_254_Roberts_OystersAcidification/database/oyster.v9.glean.final.rename.gff.pep&Pep=ATGQVYDDFIDEFMEAVR+CLVEHTEEMMPIVYTPTVGK+CQLYGTIYR+CVFASGSPFDPVVYNGK+DMAAFNERPIIF+DMAAFNERPIIFALSNPTSMSECSAEEAYNFSEGR+DYVYSTDYECFVPETWQWK+QLMGIHGLIPAAIITQDQQME…	1	30.5	11	11	0.2	CGI_10002873		606	Y	1	2	ATGQVYDDFIDEFMEAVR	http://regis-web.systemsbiology.net/tpp/cgi-bin/peptidexml_html2.pl?PepMass=2104.9411&StdPep=&MassError=0.5&xslt=xsltproc&cgi-bin=/tpp/cgi-bin/&ratioType=-1&Ref=2_ATGQVYDDFIDEFMEAVR&Infile=/net/pr/vol1/ProteomicsResource/search/ProteomicsResource/2012/20120801_254_Roberts_OystersAcidification/20120821_OT1/v9/interact-20120821_101B_2_01.pep.xml	0.9997	0.999	2	7	1
39	1	CGI_10002873	http://regis-web.systemsbiology.net/tpp/cgi-bin/comet-fastadb.cgi?Ref=CGI_10002873&Db=/net/pr/vol1/ProteomicsResource/search/ProteomicsResource/2012/20120801_254_Roberts_OystersAcidification/database/oyster.v9.glean.final.rename.gff.pep&Pep=ATGQVYDDFIDEFMEAVR+CLVEHTEEMMPIVYTPTVGK+CQLYGTIYR+CVFASGSPFDPVVYNGK+DMAAFNERPIIF+DMAAFNERPIIFALSNPTSMSECSAEEAYNFSEGR+DYVYSTDYECFVPETWQWK+QLMGIHGLIPAAIITQDQQME…	1	30.5	11	11	0.2	CGI_10002873		606	Y	1	2	CLVEHTEEMMPIVYTPTVGK	http://regis-web.systemsbiology.net/tpp/cgi-bin/peptidexml_html2.pl?PepMass=2333.1105&StdPep=CLVEHTEEMMPIVYTPTVGK&MassError=0.5&xslt=xsltproc&cgi-bin=/tpp/cgi-bin/&ratioType=-1&Ref=2_CLVEHTEEMMPIVYTPTVGK&Infile=/net/pr/vol1/ProteomicsResource/search/ProteomicsResource/2012/20120801_254_Roberts_OystersAcidification/20120821_OT1/v9/interact-20120821_101B_2_01.pep.xml	0.9997	0.999	2	7	1
39	1	CGI_10002873	http://regis-web.systemsbiology.net/tpp/cgi-bin/comet-fastadb.cgi?Ref=CGI_10002873&Db=/net/pr/vol1/ProteomicsResource/search/ProteomicsResource/2012/20120801_254_Roberts_OystersAcidification/database/oyster.v9.glean.final.rename.gff.pep&Pep=ATGQVYDDFIDEFMEAVR+CLVEHTEEMMPIVYTPTVGK+CQLYGTIYR+CVFASGSPFDPVVYNGK+DMAAFNERPIIF+DMAAFNERPIIFALSNPTSMSECSAEEAYNFSEGR+DYVYSTDYECFVPETWQWK+QLMGIHGLIPAAIITQDQQME…	1	30.5	11	11	0.2	CGI_10002873		606	Y	1	2	CVFASGSPFDPVVYNGK	http://regis-web.systemsbiology.net/tpp/cgi-bin/peptidexml_html2.pl?PepMass=1842.8610&StdPep=CVFASGSPFDPVVYNGK&MassError=0.5&xslt=xsltproc&cgi-bin=/tpp/cgi-bin/&ratioType=-1&Ref=2_CVFASGSPFDPVVYNGK&Infile=/net/pr/vol1/ProteomicsResource/search/ProteomicsResource/2012/20120801_254_Roberts_OystersAcidification/20120821_OT1/v9/interact-20120821_101B_2_01.pep.xml	0.9997	0.999	2	7	1
39	1	CGI_10002873	http://regis-web.systemsbiology.net/tpp/cgi-bin/comet-fastadb.cgi?Ref=CGI_10002873&Db=/net/pr/vol1/ProteomicsResource/search/ProteomicsResource/2012/20120801_254_Roberts_OystersAcidification/database/oyster.v9.glean.final.rename.gff.pep&Pep=ATGQVYDDFIDEFMEAVR+CLVEHTEEMMPIVYTPTVGK+CQLYGTIYR+CVFASGSPFDPVVYNGK+DMAAFNERPIIF+DMAAFNERPIIFALSNPTSMSECSAEEAYNFSEGR+DYVYSTDYECFVPETWQWK+QLMGIHGLIPAAIITQDQQME…	1	30.5	11	11	0.2	CGI_10002873		606	Y	1	2	DYVYSTDYECFVPETWQWK	http://regis-web.systemsbiology.net/tpp/cgi-bin/peptidexml_html2.pl?PepMass=2515.0678&StdPep=DYVYSTDYECFVPETWQWK&MassError=0.5&xslt=xsltproc&cgi-bin=/tpp/cgi-bin/&ratioType=-1&Ref=2_DYVYSTDYECFVPETWQWK&Infile=/net/pr/vol1/ProteomicsResource/search/ProteomicsResource/2012/20120801_254_Roberts_OystersAcidification/20120821_OT1/v9/interact-20120821_101B_2_01.pep.xml	0.9997	0.999	2	7	1
39	1	CGI_10002873	http://regis-web.systemsbiology.net/tpp/cgi-bin/comet-fastadb.cgi?Ref=CGI_10002873&Db=/net/pr/vol1/ProteomicsResource/search/ProteomicsResource/2012/20120801_254_Roberts_OystersAcidification/database/oyster.v9.glean.final.rename.gff.pep&Pep=ATGQVYDDFIDEFMEAVR+CLVEHTEEMMPIVYTPTVGK+CQLYGTIYR+CVFASGSPFDPVVYNGK+DMAAFNERPIIF+DMAAFNERPIIFALSNPTSMSECSAEEAYNFSEGR+DYVYSTDYECFVPETWQWK+QLMGIHGLIPAAIITQDQQME…	1	30.5	11	11	0.2	CGI_10002873		606	Y	1	2	QLMGIHGLIPAAIITQDQQMER	http://regis-web.systemsbiology.net/tpp/cgi-bin/peptidexml_html2.pl?PepMass=2462.2774&StdPep=&MassError=0.5&xslt=xsltproc&cgi-bin=/tpp/cgi-bin/&ratioType=-1&Ref=2_QLMGIHGLIPAAIITQDQQMER&Infile=/net/pr/vol1/ProteomicsResource/search/ProteomicsResource/2012/20120801_254_Roberts_OystersAcidification/20120821_OT1/v9/interact-20120821_101B_2_01.pep.xml	0.9997	0.999	2	7	1
39	1	CGI_10002873	http://regis-web.systemsbiology.net/tpp/cgi-bin/comet-fastadb.cgi?Ref=CGI_10002873&Db=/net/pr/vol1/ProteomicsResource/search/ProteomicsResource/2012/20120801_254_Roberts_OystersAcidification/database/oyster.v9.glean.final.rename.gff.pep&Pep=ATGQVYDDFIDEFMEAVR+CLVEHTEEMMPIVYTPTVGK+CQLYGTIYR+CVFASGSPFDPVVYNGK+DMAAFNERPIIF+DMAAFNERPIIFALSNPTSMSECSAEEAYNFSEGR+DYVYSTDYECFVPETWQWK+QLMGIHGLIPAAIITQDQQME…	1	30.5	11	11	0.2	CGI_10002873		606	Y	1	2	TLYPGQGNNAYIFPGVALAAITCGIR	http://regis-web.systemsbiology.net/tpp/cgi-bin/peptidexml_html2.pl?PepMass=2736.4057&StdPep=TLYPGQGNNAYIFPGVALAAITCGIR&MassError=0.5&xslt=xsltproc&cgi-bin=/tpp/cgi-bin/&ratioType=-1&Ref=2_TLYPGQGNNAYIFPGVALAAITCGIR&Infile=/net/pr/vol1/ProteomicsResource/search/ProteomicsResource/2012/20120801_254_Roberts_OystersAcidification/20120821_OT1/v9/interact-20120821_101B_2_01.pep.xml	0.9997	0.9989	2	7	1
39	1	CGI_10002873	http://regis-web.systemsbiology.net/tpp/cgi-bin/comet-fastadb.cgi?Ref=CGI_10002873&Db=/net/pr/vol1/ProteomicsResource/search/ProteomicsResource/2012/20120801_254_Roberts_OystersAcidification/database/oyster.v9.glean.final.rename.gff.pep&Pep=ATGQVYDDFIDEFMEAVR+CLVEHTEEMMPIVYTPTVGK+CQLYGTIYR+CVFASGSPFDPVVYNGK+DMAAFNERPIIF+DMAAFNERPIIFALSNPTSMSECSAEEAYNFSEGR+DYVYSTDYECFVPETWQWK+QLMGIHGLIPAAIITQDQQME…	1	30.5	11	11	0.2	CGI_10002873		606	Y	1	2	YGQDTLIQFEDFGNHNAFR	http://regis-web.systemsbiology.net/tpp/cgi-bin/peptidexml_html2.pl?PepMass=2271.0345&StdPep=&MassError=0.5&xslt=xsltproc&cgi-bin=/tpp/cgi-bin/&ratioType=-1&Ref=2_YGQDTLIQFEDFGNHNAFR&Infile=/net/pr/vol1/ProteomicsResource/search/ProteomicsResource/2012/20120801_254_Roberts_OystersAcidification/20120821_OT1/v9/interact-20120821_101B_2_01.pep.xml	0.9997	0.999	2	7	1	a
39	1	CGI_10002873	http://regis-web.systemsbiology.net/tpp/cgi-bin/comet-fastadb.cgi?Ref=CGI_10002873&Db=/net/pr/vol1/ProteomicsResource/search/ProteomicsResource/2012/20120801_254_Roberts_OystersAcidification/database/oyster.v9.glean.final.rename.gff.pep&Pep=ATGQVYDDFIDEFMEAVR+CLVEHTEEMMPIVYTPTVGK+CQLYGTIYR+CVFASGSPFDPVVYNGK+DMAAFNERPIIF+DMAAFNERPIIFALSNPTSMSECSAEEAYNFSEGR+DYVYSTDYECFVPETWQWK+QLMGIHGLIPAAIITQDQQME…	1	30.5	11	11	0.2	CGI_10002873		606	Y	1	3	DMAAFNERPIIFALSNPTSMSECSAEEAYNFSEGR	http://regis-web.systemsbiology.net/tpp/cgi-bin/peptidexml_html2.pl?PepMass=3940.7342&StdPep=DMAAFNERPIIFALSNPTSMSECSAEEAYNFSEGR&MassError=0.5&xslt=xsltproc&cgi-bin=/tpp/cgi-bin/&ratioType=-1&Ref=3_DMAAFNERPIIFALSNPTSMSECSAEEAYNFSEGR&Infile=/net/pr/vol1/ProteomicsResource/search/ProteomicsResource/2012/20120801_254_Roberts_OystersAcidification/20120821_OT1/v9/interact-20120821_101B_2_01.pep.xml	0.9997	0.999	2	7	1
39	1	CGI_10002873	http://regis-web.systemsbiology.net/tpp/cgi-bin/comet-fastadb.cgi?Ref=CGI_10002873&Db=/net/pr/vol1/ProteomicsResource/search/ProteomicsResource/2012/20120801_254_Roberts_OystersAcidification/database/oyster.v9.glean.final.rename.gff.pep&Pep=ATGQVYDDFIDEFMEAVR+CLVEHTEEMMPIVYTPTVGK+CQLYGTIYR+CVFASGSPFDPVVYNGK+DMAAFNERPIIF+DMAAFNERPIIFALSNPTSMSECSAEEAYNFSEGR+DYVYSTDYECFVPETWQWK+QLMGIHGLIPAAIITQDQQME…	1	30.5	11	11	0.2	CGI_10002873		606	Y	1	3	YGQDTLIQFEDFGNHNAFR	http://regis-web.systemsbiology.net/tpp/cgi-bin/peptidexml_html2.pl?PepMass=2271.0345&StdPep=&MassError=0.5&xslt=xsltproc&cgi-bin=/tpp/cgi-bin/&ratioType=-1&Ref=3_YGQDTLIQFEDFGNHNAFR&Infile=/net/pr/vol1/ProteomicsResource/search/ProteomicsResource/2012/20120801_254_Roberts_OystersAcidification/20120821_OT1/v9/interact-20120821_101B_2_01.pep.xml	0.9997	0.999	2	7	1	a
39	1	CGI_10002873	http://regis-web.systemsbiology.net/tpp/cgi-bin/comet-fastadb.cgi?Ref=CGI_10002873&Db=/net/pr/vol1/ProteomicsResource/search/ProteomicsResource/2012/20120801_254_Roberts_OystersAcidification/database/oyster.v9.glean.final.rename.gff.pep&Pep=ATGQVYDDFIDEFMEAVR+CLVEHTEEMMPIVYTPTVGK+CQLYGTIYR+CVFASGSPFDPVVYNGK+DMAAFNERPIIF+DMAAFNERPIIFALSNPTSMSECSAEEAYNFSEGR+DYVYSTDYECFVPETWQWK+QLMGIHGLIPAAIITQDQQME…	1	30.5	11	11	0.2	CGI_10002873		606	Y	1	2	CQLYGTIYR	http://regis-web.systemsbiology.net/tpp/cgi-bin/peptidexml_html2.pl?PepMass=1172.5648&StdPep=CQLYGTIYR&MassError=0.5&xslt=xsltproc&cgi-bin=/tpp/cgi-bin/&ratioType=-1&Ref=2_CQLYGTIYR&Infile=/net/pr/vol1/ProteomicsResource/search/ProteomicsResource/2012/20120801_254_Roberts_OystersAcidification/20120821_OT1/v9/interact-20120821_101B_2_01.pep.xml	0.9673	0.9017	1	7	1
39	1	CGI_10002873	http://regis-web.systemsbiology.net/tpp/cgi-bin/comet-fastadb.cgi?Ref=CGI_10002873&Db=/net/pr/vol1/ProteomicsResource/search/ProteomicsResource/2012/20120801_254_Roberts_OystersAcidification/database/oyster.v9.glean.final.rename.gff.pep&Pep=ATGQVYDDFIDEFMEAVR+CLVEHTEEMMPIVYTPTVGK+CQLYGTIYR+CVFASGSPFDPVVYNGK+DMAAFNERPIIF+DMAAFNERPIIFALSNPTSMSECSAEEAYNFSEGR+DYVYSTDYECFVPETWQWK+QLMGIHGLIPAAIITQDQQME…	1	30.5	11	11	0.2	CGI_10002873		606	Y	1	2	DMAAFNERPIIF	http://regis-web.systemsbiology.net/tpp/cgi-bin/peptidexml_html2.pl?PepMass=1422.6965&StdPep=&MassError=0.5&xslt=xsltproc&cgi-bin=/tpp/cgi-bin/&ratioType=-1&Ref=2_DMAAFNERPIIF&Infile=/net/pr/vol1/ProteomicsResource/search/ProteomicsResource/2012/20120801_254_Roberts_OystersAcidification/20120821_OT1/v9/interact-20120821_101B_2_01.pep.xml	0.9515	0.859	1	7	1
40	1	CGI_10002881	http://regis-web.systemsbiology.net/tpp/cgi-bin/comet-fastadb.cgi?Ref=CGI_10002881&Db=/net/pr/vol1/ProteomicsResource/search/ProteomicsResource/2012/20120801_254_Roberts_OystersAcidification/database/oyster.v9.glean.final.rename.gff.pep&Pep=ANNEAGDSTAPVQEYR+LVLTDGNSPSTSSIQTVR	1	2.9	2	2	0.04	CGI_10002881		1178	Y	1	2	ANNEAGDSTAPVQEYR	http://regis-web.systemsbiology.net/tpp/cgi-bin/peptidexml_html2.pl?PepMass=1720.7652&StdPep=&MassError=0.5&xslt=xsltproc&cgi-bin=/tpp/cgi-bin/&ratioType=-1&Ref=2_ANNEAGDSTAPVQEYR&Infile=/net/pr/vol1/ProteomicsResource/search/ProteomicsResource/2012/20120801_254_Roberts_OystersAcidification/20120821_OT1/v9/interact-20120821_101B_2_01.pep.xml	0.9992	0.999	2	2	1
40	1	CGI_10002881	http://regis-web.systemsbiology.net/tpp/cgi-bin/comet-fastadb.cgi?Ref=CGI_10002881&Db=/net/pr/vol1/ProteomicsResource/search/ProteomicsResource/2012/20120801_254_Roberts_OystersAcidification/database/oyster.v9.glean.final.rename.gff.pep&Pep=ANNEAGDSTAPVQEYR+LVLTDGNSPSTSSIQTVR	1	2.9	2	2	0.04	CGI_10002881		1178	Y	1	2	LVLTDGNSPSTSSIQTVR	http://regis-web.systemsbiology.net/tpp/cgi-bin/peptidexml_html2.pl?PepMass=1873.9745&StdPep=&MassError=0.5&xslt=xsltproc&cgi-bin=/tpp/cgi-bin/&ratioType=-1&Ref=2_LVLTDGNSPSTSSIQTVR&Infile=/net/pr/vol1/ProteomicsResource/search/ProteomicsResource/2012/20120801_254_Roberts_OystersAcidification/20120821_OT1/v9/interact-20120821_101B_2_01.pep.xml	0.9992	0.999	2	2	1
41	1	CGI_10003058	http://regis-web.systemsbiology.net/tpp/cgi-bin/comet-fastadb.cgi?Ref=CGI_10003058&Db=/net/pr/vol1/ProteomicsResource/search/ProteomicsResource/2012/20120801_254_Roberts_OystersAcidification/database/oyster.v9.glean.final.rename.gff.pep&Pep=DLPGEYLSAIYDEIAGNEIK	1	1.1	2	2	0.04	CGI_10003058		1821	Y	1	2	DLPGEYLSAIYDEIAGNEIK	http://regis-web.systemsbiology.net/tpp/cgi-bin/peptidexml_html2.pl?PepMass=2209.0790&StdPep=&MassError=0.5&xslt=xsltproc&cgi-bin=/tpp/cgi-bin/&ratioType=-1&Ref=2_DLPGEYLSAIYDEIAGNEIK&Infile=/net/pr/vol1/ProteomicsResource/search/ProteomicsResource/2012/20120801_254_Roberts_OystersAcidification/20120821_OT1/v9/interact-20120821_101B_2_01.pep.xml	0.9988	0.9985	2	2	1	a
41	1	CGI_10003058	http://regis-web.systemsbiology.net/tpp/cgi-bin/comet-fastadb.cgi?Ref=CGI_10003058&Db=/net/pr/vol1/ProteomicsResource/search/ProteomicsResource/2012/20120801_254_Roberts_OystersAcidification/database/oyster.v9.glean.final.rename.gff.pep&Pep=DLPGEYLSAIYDEIAGNEIK	1	1.1	2	2	0.04	CGI_10003058		1821	Y	1	3	DLPGEYLSAIYDEIAGNEIK	http://regis-web.systemsbiology.net/tpp/cgi-bin/peptidexml_html2.pl?PepMass=2209.0790&StdPep=&MassError=0.5&xslt=xsltproc&cgi-bin=/tpp/cgi-bin/&ratioType=-1&Ref=3_DLPGEYLSAIYDEIAGNEIK&Infile=/net/pr/vol1/ProteomicsResource/search/ProteomicsResource/2012/20120801_254_Roberts_OystersAcidification/20120821_OT1/v9/interact-20120821_101B_2_01.pep.xml	0.9717	0.9658	2	2	1	a
42	1	CGI_10003110	http://regis-web.systemsbiology.net/tpp/cgi-bin/comet-fastadb.cgi?Ref=CGI_10003110&Db=/net/pr/vol1/ProteomicsResource/search/ProteomicsResource/2012/20120801_254_Roberts_OystersAcidification/database/oyster.v9.glean.final.rename.gff.pep&Pep=AGDKPYITAQILR+ANVVGPWIENQLDAVASMGIQTK+ASDLLEWIR+CQIHEEWAEGKEEMLQSQDYLR+DLLEWIR+DTLHLDFAK+EEWLLSELQR+ETADTDTAEQVMQSFK+FEEWLLSELQR+GFEEWLLSELQR+GISEDQMNEFR+GWEQ…	1	34.3	28	30	0.55	CGI_10003110		880	Y	1	2	ETADTDTAEQVMQSFK	http://regis-web.systemsbiology.net/tpp/cgi-bin/peptidexml_html2.pl?PepMass=1799.7883&StdPep=&MassError=0.5&xslt=xsltproc&cgi-bin=/tpp/cgi-bin/&ratioType=-1&Ref=2_ETADTDTAEQVMQSFK&Infile=/net/pr/vol1/ProteomicsResource/search/ProteomicsResource/2012/20120801_254_Roberts_OystersAcidification/20120821_OT1/v9/interact-20120821_101B_2_01.pep.xml	0.9997	0.999	2	9	1
42	1	CGI_10003110	http://regis-web.systemsbiology.net/tpp/cgi-bin/comet-fastadb.cgi?Ref=CGI_10003110&Db=/net/pr/vol1/ProteomicsResource/search/ProteomicsResource/2012/20120801_254_Roberts_OystersAcidification/database/oyster.v9.glean.final.rename.gff.pep&Pep=AGDKPYITAQILR+ANVVGPWIENQLDAVASMGIQTK+ASDLLEWIR+CQIHEEWAEGKEEMLQSQDYLR+DLLEWIR+DTLHLDFAK+EEWLLSELQR+ETADTDTAEQVMQSFK+FEEWLLSELQR+GFEEWLLSELQR+GISEDQMNEFR+GWEQ…	1	34.3	28	30	0.55	CGI_10003110		880	Y	1	2	GWEQLLTAIAR	http://regis-web.systemsbiology.net/tpp/cgi-bin/peptidexml_html2.pl?PepMass=1256.6877&StdPep=&MassError=0.5&xslt=xsltproc&cgi-bin=/tpp/cgi-bin/&ratioType=-1&Ref=2_GWEQLLTAIAR&Infile=/net/pr/vol1/ProteomicsResource/search/ProteomicsResource/2012/20120801_254_Roberts_OystersAcidification/20120821_OT1/v9/interact-20120821_101B_2_01.pep.xml	0.9997	0.999	1	9	1
42	1	CGI_10003110	http://regis-web.systemsbiology.net/tpp/cgi-bin/comet-fastadb.cgi?Ref=CGI_10003110&Db=/net/pr/vol1/ProteomicsResource/search/ProteomicsResource/2012/20120801_254_Roberts_OystersAcidification/database/oyster.v9.glean.final.rename.gff.pep&Pep=AGDKPYITAQILR+ANVVGPWIENQLDAVASMGIQTK+ASDLLEWIR+CQIHEEWAEGKEEMLQSQDYLR+DLLEWIR+DTLHLDFAK+EEWLLSELQR+ETADTDTAEQVMQSFK+FEEWLLSELQR+GFEEWLLSELQR+GISEDQMNEFR+GWEQ…	1	34.3	28	30	0.55	CGI_10003110		880	Y	1	2	LANQVGLQLTDNPYTTVDPQDIANK	http://regis-web.systemsbiology.net/tpp/cgi-bin/peptidexml_html2.pl?PepMass=2727.3715&StdPep=&MassError=0.5&xslt=xsltproc&cgi-bin=/tpp/cgi-bin/&ratioType=-1&Ref=2_LANQVGLQLTDNPYTTVDPQDIANK&Infile=/net/pr/vol1/ProteomicsResource/search/ProteomicsResource/2012/20120801_254_Roberts_OystersAcidification/20120821_OT1/v9/interact-20120821_101B_2_01.pep.xml	0.9997	0.999	2	9	2
42	1	CGI_10003110	http://regis-web.systemsbiology.net/tpp/cgi-bin/comet-fastadb.cgi?Ref=CGI_10003110&Db=/net/pr/vol1/ProteomicsResource/search/ProteomicsResource/2012/20120801_254_Roberts_OystersAcidification/database/oyster.v9.glean.final.rename.gff.pep&Pep=AGDKPYITAQILR+ANVVGPWIENQLDAVASMGIQTK+ASDLLEWIR+CQIHEEWAEGKEEMLQSQDYLR+DLLEWIR+DTLHLDFAK+EEWLLSELQR+ETADTDTAEQVMQSFK+FEEWLLSELQR+GFEEWLLSELQR+GISEDQMNEFR+GWEQ…	1	34.3	28	30	0.55	CGI_10003110		880	Y	1	2	LSNRPAYLPTEGK	http://regis-web.systemsbiology.net/tpp/cgi-bin/peptidexml_html2.pl?PepMass=1444.7674&StdPep=&MassError=0.5&xslt=xsltproc&cgi-bin=/tpp/cgi-bin/&ratioType=-1&Ref=2_LSNRPAYLPTEGK&Infile=/net/pr/vol1/ProteomicsResource/search/ProteomicsResource/2012/20120801_254_Roberts_OystersAcidification/20120821_OT1/v9/interact-20120821_101B_2_01.pep.xml	0.9997	0.999	2	9	1
42	1	CGI_10003110	http://regis-web.systemsbiology.net/tpp/cgi-bin/comet-fastadb.cgi?Ref=CGI_10003110&Db=/net/pr/vol1/ProteomicsResource/search/ProteomicsResource/2012/20120801_254_Roberts_OystersAcidification/database/oyster.v9.glean.final.rename.gff.pep&Pep=AGDKPYITAQILR+ANVVGPWIENQLDAVASMGIQTK+ASDLLEWIR+CQIHEEWAEGKEEMLQSQDYLR+DLLEWIR+DTLHLDFAK+EEWLLSELQR+ETADTDTAEQVMQSFK+FEEWLLSELQR+GFEEWLLSELQR+GISEDQMNEFR+GWEQ…	1	34.3	28	30	0.55	CGI_10003110		880	Y	1	2	LVSIGAEEIVDGNPK	http://regis-web.systemsbiology.net/tpp/cgi-bin/peptidexml_html2.pl?PepMass=1539.8144&StdPep=&MassError=0.5&xslt=xsltproc&cgi-bin=/tpp/cgi-bin/&ratioType=-1&Ref=2_LVSIGAEEIVDGNPK&Infile=/net/pr/vol1/ProteomicsResource/search/ProteomicsResource/2012/20120801_254_Roberts_OystersAcidification/20120821_OT1/v9/interact-20120821_101B_2_01.pep.xml	0.9997	0.999	2	9	1
42	1	CGI_10003110	http://regis-web.systemsbiology.net/tpp/cgi-bin/comet-fastadb.cgi?Ref=CGI_10003110&Db=/net/pr/vol1/ProteomicsResource/search/ProteomicsResource/2012/20120801_254_Roberts_OystersAcidification/database/oyster.v9.glean.final.rename.gff.pep&Pep=AGDKPYITAQILR+ANVVGPWIENQLDAVASMGIQTK+ASDLLEWIR+CQIHEEWAEGKEEMLQSQDYLR+DLLEWIR+DTLHLDFAK+EEWLLSELQR+ETADTDTAEQVMQSFK+FEEWLLSELQR+GFEEWLLSELQR+GISEDQMNEFR+GWEQ…	1	34.3	28	30	0.55	CGI_10003110		880	Y	1	2	NVNVQNFHLSFK	http://regis-web.systemsbiology.net/tpp/cgi-bin/peptidexml_html2.pl?PepMass=1445.7415&StdPep=&MassError=0.5&xslt=xsltproc&cgi-bin=/tpp/cgi-bin/&ratioType=-1&Ref=2_NVNVQNFHLSFK&Infile=/net/pr/vol1/ProteomicsResource/search/ProteomicsResource/2012/20120801_254_Roberts_OystersAcidification/20120821_OT1/v9/interact-20120821_101B_2_01.pep.xml	0.9997	0.999	2	9	1
42	1	CGI_10003110	http://regis-web.systemsbiology.net/tpp/cgi-bin/comet-fastadb.cgi?Ref=CGI_10003110&Db=/net/pr/vol1/ProteomicsResource/search/ProteomicsResource/2012/20120801_254_Roberts_OystersAcidification/database/oyster.v9.glean.final.rename.gff.pep&Pep=AGDKPYITAQILR+ANVVGPWIENQLDAVASMGIQTK+ASDLLEWIR+CQIHEEWAEGKEEMLQSQDYLR+DLLEWIR+DTLHLDFAK+EEWLLSELQR+ETADTDTAEQVMQSFK+FEEWLLSELQR+GFEEWLLSELQR+GISEDQMNEFR+GWEQ…	1	34.3	28	30	0.55	CGI_10003110		880	Y	1	2	QTLPEADKEFNAIMALASEVQR	http://regis-web.systemsbiology.net/tpp/cgi-bin/peptidexml_html2.pl?PepMass=2460.2319&StdPep=&MassError=0.5&xslt=xsltproc&cgi-bin=/tpp/cgi-bin/&ratioType=-1&Ref=2_QTLPEADKEFNAIMALASEVQR&Infile=/net/pr/vol1/ProteomicsResource/search/ProteomicsResource/2012/20120801_254_Roberts_OystersAcidification/20120821_OT1/v9/interact-20120821_101B_2_01.pep.xml	0.9997	0.999	2	9	1	e
42	1	CGI_10003110	http://regis-web.systemsbiology.net/tpp/cgi-bin/comet-fastadb.cgi?Ref=CGI_10003110&Db=/net/pr/vol1/ProteomicsResource/search/ProteomicsResource/2012/20120801_254_Roberts_OystersAcidification/database/oyster.v9.glean.final.rename.gff.pep&Pep=AGDKPYITAQILR+ANVVGPWIENQLDAVASMGIQTK+ASDLLEWIR+CQIHEEWAEGKEEMLQSQDYLR+DLLEWIR+DTLHLDFAK+EEWLLSELQR+ETADTDTAEQVMQSFK+FEEWLLSELQR+GFEEWLLSELQR+GISEDQMNEFR+GWEQ…	1	34.3	28	30	0.55	CGI_10003110		880	Y	1	2	QYEQATTQYKPNIDELER	http://regis-web.systemsbiology.net/tpp/cgi-bin/peptidexml_html2.pl?PepMass=2225.0600&StdPep=&MassError=0.5&xslt=xsltproc&cgi-bin=/tpp/cgi-bin/&ratioType=-1&Ref=2_QYEQATTQYKPNIDELER&Infile=/net/pr/vol1/ProteomicsResource/search/ProteomicsResource/2012/20120801_254_Roberts_OystersAcidification/20120821_OT1/v9/interact-20120821_101B_2_01.pep.xml	0.9997	0.999	2	9	1
42	1	CGI_10003110	http://regis-web.systemsbiology.net/tpp/cgi-bin/comet-fastadb.cgi?Ref=CGI_10003110&Db=/net/pr/vol1/ProteomicsResource/search/ProteomicsResource/2012/20120801_254_Roberts_OystersAcidification/database/oyster.v9.glean.final.rename.gff.pep&Pep=AGDKPYITAQILR+ANVVGPWIENQLDAVASMGIQTK+ASDLLEWIR+CQIHEEWAEGKEEMLQSQDYLR+DLLEWIR+DTLHLDFAK+EEWLLSELQR+ETADTDTAEQVMQSFK+FEEWLLSELQR+GFEEWLLSELQR+GISEDQMNEFR+GWEQ…	1	34.3	28	30	0.55	CGI_10003110		880	Y	1	2	SVMAYVSSYYHAFSGAQQAETAANR	http://regis-web.systemsbiology.net/tpp/cgi-bin/peptidexml_html2.pl?PepMass=2708.2289&StdPep=&MassError=0.5&xslt=xsltproc&cgi-bin=/tpp/cgi-bin/&ratioType=-1&Ref=2_SVMAYVSSYYHAFSGAQQAETAANR&Infile=/net/pr/vol1/ProteomicsResource/search/ProteomicsResource/2012/20120801_254_Roberts_OystersAcidification/20120821_OT1/v9/interact-20120821_101B_2_01.pep.xml	0.9997	0.999	2	9	1
42	1	CGI_10003110	http://regis-web.systemsbiology.net/tpp/cgi-bin/comet-fastadb.cgi?Ref=CGI_10003110&Db=/net/pr/vol1/ProteomicsResource/search/ProteomicsResource/2012/20120801_254_Roberts_OystersAcidification/database/oyster.v9.glean.final.rename.gff.pep&Pep=AGDKPYITAQILR+ANVVGPWIENQLDAVASMGIQTK+ASDLLEWIR+CQIHEEWAEGKEEMLQSQDYLR+DLLEWIR+DTLHLDFAK+EEWLLSELQR+ETADTDTAEQVMQSFK+FEEWLLSELQR+GFEEWLLSELQR+GISEDQMNEFR+GWEQ…	1	34.3	28	30	0.55	CGI_10003110		880	Y	1	2	VEQIAAIAQELNLLEYHDVLTVNTR	http://regis-web.systemsbiology.net/tpp/cgi-bin/peptidexml_html2.pl?PepMass=2851.5079&StdPep=&MassError=0.5&xslt=xsltproc&cgi-bin=/tpp/cgi-bin/&ratioType=-1&Ref=2_VEQIAAIAQELNLLEYHDVLTVNTR&Infile=/net/pr/vol1/ProteomicsResource/search/ProteomicsResource/2012/20120801_254_Roberts_OystersAcidification/20120821_OT1/v9/interact-20120821_101B_2_01.pep.xml	0.9997	0.999	2	9	1	a
42	1	CGI_10003110	http://regis-web.systemsbiology.net/tpp/cgi-bin/comet-fastadb.cgi?Ref=CGI_10003110&Db=/net/pr/vol1/ProteomicsResource/search/ProteomicsResource/2012/20120801_254_Roberts_OystersAcidification/database/oyster.v9.glean.final.rename.gff.pep&Pep=AGDKPYITAQILR+ANVVGPWIENQLDAVASMGIQTK+ASDLLEWIR+CQIHEEWAEGKEEMLQSQDYLR+DLLEWIR+DTLHLDFAK+EEWLLSELQR+ETADTDTAEQVMQSFK+FEEWLLSELQR+GFEEWLLSELQR+GISEDQMNEFR+GWEQ…	1	34.3	28	30	0.55	CGI_10003110		880	Y	1	2	VGWEQLLTAIAR	http://regis-web.systemsbiology.net/tpp/cgi-bin/peptidexml_html2.pl?PepMass=1355.7561&StdPep=&MassError=0.5&xslt=xsltproc&cgi-bin=/tpp/cgi-bin/&ratioType=-1&Ref=2_VGWEQLLTAIAR&Infile=/net/pr/vol1/ProteomicsResource/search/ProteomicsResource/2012/20120801_254_Roberts_OystersAcidification/20120821_OT1/v9/interact-20120821_101B_2_01.pep.xml	0.9997	0.999	2	9	1	d
42	1	CGI_10003110	http://regis-web.systemsbiology.net/tpp/cgi-bin/comet-fastadb.cgi?Ref=CGI_10003110&Db=/net/pr/vol1/ProteomicsResource/search/ProteomicsResource/2012/20120801_254_Roberts_OystersAcidification/database/oyster.v9.glean.final.rename.gff.pep&Pep=AGDKPYITAQILR+ANVVGPWIENQLDAVASMGIQTK+ASDLLEWIR+CQIHEEWAEGKEEMLQSQDYLR+DLLEWIR+DTLHLDFAK+EEWLLSELQR+ETADTDTAEQVMQSFK+FEEWLLSELQR+GFEEWLLSELQR+GISEDQMNEFR+GWEQ…	1	34.3	28	30	0.55	CGI_10003110		880	Y	1	3	CQIHEEWAEGKEEMLQSQDYLR	http://regis-web.systemsbiology.net/tpp/cgi-bin/peptidexml_html2.pl?PepMass=2778.2377&StdPep=CQIHEEWAEGKEEMLQSQDYLR&MassError=0.5&xslt=xsltproc&cgi-bin=/tpp/cgi-bin/&ratioType=-1&Ref=3_CQIHEEWAEGKEEMLQSQDYLR&Infile=/net/pr/vol1/ProteomicsResource/search/ProteomicsResource/2012/20120801_254_Roberts_OystersAcidification/20120821_OT1/v9/interact-20120821_101B_2_01.pep.xml	0.9997	0.999	2	9	1	b
42	1	CGI_10003110	http://regis-web.systemsbiology.net/tpp/cgi-bin/comet-fastadb.cgi?Ref=CGI_10003110&Db=/net/pr/vol1/ProteomicsResource/search/ProteomicsResource/2012/20120801_254_Roberts_OystersAcidification/database/oyster.v9.glean.final.rename.gff.pep&Pep=AGDKPYITAQILR+ANVVGPWIENQLDAVASMGIQTK+ASDLLEWIR+CQIHEEWAEGKEEMLQSQDYLR+DLLEWIR+DTLHLDFAK+EEWLLSELQR+ETADTDTAEQVMQSFK+FEEWLLSELQR+GFEEWLLSELQR+GISEDQMNEFR+GWEQ…	1	34.3	28	30	0.55	CGI_10003110		880	Y	1	3	GFEEWLLSELQR	http://regis-web.systemsbiology.net/tpp/cgi-bin/peptidexml_html2.pl?PepMass=1505.7514&StdPep=&MassError=0.5&xslt=xsltproc&cgi-bin=/tpp/cgi-bin/&ratioType=-1&Ref=3_GFEEWLLSELQR&Infile=/net/pr/vol1/ProteomicsResource/search/ProteomicsResource/2012/20120801_254_Roberts_OystersAcidification/20120821_OT1/v9/interact-20120821_101B_2_01.pep.xml	0.9997	0.999	2	9	1	c
42	1	CGI_10003110	http://regis-web.systemsbiology.net/tpp/cgi-bin/comet-fastadb.cgi?Ref=CGI_10003110&Db=/net/pr/vol1/ProteomicsResource/search/ProteomicsResource/2012/20120801_254_Roberts_OystersAcidification/database/oyster.v9.glean.final.rename.gff.pep&Pep=AGDKPYITAQILR+ANVVGPWIENQLDAVASMGIQTK+ASDLLEWIR+CQIHEEWAEGKEEMLQSQDYLR+DLLEWIR+DTLHLDFAK+EEWLLSELQR+ETADTDTAEQVMQSFK+FEEWLLSELQR+GFEEWLLSELQR+GISEDQMNEFR+GWEQ…	1	34.3	28	30	0.55	CGI_10003110		880	Y	1	3	VEQIAAIAQELNLLEYHDVLTVNTR	http://regis-web.systemsbiology.net/tpp/cgi-bin/peptidexml_html2.pl?PepMass=2851.5079&StdPep=&MassError=0.5&xslt=xsltproc&cgi-bin=/tpp/cgi-bin/&ratioType=-1&Ref=3_VEQIAAIAQELNLLEYHDVLTVNTR&Infile=/net/pr/vol1/ProteomicsResource/search/ProteomicsResource/2012/20120801_254_Roberts_OystersAcidification/20120821_OT1/v9/interact-20120821_101B_2_01.pep.xml	0.9997	0.999	2	9	1	a
42	1	CGI_10003110	http://regis-web.systemsbiology.net/tpp/cgi-bin/comet-fastadb.cgi?Ref=CGI_10003110&Db=/net/pr/vol1/ProteomicsResource/search/ProteomicsResource/2012/20120801_254_Roberts_OystersAcidification/database/oyster.v9.glean.final.rename.gff.pep&Pep=AGDKPYITAQILR+ANVVGPWIENQLDAVASMGIQTK+ASDLLEWIR+CQIHEEWAEGKEEMLQSQDYLR+DLLEWIR+DTLHLDFAK+EEWLLSELQR+ETADTDTAEQVMQSFK+FEEWLLSELQR+GFEEWLLSELQR+GISEDQMNEFR+GWEQ…	1	34.3	28	30	0.55	CGI_10003110		880	Y	1	4	CQIHEEWAEGKEEMLQSQDYLR	http://regis-web.systemsbiology.net/tpp/cgi-bin/peptidexml_html2.pl?PepMass=2778.2377&StdPep=CQIHEEWAEGKEEMLQSQDYLR&MassError=0.5&xslt=xsltproc&cgi-bin=/tpp/cgi-bin/&ratioType=-1&Ref=4_CQIHEEWAEGKEEMLQSQDYLR&Infile=/net/pr/vol1/ProteomicsResource/search/ProteomicsResource/2012/20120801_254_Roberts_OystersAcidification/20120821_OT1/v9/interact-20120821_101B_2_01.pep.xml	0.9997	0.999	2	9	1	b
42	1	CGI_10003110	http://regis-web.systemsbiology.net/tpp/cgi-bin/comet-fastadb.cgi?Ref=CGI_10003110&Db=/net/pr/vol1/ProteomicsResource/search/ProteomicsResource/2012/20120801_254_Roberts_OystersAcidification/database/oyster.v9.glean.final.rename.gff.pep&Pep=AGDKPYITAQILR+ANVVGPWIENQLDAVASMGIQTK+ASDLLEWIR+CQIHEEWAEGKEEMLQSQDYLR+DLLEWIR+DTLHLDFAK+EEWLLSELQR+ETADTDTAEQVMQSFK+FEEWLLSELQR+GFEEWLLSELQR+GISEDQMNEFR+GWEQ…	1	34.3	28	30	0.55	CGI_10003110		880	Y	1	1	NINEVENQILTR	http://regis-web.systemsbiology.net/tpp/cgi-bin/peptidexml_html2.pl?PepMass=1441.7525&StdPep=&MassError=0.5&xslt=xsltproc&cgi-bin=/tpp/cgi-bin/&ratioType=-1&Ref=1_NINEVENQILTR&Infile=/net/pr/vol1/ProteomicsResource/search/ProteomicsResource/2012/20120801_254_Roberts_OystersAcidification/20120821_OT1/v9/interact-20120821_101B_2_01.pep.xml	0.9996	0.9986	2	9	1
42	1	CGI_10003110	http://regis-web.systemsbiology.net/tpp/cgi-bin/comet-fastadb.cgi?Ref=CGI_10003110&Db=/net/pr/vol1/ProteomicsResource/search/ProteomicsResource/2012/20120801_254_Roberts_OystersAcidification/database/oyster.v9.glean.final.rename.gff.pep&Pep=AGDKPYITAQILR+ANVVGPWIENQLDAVASMGIQTK+ASDLLEWIR+CQIHEEWAEGKEEMLQSQDYLR+DLLEWIR+DTLHLDFAK+EEWLLSELQR+ETADTDTAEQVMQSFK+FEEWLLSELQR+GFEEWLLSELQR+GISEDQMNEFR+GWEQ…	1	34.3	28	30	0.55	CGI_10003110		880	Y	1	2	GFEEWLLSELQR	http://regis-web.systemsbiology.net/tpp/cgi-bin/peptidexml_html2.pl?PepMass=1505.7514&StdPep=&MassError=0.5&xslt=xsltproc&cgi-bin=/tpp/cgi-bin/&ratioType=-1&Ref=2_GFEEWLLSELQR&Infile=/net/pr/vol1/ProteomicsResource/search/ProteomicsResource/2012/20120801_254_Roberts_OystersAcidification/20120821_OT1/v9/interact-20120821_101B_2_01.pep.xml	0.9996	0.9988	2	9	1	c
42	1	CGI_10003110	http://regis-web.systemsbiology.net/tpp/cgi-bin/comet-fastadb.cgi?Ref=CGI_10003110&Db=/net/pr/vol1/ProteomicsResource/search/ProteomicsResource/2012/20120801_254_Roberts_OystersAcidification/database/oyster.v9.glean.final.rename.gff.pep&Pep=AGDKPYITAQILR+ANVVGPWIENQLDAVASMGIQTK+ASDLLEWIR+CQIHEEWAEGKEEMLQSQDYLR+DLLEWIR+DTLHLDFAK+EEWLLSELQR+ETADTDTAEQVMQSFK+FEEWLLSELQR+GFEEWLLSELQR+GISEDQMNEFR+GWEQ…	1	34.3	28	30	0.55	CGI_10003110		880	Y	1	3	VGWEQLLTAIAR	http://regis-web.systemsbiology.net/tpp/cgi-bin/peptidexml_html2.pl?PepMass=1355.7561&StdPep=&MassError=0.5&xslt=xsltproc&cgi-bin=/tpp/cgi-bin/&ratioType=-1&Ref=3_VGWEQLLTAIAR&Infile=/net/pr/vol1/ProteomicsResource/search/ProteomicsResource/2012/20120801_254_Roberts_OystersAcidification/20120821_OT1/v9/interact-20120821_101B_2_01.pep.xml	0.9996	0.9988	2	9	1	d
42	1	CGI_10003110	http://regis-web.systemsbiology.net/tpp/cgi-bin/comet-fastadb.cgi?Ref=CGI_10003110&Db=/net/pr/vol1/ProteomicsResource/search/ProteomicsResource/2012/20120801_254_Roberts_OystersAcidification/database/oyster.v9.glean.final.rename.gff.pep&Pep=AGDKPYITAQILR+ANVVGPWIENQLDAVASMGIQTK+ASDLLEWIR+CQIHEEWAEGKEEMLQSQDYLR+DLLEWIR+DTLHLDFAK+EEWLLSELQR+ETADTDTAEQVMQSFK+FEEWLLSELQR+GFEEWLLSELQR+GISEDQMNEFR+GWEQ…	1	34.3	28	30	0.55	CGI_10003110		880	Y	1	2	ASDLLEWIR	http://regis-web.systemsbiology.net/tpp/cgi-bin/peptidexml_html2.pl?PepMass=1101.5818&StdPep=&MassError=0.5&xslt=xsltproc&cgi-bin=/tpp/cgi-bin/&ratioType=-1&Ref=2_ASDLLEWIR&Infile=/net/pr/vol1/ProteomicsResource/search/ProteomicsResource/2012/20120801_254_Roberts_OystersAcidification/20120821_OT1/v9/interact-20120821_101B_2_01.pep.xml	0.9994	0.998	1	9	1
42	1	CGI_10003110	http://regis-web.systemsbiology.net/tpp/cgi-bin/comet-fastadb.cgi?Ref=CGI_10003110&Db=/net/pr/vol1/ProteomicsResource/search/ProteomicsResource/2012/20120801_254_Roberts_OystersAcidification/database/oyster.v9.glean.final.rename.gff.pep&Pep=AGDKPYITAQILR+ANVVGPWIENQLDAVASMGIQTK+ASDLLEWIR+CQIHEEWAEGKEEMLQSQDYLR+DLLEWIR+DTLHLDFAK+EEWLLSELQR+ETADTDTAEQVMQSFK+FEEWLLSELQR+GFEEWLLSELQR+GISEDQMNEFR+GWEQ…	1	34.3	28	30	0.55	CGI_10003110		880	Y	1	3	AGDKPYITAQILR	http://regis-web.systemsbiology.net/tpp/cgi-bin/peptidexml_html2.pl?PepMass=1444.8038&StdPep=&MassError=0.5&xslt=xsltproc&cgi-bin=/tpp/cgi-bin/&ratioType=-1&Ref=3_AGDKPYITAQILR&Infile=/net/pr/vol1/ProteomicsResource/search/ProteomicsResource/2012/20120801_254_Roberts_OystersAcidification/20120821_OT1/v9/interact-20120821_101B_2_01.pep.xml	0.9993	0.9979	1	9	1
42	1	CGI_10003110	http://regis-web.systemsbiology.net/tpp/cgi-bin/comet-fastadb.cgi?Ref=CGI_10003110&Db=/net/pr/vol1/ProteomicsResource/search/ProteomicsResource/2012/20120801_254_Roberts_OystersAcidification/database/oyster.v9.glean.final.rename.gff.pep&Pep=AGDKPYITAQILR+ANVVGPWIENQLDAVASMGIQTK+ASDLLEWIR+CQIHEEWAEGKEEMLQSQDYLR+DLLEWIR+DTLHLDFAK+EEWLLSELQR+ETADTDTAEQVMQSFK+FEEWLLSELQR+GFEEWLLSELQR+GISEDQMNEFR+GWEQ…	1	34.3	28	30	0.55	CGI_10003110		880	Y	1	2	LGTLTAQR	http://regis-web.systemsbiology.net/tpp/cgi-bin/peptidexml_html2.pl?PepMass=858.4923&StdPep=&MassError=0.5&xslt=xsltproc&cgi-bin=/tpp/cgi-bin/&ratioType=-1&Ref=2_LGTLTAQR&Infile=/net/pr/vol1/ProteomicsResource/search/ProteomicsResource/2012/20120801_254_Roberts_OystersAcidification/20120821_OT1/v9/interact-20120821_101B_2_01.pep.xml	0.9992	0.9975	2	9	1
42	1	CGI_10003110	http://regis-web.systemsbiology.net/tpp/cgi-bin/comet-fastadb.cgi?Ref=CGI_10003110&Db=/net/pr/vol1/ProteomicsResource/search/ProteomicsResource/2012/20120801_254_Roberts_OystersAcidification/database/oyster.v9.glean.final.rename.gff.pep&Pep=AGDKPYITAQILR+ANVVGPWIENQLDAVASMGIQTK+ASDLLEWIR+CQIHEEWAEGKEEMLQSQDYLR+DLLEWIR+DTLHLDFAK+EEWLLSELQR+ETADTDTAEQVMQSFK+FEEWLLSELQR+GFEEWLLSELQR+GISEDQMNEFR+GWEQ…	1	34.3	28	30	0.55	CGI_10003110		880	Y	1	2	ANVVGPWIENQLDAVASMGIQTK	http://regis-web.systemsbiology.net/tpp/cgi-bin/peptidexml_html2.pl?PepMass=2440.2420&StdPep=&MassError=0.5&xslt=xsltproc&cgi-bin=/tpp/cgi-bin/&ratioType=-1&Ref=2_ANVVGPWIENQLDAVASMGIQTK&Infile=/net/pr/vol1/ProteomicsResource/search/ProteomicsResource/2012/20120801_254_Roberts_OystersAcidification/20120821_OT1/v9/interact-20120821_101B_2_01.pep.xml	0.9989	0.9964	2	9	1
42	1	CGI_10003110	http://regis-web.systemsbiology.net/tpp/cgi-bin/comet-fastadb.cgi?Ref=CGI_10003110&Db=/net/pr/vol1/ProteomicsResource/search/ProteomicsResource/2012/20120801_254_Roberts_OystersAcidification/database/oyster.v9.glean.final.rename.gff.pep&Pep=AGDKPYITAQILR+ANVVGPWIENQLDAVASMGIQTK+ASDLLEWIR+CQIHEEWAEGKEEMLQSQDYLR+DLLEWIR+DTLHLDFAK+EEWLLSELQR+ETADTDTAEQVMQSFK+FEEWLLSELQR+GFEEWLLSELQR+GISEDQMNEFR+GWEQ…	1	34.3	28	30	0.55	CGI_10003110		880	Y	1	2	FEEWLLSELQR	http://regis-web.systemsbiology.net/tpp/cgi-bin/peptidexml_html2.pl?PepMass=1448.7300&StdPep=&MassError=0.5&xslt=xsltproc&cgi-bin=/tpp/cgi-bin/&ratioType=-1&Ref=2_FEEWLLSELQR&Infile=/net/pr/vol1/ProteomicsResource/search/ProteomicsResource/2012/20120801_254_Roberts_OystersAcidification/20120821_OT1/v9/interact-20120821_101B_2_01.pep.xml	0.9986	0.9954	1	9	1
42	1	CGI_10003110	http://regis-web.systemsbiology.net/tpp/cgi-bin/comet-fastadb.cgi?Ref=CGI_10003110&Db=/net/pr/vol1/ProteomicsResource/search/ProteomicsResource/2012/20120801_254_Roberts_OystersAcidification/database/oyster.v9.glean.final.rename.gff.pep&Pep=AGDKPYITAQILR+ANVVGPWIENQLDAVASMGIQTK+ASDLLEWIR+CQIHEEWAEGKEEMLQSQDYLR+DLLEWIR+DTLHLDFAK+EEWLLSELQR+ETADTDTAEQVMQSFK+FEEWLLSELQR+GFEEWLLSELQR+GISEDQMNEFR+GWEQ…	1	34.3	28	30	0.55	CGI_10003110		880	Y	1	4	QTLPEADKEFNAIMALASEVQR	http://regis-web.systemsbiology.net/tpp/cgi-bin/peptidexml_html2.pl?PepMass=2460.2319&StdPep=&MassError=0.5&xslt=xsltproc&cgi-bin=/tpp/cgi-bin/&ratioType=-1&Ref=4_QTLPEADKEFNAIMALASEVQR&Infile=/net/pr/vol1/ProteomicsResource/search/ProteomicsResource/2012/20120801_254_Roberts_OystersAcidification/20120821_OT1/v9/interact-20120821_101B_2_01.pep.xml	0.9984	0.995	2	9	1	e
42	1	CGI_10003110	http://regis-web.systemsbiology.net/tpp/cgi-bin/comet-fastadb.cgi?Ref=CGI_10003110&Db=/net/pr/vol1/ProteomicsResource/search/ProteomicsResource/2012/20120801_254_Roberts_OystersAcidification/database/oyster.v9.glean.final.rename.gff.pep&Pep=AGDKPYITAQILR+ANVVGPWIENQLDAVASMGIQTK+ASDLLEWIR+CQIHEEWAEGKEEMLQSQDYLR+DLLEWIR+DTLHLDFAK+EEWLLSELQR+ETADTDTAEQVMQSFK+FEEWLLSELQR+GFEEWLLSELQR+GISEDQMNEFR+GWEQ…	1	34.3	28	30	0.55	CGI_10003110		880	Y	1	2	EEWLLSELQR	http://regis-web.systemsbiology.net/tpp/cgi-bin/peptidexml_html2.pl?PepMass=1301.6615&StdPep=&MassError=0.5&xslt=xsltproc&cgi-bin=/tpp/cgi-bin/&ratioType=-1&Ref=2_EEWLLSELQR&Infile=/net/pr/vol1/ProteomicsResource/search/ProteomicsResource/2012/20120801_254_Roberts_OystersAcidification/20120821_OT1/v9/interact-20120821_101B_2_01.pep.xml	0.9944	0.9821	1	9	1
42	1	CGI_10003110	http://regis-web.systemsbiology.net/tpp/cgi-bin/comet-fastadb.cgi?Ref=CGI_10003110&Db=/net/pr/vol1/ProteomicsResource/search/ProteomicsResource/2012/20120801_254_Roberts_OystersAcidification/database/oyster.v9.glean.final.rename.gff.pep&Pep=AGDKPYITAQILR+ANVVGPWIENQLDAVASMGIQTK+ASDLLEWIR+CQIHEEWAEGKEEMLQSQDYLR+DLLEWIR+DTLHLDFAK+EEWLLSELQR+ETADTDTAEQVMQSFK+FEEWLLSELQR+GFEEWLLSELQR+GISEDQMNEFR+GWEQ…	1	34.3	28	30	0.55	CGI_10003110		880	Y	1	2	DTLHLDFAK	http://regis-web.systemsbiology.net/tpp/cgi-bin/peptidexml_html2.pl?PepMass=1058.5396&StdPep=&MassError=0.5&xslt=xsltproc&cgi-bin=/tpp/cgi-bin/&ratioType=-1&Ref=2_DTLHLDFAK&Infile=/net/pr/vol1/ProteomicsResource/search/ProteomicsResource/2012/20120801_254_Roberts_OystersAcidification/20120821_OT1/v9/interact-20120821_101B_2_01.pep.xml	0.9808	0.9405	1	9	2
42	1	CGI_10003110	http://regis-web.systemsbiology.net/tpp/cgi-bin/comet-fastadb.cgi?Ref=CGI_10003110&Db=/net/pr/vol1/ProteomicsResource/search/ProteomicsResource/2012/20120801_254_Roberts_OystersAcidification/database/oyster.v9.glean.final.rename.gff.pep&Pep=AGDKPYITAQILR+ANVVGPWIENQLDAVASMGIQTK+ASDLLEWIR+CQIHEEWAEGKEEMLQSQDYLR+DLLEWIR+DTLHLDFAK+EEWLLSELQR+ETADTDTAEQVMQSFK+FEEWLLSELQR+GFEEWLLSELQR+GISEDQMNEFR+GWEQ…	1	34.3	28	30	0.55	CGI_10003110		880	Y	1	2	GISEDQMNEFR	http://regis-web.systemsbiology.net/tpp/cgi-bin/peptidexml_html2.pl?PepMass=1324.5717&StdPep=&MassError=0.5&xslt=xsltproc&cgi-bin=/tpp/cgi-bin/&ratioType=-1&Ref=2_GISEDQMNEFR&Infile=/net/pr/vol1/ProteomicsResource/search/ProteomicsResource/2012/20120801_254_Roberts_OystersAcidification/20120821_OT1/v9/interact-20120821_101B_2_01.pep.xml	0.9774	0.9305	2	9	1
42	1	CGI_10003110	http://regis-web.systemsbiology.net/tpp/cgi-bin/comet-fastadb.cgi?Ref=CGI_10003110&Db=/net/pr/vol1/ProteomicsResource/search/ProteomicsResource/2012/20120801_254_Roberts_OystersAcidification/database/oyster.v9.glean.final.rename.gff.pep&Pep=AGDKPYITAQILR+ANVVGPWIENQLDAVASMGIQTK+ASDLLEWIR+CQIHEEWAEGKEEMLQSQDYLR+DLLEWIR+DTLHLDFAK+EEWLLSELQR+ETADTDTAEQVMQSFK+FEEWLLSELQR+GFEEWLLSELQR+GISEDQMNEFR+GWEQ…	1	34.3	28	30	0.55	CGI_10003110		880	Y	1	2	DLLEWIR	http://regis-web.systemsbiology.net/tpp/cgi-bin/peptidexml_html2.pl?PepMass=943.5127&StdPep=&MassError=0.5&xslt=xsltproc&cgi-bin=/tpp/cgi-bin/&ratioType=-1&Ref=2_DLLEWIR&Infile=/net/pr/vol1/ProteomicsResource/search/ProteomicsResource/2012/20120801_254_Roberts_OystersAcidification/20120821_OT1/v9/interact-20120821_101B_2_01.pep.xml	0.9565	0.8719	1	9	1
43	1	CGI_10003169	http://regis-web.systemsbiology.net/tpp/cgi-bin/comet-fastadb.cgi?Ref=CGI_10003169&Db=/net/pr/vol1/ProteomicsResource/search/ProteomicsResource/2012/20120801_254_Roberts_OystersAcidification/database/oyster.v9.glean.final.rename.gff.pep&Pep=AELTQQINELR+IEELCSGAAYCQFMDMLFPGSIPIKK	1	10.7	2	2	0.04	CGI_10003169		345	Y	1	3	IEELCSGAAYCQFMDMLFPGSIPIKK	http://regis-web.systemsbiology.net/tpp/cgi-bin/peptidexml_html2.pl?PepMass=3004.4207&StdPep=IEELCSGAAYCQFMDMLFPGSIPIKK&MassError=0.5&xslt=xsltproc&cgi-bin=/tpp/cgi-bin/&ratioType=-1&Ref=3_IEELCSGAAYCQFMDMLFPGSIPIKK&Infile=/net/pr/vol1/ProteomicsResource/search/ProteomicsResource/2012/20120801_254_Roberts_OystersAcidification/20120821_OT1/v9/interact-20120821_101B_2_01.pep.xml	0.9992	0.999	2	2	1
43	1	CGI_10003169	http://regis-web.systemsbiology.net/tpp/cgi-bin/comet-fastadb.cgi?Ref=CGI_10003169&Db=/net/pr/vol1/ProteomicsResource/search/ProteomicsResource/2012/20120801_254_Roberts_OystersAcidification/database/oyster.v9.glean.final.rename.gff.pep&Pep=AELTQQINELR+IEELCSGAAYCQFMDMLFPGSIPIKK	1	10.7	2	2	0.04	CGI_10003169		345	Y	1	2	AELTQQINELR	http://regis-web.systemsbiology.net/tpp/cgi-bin/peptidexml_html2.pl?PepMass=1313.6939&StdPep=&MassError=0.5&xslt=xsltproc&cgi-bin=/tpp/cgi-bin/&ratioType=-1&Ref=2_AELTQQINELR&Infile=/net/pr/vol1/ProteomicsResource/search/ProteomicsResource/2012/20120801_254_Roberts_OystersAcidification/20120821_OT1/v9/interact-20120821_101B_2_01.pep.xml	0.9968	0.9961	1	2	1
44	1	CGI_10003285	http://regis-web.systemsbiology.net/tpp/cgi-bin/comet-fastadb.cgi?Ref=CGI_10003285&Db=/net/pr/vol1/ProteomicsResource/search/ProteomicsResource/2012/20120801_254_Roberts_OystersAcidification/database/oyster.v9.glean.final.rename.gff.pep&Pep=CDDSQGYFVQPTVIETSDPQDK+DTTTDIPIVIGDEEFR+MDVMATTMLGQAK+STGSVVGQQPFGGDR	1	11.6	4	4	0.07	CGI_10003285		568	Y	1	2	CDDSQGYFVQPTVIETSDPQDK	http://regis-web.systemsbiology.net/tpp/cgi-bin/peptidexml_html2.pl?PepMass=2528.1013&StdPep=CDDSQGYFVQPTVIETSDPQDK&MassError=0.5&xslt=xsltproc&cgi-bin=/tpp/cgi-bin/&ratioType=-1&Ref=2_CDDSQGYFVQPTVIETSDPQDK&Infile=/net/pr/vol1/ProteomicsResource/search/ProteomicsResource/2012/20120801_254_Roberts_OystersAcidification/20120821_OT1/v9/interact-20120821_101B_2_01.pep.xml	0.9997	0.999	2	4	1
44	1	CGI_10003285	http://regis-web.systemsbiology.net/tpp/cgi-bin/comet-fastadb.cgi?Ref=CGI_10003285&Db=/net/pr/vol1/ProteomicsResource/search/ProteomicsResource/2012/20120801_254_Roberts_OystersAcidification/database/oyster.v9.glean.final.rename.gff.pep&Pep=CDDSQGYFVQPTVIETSDPQDK+DTTTDIPIVIGDEEFR+MDVMATTMLGQAK+STGSVVGQQPFGGDR	1	11.6	4	4	0.07	CGI_10003285		568	Y	1	2	STGSVVGQQPFGGDR	http://regis-web.systemsbiology.net/tpp/cgi-bin/peptidexml_html2.pl?PepMass=1490.7113&StdPep=&MassError=0.5&xslt=xsltproc&cgi-bin=/tpp/cgi-bin/&ratioType=-1&Ref=2_STGSVVGQQPFGGDR&Infile=/net/pr/vol1/ProteomicsResource/search/ProteomicsResource/2012/20120801_254_Roberts_OystersAcidification/20120821_OT1/v9/interact-20120821_101B_2_01.pep.xml	0.9997	0.999	2	4	1
44	1	CGI_10003285	http://regis-web.systemsbiology.net/tpp/cgi-bin/comet-fastadb.cgi?Ref=CGI_10003285&Db=/net/pr/vol1/ProteomicsResource/search/ProteomicsResource/2012/20120801_254_Roberts_OystersAcidification/database/oyster.v9.glean.final.rename.gff.pep&Pep=CDDSQGYFVQPTVIETSDPQDK+DTTTDIPIVIGDEEFR+MDVMATTMLGQAK+STGSVVGQQPFGGDR	1	11.6	4	4	0.07	CGI_10003285		568	Y	1	2	DTTTDIPIVIGDEEFR	http://regis-web.systemsbiology.net/tpp/cgi-bin/peptidexml_html2.pl?PepMass=1819.8840&StdPep=&MassError=0.5&xslt=xsltproc&cgi-bin=/tpp/cgi-bin/&ratioType=-1&Ref=2_DTTTDIPIVIGDEEFR&Infile=/net/pr/vol1/ProteomicsResource/search/ProteomicsResource/2012/20120801_254_Roberts_OystersAcidification/20120821_OT1/v9/interact-20120821_101B_2_01.pep.xml	0.9991	0.9973	2	4	1
44	1	CGI_10003285	http://regis-web.systemsbiology.net/tpp/cgi-bin/comet-fastadb.cgi?Ref=CGI_10003285&Db=/net/pr/vol1/ProteomicsResource/search/ProteomicsResource/2012/20120801_254_Roberts_OystersAcidification/database/oyster.v9.glean.final.rename.gff.pep&Pep=CDDSQGYFVQPTVIETSDPQDK+DTTTDIPIVIGDEEFR+MDVMATTMLGQAK+STGSVVGQQPFGGDR	1	11.6	4	4	0.07	CGI_10003285		568	Y	1	2	MDVMATTMLGQAK	http://regis-web.systemsbiology.net/tpp/cgi-bin/peptidexml_html2.pl?PepMass=1395.6560&StdPep=&MassError=0.5&xslt=xsltproc&cgi-bin=/tpp/cgi-bin/&ratioType=-1&Ref=2_MDVMATTMLGQAK&Infile=/net/pr/vol1/ProteomicsResource/search/ProteomicsResource/2012/20120801_254_Roberts_OystersAcidification/20120821_OT1/v9/interact-20120821_101B_2_01.pep.xml	0.9842	0.9516	2	4	1
45	1	CGI_10003331	http://regis-web.systemsbiology.net/tpp/cgi-bin/comet-fastadb.cgi?Ref=CGI_10003331&Db=/net/pr/vol1/ProteomicsResource/search/ProteomicsResource/2012/20120801_254_Roberts_OystersAcidification/database/oyster.v9.glean.final.rename.gff.pep&Pep=EHGLQGIIAQDPVYTIFDPPR+NLPSVDNLDEVGEVIFR+TPENAIQAAVDFVR	1	5.1	3	3	0.04	CGI_10003331		1027	Y	1	3	EHGLQGIIAQDPVYTIFDPPR	http://regis-web.systemsbiology.net/tpp/cgi-bin/peptidexml_html2.pl?PepMass=2365.2066&StdPep=&MassError=0.5&xslt=xsltproc&cgi-bin=/tpp/cgi-bin/&ratioType=-1&Ref=3_EHGLQGIIAQDPVYTIFDPPR&Infile=/net/pr/vol1/ProteomicsResource/search/ProteomicsResource/2012/20120801_254_Roberts_OystersAcidification/20120821_OT1/v9/interact-20120821_101B_2_01.pep.xml	0.9957	0.991	2	3	1
45	1	CGI_10003331	http://regis-web.systemsbiology.net/tpp/cgi-bin/comet-fastadb.cgi?Ref=CGI_10003331&Db=/net/pr/vol1/ProteomicsResource/search/ProteomicsResource/2012/20120801_254_Roberts_OystersAcidification/database/oyster.v9.glean.final.rename.gff.pep&Pep=EHGLQGIIAQDPVYTIFDPPR+NLPSVDNLDEVGEVIFR+TPENAIQAAVDFVR	1	5.1	3	3	0.04	CGI_10003331		1027	Y	1	2	NLPSVDNLDEVGEVIFR	http://regis-web.systemsbiology.net/tpp/cgi-bin/peptidexml_html2.pl?PepMass=1914.9687&StdPep=&MassError=0.5&xslt=xsltproc&cgi-bin=/tpp/cgi-bin/&ratioType=-1&Ref=2_NLPSVDNLDEVGEVIFR&Infile=/net/pr/vol1/ProteomicsResource/search/ProteomicsResource/2012/20120801_254_Roberts_OystersAcidification/20120821_OT1/v9/interact-20120821_101B_2_01.pep.xml	0.995	0.9895	2	3	1
45	1	CGI_10003331	http://regis-web.systemsbiology.net/tpp/cgi-bin/comet-fastadb.cgi?Ref=CGI_10003331&Db=/net/pr/vol1/ProteomicsResource/search/ProteomicsResource/2012/20120801_254_Roberts_OystersAcidification/database/oyster.v9.glean.final.rename.gff.pep&Pep=EHGLQGIIAQDPVYTIFDPPR+NLPSVDNLDEVGEVIFR+TPENAIQAAVDFVR	1	5.1	3	3	0.04	CGI_10003331		1027	Y	1	2	TPENAIQAAVDFVR	http://regis-web.systemsbiology.net/tpp/cgi-bin/peptidexml_html2.pl?PepMass=1529.7838&StdPep=&MassError=0.5&xslt=xsltproc&cgi-bin=/tpp/cgi-bin/&ratioType=-1&Ref=2_TPENAIQAAVDFVR&Infile=/net/pr/vol1/ProteomicsResource/search/ProteomicsResource/2012/20120801_254_Roberts_OystersAcidification/20120821_OT1/v9/interact-20120821_101B_2_01.pep.xml	0.2752	0.2752	1	3	1
46	1	CGI_10003354	http://regis-web.systemsbiology.net/tpp/cgi-bin/comet-fastadb.cgi?Ref=CGI_10003354&Db=/net/pr/vol1/ProteomicsResource/search/ProteomicsResource/2012/20120801_254_Roberts_OystersAcidification/database/oyster.v9.glean.final.rename.gff.pep&Pep=DQGIQNLSAAEANR+ENIGNHLINTQK+FGQADPEFGRK+IQIMTPEQAEK+LGANYLQIPVNCPYK+LVENIGNHLINTQK+NPNNYFAEVEQIAFSPAHFIPGVEASPDK+YNSADEDNFSQVGIFWNQVLKPEER+YPSWTLK	1	37.6	6	6	0.15	CGI_10003354		335	N	0.5	2	DQGIQNLSAAEANR	http://regis-web.systemsbiology.net/tpp/cgi-bin/peptidexml_html2.pl?PepMass=1485.7172&StdPep=&MassError=0.5&xslt=xsltproc&cgi-bin=/tpp/cgi-bin/&ratioType=-1&Ref=2_DQGIQNLSAAEANR&Infile=/net/pr/vol1/ProteomicsResource/search/ProteomicsResource/2012/20120801_254_Roberts_OystersAcidification/20120821_OT1/v9/interact-20120821_101B_2_01.pep.xml	0.9997	0.999	1	7	1
46	1	CGI_10003354	http://regis-web.systemsbiology.net/tpp/cgi-bin/comet-fastadb.cgi?Ref=CGI_10003354&Db=/net/pr/vol1/ProteomicsResource/search/ProteomicsResource/2012/20120801_254_Roberts_OystersAcidification/database/oyster.v9.glean.final.rename.gff.pep&Pep=DQGIQNLSAAEANR+ENIGNHLINTQK+FGQADPEFGRK+IQIMTPEQAEK+LGANYLQIPVNCPYK+LVENIGNHLINTQK+NPNNYFAEVEQIAFSPAHFIPGVEASPDK+YNSADEDNFSQVGIFWNQVLKPEER+YPSWTLK	1	37.6	6	6	0.15	CGI_10003354		335	N	0.5	2	IQIMTPEQAEK	http://regis-web.systemsbiology.net/tpp/cgi-bin/peptidexml_html2.pl?PepMass=1286.6540&StdPep=&MassError=0.5&xslt=xsltproc&cgi-bin=/tpp/cgi-bin/&ratioType=-1&Ref=2_IQIMTPEQAEK&Infile=/net/pr/vol1/ProteomicsResource/search/ProteomicsResource/2012/20120801_254_Roberts_OystersAcidification/20120821_OT1/v9/interact-20120821_101B_2_01.pep.xml	0.9997	0.9989	2	7	1
46	1	CGI_10003354	http://regis-web.systemsbiology.net/tpp/cgi-bin/comet-fastadb.cgi?Ref=CGI_10003354&Db=/net/pr/vol1/ProteomicsResource/search/ProteomicsResource/2012/20120801_254_Roberts_OystersAcidification/database/oyster.v9.glean.final.rename.gff.pep&Pep=DQGIQNLSAAEANR+ENIGNHLINTQK+FGQADPEFGRK+IQIMTPEQAEK+LGANYLQIPVNCPYK+LVENIGNHLINTQK+NPNNYFAEVEQIAFSPAHFIPGVEASPDK+YNSADEDNFSQVGIFWNQVLKPEER+YPSWTLK	1	37.6	6	6	0.15	CGI_10003354		335	Y	1	2	YNSADEDNFSQVGIFWNQVLKPEER	http://regis-web.systemsbiology.net/tpp/cgi-bin/peptidexml_html2.pl?PepMass=2984.3940&StdPep=&MassError=0.5&xslt=xsltproc&cgi-bin=/tpp/cgi-bin/&ratioType=-1&Ref=2_YNSADEDNFSQVGIFWNQVLKPEER&Infile=/net/pr/vol1/ProteomicsResource/search/ProteomicsResource/2012/20120801_254_Roberts_OystersAcidification/20120821_OT1/v9/interact-20120821_101B_2_01.pep.xml	0.9997	0.999	2	6	1	a
46	1	CGI_10003354	http://regis-web.systemsbiology.net/tpp/cgi-bin/comet-fastadb.cgi?Ref=CGI_10003354&Db=/net/pr/vol1/ProteomicsResource/search/ProteomicsResource/2012/20120801_254_Roberts_OystersAcidification/database/oyster.v9.glean.final.rename.gff.pep&Pep=DQGIQNLSAAEANR+ENIGNHLINTQK+FGQADPEFGRK+IQIMTPEQAEK+LGANYLQIPVNCPYK+LVENIGNHLINTQK+NPNNYFAEVEQIAFSPAHFIPGVEASPDK+YNSADEDNFSQVGIFWNQVLKPEER+YPSWTLK	1	37.6	6	6	0.15	CGI_10003354		335	N	0.5	3	NPNNYFAEVEQIAFSPAHFIPGVEASPDK	http://regis-web.systemsbiology.net/tpp/cgi-bin/peptidexml_html2.pl?PepMass=3187.5251&StdPep=&MassError=0.5&xslt=xsltproc&cgi-bin=/tpp/cgi-bin/&ratioType=-1&Ref=3_NPNNYFAEVEQIAFSPAHFIPGVEASPDK&Infile=/net/pr/vol1/ProteomicsResource/search/ProteomicsResource/2012/20120801_254_Roberts_OystersAcidification/20120821_OT1/v9/interact-20120821_101B_2_01.pep.xml	0.9997	0.999	2	7	2
46	1	CGI_10003354	http://regis-web.systemsbiology.net/tpp/cgi-bin/comet-fastadb.cgi?Ref=CGI_10003354&Db=/net/pr/vol1/ProteomicsResource/search/ProteomicsResource/2012/20120801_254_Roberts_OystersAcidification/database/oyster.v9.glean.final.rename.gff.pep&Pep=DQGIQNLSAAEANR+ENIGNHLINTQK+FGQADPEFGRK+IQIMTPEQAEK+LGANYLQIPVNCPYK+LVENIGNHLINTQK+NPNNYFAEVEQIAFSPAHFIPGVEASPDK+YNSADEDNFSQVGIFWNQVLKPEER+YPSWTLK	1	37.6	6	6	0.15	CGI_10003354		335	Y	1	3	YNSADEDNFSQVGIFWNQVLKPEER	http://regis-web.systemsbiology.net/tpp/cgi-bin/peptidexml_html2.pl?PepMass=2984.3940&StdPep=&MassError=0.5&xslt=xsltproc&cgi-bin=/tpp/cgi-bin/&ratioType=-1&Ref=3_YNSADEDNFSQVGIFWNQVLKPEER&Infile=/net/pr/vol1/ProteomicsResource/search/ProteomicsResource/2012/20120801_254_Roberts_OystersAcidification/20120821_OT1/v9/interact-20120821_101B_2_01.pep.xml	0.9997	0.999	2	6	1	a
46	1	CGI_10003354	http://regis-web.systemsbiology.net/tpp/cgi-bin/comet-fastadb.cgi?Ref=CGI_10003354&Db=/net/pr/vol1/ProteomicsResource/search/ProteomicsResource/2012/20120801_254_Roberts_OystersAcidification/database/oyster.v9.glean.final.rename.gff.pep&Pep=DQGIQNLSAAEANR+ENIGNHLINTQK+FGQADPEFGRK+IQIMTPEQAEK+LGANYLQIPVNCPYK+LVENIGNHLINTQK+NPNNYFAEVEQIAFSPAHFIPGVEASPDK+YNSADEDNFSQVGIFWNQVLKPEER+YPSWTLK	1	37.6	6	6	0.15	CGI_10003354		335	Y	1	2	LGANYLQIPVNCPYK	http://regis-web.systemsbiology.net/tpp/cgi-bin/peptidexml_html2.pl?PepMass=1748.8920&StdPep=LGANYLQIPVNCPYK&MassError=0.5&xslt=xsltproc&cgi-bin=/tpp/cgi-bin/&ratioType=-1&Ref=2_LGANYLQIPVNCPYK&Infile=/net/pr/vol1/ProteomicsResource/search/ProteomicsResource/2012/20120801_254_Roberts_OystersAcidification/20120821_OT1/v9/interact-20120821_101B_2_01.pep.xml	0.9996	0.9986	2	6	1
46	1	CGI_10003354	http://regis-web.systemsbiology.net/tpp/cgi-bin/comet-fastadb.cgi?Ref=CGI_10003354&Db=/net/pr/vol1/ProteomicsResource/search/ProteomicsResource/2012/20120801_254_Roberts_OystersAcidification/database/oyster.v9.glean.final.rename.gff.pep&Pep=DQGIQNLSAAEANR+ENIGNHLINTQK+FGQADPEFGRK+IQIMTPEQAEK+LGANYLQIPVNCPYK+LVENIGNHLINTQK+NPNNYFAEVEQIAFSPAHFIPGVEASPDK+YNSADEDNFSQVGIFWNQVLKPEER+YPSWTLK	1	37.6	6	6	0.15	CGI_10003354		335	Y	1	2	LVENIGNHLINTQK	http://regis-web.systemsbiology.net/tpp/cgi-bin/peptidexml_html2.pl?PepMass=1591.8682&StdPep=&MassError=0.5&xslt=xsltproc&cgi-bin=/tpp/cgi-bin/&ratioType=-1&Ref=2_LVENIGNHLINTQK&Infile=/net/pr/vol1/ProteomicsResource/search/ProteomicsResource/2012/20120801_254_Roberts_OystersAcidification/20120821_OT1/v9/interact-20120821_101B_2_01.pep.xml	0.9995	0.9983	2	6	1
46	1	CGI_10003354	http://regis-web.systemsbiology.net/tpp/cgi-bin/comet-fastadb.cgi?Ref=CGI_10003354&Db=/net/pr/vol1/ProteomicsResource/search/ProteomicsResource/2012/20120801_254_Roberts_OystersAcidification/database/oyster.v9.glean.final.rename.gff.pep&Pep=DQGIQNLSAAEANR+ENIGNHLINTQK+FGQADPEFGRK+IQIMTPEQAEK+LGANYLQIPVNCPYK+LVENIGNHLINTQK+NPNNYFAEVEQIAFSPAHFIPGVEASPDK+YNSADEDNFSQVGIFWNQVLKPEER+YPSWTLK	1	37.6	6	6	0.15	CGI_10003354		335	Y	1	2	FGQADPEFGRK	http://regis-web.systemsbiology.net/tpp/cgi-bin/peptidexml_html2.pl?PepMass=1250.6044&StdPep=&MassError=0.5&xslt=xsltproc&cgi-bin=/tpp/cgi-bin/&ratioType=-1&Ref=2_FGQADPEFGRK&Infile=/net/pr/vol1/ProteomicsResource/search/ProteomicsResource/2012/20120801_254_Roberts_OystersAcidification/20120821_OT1/v9/interact-20120821_101B_2_01.pep.xml	0.9989	0.9965	1	6	1
46	1	CGI_10003354	http://regis-web.systemsbiology.net/tpp/cgi-bin/comet-fastadb.cgi?Ref=CGI_10003354&Db=/net/pr/vol1/ProteomicsResource/search/ProteomicsResource/2012/20120801_254_Roberts_OystersAcidification/database/oyster.v9.glean.final.rename.gff.pep&Pep=DQGIQNLSAAEANR+ENIGNHLINTQK+FGQADPEFGRK+IQIMTPEQAEK+LGANYLQIPVNCPYK+LVENIGNHLINTQK+NPNNYFAEVEQIAFSPAHFIPGVEASPDK+YNSADEDNFSQVGIFWNQVLKPEER+YPSWTLK	1	37.6	6	6	0.15	CGI_10003354		335	N	0.5	2	YPSWTLK	http://regis-web.systemsbiology.net/tpp/cgi-bin/peptidexml_html2.pl?PepMass=893.4647&StdPep=&MassError=0.5&xslt=xsltproc&cgi-bin=/tpp/cgi-bin/&ratioType=-1&Ref=2_YPSWTLK&Infile=/net/pr/vol1/ProteomicsResource/search/ProteomicsResource/2012/20120801_254_Roberts_OystersAcidification/20120821_OT1/v9/interact-20120821_101B_2_01.pep.xml	0.9523	0.8609	2	7	1
46	1	CGI_10003354	http://regis-web.systemsbiology.net/tpp/cgi-bin/comet-fastadb.cgi?Ref=CGI_10003354&Db=/net/pr/vol1/ProteomicsResource/search/ProteomicsResource/2012/20120801_254_Roberts_OystersAcidification/database/oyster.v9.glean.final.rename.gff.pep&Pep=DQGIQNLSAAEANR+ENIGNHLINTQK+FGQADPEFGRK+IQIMTPEQAEK+LGANYLQIPVNCPYK+LVENIGNHLINTQK+NPNNYFAEVEQIAFSPAHFIPGVEASPDK+YNSADEDNFSQVGIFWNQVLKPEER+YPSWTLK	1	37.6	6	6	0.15	CGI_10003354		335	Y	1	2	ENIGNHLINTQK	http://regis-web.systemsbiology.net/tpp/cgi-bin/peptidexml_html2.pl?PepMass=1379.7157&StdPep=&MassError=0.5&xslt=xsltproc&cgi-bin=/tpp/cgi-bin/&ratioType=-1&Ref=2_ENIGNHLINTQK&Infile=/net/pr/vol1/ProteomicsResource/search/ProteomicsResource/2012/20120801_254_Roberts_OystersAcidification/20120821_OT1/v9/interact-20120821_101B_2_01.pep.xml	0.9215	0.7845	1	6	1
47	1	CGI_10003355	http://regis-web.systemsbiology.net/tpp/cgi-bin/comet-fastadb.cgi?Ref=CGI_10003355&Db=/net/pr/vol1/ProteomicsResource/search/ProteomicsResource/2012/20120801_254_Roberts_OystersAcidification/database/oyster.v9.glean.final.rename.gff.pep&Pep=GAGAFGYFECTHDITK+IQVMTFEEAEK+YTEEGNWDIVGNNTPIFFIR	1	9.2	4	4	0.07	CGI_10003355		511	Y	1	2	GAGAFGYFECTHDITK	http://regis-web.systemsbiology.net/tpp/cgi-bin/peptidexml_html2.pl?PepMass=1772.7828&StdPep=GAGAFGYFECTHDITK&MassError=0.5&xslt=xsltproc&cgi-bin=/tpp/cgi-bin/&ratioType=-1&Ref=2_GAGAFGYFECTHDITK&Infile=/net/pr/vol1/ProteomicsResource/search/ProteomicsResource/2012/20120801_254_Roberts_OystersAcidification/20120821_OT1/v9/interact-20120821_101B_2_01.pep.xml	0.9997	0.999	2	4	1	a
47	1	CGI_10003355	http://regis-web.systemsbiology.net/tpp/cgi-bin/comet-fastadb.cgi?Ref=CGI_10003355&Db=/net/pr/vol1/ProteomicsResource/search/ProteomicsResource/2012/20120801_254_Roberts_OystersAcidification/database/oyster.v9.glean.final.rename.gff.pep&Pep=GAGAFGYFECTHDITK+IQVMTFEEAEK+YTEEGNWDIVGNNTPIFFIR	1	9.2	4	4	0.07	CGI_10003355		511	Y	1	2	YTEEGNWDIVGNNTPIFFIR	http://regis-web.systemsbiology.net/tpp/cgi-bin/peptidexml_html2.pl?PepMass=2384.1437&StdPep=&MassError=0.5&xslt=xsltproc&cgi-bin=/tpp/cgi-bin/&ratioType=-1&Ref=2_YTEEGNWDIVGNNTPIFFIR&Infile=/net/pr/vol1/ProteomicsResource/search/ProteomicsResource/2012/20120801_254_Roberts_OystersAcidification/20120821_OT1/v9/interact-20120821_101B_2_01.pep.xml	0.9997	0.999	1	4	1
47	1	CGI_10003355	http://regis-web.systemsbiology.net/tpp/cgi-bin/comet-fastadb.cgi?Ref=CGI_10003355&Db=/net/pr/vol1/ProteomicsResource/search/ProteomicsResource/2012/20120801_254_Roberts_OystersAcidification/database/oyster.v9.glean.final.rename.gff.pep&Pep=GAGAFGYFECTHDITK+IQVMTFEEAEK+YTEEGNWDIVGNNTPIFFIR	1	9.2	4	4	0.07	CGI_10003355		511	Y	1	3	GAGAFGYFECTHDITK	http://regis-web.systemsbiology.net/tpp/cgi-bin/peptidexml_html2.pl?PepMass=1772.7828&StdPep=GAGAFGYFECTHDITK&MassError=0.5&xslt=xsltproc&cgi-bin=/tpp/cgi-bin/&ratioType=-1&Ref=3_GAGAFGYFECTHDITK&Infile=/net/pr/vol1/ProteomicsResource/search/ProteomicsResource/2012/20120801_254_Roberts_OystersAcidification/20120821_OT1/v9/interact-20120821_101B_2_01.pep.xml	0.9948	0.9839	2	4	1	a
47	1	CGI_10003355	http://regis-web.systemsbiology.net/tpp/cgi-bin/comet-fastadb.cgi?Ref=CGI_10003355&Db=/net/pr/vol1/ProteomicsResource/search/ProteomicsResource/2012/20120801_254_Roberts_OystersAcidification/database/oyster.v9.glean.final.rename.gff.pep&Pep=GAGAFGYFECTHDITK+IQVMTFEEAEK+YTEEGNWDIVGNNTPIFFIR	1	9.2	4	4	0.07	CGI_10003355		511	Y	1	2	IQVMTFEEAEK	http://regis-web.systemsbiology.net/tpp/cgi-bin/peptidexml_html2.pl?PepMass=1323.6380&StdPep=&MassError=0.5&xslt=xsltproc&cgi-bin=/tpp/cgi-bin/&ratioType=-1&Ref=2_IQVMTFEEAEK&Infile=/net/pr/vol1/ProteomicsResource/search/ProteomicsResource/2012/20120801_254_Roberts_OystersAcidification/20120821_OT1/v9/interact-20120821_101B_2_01.pep.xml	0.9891	0.9665	2	4	1
48	1	CGI_10003396	http://regis-web.systemsbiology.net/tpp/cgi-bin/comet-fastadb.cgi?Ref=CGI_10003396&Db=/net/pr/vol1/ProteomicsResource/search/ProteomicsResource/2012/20120801_254_Roberts_OystersAcidification/database/oyster.v9.glean.final.rename.gff.pep&Pep=IEDLSQQAQMAAAEK+NILFVINRPDVYK+SPASDTYIVFGEAK	1	18.8	3	3	0.05	CGI_10003396		224	Y	1	2	NILFVINRPDVYK	http://regis-web.systemsbiology.net/tpp/cgi-bin/peptidexml_html2.pl?PepMass=1589.8929&StdPep=&MassError=0.5&xslt=xsltproc&cgi-bin=/tpp/cgi-bin/&ratioType=-1&Ref=2_NILFVINRPDVYK&Infile=/net/pr/vol1/ProteomicsResource/search/ProteomicsResource/2012/20120801_254_Roberts_OystersAcidification/20120821_OT1/v9/interact-20120821_101B_2_01.pep.xml	0.9995	0.999	2	3	1
48	1	CGI_10003396	http://regis-web.systemsbiology.net/tpp/cgi-bin/comet-fastadb.cgi?Ref=CGI_10003396&Db=/net/pr/vol1/ProteomicsResource/search/ProteomicsResource/2012/20120801_254_Roberts_OystersAcidification/database/oyster.v9.glean.final.rename.gff.pep&Pep=IEDLSQQAQMAAAEK+NILFVINRPDVYK+SPASDTYIVFGEAK	1	18.8	3	3	0.05	CGI_10003396		224	Y	1	2	SPASDTYIVFGEAK	http://regis-web.systemsbiology.net/tpp/cgi-bin/peptidexml_html2.pl?PepMass=1483.7195&StdPep=&MassError=0.5&xslt=xsltproc&cgi-bin=/tpp/cgi-bin/&ratioType=-1&Ref=2_SPASDTYIVFGEAK&Infile=/net/pr/vol1/ProteomicsResource/search/ProteomicsResource/2012/20120801_254_Roberts_OystersAcidification/20120821_OT1/v9/interact-20120821_101B_2_01.pep.xml	0.9995	0.999	2	3	1
48	1	CGI_10003396	http://regis-web.systemsbiology.net/tpp/cgi-bin/comet-fastadb.cgi?Ref=CGI_10003396&Db=/net/pr/vol1/ProteomicsResource/search/ProteomicsResource/2012/20120801_254_Roberts_OystersAcidification/database/oyster.v9.glean.final.rename.gff.pep&Pep=IEDLSQQAQMAAAEK+NILFVINRPDVYK+SPASDTYIVFGEAK	1	18.8	3	3	0.05	CGI_10003396		224	Y	1	2	IEDLSQQAQMAAAEK	http://regis-web.systemsbiology.net/tpp/cgi-bin/peptidexml_html2.pl?PepMass=1631.7825&StdPep=&MassError=0.5&xslt=xsltproc&cgi-bin=/tpp/cgi-bin/&ratioType=-1&Ref=2_IEDLSQQAQMAAAEK&Infile=/net/pr/vol1/ProteomicsResource/search/ProteomicsResource/2012/20120801_254_Roberts_OystersAcidification/20120821_OT1/v9/interact-20120821_101B_2_01.pep.xml	0.9813	0.9432	2	4	1
49	1	CGI_10003462	http://regis-web.systemsbiology.net/tpp/cgi-bin/comet-fastadb.cgi?Ref=CGI_10003462&Db=/net/pr/vol1/ProteomicsResource/search/ProteomicsResource/2012/20120801_254_Roberts_OystersAcidification/database/oyster.v9.glean.final.rename.gff.pep&Pep=ESEMSNRPTEAVIGEK+GLDSTTVAEHEGLVYCK	1	16.9	3	4	0.07	CGI_10003462		195	Y	1	2	GLDSTTVAEHEGLVYCK	http://regis-web.systemsbiology.net/tpp/cgi-bin/peptidexml_html2.pl?PepMass=1877.8829&StdPep=GLDSTTVAEHEGLVYCK&MassError=0.5&xslt=xsltproc&cgi-bin=/tpp/cgi-bin/&ratioType=-1&Ref=2_GLDSTTVAEHEGLVYCK&Infile=/net/pr/vol1/ProteomicsResource/search/ProteomicsResource/2012/20120801_254_Roberts_OystersAcidification/20120821_OT1/v9/interact-20120821_101B_2_01.pep.xml	0.9997	0.999	2	4	2	a
49	1	CGI_10003462	http://regis-web.systemsbiology.net/tpp/cgi-bin/comet-fastadb.cgi?Ref=CGI_10003462&Db=/net/pr/vol1/ProteomicsResource/search/ProteomicsResource/2012/20120801_254_Roberts_OystersAcidification/database/oyster.v9.glean.final.rename.gff.pep&Pep=ESEMSNRPTEAVIGEK+GLDSTTVAEHEGLVYCK	1	16.9	3	4	0.07	CGI_10003462		195	Y	1	3	GLDSTTVAEHEGLVYCK	http://regis-web.systemsbiology.net/tpp/cgi-bin/peptidexml_html2.pl?PepMass=1877.8829&StdPep=GLDSTTVAEHEGLVYCK&MassError=0.5&xslt=xsltproc&cgi-bin=/tpp/cgi-bin/&ratioType=-1&Ref=3_GLDSTTVAEHEGLVYCK&Infile=/net/pr/vol1/ProteomicsResource/search/ProteomicsResource/2012/20120801_254_Roberts_OystersAcidification/20120821_OT1/v9/interact-20120821_101B_2_01.pep.xml	0.9997	0.9989	2	4	1	a
49	1	CGI_10003462	http://regis-web.systemsbiology.net/tpp/cgi-bin/comet-fastadb.cgi?Ref=CGI_10003462&Db=/net/pr/vol1/ProteomicsResource/search/ProteomicsResource/2012/20120801_254_Roberts_OystersAcidification/database/oyster.v9.glean.final.rename.gff.pep&Pep=ESEMSNRPTEAVIGEK+GLDSTTVAEHEGLVYCK	1	16.9	3	4	0.07	CGI_10003462		195	Y	1	2	ESEMSNRPTEAVIGEK	http://regis-web.systemsbiology.net/tpp/cgi-bin/peptidexml_html2.pl?PepMass=1775.8360&StdPep=&MassError=0.5&xslt=xsltproc&cgi-bin=/tpp/cgi-bin/&ratioType=-1&Ref=2_ESEMSNRPTEAVIGEK&Infile=/net/pr/vol1/ProteomicsResource/search/ProteomicsResource/2012/20120801_254_Roberts_OystersAcidification/20120821_OT1/v9/interact-20120821_101B_2_01.pep.xml	0.9982	0.9943	2	4	1
50	1	CGI_10003521	http://regis-web.systemsbiology.net/tpp/cgi-bin/comet-fastadb.cgi?Ref=CGI_10003521&Db=/net/pr/vol1/ProteomicsResource/search/ProteomicsResource/2012/20120801_254_Roberts_OystersAcidification/database/oyster.v9.glean.final.rename.gff.pep&Pep=AGEGLQNGMANEINEFMVDTR+AIGALVDAVGPGLCPDWEDWNPK+AKIEGQGKPSGYHEQASVVVETVTK+ASLSVSCLDVDLKPVPIEVLDK+ASLSVSCLDVDLKPVPIEVLDKK+AVVNNPSGVK+CVDNGDGTCTVGYVPTAPGEYNVSVK+D…	1	33.7	58	63	1.13	CGI_10003521		3016	Y	1	1	AVVNNPSGVK	http://regis-web.systemsbiology.net/tpp/cgi-bin/peptidexml_html2.pl?PepMass=983.5400&StdPep=&MassError=0.5&xslt=xsltproc&cgi-bin=/tpp/cgi-bin/&ratioType=-1&Ref=1_AVVNNPSGVK&Infile=/net/pr/vol1/ProteomicsResource/search/ProteomicsResource/2012/20120801_254_Roberts_OystersAcidification/20120821_OT1/v9/interact-20120821_101B_2_01.pep.xml	0.9997	0.9989	2	9	1
50	1	CGI_10003521	http://regis-web.systemsbiology.net/tpp/cgi-bin/comet-fastadb.cgi?Ref=CGI_10003521&Db=/net/pr/vol1/ProteomicsResource/search/ProteomicsResource/2012/20120801_254_Roberts_OystersAcidification/database/oyster.v9.glean.final.rename.gff.pep&Pep=AGEGLQNGMANEINEFMVDTR+AIGALVDAVGPGLCPDWEDWNPK+AKIEGQGKPSGYHEQASVVVETVTK+ASLSVSCLDVDLKPVPIEVLDK+ASLSVSCLDVDLKPVPIEVLDKK+AVVNNPSGVK+CVDNGDGTCTVGYVPTAPGEYNVSVK+D…	1	33.7	58	63	1.13	CGI_10003521		3016	Y	1	2	AGEGLQNGMANEINEFMVDTR	http://regis-web.systemsbiology.net/tpp/cgi-bin/peptidexml_html2.pl?PepMass=2295.0260&StdPep=&MassError=0.5&xslt=xsltproc&cgi-bin=/tpp/cgi-bin/&ratioType=-1&Ref=2_AGEGLQNGMANEINEFMVDTR&Infile=/net/pr/vol1/ProteomicsResource/search/ProteomicsResource/2012/20120801_254_Roberts_OystersAcidification/20120821_OT1/v9/interact-20120821_101B_2_01.pep.xml	0.9997	0.999	1	9	1
50	1	CGI_10003521	http://regis-web.systemsbiology.net/tpp/cgi-bin/comet-fastadb.cgi?Ref=CGI_10003521&Db=/net/pr/vol1/ProteomicsResource/search/ProteomicsResource/2012/20120801_254_Roberts_OystersAcidification/database/oyster.v9.glean.final.rename.gff.pep&Pep=AGEGLQNGMANEINEFMVDTR+AIGALVDAVGPGLCPDWEDWNPK+AKIEGQGKPSGYHEQASVVVETVTK+ASLSVSCLDVDLKPVPIEVLDK+ASLSVSCLDVDLKPVPIEVLDKK+AVVNNPSGVK+CVDNGDGTCTVGYVPTAPGEYNVSVK+D…	1	33.7	58	63	1.13	CGI_10003521		3016	Y	1	2	AIGALVDAVGPGLCPDWEDWNPK	http://regis-web.systemsbiology.net/tpp/cgi-bin/peptidexml_html2.pl?PepMass=2479.1842&StdPep=AIGALVDAVGPGLCPDWEDWNPK&MassError=0.5&xslt=xsltproc&cgi-bin=/tpp/cgi-bin/&ratioType=-1&Ref=2_AIGALVDAVGPGLCPDWEDWNPK&Infile=/net/pr/vol1/ProteomicsResource/search/ProteomicsResource/2012/20120801_254_Roberts_OystersAcidification/20120821_OT1/v9/interact-20120821_101B_2_01.pep.xml	0.9997	0.999	2	9	1
50	1	CGI_10003521	http://regis-web.systemsbiology.net/tpp/cgi-bin/comet-fastadb.cgi?Ref=CGI_10003521&Db=/net/pr/vol1/ProteomicsResource/search/ProteomicsResource/2012/20120801_254_Roberts_OystersAcidification/database/oyster.v9.glean.final.rename.gff.pep&Pep=AGEGLQNGMANEINEFMVDTR+AIGALVDAVGPGLCPDWEDWNPK+AKIEGQGKPSGYHEQASVVVETVTK+ASLSVSCLDVDLKPVPIEVLDK+ASLSVSCLDVDLKPVPIEVLDKK+AVVNNPSGVK+CVDNGDGTCTVGYVPTAPGEYNVSVK+D…	1	33.7	58	63	1.13	CGI_10003521		3016	Y	1	2	ASLSVSCLDVDLKPVPIEVLDK	http://regis-web.systemsbiology.net/tpp/cgi-bin/peptidexml_html2.pl?PepMass=2396.2872&StdPep=ASLSVSCLDVDLKPVPIEVLDK&MassError=0.5&xslt=xsltproc&cgi-bin=/tpp/cgi-bin/&ratioType=-1&Ref=2_ASLSVSCLDVDLKPVPIEVLDK&Infile=/net/pr/vol1/ProteomicsResource/search/ProteomicsResource/2012/20120801_254_Roberts_OystersAcidification/20120821_OT1/v9/interact-20120821_101B_2_01.pep.xml	0.9997	0.999	2	9	1
50	1	CGI_10003521	http://regis-web.systemsbiology.net/tpp/cgi-bin/comet-fastadb.cgi?Ref=CGI_10003521&Db=/net/pr/vol1/ProteomicsResource/search/ProteomicsResource/2012/20120801_254_Roberts_OystersAcidification/database/oyster.v9.glean.final.rename.gff.pep&Pep=AGEGLQNGMANEINEFMVDTR+AIGALVDAVGPGLCPDWEDWNPK+AKIEGQGKPSGYHEQASVVVETVTK+ASLSVSCLDVDLKPVPIEVLDK+ASLSVSCLDVDLKPVPIEVLDKK+AVVNNPSGVK+CVDNGDGTCTVGYVPTAPGEYNVSVK+D…	1	33.7	58	63	1.13	CGI_10003521		3016	Y	1	2	DGTCTVEYLPSKPGEYDVSVK	http://regis-web.systemsbiology.net/tpp/cgi-bin/peptidexml_html2.pl?PepMass=2343.0940&StdPep=DGTCTVEYLPSKPGEYDVSVK&MassError=0.5&xslt=xsltproc&cgi-bin=/tpp/cgi-bin/&ratioType=-1&Ref=2_DGTCTVEYLPSKPGEYDVSVK&Infile=/net/pr/vol1/ProteomicsResource/search/ProteomicsResource/2012/20120801_254_Roberts_OystersAcidification/20120821_OT1/v9/interact-20120821_101B_2_01.pep.xml	0.9997	0.999	2	9	1
50	1	CGI_10003521	http://regis-web.systemsbiology.net/tpp/cgi-bin/comet-fastadb.cgi?Ref=CGI_10003521&Db=/net/pr/vol1/ProteomicsResource/search/ProteomicsResource/2012/20120801_254_Roberts_OystersAcidification/database/oyster.v9.glean.final.rename.gff.pep&Pep=AGEGLQNGMANEINEFMVDTR+AIGALVDAVGPGLCPDWEDWNPK+AKIEGQGKPSGYHEQASVVVETVTK+ASLSVSCLDVDLKPVPIEVLDK+ASLSVSCLDVDLKPVPIEVLDKK+AVVNNPSGVK+CVDNGDGTCTVGYVPTAPGEYNVSVK+D…	1	33.7	58	63	1.13	CGI_10003521		3016	Y	1	2	DIECLDNEDGSCR	http://regis-web.systemsbiology.net/tpp/cgi-bin/peptidexml_html2.pl?PepMass=1581.6035&StdPep=DIECLDNEDGSCR&MassError=0.5&xslt=xsltproc&cgi-bin=/tpp/cgi-bin/&ratioType=-1&Ref=2_DIECLDNEDGSCR&Infile=/net/pr/vol1/ProteomicsResource/search/ProteomicsResource/2012/20120801_254_Roberts_OystersAcidification/20120821_OT1/v9/interact-20120821_101B_2_01.pep.xml	0.9997	0.999	1	9	1
50	1	CGI_10003521	http://regis-web.systemsbiology.net/tpp/cgi-bin/comet-fastadb.cgi?Ref=CGI_10003521&Db=/net/pr/vol1/ProteomicsResource/search/ProteomicsResource/2012/20120801_254_Roberts_OystersAcidification/database/oyster.v9.glean.final.rename.gff.pep&Pep=AGEGLQNGMANEINEFMVDTR+AIGALVDAVGPGLCPDWEDWNPK+AKIEGQGKPSGYHEQASVVVETVTK+ASLSVSCLDVDLKPVPIEVLDK+ASLSVSCLDVDLKPVPIEVLDKK+AVVNNPSGVK+CVDNGDGTCTVGYVPTAPGEYNVSVK+D…	1	33.7	58	63	1.13	CGI_10003521		3016	Y	1	2	ENGVHNVFVTFDGCDIPDSPFR	http://regis-web.systemsbiology.net/tpp/cgi-bin/peptidexml_html2.pl?PepMass=2521.1332&StdPep=ENGVHNVFVTFDGCDIPDSPFR&MassError=0.5&xslt=xsltproc&cgi-bin=/tpp/cgi-bin/&ratioType=-1&Ref=2_ENGVHNVFVTFDGCDIPDSPFR&Infile=/net/pr/vol1/ProteomicsResource/search/ProteomicsResource/2012/20120801_254_Roberts_OystersAcidification/20120821_OT1/v9/interact-20120821_101B_2_01.pep.xml	0.9997	0.999	2	9	1
50	1	CGI_10003521	http://regis-web.systemsbiology.net/tpp/cgi-bin/comet-fastadb.cgi?Ref=CGI_10003521&Db=/net/pr/vol1/ProteomicsResource/search/ProteomicsResource/2012/20120801_254_Roberts_OystersAcidification/database/oyster.v9.glean.final.rename.gff.pep&Pep=AGEGLQNGMANEINEFMVDTR+AIGALVDAVGPGLCPDWEDWNPK+AKIEGQGKPSGYHEQASVVVETVTK+ASLSVSCLDVDLKPVPIEVLDK+ASLSVSCLDVDLKPVPIEVLDKK+AVVNNPSGVK+CVDNGDGTCTVGYVPTAPGEYNVSVK+D…	1	33.7	58	63	1.13	CGI_10003521		3016	Y	1	2	FADQEIPNSPFR	http://regis-web.systemsbiology.net/tpp/cgi-bin/peptidexml_html2.pl?PepMass=1419.6783&StdPep=&MassError=0.5&xslt=xsltproc&cgi-bin=/tpp/cgi-bin/&ratioType=-1&Ref=2_FADQEIPNSPFR&Infile=/net/pr/vol1/ProteomicsResource/search/ProteomicsResource/2012/20120801_254_Roberts_OystersAcidification/20120821_OT1/v9/interact-20120821_101B_2_01.pep.xml	0.9997	0.9989	2	9	1
50	1	CGI_10003521	http://regis-web.systemsbiology.net/tpp/cgi-bin/comet-fastadb.cgi?Ref=CGI_10003521&Db=/net/pr/vol1/ProteomicsResource/search/ProteomicsResource/2012/20120801_254_Roberts_OystersAcidification/database/oyster.v9.glean.final.rename.gff.pep&Pep=AGEGLQNGMANEINEFMVDTR+AIGALVDAVGPGLCPDWEDWNPK+AKIEGQGKPSGYHEQASVVVETVTK+ASLSVSCLDVDLKPVPIEVLDK+ASLSVSCLDVDLKPVPIEVLDKK+AVVNNPSGVK+CVDNGDGTCTVGYVPTAPGEYNVSVK+D…	1	33.7	58	63	1.13	CGI_10003521		3016	Y	1	2	FTVETQGETGALGFSIEGPSQAK	http://regis-web.systemsbiology.net/tpp/cgi-bin/peptidexml_html2.pl?PepMass=2353.1437&StdPep=&MassError=0.5&xslt=xsltproc&cgi-bin=/tpp/cgi-bin/&ratioType=-1&Ref=2_FTVETQGETGALGFSIEGPSQAK&Infile=/net/pr/vol1/ProteomicsResource/search/ProteomicsResource/2012/20120801_254_Roberts_OystersAcidification/20120821_OT1/v9/interact-20120821_101B_2_01.pep.xml	0.9997	0.999	2	9	1
50	1	CGI_10003521	http://regis-web.systemsbiology.net/tpp/cgi-bin/comet-fastadb.cgi?Ref=CGI_10003521&Db=/net/pr/vol1/ProteomicsResource/search/ProteomicsResource/2012/20120801_254_Roberts_OystersAcidification/database/oyster.v9.glean.final.rename.gff.pep&Pep=AGEGLQNGMANEINEFMVDTR+AIGALVDAVGPGLCPDWEDWNPK+AKIEGQGKPSGYHEQASVVVETVTK+ASLSVSCLDVDLKPVPIEVLDK+ASLSVSCLDVDLKPVPIEVLDKK+AVVNNPSGVK+CVDNGDGTCTVGYVPTAPGEYNVSVK+D…	1	33.7	58	63	1.13	CGI_10003521		3016	Y	1	2	GAGQGGLGLSIDGPSEVPINCK	http://regis-web.systemsbiology.net/tpp/cgi-bin/peptidexml_html2.pl?PepMass=2125.0473&StdPep=GAGQGGLGLSIDGPSEVPINCK&MassError=0.5&xslt=xsltproc&cgi-bin=/tpp/cgi-bin/&ratioType=-1&Ref=2_GAGQGGLGLSIDGPSEVPINCK&Infile=/net/pr/vol1/ProteomicsResource/search/ProteomicsResource/2012/20120801_254_Roberts_OystersAcidification/20120821_OT1/v9/interact-20120821_101B_2_01.pep.xml	0.9997	0.999	2	9	1
50	1	CGI_10003521	http://regis-web.systemsbiology.net/tpp/cgi-bin/comet-fastadb.cgi?Ref=CGI_10003521&Db=/net/pr/vol1/ProteomicsResource/search/ProteomicsResource/2012/20120801_254_Roberts_OystersAcidification/database/oyster.v9.glean.final.rename.gff.pep&Pep=AGEGLQNGMANEINEFMVDTR+AIGALVDAVGPGLCPDWEDWNPK+AKIEGQGKPSGYHEQASVVVETVTK+ASLSVSCLDVDLKPVPIEVLDK+ASLSVSCLDVDLKPVPIEVLDKK+AVVNNPSGVK+CVDNGDGTCTVGYVPTAPGEYNVSVK+D…	1	33.7	58	63	1.13	CGI_10003521		3016	Y	1	2	GNAQAPCTFTIDSR	http://regis-web.systemsbiology.net/tpp/cgi-bin/peptidexml_html2.pl?PepMass=1536.6991&StdPep=GNAQAPCTFTIDSR&MassError=0.5&xslt=xsltproc&cgi-bin=/tpp/cgi-bin/&ratioType=-1&Ref=2_GNAQAPCTFTIDSR&Infile=/net/pr/vol1/ProteomicsResource/search/ProteomicsResource/2012/20120801_254_Roberts_OystersAcidification/20120821_OT1/v9/interact-20120821_101B_2_01.pep.xml	0.9997	0.999	2	9	1
50	1	CGI_10003521	http://regis-web.systemsbiology.net/tpp/cgi-bin/comet-fastadb.cgi?Ref=CGI_10003521&Db=/net/pr/vol1/ProteomicsResource/search/ProteomicsResource/2012/20120801_254_Roberts_OystersAcidification/database/oyster.v9.glean.final.rename.gff.pep&Pep=AGEGLQNGMANEINEFMVDTR+AIGALVDAVGPGLCPDWEDWNPK+AKIEGQGKPSGYHEQASVVVETVTK+ASLSVSCLDVDLKPVPIEVLDK+ASLSVSCLDVDLKPVPIEVLDKK+AVVNNPSGVK+CVDNGDGTCTVGYVPTAPGEYNVSVK+D…	1	33.7	58	63	1.13	CGI_10003521		3016	Y	1	2	IALVEVLSGK	http://regis-web.systemsbiology.net/tpp/cgi-bin/peptidexml_html2.pl?PepMass=1027.6277&StdPep=&MassError=0.5&xslt=xsltproc&cgi-bin=/tpp/cgi-bin/&ratioType=-1&Ref=2_IALVEVLSGK&Infile=/net/pr/vol1/ProteomicsResource/search/ProteomicsResource/2012/20120801_254_Roberts_OystersAcidification/20120821_OT1/v9/interact-20120821_101B_2_01.pep.xml	0.9997	0.9989	1	9	1
50	1	CGI_10003521	http://regis-web.systemsbiology.net/tpp/cgi-bin/comet-fastadb.cgi?Ref=CGI_10003521&Db=/net/pr/vol1/ProteomicsResource/search/ProteomicsResource/2012/20120801_254_Roberts_OystersAcidification/database/oyster.v9.glean.final.rename.gff.pep&Pep=AGEGLQNGMANEINEFMVDTR+AIGALVDAVGPGLCPDWEDWNPK+AKIEGQGKPSGYHEQASVVVETVTK+ASLSVSCLDVDLKPVPIEVLDK+ASLSVSCLDVDLKPVPIEVLDKK+AVVNNPSGVK+CVDNGDGTCTVGYVPTAPGEYNVSVK+D…	1	33.7	58	63	1.13	CGI_10003521		3016	Y	1	2	IAYGPGLTNGNANAPATFTVDTR	http://regis-web.systemsbiology.net/tpp/cgi-bin/peptidexml_html2.pl?PepMass=2320.1448&StdPep=&MassError=0.5&xslt=xsltproc&cgi-bin=/tpp/cgi-bin/&ratioType=-1&Ref=2_IAYGPGLTNGNANAPATFTVDTR&Infile=/net/pr/vol1/ProteomicsResource/search/ProteomicsResource/2012/20120801_254_Roberts_OystersAcidification/20120821_OT1/v9/interact-20120821_101B_2_01.pep.xml	0.9997	0.999	1	9	1
50	1	CGI_10003521	http://regis-web.systemsbiology.net/tpp/cgi-bin/comet-fastadb.cgi?Ref=CGI_10003521&Db=/net/pr/vol1/ProteomicsResource/search/ProteomicsResource/2012/20120801_254_Roberts_OystersAcidification/database/oyster.v9.glean.final.rename.gff.pep&Pep=AGEGLQNGMANEINEFMVDTR+AIGALVDAVGPGLCPDWEDWNPK+AKIEGQGKPSGYHEQASVVVETVTK+ASLSVSCLDVDLKPVPIEVLDK+ASLSVSCLDVDLKPVPIEVLDKK+AVVNNPSGVK+CVDNGDGTCTVGYVPTAPGEYNVSVK+D…	1	33.7	58	63	1.13	CGI_10003521		3016	Y	1	2	IGPPSGEPIDTTDSGVK	http://regis-web.systemsbiology.net/tpp/cgi-bin/peptidexml_html2.pl?PepMass=1668.8206&StdPep=&MassError=0.5&xslt=xsltproc&cgi-bin=/tpp/cgi-bin/&ratioType=-1&Ref=2_IGPPSGEPIDTTDSGVK&Infile=/net/pr/vol1/ProteomicsResource/search/ProteomicsResource/2012/20120801_254_Roberts_OystersAcidification/20120821_OT1/v9/interact-20120821_101B_2_01.pep.xml	0.9997	0.999	2	9	1
50	1	CGI_10003521	http://regis-web.systemsbiology.net/tpp/cgi-bin/comet-fastadb.cgi?Ref=CGI_10003521&Db=/net/pr/vol1/ProteomicsResource/search/ProteomicsResource/2012/20120801_254_Roberts_OystersAcidification/database/oyster.v9.glean.final.rename.gff.pep&Pep=AGEGLQNGMANEINEFMVDTR+AIGALVDAVGPGLCPDWEDWNPK+AKIEGQGKPSGYHEQASVVVETVTK+ASLSVSCLDVDLKPVPIEVLDK+ASLSVSCLDVDLKPVPIEVLDKK+AVVNNPSGVK+CVDNGDGTCTVGYVPTAPGEYNVSVK+D…	1	33.7	58	63	1.13	CGI_10003521		3016	Y	1	2	INNLDSDLSDGLR	http://regis-web.systemsbiology.net/tpp/cgi-bin/peptidexml_html2.pl?PepMass=1430.7001&StdPep=&MassError=0.5&xslt=xsltproc&cgi-bin=/tpp/cgi-bin/&ratioType=-1&Ref=2_INNLDSDLSDGLR&Infile=/net/pr/vol1/ProteomicsResource/search/ProteomicsResource/2012/20120801_254_Roberts_OystersAcidification/20120821_OT1/v9/interact-20120821_101B_2_01.pep.xml	0.9997	0.999	1	9	1
50	1	CGI_10003521	http://regis-web.systemsbiology.net/tpp/cgi-bin/comet-fastadb.cgi?Ref=CGI_10003521&Db=/net/pr/vol1/ProteomicsResource/search/ProteomicsResource/2012/20120801_254_Roberts_OystersAcidification/database/oyster.v9.glean.final.rename.gff.pep&Pep=AGEGLQNGMANEINEFMVDTR+AIGALVDAVGPGLCPDWEDWNPK+AKIEGQGKPSGYHEQASVVVETVTK+ASLSVSCLDVDLKPVPIEVLDK+ASLSVSCLDVDLKPVPIEVLDKK+AVVNNPSGVK+CVDNGDGTCTVGYVPTAPGEYNVSVK+D…	1	33.7	58	63	1.13	CGI_10003521		3016	Y	1	2	QATFSVDTSQAGNNMMFVGMMGPK	http://regis-web.systemsbiology.net/tpp/cgi-bin/peptidexml_html2.pl?PepMass=2548.1218&StdPep=&MassError=0.5&xslt=xsltproc&cgi-bin=/tpp/cgi-bin/&ratioType=-1&Ref=2_QATFSVDTSQAGNNMMFVGMMGPK&Infile=/net/pr/vol1/ProteomicsResource/search/ProteomicsResource/2012/20120801_254_Roberts_OystersAcidification/20120821_OT1/v9/interact-20120821_101B_2_01.pep.xml	0.9997	0.999	2	9	1
50	1	CGI_10003521	http://regis-web.systemsbiology.net/tpp/cgi-bin/comet-fastadb.cgi?Ref=CGI_10003521&Db=/net/pr/vol1/ProteomicsResource/search/ProteomicsResource/2012/20120801_254_Roberts_OystersAcidification/database/oyster.v9.glean.final.rename.gff.pep&Pep=AGEGLQNGMANEINEFMVDTR+AIGALVDAVGPGLCPDWEDWNPK+AKIEGQGKPSGYHEQASVVVETVTK+ASLSVSCLDVDLKPVPIEVLDK+ASLSVSCLDVDLKPVPIEVLDKK+AVVNNPSGVK+CVDNGDGTCTVGYVPTAPGEYNVSVK+D…	1	33.7	58	63	1.13	CGI_10003521		3016	Y	1	2	QNPDGTVGVTYYPEVPGEYK	http://regis-web.systemsbiology.net/tpp/cgi-bin/peptidexml_html2.pl?PepMass=2212.0324&StdPep=&MassError=0.5&xslt=xsltproc&cgi-bin=/tpp/cgi-bin/&ratioType=-1&Ref=2_QNPDGTVGVTYYPEVPGEYK&Infile=/net/pr/vol1/ProteomicsResource/search/ProteomicsResource/2012/20120801_254_Roberts_OystersAcidification/20120821_OT1/v9/interact-20120821_101B_2_01.pep.xml	0.9997	0.999	2	9	1
50	1	CGI_10003521	http://regis-web.systemsbiology.net/tpp/cgi-bin/comet-fastadb.cgi?Ref=CGI_10003521&Db=/net/pr/vol1/ProteomicsResource/search/ProteomicsResource/2012/20120801_254_Roberts_OystersAcidification/database/oyster.v9.glean.final.rename.gff.pep&Pep=AGEGLQNGMANEINEFMVDTR+AIGALVDAVGPGLCPDWEDWNPK+AKIEGQGKPSGYHEQASVVVETVTK+ASLSVSCLDVDLKPVPIEVLDK+ASLSVSCLDVDLKPVPIEVLDKK+AVVNNPSGVK+CVDNGDGTCTVGYVPTAPGEYNVSVK+D…	1	33.7	58	63	1.13	CGI_10003521		3016	Y	1	2	SDEHVPGSPFNVSVGGEPSSR	http://regis-web.systemsbiology.net/tpp/cgi-bin/peptidexml_html2.pl?PepMass=2139.9821&StdPep=&MassError=0.5&xslt=xsltproc&cgi-bin=/tpp/cgi-bin/&ratioType=-1&Ref=2_SDEHVPGSPFNVSVGGEPSSR&Infile=/net/pr/vol1/ProteomicsResource/search/ProteomicsResource/2012/20120801_254_Roberts_OystersAcidification/20120821_OT1/v9/interact-20120821_101B_2_01.pep.xml	0.9997	0.999	1	9	1	c
50	1	CGI_10003521	http://regis-web.systemsbiology.net/tpp/cgi-bin/comet-fastadb.cgi?Ref=CGI_10003521&Db=/net/pr/vol1/ProteomicsResource/search/ProteomicsResource/2012/20120801_254_Roberts_OystersAcidification/database/oyster.v9.glean.final.rename.gff.pep&Pep=AGEGLQNGMANEINEFMVDTR+AIGALVDAVGPGLCPDWEDWNPK+AKIEGQGKPSGYHEQASVVVETVTK+ASLSVSCLDVDLKPVPIEVLDK+ASLSVSCLDVDLKPVPIEVLDKK+AVVNNPSGVK+CVDNGDGTCTVGYVPTAPGEYNVSVK+D…	1	33.7	58	63	1.13	CGI_10003521		3016	Y	1	2	SGAGVQDSIPASLPVTFLIDTR	http://regis-web.systemsbiology.net/tpp/cgi-bin/peptidexml_html2.pl?PepMass=2243.1797&StdPep=&MassError=0.5&xslt=xsltproc&cgi-bin=/tpp/cgi-bin/&ratioType=-1&Ref=2_SGAGVQDSIPASLPVTFLIDTR&Infile=/net/pr/vol1/ProteomicsResource/search/ProteomicsResource/2012/20120801_254_Roberts_OystersAcidification/20120821_OT1/v9/interact-20120821_101B_2_01.pep.xml	0.9997	0.999	1	9	1
50	1	CGI_10003521	http://regis-web.systemsbiology.net/tpp/cgi-bin/comet-fastadb.cgi?Ref=CGI_10003521&Db=/net/pr/vol1/ProteomicsResource/search/ProteomicsResource/2012/20120801_254_Roberts_OystersAcidification/database/oyster.v9.glean.final.rename.gff.pep&Pep=AGEGLQNGMANEINEFMVDTR+AIGALVDAVGPGLCPDWEDWNPK+AKIEGQGKPSGYHEQASVVVETVTK+ASLSVSCLDVDLKPVPIEVLDK+ASLSVSCLDVDLKPVPIEVLDKK+AVVNNPSGVK+CVDNGDGTCTVGYVPTAPGEYNVSVK+D…	1	33.7	58	63	1.13	CGI_10003521		3016	Y	1	2	SPFTVDVLPDSASK	http://regis-web.systemsbiology.net/tpp/cgi-bin/peptidexml_html2.pl?PepMass=1461.7351&StdPep=&MassError=0.5&xslt=xsltproc&cgi-bin=/tpp/cgi-bin/&ratioType=-1&Ref=2_SPFTVDVLPDSASK&Infile=/net/pr/vol1/ProteomicsResource/search/ProteomicsResource/2012/20120801_254_Roberts_OystersAcidification/20120821_OT1/v9/interact-20120821_101B_2_01.pep.xml	0.9997	0.999	2	9	1
50	1	CGI_10003521	http://regis-web.systemsbiology.net/tpp/cgi-bin/comet-fastadb.cgi?Ref=CGI_10003521&Db=/net/pr/vol1/ProteomicsResource/search/ProteomicsResource/2012/20120801_254_Roberts_OystersAcidification/database/oyster.v9.glean.final.rename.gff.pep&Pep=AGEGLQNGMANEINEFMVDTR+AIGALVDAVGPGLCPDWEDWNPK+AKIEGQGKPSGYHEQASVVVETVTK+ASLSVSCLDVDLKPVPIEVLDK+ASLSVSCLDVDLKPVPIEVLDKK+AVVNNPSGVK+CVDNGDGTCTVGYVPTAPGEYNVSVK+D…	1	33.7	58	63	1.13	CGI_10003521		3016	Y	1	2	SPYGVNVSPASNAK	http://regis-web.systemsbiology.net/tpp/cgi-bin/peptidexml_html2.pl?PepMass=1389.6888&StdPep=&MassError=0.5&xslt=xsltproc&cgi-bin=/tpp/cgi-bin/&ratioType=-1&Ref=2_SPYGVNVSPASNAK&Infile=/net/pr/vol1/ProteomicsResource/search/ProteomicsResource/2012/20120801_254_Roberts_OystersAcidification/20120821_OT1/v9/interact-20120821_101B_2_01.pep.xml	0.9997	0.999	2	9	1
50	1	CGI_10003521	http://regis-web.systemsbiology.net/tpp/cgi-bin/comet-fastadb.cgi?Ref=CGI_10003521&Db=/net/pr/vol1/ProteomicsResource/search/ProteomicsResource/2012/20120801_254_Roberts_OystersAcidification/database/oyster.v9.glean.final.rename.gff.pep&Pep=AGEGLQNGMANEINEFMVDTR+AIGALVDAVGPGLCPDWEDWNPK+AKIEGQGKPSGYHEQASVVVETVTK+ASLSVSCLDVDLKPVPIEVLDK+ASLSVSCLDVDLKPVPIEVLDKK+AVVNNPSGVK+CVDNGDGTCTVGYVPTAPGEYNVSVK+D…	1	33.7	58	63	1.13	CGI_10003521		3016	Y	1	2	TGAPATFTVDTTEAGEAPLEVTCTDQR	http://regis-web.systemsbiology.net/tpp/cgi-bin/peptidexml_html2.pl?PepMass=2837.3025&StdPep=TGAPATFTVDTTEAGEAPLEVTCTDQR&MassError=0.5&xslt=xsltproc&cgi-bin=/tpp/cgi-bin/&ratioType=-1&Ref=2_TGAPATFTVDTTEAGEAPLEVTCTDQR&Infile=/net/pr/vol1/ProteomicsResource/search/ProteomicsResource/2012/20120801_254_Roberts_OystersAcidification/20120821_OT1/v9/interact-20120821_101B_2_01.pep.xml	0.9997	0.999	2	9	1
50	1	CGI_10003521	http://regis-web.systemsbiology.net/tpp/cgi-bin/comet-fastadb.cgi?Ref=CGI_10003521&Db=/net/pr/vol1/ProteomicsResource/search/ProteomicsResource/2012/20120801_254_Roberts_OystersAcidification/database/oyster.v9.glean.final.rename.gff.pep&Pep=AGEGLQNGMANEINEFMVDTR+AIGALVDAVGPGLCPDWEDWNPK+AKIEGQGKPSGYHEQASVVVETVTK+ASLSVSCLDVDLKPVPIEVLDK+ASLSVSCLDVDLKPVPIEVLDKK+AVVNNPSGVK+CVDNGDGTCTVGYVPTAPGEYNVSVK+D…	1	33.7	58	63	1.13	CGI_10003521		3016	Y	1	2	VAGEGLQNGMANEINEFMVDTR	http://regis-web.systemsbiology.net/tpp/cgi-bin/peptidexml_html2.pl?PepMass=2394.0944&StdPep=&MassError=0.5&xslt=xsltproc&cgi-bin=/tpp/cgi-bin/&ratioType=-1&Ref=2_VAGEGLQNGMANEINEFMVDTR&Infile=/net/pr/vol1/ProteomicsResource/search/ProteomicsResource/2012/20120801_254_Roberts_OystersAcidification/20120821_OT1/v9/interact-20120821_101B_2_01.pep.xml	0.9997	0.9989	2	9	1
50	1	CGI_10003521	http://regis-web.systemsbiology.net/tpp/cgi-bin/comet-fastadb.cgi?Ref=CGI_10003521&Db=/net/pr/vol1/ProteomicsResource/search/ProteomicsResource/2012/20120801_254_Roberts_OystersAcidification/database/oyster.v9.glean.final.rename.gff.pep&Pep=AGEGLQNGMANEINEFMVDTR+AIGALVDAVGPGLCPDWEDWNPK+AKIEGQGKPSGYHEQASVVVETVTK+ASLSVSCLDVDLKPVPIEVLDK+ASLSVSCLDVDLKPVPIEVLDKK+AVVNNPSGVK+CVDNGDGTCTVGYVPTAPGEYNVSVK+D…	1	33.7	58	63	1.13	CGI_10003521		3016	Y	1	2	VDELSMMTYLSQFPK	http://regis-web.systemsbiology.net/tpp/cgi-bin/peptidexml_html2.pl?PepMass=1787.8474&StdPep=&MassError=0.5&xslt=xsltproc&cgi-bin=/tpp/cgi-bin/&ratioType=-1&Ref=2_VDELSMMTYLSQFPK&Infile=/net/pr/vol1/ProteomicsResource/search/ProteomicsResource/2012/20120801_254_Roberts_OystersAcidification/20120821_OT1/v9/interact-20120821_101B_2_01.pep.xml	0.9997	0.999	2	9	1
50	1	CGI_10003521	http://regis-web.systemsbiology.net/tpp/cgi-bin/comet-fastadb.cgi?Ref=CGI_10003521&Db=/net/pr/vol1/ProteomicsResource/search/ProteomicsResource/2012/20120801_254_Roberts_OystersAcidification/database/oyster.v9.glean.final.rename.gff.pep&Pep=AGEGLQNGMANEINEFMVDTR+AIGALVDAVGPGLCPDWEDWNPK+AKIEGQGKPSGYHEQASVVVETVTK+ASLSVSCLDVDLKPVPIEVLDK+ASLSVSCLDVDLKPVPIEVLDKK+AVVNNPSGVK+CVDNGDGTCTVGYVPTAPGEYNVSVK+D…	1	33.7	58	63	1.13	CGI_10003521		3016	Y	1	2	VIAYGPGLTNGNANAPATFTVDTR	http://regis-web.systemsbiology.net/tpp/cgi-bin/peptidexml_html2.pl?PepMass=2419.2132&StdPep=&MassError=0.5&xslt=xsltproc&cgi-bin=/tpp/cgi-bin/&ratioType=-1&Ref=2_VIAYGPGLTNGNANAPATFTVDTR&Infile=/net/pr/vol1/ProteomicsResource/search/ProteomicsResource/2012/20120801_254_Roberts_OystersAcidification/20120821_OT1/v9/interact-20120821_101B_2_01.pep.xml	0.9997	0.999	2	9	1
50	1	CGI_10003521	http://regis-web.systemsbiology.net/tpp/cgi-bin/comet-fastadb.cgi?Ref=CGI_10003521&Db=/net/pr/vol1/ProteomicsResource/search/ProteomicsResource/2012/20120801_254_Roberts_OystersAcidification/database/oyster.v9.glean.final.rename.gff.pep&Pep=AGEGLQNGMANEINEFMVDTR+AIGALVDAVGPGLCPDWEDWNPK+AKIEGQGKPSGYHEQASVVVETVTK+ASLSVSCLDVDLKPVPIEVLDK+ASLSVSCLDVDLKPVPIEVLDKK+AVVNNPSGVK+CVDNGDGTCTVGYVPTAPGEYNVSVK+D…	1	33.7	58	63	1.13	CGI_10003521		3016	Y	1	2	VISPSGTEEEALIQEIDDGEYAVR	http://regis-web.systemsbiology.net/tpp/cgi-bin/peptidexml_html2.pl?PepMass=2619.2551&StdPep=&MassError=0.5&xslt=xsltproc&cgi-bin=/tpp/cgi-bin/&ratioType=-1&Ref=2_VISPSGTEEEALIQEIDDGEYAVR&Infile=/net/pr/vol1/ProteomicsResource/search/ProteomicsResource/2012/20120801_254_Roberts_OystersAcidification/20120821_OT1/v9/interact-20120821_101B_2_01.pep.xml	0.9997	0.999	2	9	3
50	1	CGI_10003521	http://regis-web.systemsbiology.net/tpp/cgi-bin/comet-fastadb.cgi?Ref=CGI_10003521&Db=/net/pr/vol1/ProteomicsResource/search/ProteomicsResource/2012/20120801_254_Roberts_OystersAcidification/database/oyster.v9.glean.final.rename.gff.pep&Pep=AGEGLQNGMANEINEFMVDTR+AIGALVDAVGPGLCPDWEDWNPK+AKIEGQGKPSGYHEQASVVVETVTK+ASLSVSCLDVDLKPVPIEVLDK+ASLSVSCLDVDLKPVPIEVLDKK+AVVNNPSGVK+CVDNGDGTCTVGYVPTAPGEYNVSVK+D…	1	33.7	58	63	1.13	CGI_10003521		3016	Y	1	2	VQPAQLTPVAEGVVDATYYPVEEGPCK	http://regis-web.systemsbiology.net/tpp/cgi-bin/peptidexml_html2.pl?PepMass=2916.4215&StdPep=VQPAQLTPVAEGVVDATYYPVEEGPCK&MassError=0.5&xslt=xsltproc&cgi-bin=/tpp/cgi-bin/&ratioType=-1&Ref=2_VQPAQLTPVAEGVVDATYYPVEEGPCK&Infile=/net/pr/vol1/ProteomicsResource/search/ProteomicsResource/2012/20120801_254_Roberts_OystersAcidification/20120821_OT1/v9/interact-20120821_101B_2_01.pep.xml	0.9997	0.9989	2	9	1
50	1	CGI_10003521	http://regis-web.systemsbiology.net/tpp/cgi-bin/comet-fastadb.cgi?Ref=CGI_10003521&Db=/net/pr/vol1/ProteomicsResource/search/ProteomicsResource/2012/20120801_254_Roberts_OystersAcidification/database/oyster.v9.glean.final.rename.gff.pep&Pep=AGEGLQNGMANEINEFMVDTR+AIGALVDAVGPGLCPDWEDWNPK+AKIEGQGKPSGYHEQASVVVETVTK+ASLSVSCLDVDLKPVPIEVLDK+ASLSVSCLDVDLKPVPIEVLDKK+AVVNNPSGVK+CVDNGDGTCTVGYVPTAPGEYNVSVK+D…	1	33.7	58	63	1.13	CGI_10003521		3016	Y	1	2	VTAFGPGLEK	http://regis-web.systemsbiology.net/tpp/cgi-bin/peptidexml_html2.pl?PepMass=1017.5495&StdPep=&MassError=0.5&xslt=xsltproc&cgi-bin=/tpp/cgi-bin/&ratioType=-1&Ref=2_VTAFGPGLEK&Infile=/net/pr/vol1/ProteomicsResource/search/ProteomicsResource/2012/20120801_254_Roberts_OystersAcidification/20120821_OT1/v9/interact-20120821_101B_2_01.pep.xml	0.9997	0.9989	2	9	1
50	1	CGI_10003521	http://regis-web.systemsbiology.net/tpp/cgi-bin/comet-fastadb.cgi?Ref=CGI_10003521&Db=/net/pr/vol1/ProteomicsResource/search/ProteomicsResource/2012/20120801_254_Roberts_OystersAcidification/database/oyster.v9.glean.final.rename.gff.pep&Pep=AGEGLQNGMANEINEFMVDTR+AIGALVDAVGPGLCPDWEDWNPK+AKIEGQGKPSGYHEQASVVVETVTK+ASLSVSCLDVDLKPVPIEVLDK+ASLSVSCLDVDLKPVPIEVLDKK+AVVNNPSGVK+CVDNGDGTCTVGYVPTAPGEYNVSVK+D…	1	33.7	58	63	1.13	CGI_10003521		3016	Y	1	2	VTYKPTEPGNYIINIK	http://regis-web.systemsbiology.net/tpp/cgi-bin/peptidexml_html2.pl?PepMass=1848.9985&StdPep=&MassError=0.5&xslt=xsltproc&cgi-bin=/tpp/cgi-bin/&ratioType=-1&Ref=2_VTYKPTEPGNYIINIK&Infile=/net/pr/vol1/ProteomicsResource/search/ProteomicsResource/2012/20120801_254_Roberts_OystersAcidification/20120821_OT1/v9/interact-20120821_101B_2_01.pep.xml	0.9997	0.999	2	9	1	a
50	1	CGI_10003521	http://regis-web.systemsbiology.net/tpp/cgi-bin/comet-fastadb.cgi?Ref=CGI_10003521&Db=/net/pr/vol1/ProteomicsResource/search/ProteomicsResource/2012/20120801_254_Roberts_OystersAcidification/database/oyster.v9.glean.final.rename.gff.pep&Pep=AGEGLQNGMANEINEFMVDTR+AIGALVDAVGPGLCPDWEDWNPK+AKIEGQGKPSGYHEQASVVVETVTK+ASLSVSCLDVDLKPVPIEVLDK+ASLSVSCLDVDLKPVPIEVLDKK+AVVNNPSGVK+CVDNGDGTCTVGYVPTAPGEYNVSVK+D…	1	33.7	58	63	1.13	CGI_10003521		3016	Y	1	2	VYGPGLNPEGVYLDSPTEFTVDAK	http://regis-web.systemsbiology.net/tpp/cgi-bin/peptidexml_html2.pl?PepMass=2567.2431&StdPep=&MassError=0.5&xslt=xsltproc&cgi-bin=/tpp/cgi-bin/&ratioType=-1&Ref=2_VYGPGLNPEGVYLDSPTEFTVDAK&Infile=/net/pr/vol1/ProteomicsResource/search/ProteomicsResource/2012/20120801_254_Roberts_OystersAcidification/20120821_OT1/v9/interact-20120821_101B_2_01.pep.xml	0.9997	0.999	2	9	2
50	1	CGI_10003521	http://regis-web.systemsbiology.net/tpp/cgi-bin/comet-fastadb.cgi?Ref=CGI_10003521&Db=/net/pr/vol1/ProteomicsResource/search/ProteomicsResource/2012/20120801_254_Roberts_OystersAcidification/database/oyster.v9.glean.final.rename.gff.pep&Pep=AGEGLQNGMANEINEFMVDTR+AIGALVDAVGPGLCPDWEDWNPK+AKIEGQGKPSGYHEQASVVVETVTK+ASLSVSCLDVDLKPVPIEVLDK+ASLSVSCLDVDLKPVPIEVLDKK+AVVNNPSGVK+CVDNGDGTCTVGYVPTAPGEYNVSVK+D…	1	33.7	58	63	1.13	CGI_10003521		3016	Y	1	2	YAGVNIAGSPFK	http://regis-web.systemsbiology.net/tpp/cgi-bin/peptidexml_html2.pl?PepMass=1222.6346&StdPep=&MassError=0.5&xslt=xsltproc&cgi-bin=/tpp/cgi-bin/&ratioType=-1&Ref=2_YAGVNIAGSPFK&Infile=/net/pr/vol1/ProteomicsResource/search/ProteomicsResource/2012/20120801_254_Roberts_OystersAcidification/20120821_OT1/v9/interact-20120821_101B_2_01.pep.xml	0.9997	0.999	2	9	1
50	1	CGI_10003521	http://regis-web.systemsbiology.net/tpp/cgi-bin/comet-fastadb.cgi?Ref=CGI_10003521&Db=/net/pr/vol1/ProteomicsResource/search/ProteomicsResource/2012/20120801_254_Roberts_OystersAcidification/database/oyster.v9.glean.final.rename.gff.pep&Pep=AGEGLQNGMANEINEFMVDTR+AIGALVDAVGPGLCPDWEDWNPK+AKIEGQGKPSGYHEQASVVVETVTK+ASLSVSCLDVDLKPVPIEVLDK+ASLSVSCLDVDLKPVPIEVLDKK+AVVNNPSGVK+CVDNGDGTCTVGYVPTAPGEYNVSVK+D…	1	33.7	58	63	1.13	CGI_10003521		3016	Y	1	2	YANQHVPGSPFTTNVEPGVDASR	http://regis-web.systemsbiology.net/tpp/cgi-bin/peptidexml_html2.pl?PepMass=2442.1564&StdPep=&MassError=0.5&xslt=xsltproc&cgi-bin=/tpp/cgi-bin/&ratioType=-1&Ref=2_YANQHVPGSPFTTNVEPGVDASR&Infile=/net/pr/vol1/ProteomicsResource/search/ProteomicsResource/2012/20120801_254_Roberts_OystersAcidification/20120821_OT1/v9/interact-20120821_101B_2_01.pep.xml	0.9997	0.999	2	9	1
50	1	CGI_10003521	http://regis-web.systemsbiology.net/tpp/cgi-bin/comet-fastadb.cgi?Ref=CGI_10003521&Db=/net/pr/vol1/ProteomicsResource/search/ProteomicsResource/2012/20120801_254_Roberts_OystersAcidification/database/oyster.v9.glean.final.rename.gff.pep&Pep=AGEGLQNGMANEINEFMVDTR+AIGALVDAVGPGLCPDWEDWNPK+AKIEGQGKPSGYHEQASVVVETVTK+ASLSVSCLDVDLKPVPIEVLDK+ASLSVSCLDVDLKPVPIEVLDKK+AVVNNPSGVK+CVDNGDGTCTVGYVPTAPGEYNVSVK+D…	1	33.7	58	63	1.13	CGI_10003521		3016	Y	1	3	DNGDGSADVTYFPTAPGEYAVHILCNEDDIPK	http://regis-web.systemsbiology.net/tpp/cgi-bin/peptidexml_html2.pl?PepMass=3479.5463&StdPep=DNGDGSADVTYFPTAPGEYAVHILCNEDDIPK&MassError=0.5&xslt=xsltproc&cgi-bin=/tpp/cgi-bin/&ratioType=-1&Ref=3_DNGDGSADVTYFPTAPGEYAVHILCNEDDIPK&Infile=/net/pr/vol1/ProteomicsResource/search/ProteomicsResource/2012/20120801_254_Roberts_OystersAcidification/20120821_OT1/v9/interact-20120821_101B_2_01.pep.xml	0.9997	0.9989	2	9	1
50	1	CGI_10003521	http://regis-web.systemsbiology.net/tpp/cgi-bin/comet-fastadb.cgi?Ref=CGI_10003521&Db=/net/pr/vol1/ProteomicsResource/search/ProteomicsResource/2012/20120801_254_Roberts_OystersAcidification/database/oyster.v9.glean.final.rename.gff.pep&Pep=AGEGLQNGMANEINEFMVDTR+AIGALVDAVGPGLCPDWEDWNPK+AKIEGQGKPSGYHEQASVVVETVTK+ASLSVSCLDVDLKPVPIEVLDK+ASLSVSCLDVDLKPVPIEVLDKK+AVVNNPSGVK+CVDNGDGTCTVGYVPTAPGEYNVSVK+D…	1	33.7	58	63	1.13	CGI_10003521		3016	Y	1	3	EKPTPEGYQTFFTPTEVGPHK	http://regis-web.systemsbiology.net/tpp/cgi-bin/peptidexml_html2.pl?PepMass=2389.1590&StdPep=&MassError=0.5&xslt=xsltproc&cgi-bin=/tpp/cgi-bin/&ratioType=-1&Ref=3_EKPTPEGYQTFFTPTEVGPHK&Infile=/net/pr/vol1/ProteomicsResource/search/ProteomicsResource/2012/20120801_254_Roberts_OystersAcidification/20120821_OT1/v9/interact-20120821_101B_2_01.pep.xml	0.9997	0.999	2	9	1
50	1	CGI_10003521	http://regis-web.systemsbiology.net/tpp/cgi-bin/comet-fastadb.cgi?Ref=CGI_10003521&Db=/net/pr/vol1/ProteomicsResource/search/ProteomicsResource/2012/20120801_254_Roberts_OystersAcidification/database/oyster.v9.glean.final.rename.gff.pep&Pep=AGEGLQNGMANEINEFMVDTR+AIGALVDAVGPGLCPDWEDWNPK+AKIEGQGKPSGYHEQASVVVETVTK+ASLSVSCLDVDLKPVPIEVLDK+ASLSVSCLDVDLKPVPIEVLDKK+AVVNNPSGVK+CVDNGDGTCTVGYVPTAPGEYNVSVK+D…	1	33.7	58	63	1.13	CGI_10003521		3016	Y	1	3	KKPDTTTEVTYHPTKPGDYTIDVTYDGK	http://regis-web.systemsbiology.net/tpp/cgi-bin/peptidexml_html2.pl?PepMass=3169.5455&StdPep=&MassError=0.5&xslt=xsltproc&cgi-bin=/tpp/cgi-bin/&ratioType=-1&Ref=3_KKPDTTTEVTYHPTKPGDYTIDVTYDGK&Infile=/net/pr/vol1/ProteomicsResource/search/ProteomicsResource/2012/20120801_254_Roberts_OystersAcidification/20120821_OT1/v9/interact-20120821_101B_2_01.pep.xml	0.9997	0.999	2	9	2
50	1	CGI_10003521	http://regis-web.systemsbiology.net/tpp/cgi-bin/comet-fastadb.cgi?Ref=CGI_10003521&Db=/net/pr/vol1/ProteomicsResource/search/ProteomicsResource/2012/20120801_254_Roberts_OystersAcidification/database/oyster.v9.glean.final.rename.gff.pep&Pep=AGEGLQNGMANEINEFMVDTR+AIGALVDAVGPGLCPDWEDWNPK+AKIEGQGKPSGYHEQASVVVETVTK+ASLSVSCLDVDLKPVPIEVLDK+ASLSVSCLDVDLKPVPIEVLDKK+AVVNNPSGVK+CVDNGDGTCTVGYVPTAPGEYNVSVK+D…	1	33.7	58	63	1.13	CGI_10003521		3016	Y	1	3	KPDGTVDVDYTATKPGDYTIDVTYGDKPIK	http://regis-web.systemsbiology.net/tpp/cgi-bin/peptidexml_html2.pl?PepMass=3271.6136&StdPep=&MassError=0.5&xslt=xsltproc&cgi-bin=/tpp/cgi-bin/&ratioType=-1&Ref=3_KPDGTVDVDYTATKPGDYTIDVTYGDKPIK&Infile=/net/pr/vol1/ProteomicsResource/search/ProteomicsResource/2012/20120801_254_Roberts_OystersAcidification/20120821_OT1/v9/interact-20120821_101B_2_01.pep.xml	0.9997	0.999	2	9	1
50	1	CGI_10003521	http://regis-web.systemsbiology.net/tpp/cgi-bin/comet-fastadb.cgi?Ref=CGI_10003521&Db=/net/pr/vol1/ProteomicsResource/search/ProteomicsResource/2012/20120801_254_Roberts_OystersAcidification/database/oyster.v9.glean.final.rename.gff.pep&Pep=AGEGLQNGMANEINEFMVDTR+AIGALVDAVGPGLCPDWEDWNPK+AKIEGQGKPSGYHEQASVVVETVTK+ASLSVSCLDVDLKPVPIEVLDK+ASLSVSCLDVDLKPVPIEVLDKK+AVVNNPSGVK+CVDNGDGTCTVGYVPTAPGEYNVSVK+D…	1	33.7	58	63	1.13	CGI_10003521		3016	Y	1	3	IEGQGKPSGYHEQASVVVETVTK	http://regis-web.systemsbiology.net/tpp/cgi-bin/peptidexml_html2.pl?PepMass=2442.2390&StdPep=&MassError=0.5&xslt=xsltproc&cgi-bin=/tpp/cgi-bin/&ratioType=-1&Ref=3_IEGQGKPSGYHEQASVVVETVTK&Infile=/net/pr/vol1/ProteomicsResource/search/ProteomicsResource/2012/20120801_254_Roberts_OystersAcidification/20120821_OT1/v9/interact-20120821_101B_2_01.pep.xml	0.9997	0.999	2	9	1
50	1	CGI_10003521	http://regis-web.systemsbiology.net/tpp/cgi-bin/comet-fastadb.cgi?Ref=CGI_10003521&Db=/net/pr/vol1/ProteomicsResource/search/ProteomicsResource/2012/20120801_254_Roberts_OystersAcidification/database/oyster.v9.glean.final.rename.gff.pep&Pep=AGEGLQNGMANEINEFMVDTR+AIGALVDAVGPGLCPDWEDWNPK+AKIEGQGKPSGYHEQASVVVETVTK+ASLSVSCLDVDLKPVPIEVLDK+ASLSVSCLDVDLKPVPIEVLDKK+AVVNNPSGVK+CVDNGDGTCTVGYVPTAPGEYNVSVK+D…	1	33.7	58	63	1.13	CGI_10003521		3016	Y	1	3	IPVGPIFNFVSAYVVM[147]PSGK	http://regis-web.systemsbiology.net/tpp/cgi-bin/peptidexml_html2.pl?PepMass=2137.1281&StdPep=IPVGPIFNFVSAYVVM[147]PSGK&MassError=0.5&xslt=xsltproc&cgi-bin=/tpp/cgi-bin/&ratioType=-1&Ref=3_IPVGPIFNFVSAYVVMPSGK&Infile=/net/pr/vol1/ProteomicsResource/search/ProteomicsResource/2012/20120801_254_Roberts_OystersAcidification/20120821_OT1/v9/interact-20120821_101B_2_01.pep.xml	0.9997	0.999	2	9	1	b
50	1	CGI_10003521	http://regis-web.systemsbiology.net/tpp/cgi-bin/comet-fastadb.cgi?Ref=CGI_10003521&Db=/net/pr/vol1/ProteomicsResource/search/ProteomicsResource/2012/20120801_254_Roberts_OystersAcidification/database/oyster.v9.glean.final.rename.gff.pep&Pep=AGEGLQNGMANEINEFMVDTR+AIGALVDAVGPGLCPDWEDWNPK+AKIEGQGKPSGYHEQASVVVETVTK+ASLSVSCLDVDLKPVPIEVLDK+ASLSVSCLDVDLKPVPIEVLDKK+AVVNNPSGVK+CVDNGDGTCTVGYVPTAPGEYNVSVK+D…	1	33.7	58	63	1.13	CGI_10003521		3016	Y	1	3	VTYKPTEPGNYIINIK	http://regis-web.systemsbiology.net/tpp/cgi-bin/peptidexml_html2.pl?PepMass=1848.9985&StdPep=&MassError=0.5&xslt=xsltproc&cgi-bin=/tpp/cgi-bin/&ratioType=-1&Ref=3_VTYKPTEPGNYIINIK&Infile=/net/pr/vol1/ProteomicsResource/search/ProteomicsResource/2012/20120801_254_Roberts_OystersAcidification/20120821_OT1/v9/interact-20120821_101B_2_01.pep.xml	0.9997	0.999	2	9	1	a
50	1	CGI_10003521	http://regis-web.systemsbiology.net/tpp/cgi-bin/comet-fastadb.cgi?Ref=CGI_10003521&Db=/net/pr/vol1/ProteomicsResource/search/ProteomicsResource/2012/20120801_254_Roberts_OystersAcidification/database/oyster.v9.glean.final.rename.gff.pep&Pep=AGEGLQNGMANEINEFMVDTR+AIGALVDAVGPGLCPDWEDWNPK+AKIEGQGKPSGYHEQASVVVETVTK+ASLSVSCLDVDLKPVPIEVLDK+ASLSVSCLDVDLKPVPIEVLDKK+AVVNNPSGVK+CVDNGDGTCTVGYVPTAPGEYNVSVK+D…	1	33.7	58	63	1.13	CGI_10003521		3016	Y	1	2	ENVTMVLEFLER	http://regis-web.systemsbiology.net/tpp/cgi-bin/peptidexml_html2.pl?PepMass=1478.7439&StdPep=&MassError=0.5&xslt=xsltproc&cgi-bin=/tpp/cgi-bin/&ratioType=-1&Ref=2_ENVTMVLEFLER&Infile=/net/pr/vol1/ProteomicsResource/search/ProteomicsResource/2012/20120801_254_Roberts_OystersAcidification/20120821_OT1/v9/interact-20120821_101B_2_01.pep.xml	0.9996	0.9988	1	9	1
50	1	CGI_10003521	http://regis-web.systemsbiology.net/tpp/cgi-bin/comet-fastadb.cgi?Ref=CGI_10003521&Db=/net/pr/vol1/ProteomicsResource/search/ProteomicsResource/2012/20120801_254_Roberts_OystersAcidification/database/oyster.v9.glean.final.rename.gff.pep&Pep=AGEGLQNGMANEINEFMVDTR+AIGALVDAVGPGLCPDWEDWNPK+AKIEGQGKPSGYHEQASVVVETVTK+ASLSVSCLDVDLKPVPIEVLDK+ASLSVSCLDVDLKPVPIEVLDKK+AVVNNPSGVK+CVDNGDGTCTVGYVPTAPGEYNVSVK+D…	1	33.7	58	63	1.13	CGI_10003521		3016	Y	1	3	WLDIPQLIKPEEITNPK	http://regis-web.systemsbiology.net/tpp/cgi-bin/peptidexml_html2.pl?PepMass=2033.1197&StdPep=&MassError=0.5&xslt=xsltproc&cgi-bin=/tpp/cgi-bin/&ratioType=-1&Ref=3_WLDIPQLIKPEEITNPK&Infile=/net/pr/vol1/ProteomicsResource/search/ProteomicsResource/2012/20120801_254_Roberts_OystersAcidification/20120821_OT1/v9/interact-20120821_101B_2_01.pep.xml	0.9996	0.9986	2	9	1
50	1	CGI_10003521	http://regis-web.systemsbiology.net/tpp/cgi-bin/comet-fastadb.cgi?Ref=CGI_10003521&Db=/net/pr/vol1/ProteomicsResource/search/ProteomicsResource/2012/20120801_254_Roberts_OystersAcidification/database/oyster.v9.glean.final.rename.gff.pep&Pep=AGEGLQNGMANEINEFMVDTR+AIGALVDAVGPGLCPDWEDWNPK+AKIEGQGKPSGYHEQASVVVETVTK+ASLSVSCLDVDLKPVPIEVLDK+ASLSVSCLDVDLKPVPIEVLDKK+AVVNNPSGVK+CVDNGDGTCTVGYVPTAPGEYNVSVK+D…	1	33.7	58	63	1.13	CGI_10003521		3016	Y	1	2	YGPGLEGGVVNQPAR	http://regis-web.systemsbiology.net/tpp/cgi-bin/peptidexml_html2.pl?PepMass=1512.7685&StdPep=&MassError=0.5&xslt=xsltproc&cgi-bin=/tpp/cgi-bin/&ratioType=-1&Ref=2_YGPGLEGGVVNQPAR&Infile=/net/pr/vol1/ProteomicsResource/search/ProteomicsResource/2012/20120801_254_Roberts_OystersAcidification/20120821_OT1/v9/interact-20120821_101B_2_01.pep.xml	0.9995	0.9983	1	9	2
50	1	CGI_10003521	http://regis-web.systemsbiology.net/tpp/cgi-bin/comet-fastadb.cgi?Ref=CGI_10003521&Db=/net/pr/vol1/ProteomicsResource/search/ProteomicsResource/2012/20120801_254_Roberts_OystersAcidification/database/oyster.v9.glean.final.rename.gff.pep&Pep=AGEGLQNGMANEINEFMVDTR+AIGALVDAVGPGLCPDWEDWNPK+AKIEGQGKPSGYHEQASVVVETVTK+ASLSVSCLDVDLKPVPIEVLDK+ASLSVSCLDVDLKPVPIEVLDKK+AVVNNPSGVK+CVDNGDGTCTVGYVPTAPGEYNVSVK+D…	1	33.7	58	63	1.13	CGI_10003521		3016	Y	1	2	ETVICVDASQAGDGK	http://regis-web.systemsbiology.net/tpp/cgi-bin/peptidexml_html2.pl?PepMass=1548.7090&StdPep=ETVICVDASQAGDGK&MassError=0.5&xslt=xsltproc&cgi-bin=/tpp/cgi-bin/&ratioType=-1&Ref=2_ETVICVDASQAGDGK&Infile=/net/pr/vol1/ProteomicsResource/search/ProteomicsResource/2012/20120801_254_Roberts_OystersAcidification/20120821_OT1/v9/interact-20120821_101B_2_01.pep.xml	0.9994	0.9981	2	9	1
50	1	CGI_10003521	http://regis-web.systemsbiology.net/tpp/cgi-bin/comet-fastadb.cgi?Ref=CGI_10003521&Db=/net/pr/vol1/ProteomicsResource/search/ProteomicsResource/2012/20120801_254_Roberts_OystersAcidification/database/oyster.v9.glean.final.rename.gff.pep&Pep=AGEGLQNGMANEINEFMVDTR+AIGALVDAVGPGLCPDWEDWNPK+AKIEGQGKPSGYHEQASVVVETVTK+ASLSVSCLDVDLKPVPIEVLDK+ASLSVSCLDVDLKPVPIEVLDKK+AVVNNPSGVK+CVDNGDGTCTVGYVPTAPGEYNVSVK+D…	1	33.7	58	63	1.13	CGI_10003521		3016	Y	1	3	TVDTTEAGEAPLEVTCTDQR	http://regis-web.systemsbiology.net/tpp/cgi-bin/peptidexml_html2.pl?PepMass=2191.9903&StdPep=TVDTTEAGEAPLEVTCTDQR&MassError=0.5&xslt=xsltproc&cgi-bin=/tpp/cgi-bin/&ratioType=-1&Ref=3_TVDTTEAGEAPLEVTCTDQR&Infile=/net/pr/vol1/ProteomicsResource/search/ProteomicsResource/2012/20120801_254_Roberts_OystersAcidification/20120821_OT1/v9/interact-20120821_101B_2_01.pep.xml	0.9994	0.998	1	9	1
50	1	CGI_10003521	http://regis-web.systemsbiology.net/tpp/cgi-bin/comet-fastadb.cgi?Ref=CGI_10003521&Db=/net/pr/vol1/ProteomicsResource/search/ProteomicsResource/2012/20120801_254_Roberts_OystersAcidification/database/oyster.v9.glean.final.rename.gff.pep&Pep=AGEGLQNGMANEINEFMVDTR+AIGALVDAVGPGLCPDWEDWNPK+AKIEGQGKPSGYHEQASVVVETVTK+ASLSVSCLDVDLKPVPIEVLDK+ASLSVSCLDVDLKPVPIEVLDKK+AVVNNPSGVK+CVDNGDGTCTVGYVPTAPGEYNVSVK+D…	1	33.7	58	63	1.13	CGI_10003521		3016	Y	1	3	ASLSVSCLDVDLKPVPIEVLDKK	http://regis-web.systemsbiology.net/tpp/cgi-bin/peptidexml_html2.pl?PepMass=2524.3822&StdPep=ASLSVSCLDVDLKPVPIEVLDKK&MassError=0.5&xslt=xsltproc&cgi-bin=/tpp/cgi-bin/&ratioType=-1&Ref=3_ASLSVSCLDVDLKPVPIEVLDKK&Infile=/net/pr/vol1/ProteomicsResource/search/ProteomicsResource/2012/20120801_254_Roberts_OystersAcidification/20120821_OT1/v9/interact-20120821_101B_2_01.pep.xml	0.9991	0.9972	2	9	1
50	1	CGI_10003521	http://regis-web.systemsbiology.net/tpp/cgi-bin/comet-fastadb.cgi?Ref=CGI_10003521&Db=/net/pr/vol1/ProteomicsResource/search/ProteomicsResource/2012/20120801_254_Roberts_OystersAcidification/database/oyster.v9.glean.final.rename.gff.pep&Pep=AGEGLQNGMANEINEFMVDTR+AIGALVDAVGPGLCPDWEDWNPK+AKIEGQGKPSGYHEQASVVVETVTK+ASLSVSCLDVDLKPVPIEVLDK+ASLSVSCLDVDLKPVPIEVLDKK+AVVNNPSGVK+CVDNGDGTCTVGYVPTAPGEYNVSVK+D…	1	33.7	58	63	1.13	CGI_10003521		3016	Y	1	4	QNPDGTFGATYVPTMPGEYTVEVTHCDKPLEESPFK	http://regis-web.systemsbiology.net/tpp/cgi-bin/peptidexml_html2.pl?PepMass=4040.8448&StdPep=QNPDGTFGATYVPTMPGEYTVEVTHCDKPLEESPFK&MassError=0.5&xslt=xsltproc&cgi-bin=/tpp/cgi-bin/&ratioType=-1&Ref=4_QNPDGTFGATYVPTMPGEYTVEVTHCDKPLEESPFK&Infile=/net/pr/vol1/ProteomicsResource/search/ProteomicsResource/2012/20120801_254_Roberts_OystersAcidification/20120821_OT1/v9/interact-20120821_101B_2_01.pep.xml	0.9991	0.997	2	9	1	d
50	1	CGI_10003521	http://regis-web.systemsbiology.net/tpp/cgi-bin/comet-fastadb.cgi?Ref=CGI_10003521&Db=/net/pr/vol1/ProteomicsResource/search/ProteomicsResource/2012/20120801_254_Roberts_OystersAcidification/database/oyster.v9.glean.final.rename.gff.pep&Pep=AGEGLQNGMANEINEFMVDTR+AIGALVDAVGPGLCPDWEDWNPK+AKIEGQGKPSGYHEQASVVVETVTK+ASLSVSCLDVDLKPVPIEVLDK+ASLSVSCLDVDLKPVPIEVLDKK+AVVNNPSGVK+CVDNGDGTCTVGYVPTAPGEYNVSVK+D…	1	33.7	58	63	1.13	CGI_10003521		3016	Y	1	3	HTITITWGGVQIPNSPFR	http://regis-web.systemsbiology.net/tpp/cgi-bin/peptidexml_html2.pl?PepMass=2023.0639&StdPep=&MassError=0.5&xslt=xsltproc&cgi-bin=/tpp/cgi-bin/&ratioType=-1&Ref=3_HTITITWGGVQIPNSPFR&Infile=/net/pr/vol1/ProteomicsResource/search/ProteomicsResource/2012/20120801_254_Roberts_OystersAcidification/20120821_OT1/v9/interact-20120821_101B_2_01.pep.xml	0.999	0.9968	2	9	1
50	1	CGI_10003521	http://regis-web.systemsbiology.net/tpp/cgi-bin/comet-fastadb.cgi?Ref=CGI_10003521&Db=/net/pr/vol1/ProteomicsResource/search/ProteomicsResource/2012/20120801_254_Roberts_OystersAcidification/database/oyster.v9.glean.final.rename.gff.pep&Pep=AGEGLQNGMANEINEFMVDTR+AIGALVDAVGPGLCPDWEDWNPK+AKIEGQGKPSGYHEQASVVVETVTK+ASLSVSCLDVDLKPVPIEVLDK+ASLSVSCLDVDLKPVPIEVLDKK+AVVNNPSGVK+CVDNGDGTCTVGYVPTAPGEYNVSVK+D…	1	33.7	58	63	1.13	CGI_10003521		3016	Y	1	3	KPLAEADLSGVK	http://regis-web.systemsbiology.net/tpp/cgi-bin/peptidexml_html2.pl?PepMass=1226.6870&StdPep=&MassError=0.5&xslt=xsltproc&cgi-bin=/tpp/cgi-bin/&ratioType=-1&Ref=3_KPLAEADLSGVK&Infile=/net/pr/vol1/ProteomicsResource/search/ProteomicsResource/2012/20120801_254_Roberts_OystersAcidification/20120821_OT1/v9/interact-20120821_101B_2_01.pep.xml	0.9971	0.9908	2	9	1
50	1	CGI_10003521	http://regis-web.systemsbiology.net/tpp/cgi-bin/comet-fastadb.cgi?Ref=CGI_10003521&Db=/net/pr/vol1/ProteomicsResource/search/ProteomicsResource/2012/20120801_254_Roberts_OystersAcidification/database/oyster.v9.glean.final.rename.gff.pep&Pep=AGEGLQNGMANEINEFMVDTR+AIGALVDAVGPGLCPDWEDWNPK+AKIEGQGKPSGYHEQASVVVETVTK+ASLSVSCLDVDLKPVPIEVLDK+ASLSVSCLDVDLKPVPIEVLDKK+AVVNNPSGVK+CVDNGDGTCTVGYVPTAPGEYNVSVK+D…	1	33.7	58	63	1.13	CGI_10003521		3016	Y	1	3	QNPDGTVAVTYYPTEQGEYTISVTYDDKPIK	http://regis-web.systemsbiology.net/tpp/cgi-bin/peptidexml_html2.pl?PepMass=3491.6620&StdPep=&MassError=0.5&xslt=xsltproc&cgi-bin=/tpp/cgi-bin/&ratioType=-1&Ref=3_QNPDGTVAVTYYPTEQGEYTISVTYDDKPIK&Infile=/net/pr/vol1/ProteomicsResource/search/ProteomicsResource/2012/20120801_254_Roberts_OystersAcidification/20120821_OT1/v9/interact-20120821_101B_2_01.pep.xml	0.9949	0.9836	2	9	1
50	1	CGI_10003521	http://regis-web.systemsbiology.net/tpp/cgi-bin/comet-fastadb.cgi?Ref=CGI_10003521&Db=/net/pr/vol1/ProteomicsResource/search/ProteomicsResource/2012/20120801_254_Roberts_OystersAcidification/database/oyster.v9.glean.final.rename.gff.pep&Pep=AGEGLQNGMANEINEFMVDTR+AIGALVDAVGPGLCPDWEDWNPK+AKIEGQGKPSGYHEQASVVVETVTK+ASLSVSCLDVDLKPVPIEVLDK+ASLSVSCLDVDLKPVPIEVLDKK+AVVNNPSGVK+CVDNGDGTCTVGYVPTAPGEYNVSVK+D…	1	33.7	58	63	1.13	CGI_10003521		3016	Y	1	2	IPVGPIFNFVSAYVVM[147]PSGK	http://regis-web.systemsbiology.net/tpp/cgi-bin/peptidexml_html2.pl?PepMass=2137.1281&StdPep=IPVGPIFNFVSAYVVM[147]PSGK&MassError=0.5&xslt=xsltproc&cgi-bin=/tpp/cgi-bin/&ratioType=-1&Ref=2_IPVGPIFNFVSAYVVMPSGK&Infile=/net/pr/vol1/ProteomicsResource/search/ProteomicsResource/2012/20120801_254_Roberts_OystersAcidification/20120821_OT1/v9/interact-20120821_101B_2_01.pep.xml	0.9948	0.9835	2	9	1	b
50	1	CGI_10003521	http://regis-web.systemsbiology.net/tpp/cgi-bin/comet-fastadb.cgi?Ref=CGI_10003521&Db=/net/pr/vol1/ProteomicsResource/search/ProteomicsResource/2012/20120801_254_Roberts_OystersAcidification/database/oyster.v9.glean.final.rename.gff.pep&Pep=AGEGLQNGMANEINEFMVDTR+AIGALVDAVGPGLCPDWEDWNPK+AKIEGQGKPSGYHEQASVVVETVTK+ASLSVSCLDVDLKPVPIEVLDK+ASLSVSCLDVDLKPVPIEVLDKK+AVVNNPSGVK+CVDNGDGTCTVGYVPTAPGEYNVSVK+D…	1	33.7	58	63	1.13	CGI_10003521		3016	Y	1	3	SDEHVPGSPFNVSVGGEPSSR	http://regis-web.systemsbiology.net/tpp/cgi-bin/peptidexml_html2.pl?PepMass=2139.9821&StdPep=&MassError=0.5&xslt=xsltproc&cgi-bin=/tpp/cgi-bin/&ratioType=-1&Ref=3_SDEHVPGSPFNVSVGGEPSSR&Infile=/net/pr/vol1/ProteomicsResource/search/ProteomicsResource/2012/20120801_254_Roberts_OystersAcidification/20120821_OT1/v9/interact-20120821_101B_2_01.pep.xml	0.9897	0.9675	1	9	1	c
50	1	CGI_10003521	http://regis-web.systemsbiology.net/tpp/cgi-bin/comet-fastadb.cgi?Ref=CGI_10003521&Db=/net/pr/vol1/ProteomicsResource/search/ProteomicsResource/2012/20120801_254_Roberts_OystersAcidification/database/oyster.v9.glean.final.rename.gff.pep&Pep=AGEGLQNGMANEINEFMVDTR+AIGALVDAVGPGLCPDWEDWNPK+AKIEGQGKPSGYHEQASVVVETVTK+ASLSVSCLDVDLKPVPIEVLDK+ASLSVSCLDVDLKPVPIEVLDKK+AVVNNPSGVK+CVDNGDGTCTVGYVPTAPGEYNVSVK+D…	1	33.7	58	63	1.13	CGI_10003521		3016	Y	1	2	YGEGLTTGLAM[147]QPATFTVDTR	http://regis-web.systemsbiology.net/tpp/cgi-bin/peptidexml_html2.pl?PepMass=2244.0732&StdPep=YGEGLTTGLAM[147]QPATFTVDTR&MassError=0.5&xslt=xsltproc&cgi-bin=/tpp/cgi-bin/&ratioType=-1&Ref=2_YGEGLTTGLAMQPATFTVDTR&Infile=/net/pr/vol1/ProteomicsResource/search/ProteomicsResource/2012/20120801_254_Roberts_OystersAcidification/20120821_OT1/v9/interact-20120821_101B_2_01.pep.xml	0.9868	0.9585	1	9	1
50	1	CGI_10003521	http://regis-web.systemsbiology.net/tpp/cgi-bin/comet-fastadb.cgi?Ref=CGI_10003521&Db=/net/pr/vol1/ProteomicsResource/search/ProteomicsResource/2012/20120801_254_Roberts_OystersAcidification/database/oyster.v9.glean.final.rename.gff.pep&Pep=AGEGLQNGMANEINEFMVDTR+AIGALVDAVGPGLCPDWEDWNPK+AKIEGQGKPSGYHEQASVVVETVTK+ASLSVSCLDVDLKPVPIEVLDK+ASLSVSCLDVDLKPVPIEVLDKK+AVVNNPSGVK+CVDNGDGTCTVGYVPTAPGEYNVSVK+D…	1	33.7	58	63	1.13	CGI_10003521		3016	Y	1	2	CVDNGDGTCTVGYVPTAPGEYNVSVK	http://regis-web.systemsbiology.net/tpp/cgi-bin/peptidexml_html2.pl?PepMass=2758.2214&StdPep=CVDNGDGTCTVGYVPTAPGEYNVSVK&MassError=0.5&xslt=xsltproc&cgi-bin=/tpp/cgi-bin/&ratioType=-1&Ref=2_CVDNGDGTCTVGYVPTAPGEYNVSVK&Infile=/net/pr/vol1/ProteomicsResource/search/ProteomicsResource/2012/20120801_254_Roberts_OystersAcidification/20120821_OT1/v9/interact-20120821_101B_2_01.pep.xml	0.9826	0.946	2	9	1
50	1	CGI_10003521	http://regis-web.systemsbiology.net/tpp/cgi-bin/comet-fastadb.cgi?Ref=CGI_10003521&Db=/net/pr/vol1/ProteomicsResource/search/ProteomicsResource/2012/20120801_254_Roberts_OystersAcidification/database/oyster.v9.glean.final.rename.gff.pep&Pep=AGEGLQNGMANEINEFMVDTR+AIGALVDAVGPGLCPDWEDWNPK+AKIEGQGKPSGYHEQASVVVETVTK+ASLSVSCLDVDLKPVPIEVLDK+ASLSVSCLDVDLKPVPIEVLDKK+AVVNNPSGVK+CVDNGDGTCTVGYVPTAPGEYNVSVK+D…	1	33.7	58	63	1.13	CGI_10003521		3016	Y	1	3	AKIEGQGKPSGYHEQASVVVETVTK	http://regis-web.systemsbiology.net/tpp/cgi-bin/peptidexml_html2.pl?PepMass=2641.3711&StdPep=&MassError=0.5&xslt=xsltproc&cgi-bin=/tpp/cgi-bin/&ratioType=-1&Ref=3_AKIEGQGKPSGYHEQASVVVETVTK&Infile=/net/pr/vol1/ProteomicsResource/search/ProteomicsResource/2012/20120801_254_Roberts_OystersAcidification/20120821_OT1/v9/interact-20120821_101B_2_01.pep.xml	0.954	0.8654	2	9	1
50	1	CGI_10003521	http://regis-web.systemsbiology.net/tpp/cgi-bin/comet-fastadb.cgi?Ref=CGI_10003521&Db=/net/pr/vol1/ProteomicsResource/search/ProteomicsResource/2012/20120801_254_Roberts_OystersAcidification/database/oyster.v9.glean.final.rename.gff.pep&Pep=AGEGLQNGMANEINEFMVDTR+AIGALVDAVGPGLCPDWEDWNPK+AKIEGQGKPSGYHEQASVVVETVTK+ASLSVSCLDVDLKPVPIEVLDK+ASLSVSCLDVDLKPVPIEVLDKK+AVVNNPSGVK+CVDNGDGTCTVGYVPTAPGEYNVSVK+D…	1	33.7	58	63	1.13	CGI_10003521		3016	Y	1	3	QNPDGTFGATYVPTMPGEYTVEVTHCDKPLEESPFK	http://regis-web.systemsbiology.net/tpp/cgi-bin/peptidexml_html2.pl?PepMass=4040.8448&StdPep=QNPDGTFGATYVPTMPGEYTVEVTHCDKPLEESPFK&MassError=0.5&xslt=xsltproc&cgi-bin=/tpp/cgi-bin/&ratioType=-1&Ref=3_QNPDGTFGATYVPTMPGEYTVEVTHCDKPLEESPFK&Infile=/net/pr/vol1/ProteomicsResource/search/ProteomicsResource/2012/20120801_254_Roberts_OystersAcidification/20120821_OT1/v9/interact-20120821_101B_2_01.pep.xml	0.9424	0.8354	2	9	1	d
50	1	CGI_10003521	http://regis-web.systemsbiology.net/tpp/cgi-bin/comet-fastadb.cgi?Ref=CGI_10003521&Db=/net/pr/vol1/ProteomicsResource/search/ProteomicsResource/2012/20120801_254_Roberts_OystersAcidification/database/oyster.v9.glean.final.rename.gff.pep&Pep=AGEGLQNGMANEINEFMVDTR+AIGALVDAVGPGLCPDWEDWNPK+AKIEGQGKPSGYHEQASVVVETVTK+ASLSVSCLDVDLKPVPIEVLDK+ASLSVSCLDVDLKPVPIEVLDKK+AVVNNPSGVK+CVDNGDGTCTVGYVPTAPGEYNVSVK+D…	1	33.7	58	63	1.13	CGI_10003521		3016	Y	1	2	FVVNTCNAGAGALAVTVEGPSK	http://regis-web.systemsbiology.net/tpp/cgi-bin/peptidexml_html2.pl?PepMass=2161.0837&StdPep=FVVNTCNAGAGALAVTVEGPSK&MassError=0.5&xslt=xsltproc&cgi-bin=/tpp/cgi-bin/&ratioType=-1&Ref=2_FVVNTCNAGAGALAVTVEGPSK&Infile=/net/pr/vol1/ProteomicsResource/search/ProteomicsResource/2012/20120801_254_Roberts_OystersAcidification/20120821_OT1/v9/interact-20120821_101B_2_01.pep.xml	0.9124	0.7635	2	9	1
50	1	CGI_10003521	http://regis-web.systemsbiology.net/tpp/cgi-bin/comet-fastadb.cgi?Ref=CGI_10003521&Db=/net/pr/vol1/ProteomicsResource/search/ProteomicsResource/2012/20120801_254_Roberts_OystersAcidification/database/oyster.v9.glean.final.rename.gff.pep&Pep=AGEGLQNGMANEINEFMVDTR+AIGALVDAVGPGLCPDWEDWNPK+AKIEGQGKPSGYHEQASVVVETVTK+ASLSVSCLDVDLKPVPIEVLDK+ASLSVSCLDVDLKPVPIEVLDKK+AVVNNPSGVK+CVDNGDGTCTVGYVPTAPGEYNVSVK+D…	1	33.7	58	63	1.13	CGI_10003521		3016	Y	1	2	DADPGMVTASGDGLR	http://regis-web.systemsbiology.net/tpp/cgi-bin/peptidexml_html2.pl?PepMass=1460.6565&StdPep=&MassError=0.5&xslt=xsltproc&cgi-bin=/tpp/cgi-bin/&ratioType=-1&Ref=2_DADPGMVTASGDGLR&Infile=/net/pr/vol1/ProteomicsResource/search/ProteomicsResource/2012/20120801_254_Roberts_OystersAcidification/20120821_OT1/v9/interact-20120821_101B_2_01.pep.xml	0.2859	0.2859	1	9	1
50	1	CGI_10003521	http://regis-web.systemsbiology.net/tpp/cgi-bin/comet-fastadb.cgi?Ref=CGI_10003521&Db=/net/pr/vol1/ProteomicsResource/search/ProteomicsResource/2012/20120801_254_Roberts_OystersAcidification/database/oyster.v9.glean.final.rename.gff.pep&Pep=AGEGLQNGMANEINEFMVDTR+AIGALVDAVGPGLCPDWEDWNPK+AKIEGQGKPSGYHEQASVVVETVTK+ASLSVSCLDVDLKPVPIEVLDK+ASLSVSCLDVDLKPVPIEVLDKK+AVVNNPSGVK+CVDNGDGTCTVGYVPTAPGEYNVSVK+D…	1	33.7	58	63	1.13	CGI_10003521		3016	Y	1	2	MGAYTINIK	http://regis-web.systemsbiology.net/tpp/cgi-bin/peptidexml_html2.pl?PepMass=1009.5266&StdPep=&MassError=0.5&xslt=xsltproc&cgi-bin=/tpp/cgi-bin/&ratioType=-1&Ref=2_MGAYTINIK&Infile=/net/pr/vol1/ProteomicsResource/search/ProteomicsResource/2012/20120801_254_Roberts_OystersAcidification/20120821_OT1/v9/interact-20120821_101B_2_01.pep.xml	0.2279	0.2279	1	9	1
50	1	CGI_10003521	http://regis-web.systemsbiology.net/tpp/cgi-bin/comet-fastadb.cgi?Ref=CGI_10003521&Db=/net/pr/vol1/ProteomicsResource/search/ProteomicsResource/2012/20120801_254_Roberts_OystersAcidification/database/oyster.v9.glean.final.rename.gff.pep&Pep=AGEGLQNGMANEINEFMVDTR+AIGALVDAVGPGLCPDWEDWNPK+AKIEGQGKPSGYHEQASVVVETVTK+ASLSVSCLDVDLKPVPIEVLDK+ASLSVSCLDVDLKPVPIEVLDKK+AVVNNPSGVK+CVDNGDGTCTVGYVPTAPGEYNVSVK+D…	1	33.7	58	63	1.13	CGI_10003521		3016	Y	1	3	IPVGPIFNFVSAYVVM[147]PSGKK	http://regis-web.systemsbiology.net/tpp/cgi-bin/peptidexml_html2.pl?PepMass=2265.2231&StdPep=IPVGPIFNFVSAYVVM[147]PSGKK&MassError=0.5&xslt=xsltproc&cgi-bin=/tpp/cgi-bin/&ratioType=-1&Ref=3_IPVGPIFNFVSAYVVMPSGKK&Infile=/net/pr/vol1/ProteomicsResource/search/ProteomicsResource/2012/20120801_254_Roberts_OystersAcidification/20120821_OT1/v9/interact-20120821_101B_2_01.pep.xml	0.1341	0.1341	2	9	1
50	1	CGI_10003521	http://regis-web.systemsbiology.net/tpp/cgi-bin/comet-fastadb.cgi?Ref=CGI_10003521&Db=/net/pr/vol1/ProteomicsResource/search/ProteomicsResource/2012/20120801_254_Roberts_OystersAcidification/database/oyster.v9.glean.final.rename.gff.pep&Pep=AGEGLQNGMANEINEFMVDTR+AIGALVDAVGPGLCPDWEDWNPK+AKIEGQGKPSGYHEQASVVVETVTK+ASLSVSCLDVDLKPVPIEVLDK+ASLSVSCLDVDLKPVPIEVLDKK+AVVNNPSGVK+CVDNGDGTCTVGYVPTAPGEYNVSVK+D…	1	33.7	58	63	1.13	CGI_10003521		3016	Y	1	3	DEHIPESPFK	http://regis-web.systemsbiology.net/tpp/cgi-bin/peptidexml_html2.pl?PepMass=1197.5666&StdPep=&MassError=0.5&xslt=xsltproc&cgi-bin=/tpp/cgi-bin/&ratioType=-1&Ref=3_DEHIPESPFK&Infile=/net/pr/vol1/ProteomicsResource/search/ProteomicsResource/2012/20120801_254_Roberts_OystersAcidification/20120821_OT1/v9/interact-20120821_101B_2_01.pep.xml	0.1107	0.1107	1	9	1
50	1	CGI_10003521	http://regis-web.systemsbiology.net/tpp/cgi-bin/comet-fastadb.cgi?Ref=CGI_10003521&Db=/net/pr/vol1/ProteomicsResource/search/ProteomicsResource/2012/20120801_254_Roberts_OystersAcidification/database/oyster.v9.glean.final.rename.gff.pep&Pep=AGEGLQNGMANEINEFMVDTR+AIGALVDAVGPGLCPDWEDWNPK+AKIEGQGKPSGYHEQASVVVETVTK+ASLSVSCLDVDLKPVPIEVLDK+ASLSVSCLDVDLKPVPIEVLDKK+AVVNNPSGVK+CVDNGDGTCTVGYVPTAPGEYNVSVK+D…	1	33.7	58	63	1.13	CGI_10003521		3016	Y	1	2	EAGAGGLSIAVEGPSK	http://regis-web.systemsbiology.net/tpp/cgi-bin/peptidexml_html2.pl?PepMass=1441.7412&StdPep=&MassError=0.5&xslt=xsltproc&cgi-bin=/tpp/cgi-bin/&ratioType=-1&Ref=2_EAGAGGLSIAVEGPSK&Infile=/net/pr/vol1/ProteomicsResource/search/ProteomicsResource/2012/20120801_254_Roberts_OystersAcidification/20120821_OT1/v9/interact-20120821_101B_2_01.pep.xml	0.0806	0.0806	2	9	1
51	1	CGI_10003535,CGI_10009216	http://regis-web.systemsbiology.net/tpp/cgi-bin/comet-fastadb.cgi?Ref=CGI_10003535&Db=/net/pr/vol1/ProteomicsResource/search/ProteomicsResource/2012/20120801_254_Roberts_OystersAcidification/database/oyster.v9.glean.final.rename.gff.pep&Pep=DHPGQNTSCLDDFDR+TWTLCGTPEYLAPEIILSK,http://regis-web.systemsbiology.net/tpp/cgi-bin/comet-fastadb.cgi?Ref=CGI_10009216&Db=/net/pr/vol1/ProteomicsResource/sear…	1	10.1	2	2	0.04	CGI_10003535,CGI_10009216	;	354;	Y	1	2	TWTLCGTPEYLAPEIILSK	http://regis-web.systemsbiology.net/tpp/cgi-bin/peptidexml_html2.pl?PepMass=2191.1235&StdPep=TWTLCGTPEYLAPEIILSK&MassError=0.5&xslt=xsltproc&cgi-bin=/tpp/cgi-bin/&ratioType=-1&Ref=2_TWTLCGTPEYLAPEIILSK&Infile=/net/pr/vol1/ProteomicsResource/search/ProteomicsResource/2012/20120801_254_Roberts_OystersAcidification/20120821_OT1/v9/interact-20120821_101B_2_01.pep.xml	0.9992	0.999	2	2	1
51	1	CGI_10003535,CGI_10009216	http://regis-web.systemsbiology.net/tpp/cgi-bin/comet-fastadb.cgi?Ref=CGI_10003535&Db=/net/pr/vol1/ProteomicsResource/search/ProteomicsResource/2012/20120801_254_Roberts_OystersAcidification/database/oyster.v9.glean.final.rename.gff.pep&Pep=DHPGQNTSCLDDFDR+TWTLCGTPEYLAPEIILSK,http://regis-web.systemsbiology.net/tpp/cgi-bin/comet-fastadb.cgi?Ref=CGI_10009216&Db=/net/pr/vol1/ProteomicsResource/sear…	1	10.1	2	2	0.04	CGI_10003535,CGI_10009216	;	354;	Y	1	2	DHPGQNTSCLDDFDR	http://regis-web.systemsbiology.net/tpp/cgi-bin/peptidexml_html2.pl?PepMass=1775.7169&StdPep=DHPGQNTSCLDDFDR&MassError=0.5&xslt=xsltproc&cgi-bin=/tpp/cgi-bin/&ratioType=-1&Ref=2_DHPGQNTSCLDDFDR&Infile=/net/pr/vol1/ProteomicsResource/search/ProteomicsResource/2012/20120801_254_Roberts_OystersAcidification/20120821_OT1/v9/interact-20120821_101B_2_01.pep.xml	0.9991	0.9989	1	2	1
52	1	CGI_10003539	http://regis-web.systemsbiology.net/tpp/cgi-bin/comet-fastadb.cgi?Ref=CGI_10003539&Db=/net/pr/vol1/ProteomicsResource/search/ProteomicsResource/2012/20120801_254_Roberts_OystersAcidification/database/oyster.v9.glean.final.rename.gff.pep&Pep=DLGAKPDIDGFLVGGASLKPDFVQIVNAR+QTQAIIENITADQWPNVVLAYEPVWAIGTGK+TATPEQAQEVHEK	1	42.9	5	5	0.09	CGI_10003539		170	Y	1	2	TATPEQAQEVHEK	http://regis-web.systemsbiology.net/tpp/cgi-bin/peptidexml_html2.pl?PepMass=1466.7001&StdPep=&MassError=0.5&xslt=xsltproc&cgi-bin=/tpp/cgi-bin/&ratioType=-1&Ref=2_TATPEQAQEVHEK&Infile=/net/pr/vol1/ProteomicsResource/search/ProteomicsResource/2012/20120801_254_Roberts_OystersAcidification/20120821_OT1/v9/interact-20120821_101B_2_01.pep.xml	0.9997	0.999	2	5	1	b
52	1	CGI_10003539	http://regis-web.systemsbiology.net/tpp/cgi-bin/comet-fastadb.cgi?Ref=CGI_10003539&Db=/net/pr/vol1/ProteomicsResource/search/ProteomicsResource/2012/20120801_254_Roberts_OystersAcidification/database/oyster.v9.glean.final.rename.gff.pep&Pep=DLGAKPDIDGFLVGGASLKPDFVQIVNAR+QTQAIIENITADQWPNVVLAYEPVWAIGTGK+TATPEQAQEVHEK	1	42.9	5	5	0.09	CGI_10003539		170	Y	1	3	DLGAKPDIDGFLVGGASLKPDFVQIVNAR	http://regis-web.systemsbiology.net/tpp/cgi-bin/peptidexml_html2.pl?PepMass=3011.6080&StdPep=&MassError=0.5&xslt=xsltproc&cgi-bin=/tpp/cgi-bin/&ratioType=-1&Ref=3_DLGAKPDIDGFLVGGASLKPDFVQIVNAR&Infile=/net/pr/vol1/ProteomicsResource/search/ProteomicsResource/2012/20120801_254_Roberts_OystersAcidification/20120821_OT1/v9/interact-20120821_101B_2_01.pep.xml	0.9997	0.999	2	5	1	a
52	1	CGI_10003539	http://regis-web.systemsbiology.net/tpp/cgi-bin/comet-fastadb.cgi?Ref=CGI_10003539&Db=/net/pr/vol1/ProteomicsResource/search/ProteomicsResource/2012/20120801_254_Roberts_OystersAcidification/database/oyster.v9.glean.final.rename.gff.pep&Pep=DLGAKPDIDGFLVGGASLKPDFVQIVNAR+QTQAIIENITADQWPNVVLAYEPVWAIGTGK+TATPEQAQEVHEK	1	42.9	5	5	0.09	CGI_10003539		170	Y	1	4	DLGAKPDIDGFLVGGASLKPDFVQIVNAR	http://regis-web.systemsbiology.net/tpp/cgi-bin/peptidexml_html2.pl?PepMass=3011.6080&StdPep=&MassError=0.5&xslt=xsltproc&cgi-bin=/tpp/cgi-bin/&ratioType=-1&Ref=4_DLGAKPDIDGFLVGGASLKPDFVQIVNAR&Infile=/net/pr/vol1/ProteomicsResource/search/ProteomicsResource/2012/20120801_254_Roberts_OystersAcidification/20120821_OT1/v9/interact-20120821_101B_2_01.pep.xml	0.9997	0.999	2	5	1	a
52	1	CGI_10003539	http://regis-web.systemsbiology.net/tpp/cgi-bin/comet-fastadb.cgi?Ref=CGI_10003539&Db=/net/pr/vol1/ProteomicsResource/search/ProteomicsResource/2012/20120801_254_Roberts_OystersAcidification/database/oyster.v9.glean.final.rename.gff.pep&Pep=DLGAKPDIDGFLVGGASLKPDFVQIVNAR+QTQAIIENITADQWPNVVLAYEPVWAIGTGK+TATPEQAQEVHEK	1	42.9	5	5	0.09	CGI_10003539		170	Y	1	3	TATPEQAQEVHEK	http://regis-web.systemsbiology.net/tpp/cgi-bin/peptidexml_html2.pl?PepMass=1466.7001&StdPep=&MassError=0.5&xslt=xsltproc&cgi-bin=/tpp/cgi-bin/&ratioType=-1&Ref=3_TATPEQAQEVHEK&Infile=/net/pr/vol1/ProteomicsResource/search/ProteomicsResource/2012/20120801_254_Roberts_OystersAcidification/20120821_OT1/v9/interact-20120821_101B_2_01.pep.xml	0.9984	0.995	2	5	1	b
52	1	CGI_10003539	http://regis-web.systemsbiology.net/tpp/cgi-bin/comet-fastadb.cgi?Ref=CGI_10003539&Db=/net/pr/vol1/ProteomicsResource/search/ProteomicsResource/2012/20120801_254_Roberts_OystersAcidification/database/oyster.v9.glean.final.rename.gff.pep&Pep=DLGAKPDIDGFLVGGASLKPDFVQIVNAR+QTQAIIENITADQWPNVVLAYEPVWAIGTGK+TATPEQAQEVHEK	1	42.9	5	5	0.09	CGI_10003539		170	Y	1	2	QTQAIIENITADQWPNVVLAYEPVWAIGTGK	http://regis-web.systemsbiology.net/tpp/cgi-bin/peptidexml_html2.pl?PepMass=3424.7667&StdPep=&MassError=0.5&xslt=xsltproc&cgi-bin=/tpp/cgi-bin/&ratioType=-1&Ref=2_QTQAIIENITADQWPNVVLAYEPVWAIGTGK&Infile=/net/pr/vol1/ProteomicsResource/search/ProteomicsResource/2012/20120801_254_Roberts_OystersAcidification/20120821_OT1/v9/interact-20120821_101B_2_01.pep.xml	0.9824	0.9464	2	5	1
53	1	CGI_10003593	http://regis-web.systemsbiology.net/tpp/cgi-bin/comet-fastadb.cgi?Ref=CGI_10003593&Db=/net/pr/vol1/ProteomicsResource/search/ProteomicsResource/2012/20120801_254_Roberts_OystersAcidification/database/oyster.v9.glean.final.rename.gff.pep&Pep=FAEKPCLFSEGTSR+NALYSNAAVTCGTPGTFVK+SPGQLYTDEEFPLWVAMGK	1	12	3	3	0.06	CGI_10003593		434	Y	1	2	SPGQLYTDEEFPLWVAMGK	http://regis-web.systemsbiology.net/tpp/cgi-bin/peptidexml_html2.pl?PepMass=2167.0296&StdPep=&MassError=0.5&xslt=xsltproc&cgi-bin=/tpp/cgi-bin/&ratioType=-1&Ref=2_SPGQLYTDEEFPLWVAMGK&Infile=/net/pr/vol1/ProteomicsResource/search/ProteomicsResource/2012/20120801_254_Roberts_OystersAcidification/20120821_OT1/v9/interact-20120821_101B_2_01.pep.xml	0.9997	0.999	1	4	1
53	1	CGI_10003593	http://regis-web.systemsbiology.net/tpp/cgi-bin/comet-fastadb.cgi?Ref=CGI_10003593&Db=/net/pr/vol1/ProteomicsResource/search/ProteomicsResource/2012/20120801_254_Roberts_OystersAcidification/database/oyster.v9.glean.final.rename.gff.pep&Pep=FAEKPCLFSEGTSR+NALYSNAAVTCGTPGTFVK+SPGQLYTDEEFPLWVAMGK	1	12	3	3	0.06	CGI_10003593		434	Y	1	2	NALYSNAAVTCGTPGTFVK	http://regis-web.systemsbiology.net/tpp/cgi-bin/peptidexml_html2.pl?PepMass=1969.9567&StdPep=NALYSNAAVTCGTPGTFVK&MassError=0.5&xslt=xsltproc&cgi-bin=/tpp/cgi-bin/&ratioType=-1&Ref=2_NALYSNAAVTCGTPGTFVK&Infile=/net/pr/vol1/ProteomicsResource/search/ProteomicsResource/2012/20120801_254_Roberts_OystersAcidification/20120821_OT1/v9/interact-20120821_101B_2_01.pep.xml	0.9994	0.9981	2	4	1
53	1	CGI_10003593	http://regis-web.systemsbiology.net/tpp/cgi-bin/comet-fastadb.cgi?Ref=CGI_10003593&Db=/net/pr/vol1/ProteomicsResource/search/ProteomicsResource/2012/20120801_254_Roberts_OystersAcidification/database/oyster.v9.glean.final.rename.gff.pep&Pep=FAEKPCLFSEGTSR+NALYSNAAVTCGTPGTFVK+SPGQLYTDEEFPLWVAMGK	1	12	3	3	0.06	CGI_10003593		434	Y	1	3	FAEKPCLFSEGTSR	http://regis-web.systemsbiology.net/tpp/cgi-bin/peptidexml_html2.pl?PepMass=1627.7664&StdPep=FAEKPCLFSEGTSR&MassError=0.5&xslt=xsltproc&cgi-bin=/tpp/cgi-bin/&ratioType=-1&Ref=3_FAEKPCLFSEGTSR&Infile=/net/pr/vol1/ProteomicsResource/search/ProteomicsResource/2012/20120801_254_Roberts_OystersAcidification/20120821_OT1/v9/interact-20120821_101B_2_01.pep.xml	0.9972	0.9913	1	4	1
54	1	CGI_10003625	http://regis-web.systemsbiology.net/tpp/cgi-bin/comet-fastadb.cgi?Ref=CGI_10003625&Db=/net/pr/vol1/ProteomicsResource/search/ProteomicsResource/2012/20120801_254_Roberts_OystersAcidification/database/oyster.v9.glean.final.rename.gff.pep&Pep=ISPLIVAINSFHFELSK+SHIGLVDFLLK+SNEFFHLVPMR+VNICEALLK	1	2.2	4	4	0.06	CGI_10003625		2192	Y	1	2	SHIGLVDFLLK	http://regis-web.systemsbiology.net/tpp/cgi-bin/peptidexml_html2.pl?PepMass=1240.7179&StdPep=&MassError=0.5&xslt=xsltproc&cgi-bin=/tpp/cgi-bin/&ratioType=-1&Ref=2_SHIGLVDFLLK&Infile=/net/pr/vol1/ProteomicsResource/search/ProteomicsResource/2012/20120801_254_Roberts_OystersAcidification/20120821_OT1/v9/interact-20120821_101B_2_01.pep.xml	0.9997	0.999	2	4	1
54	1	CGI_10003625	http://regis-web.systemsbiology.net/tpp/cgi-bin/comet-fastadb.cgi?Ref=CGI_10003625&Db=/net/pr/vol1/ProteomicsResource/search/ProteomicsResource/2012/20120801_254_Roberts_OystersAcidification/database/oyster.v9.glean.final.rename.gff.pep&Pep=ISPLIVAINSFHFELSK+SHIGLVDFLLK+SNEFFHLVPMR+VNICEALLK	1	2.2	4	4	0.06	CGI_10003625		2192	Y	1	3	SNEFFHLVPMR	http://regis-web.systemsbiology.net/tpp/cgi-bin/peptidexml_html2.pl?PepMass=1375.6707&StdPep=&MassError=0.5&xslt=xsltproc&cgi-bin=/tpp/cgi-bin/&ratioType=-1&Ref=3_SNEFFHLVPMR&Infile=/net/pr/vol1/ProteomicsResource/search/ProteomicsResource/2012/20120801_254_Roberts_OystersAcidification/20120821_OT1/v9/interact-20120821_101B_2_01.pep.xml	0.9997	0.999	1	4	1
54	1	CGI_10003625	http://regis-web.systemsbiology.net/tpp/cgi-bin/comet-fastadb.cgi?Ref=CGI_10003625&Db=/net/pr/vol1/ProteomicsResource/search/ProteomicsResource/2012/20120801_254_Roberts_OystersAcidification/database/oyster.v9.glean.final.rename.gff.pep&Pep=ISPLIVAINSFHFELSK+SHIGLVDFLLK+SNEFFHLVPMR+VNICEALLK	1	2.2	4	4	0.06	CGI_10003625		2192	Y	1	2	VNICEALLK	http://regis-web.systemsbiology.net/tpp/cgi-bin/peptidexml_html2.pl?PepMass=1058.5794&StdPep=VNICEALLK&MassError=0.5&xslt=xsltproc&cgi-bin=/tpp/cgi-bin/&ratioType=-1&Ref=2_VNICEALLK&Infile=/net/pr/vol1/ProteomicsResource/search/ProteomicsResource/2012/20120801_254_Roberts_OystersAcidification/20120821_OT1/v9/interact-20120821_101B_2_01.pep.xml	0.9989	0.9966	2	4	1
54	1	CGI_10003625	http://regis-web.systemsbiology.net/tpp/cgi-bin/comet-fastadb.cgi?Ref=CGI_10003625&Db=/net/pr/vol1/ProteomicsResource/search/ProteomicsResource/2012/20120801_254_Roberts_OystersAcidification/database/oyster.v9.glean.final.rename.gff.pep&Pep=ISPLIVAINSFHFELSK+SHIGLVDFLLK+SNEFFHLVPMR+VNICEALLK	1	2.2	4	4	0.06	CGI_10003625		2192	Y	1	2	ISPLIVAINSFHFELSK	http://regis-web.systemsbiology.net/tpp/cgi-bin/peptidexml_html2.pl?PepMass=1914.0615&StdPep=&MassError=0.5&xslt=xsltproc&cgi-bin=/tpp/cgi-bin/&ratioType=-1&Ref=2_ISPLIVAINSFHFELSK&Infile=/net/pr/vol1/ProteomicsResource/search/ProteomicsResource/2012/20120801_254_Roberts_OystersAcidification/20120821_OT1/v9/interact-20120821_101B_2_01.pep.xml	0.278	0.278	2	4	1
55	1	CGI_10003633	http://regis-web.systemsbiology.net/tpp/cgi-bin/comet-fastadb.cgi?Ref=CGI_10003633&Db=/net/pr/vol1/ProteomicsResource/search/ProteomicsResource/2012/20120801_254_Roberts_OystersAcidification/database/oyster.v9.glean.final.rename.gff.pep&Pep=IPDPDAEKPEDWDENEPEK+IVDSEATKPDGWLEDENK	1	5.9	3	3	0.06	CGI_10003633		629	Y	1	2	IVDSEATKPDGWLEDENK	http://regis-web.systemsbiology.net/tpp/cgi-bin/peptidexml_html2.pl?PepMass=2044.9589&StdPep=&MassError=0.5&xslt=xsltproc&cgi-bin=/tpp/cgi-bin/&ratioType=-1&Ref=2_IVDSEATKPDGWLEDENK&Infile=/net/pr/vol1/ProteomicsResource/search/ProteomicsResource/2012/20120801_254_Roberts_OystersAcidification/20120821_OT1/v9/interact-20120821_101B_2_01.pep.xml	0.9997	0.999	2	4	1	a
55	1	CGI_10003633	http://regis-web.systemsbiology.net/tpp/cgi-bin/comet-fastadb.cgi?Ref=CGI_10003633&Db=/net/pr/vol1/ProteomicsResource/search/ProteomicsResource/2012/20120801_254_Roberts_OystersAcidification/database/oyster.v9.glean.final.rename.gff.pep&Pep=IPDPDAEKPEDWDENEPEK+IVDSEATKPDGWLEDENK	1	5.9	3	3	0.06	CGI_10003633		629	Y	1	3	IVDSEATKPDGWLEDENK	http://regis-web.systemsbiology.net/tpp/cgi-bin/peptidexml_html2.pl?PepMass=2044.9589&StdPep=&MassError=0.5&xslt=xsltproc&cgi-bin=/tpp/cgi-bin/&ratioType=-1&Ref=3_IVDSEATKPDGWLEDENK&Infile=/net/pr/vol1/ProteomicsResource/search/ProteomicsResource/2012/20120801_254_Roberts_OystersAcidification/20120821_OT1/v9/interact-20120821_101B_2_01.pep.xml	0.9997	0.999	2	4	1	a
55	1	CGI_10003633	http://regis-web.systemsbiology.net/tpp/cgi-bin/comet-fastadb.cgi?Ref=CGI_10003633&Db=/net/pr/vol1/ProteomicsResource/search/ProteomicsResource/2012/20120801_254_Roberts_OystersAcidification/database/oyster.v9.glean.final.rename.gff.pep&Pep=IPDPDAEKPEDWDENEPEK+IVDSEATKPDGWLEDENK	1	5.9	3	3	0.06	CGI_10003633		629	Y	1	3	IPDPDAEKPEDWDENEPEK	http://regis-web.systemsbiology.net/tpp/cgi-bin/peptidexml_html2.pl?PepMass=2251.9757&StdPep=&MassError=0.5&xslt=xsltproc&cgi-bin=/tpp/cgi-bin/&ratioType=-1&Ref=3_IPDPDAEKPEDWDENEPEK&Infile=/net/pr/vol1/ProteomicsResource/search/ProteomicsResource/2012/20120801_254_Roberts_OystersAcidification/20120821_OT1/v9/interact-20120821_101B_2_01.pep.xml	0.9983	0.9947	2	4	1
56	1	CGI_10003671	http://regis-web.systemsbiology.net/tpp/cgi-bin/comet-fastadb.cgi?Ref=CGI_10003671&Db=/net/pr/vol1/ProteomicsResource/search/ProteomicsResource/2012/20120801_254_Roberts_OystersAcidification/database/oyster.v9.glean.final.rename.gff.pep&Pep=AESSDVANAVLDGADCVMLSGETAK+AGKPVICATQMLESMVK+GCNLPGIAVDLPAVSTK+IDDGLISVIVK+PLAIALDTK	1	16.4	5	5	0.07	CGI_10003671		482	N	0.5	2	AESSDVANAVLDGADCVMLSGETAK	http://regis-web.systemsbiology.net/tpp/cgi-bin/peptidexml_html2.pl?PepMass=2509.1312&StdPep=AESSDVANAVLDGADCVMLSGETAK&MassError=0.5&xslt=xsltproc&cgi-bin=/tpp/cgi-bin/&ratioType=-1&Ref=2_AESSDVANAVLDGADCVMLSGETAK&Infile=/net/pr/vol1/ProteomicsResource/search/ProteomicsResource/2012/20120801_254_Roberts_OystersAcidification/20120821_OT1/v9/interact-20120821_101B_2_01.pep.xml	0.9997	0.999	2	5	1
56	1	CGI_10003671	http://regis-web.systemsbiology.net/tpp/cgi-bin/comet-fastadb.cgi?Ref=CGI_10003671&Db=/net/pr/vol1/ProteomicsResource/search/ProteomicsResource/2012/20120801_254_Roberts_OystersAcidification/database/oyster.v9.glean.final.rename.gff.pep&Pep=AESSDVANAVLDGADCVMLSGETAK+AGKPVICATQMLESMVK+GCNLPGIAVDLPAVSTK+IDDGLISVIVK+PLAIALDTK	1	16.4	5	5	0.07	CGI_10003671		482	Y	1	2	GCNLPGIAVDLPAVSTK	http://regis-web.systemsbiology.net/tpp/cgi-bin/peptidexml_html2.pl?PepMass=1710.8974&StdPep=GCNLPGIAVDLPAVSTK&MassError=0.5&xslt=xsltproc&cgi-bin=/tpp/cgi-bin/&ratioType=-1&Ref=2_GCNLPGIAVDLPAVSTK&Infile=/net/pr/vol1/ProteomicsResource/search/ProteomicsResource/2012/20120801_254_Roberts_OystersAcidification/20120821_OT1/v9/interact-20120821_101B_2_01.pep.xml	0.9997	0.999	2	4	1
56	1	CGI_10003671	http://regis-web.systemsbiology.net/tpp/cgi-bin/comet-fastadb.cgi?Ref=CGI_10003671&Db=/net/pr/vol1/ProteomicsResource/search/ProteomicsResource/2012/20120801_254_Roberts_OystersAcidification/database/oyster.v9.glean.final.rename.gff.pep&Pep=AESSDVANAVLDGADCVMLSGETAK+AGKPVICATQMLESMVK+GCNLPGIAVDLPAVSTK+IDDGLISVIVK+PLAIALDTK	1	16.4	5	5	0.07	CGI_10003671		482	Y	1	2	IDDGLISVIVK	http://regis-web.systemsbiology.net/tpp/cgi-bin/peptidexml_html2.pl?PepMass=1170.6860&StdPep=&MassError=0.5&xslt=xsltproc&cgi-bin=/tpp/cgi-bin/&ratioType=-1&Ref=2_IDDGLISVIVK&Infile=/net/pr/vol1/ProteomicsResource/search/ProteomicsResource/2012/20120801_254_Roberts_OystersAcidification/20120821_OT1/v9/interact-20120821_101B_2_01.pep.xml	0.9996	0.9988	1	4	1
56	1	CGI_10003671	http://regis-web.systemsbiology.net/tpp/cgi-bin/comet-fastadb.cgi?Ref=CGI_10003671&Db=/net/pr/vol1/ProteomicsResource/search/ProteomicsResource/2012/20120801_254_Roberts_OystersAcidification/database/oyster.v9.glean.final.rename.gff.pep&Pep=AESSDVANAVLDGADCVMLSGETAK+AGKPVICATQMLESMVK+GCNLPGIAVDLPAVSTK+IDDGLISVIVK+PLAIALDTK	1	16.4	5	5	0.07	CGI_10003671		482	Y	1	2	PLAIALDTK	http://regis-web.systemsbiology.net/tpp/cgi-bin/peptidexml_html2.pl?PepMass=940.5593&StdPep=&MassError=0.5&xslt=xsltproc&cgi-bin=/tpp/cgi-bin/&ratioType=-1&Ref=2_PLAIALDTK&Infile=/net/pr/vol1/ProteomicsResource/search/ProteomicsResource/2012/20120801_254_Roberts_OystersAcidification/20120821_OT1/v9/interact-20120821_101B_2_01.pep.xml	0.9989	0.9965	1	4	1
56	1	CGI_10003671	http://regis-web.systemsbiology.net/tpp/cgi-bin/comet-fastadb.cgi?Ref=CGI_10003671&Db=/net/pr/vol1/ProteomicsResource/search/ProteomicsResource/2012/20120801_254_Roberts_OystersAcidification/database/oyster.v9.glean.final.rename.gff.pep&Pep=AESSDVANAVLDGADCVMLSGETAK+AGKPVICATQMLESMVK+GCNLPGIAVDLPAVSTK+IDDGLISVIVK+PLAIALDTK	1	16.4	5	5	0.07	CGI_10003671		482	N	0.5	2	AGKPVICATQMLESMVK	http://regis-web.systemsbiology.net/tpp/cgi-bin/peptidexml_html2.pl?PepMass=1861.9464&StdPep=AGKPVICATQMLESMVK&MassError=0.5&xslt=xsltproc&cgi-bin=/tpp/cgi-bin/&ratioType=-1&Ref=2_AGKPVICATQMLESMVK&Infile=/net/pr/vol1/ProteomicsResource/search/ProteomicsResource/2012/20120801_254_Roberts_OystersAcidification/20120821_OT1/v9/interact-20120821_101B_2_01.pep.xml	0.9967	0.9898	2	5	1
57	1	CGI_10003697	http://regis-web.systemsbiology.net/tpp/cgi-bin/comet-fastadb.cgi?Ref=CGI_10003697&Db=/net/pr/vol1/ProteomicsResource/search/ProteomicsResource/2012/20120801_254_Roberts_OystersAcidification/database/oyster.v9.glean.final.rename.gff.pep&Pep=DEASFLQKKYPSIASR+ESVNPLGGLTPLDILTAIR+LGIIGVVNR+LQPTNNMVQNLVAIELAYINTK+VVNLTLVDLPGMTK	1	11.6	4	4	0.08	CGI_10003697		688	Y	1	2	VVNLTLVDLPGMTK	http://regis-web.systemsbiology.net/tpp/cgi-bin/peptidexml_html2.pl?PepMass=1498.8429&StdPep=&MassError=0.5&xslt=xsltproc&cgi-bin=/tpp/cgi-bin/&ratioType=-1&Ref=2_VVNLTLVDLPGMTK&Infile=/net/pr/vol1/ProteomicsResource/search/ProteomicsResource/2012/20120801_254_Roberts_OystersAcidification/20120821_OT1/v9/interact-20120821_101B_2_01.pep.xml	0.9997	0.999	2	5	1
57	1	CGI_10003697	http://regis-web.systemsbiology.net/tpp/cgi-bin/comet-fastadb.cgi?Ref=CGI_10003697&Db=/net/pr/vol1/ProteomicsResource/search/ProteomicsResource/2012/20120801_254_Roberts_OystersAcidification/database/oyster.v9.glean.final.rename.gff.pep&Pep=DEASFLQKKYPSIASR+ESVNPLGGLTPLDILTAIR+LGIIGVVNR+LQPTNNMVQNLVAIELAYINTK+VVNLTLVDLPGMTK	1	11.6	4	4	0.08	CGI_10003697		688	Y	1	2	LGIIGVVNR	http://regis-web.systemsbiology.net/tpp/cgi-bin/peptidexml_html2.pl?PepMass=939.5865&StdPep=&MassError=0.5&xslt=xsltproc&cgi-bin=/tpp/cgi-bin/&ratioType=-1&Ref=2_LGIIGVVNR&Infile=/net/pr/vol1/ProteomicsResource/search/ProteomicsResource/2012/20120801_254_Roberts_OystersAcidification/20120821_OT1/v9/interact-20120821_101B_2_01.pep.xml	0.9995	0.9985	2	5	1
57	1	CGI_10003697	http://regis-web.systemsbiology.net/tpp/cgi-bin/comet-fastadb.cgi?Ref=CGI_10003697&Db=/net/pr/vol1/ProteomicsResource/search/ProteomicsResource/2012/20120801_254_Roberts_OystersAcidification/database/oyster.v9.glean.final.rename.gff.pep&Pep=DEASFLQKKYPSIASR+ESVNPLGGLTPLDILTAIR+LGIIGVVNR+LQPTNNMVQNLVAIELAYINTK+VVNLTLVDLPGMTK	1	11.6	4	4	0.08	CGI_10003697		688	Y	1	2	LQPTNNMVQNLVAIELAYINTK	http://regis-web.systemsbiology.net/tpp/cgi-bin/peptidexml_html2.pl?PepMass=2486.3203&StdPep=&MassError=0.5&xslt=xsltproc&cgi-bin=/tpp/cgi-bin/&ratioType=-1&Ref=2_LQPTNNMVQNLVAIELAYINTK&Infile=/net/pr/vol1/ProteomicsResource/search/ProteomicsResource/2012/20120801_254_Roberts_OystersAcidification/20120821_OT1/v9/interact-20120821_101B_2_01.pep.xml	0.9995	0.9984	2	5	1
57	1	CGI_10003697	http://regis-web.systemsbiology.net/tpp/cgi-bin/comet-fastadb.cgi?Ref=CGI_10003697&Db=/net/pr/vol1/ProteomicsResource/search/ProteomicsResource/2012/20120801_254_Roberts_OystersAcidification/database/oyster.v9.glean.final.rename.gff.pep&Pep=DEASFLQKKYPSIASR+ESVNPLGGLTPLDILTAIR+LGIIGVVNR+LQPTNNMVQNLVAIELAYINTK+VVNLTLVDLPGMTK	1	11.6	4	4	0.08	CGI_10003697		688	Y	1	2	ESVNPLGGLTPLDILTAIR	http://regis-web.systemsbiology.net/tpp/cgi-bin/peptidexml_html2.pl?PepMass=1978.1099&StdPep=&MassError=0.5&xslt=xsltproc&cgi-bin=/tpp/cgi-bin/&ratioType=-1&Ref=2_ESVNPLGGLTPLDILTAIR&Infile=/net/pr/vol1/ProteomicsResource/search/ProteomicsResource/2012/20120801_254_Roberts_OystersAcidification/20120821_OT1/v9/interact-20120821_101B_2_01.pep.xml	0.9994	0.9981	1	5	1
57	1	CGI_10003697	http://regis-web.systemsbiology.net/tpp/cgi-bin/comet-fastadb.cgi?Ref=CGI_10003697&Db=/net/pr/vol1/ProteomicsResource/search/ProteomicsResource/2012/20120801_254_Roberts_OystersAcidification/database/oyster.v9.glean.final.rename.gff.pep&Pep=DEASFLQKKYPSIASR+ESVNPLGGLTPLDILTAIR+LGIIGVVNR+LQPTNNMVQNLVAIELAYINTK+VVNLTLVDLPGMTK	1	11.6	4	4	0.08	CGI_10003697		688	Y	1	3	DEASFLQKKYPSIASR	http://regis-web.systemsbiology.net/tpp/cgi-bin/peptidexml_html2.pl?PepMass=1838.9526&StdPep=&MassError=0.5&xslt=xsltproc&cgi-bin=/tpp/cgi-bin/&ratioType=-1&Ref=3_DEASFLQKKYPSIASR&Infile=/net/pr/vol1/ProteomicsResource/search/ProteomicsResource/2012/20120801_254_Roberts_OystersAcidification/20120821_OT1/v9/interact-20120821_101B_2_01.pep.xml	0.19	0.19	2	5	1
58	1	CGI_10003728	http://regis-web.systemsbiology.net/tpp/cgi-bin/comet-fastadb.cgi?Ref=CGI_10003728&Db=/net/pr/vol1/ProteomicsResource/search/ProteomicsResource/2012/20120801_254_Roberts_OystersAcidification/database/oyster.v9.glean.final.rename.gff.pep&Pep=AAIMEGHVADYFAGR+DCSVMVVGER+DVSFTSPVFHSSNR	1	7.4	3	3	0.04	CGI_10003728		529	Y	1	2	DCSVMVVGER	http://regis-web.systemsbiology.net/tpp/cgi-bin/peptidexml_html2.pl?PepMass=1150.5111&StdPep=DCSVMVVGER&MassError=0.5&xslt=xsltproc&cgi-bin=/tpp/cgi-bin/&ratioType=-1&Ref=2_DCSVMVVGER&Infile=/net/pr/vol1/ProteomicsResource/search/ProteomicsResource/2012/20120801_254_Roberts_OystersAcidification/20120821_OT1/v9/interact-20120821_101B_2_01.pep.xml	0.9995	0.999	2	3	1
58	1	CGI_10003728	http://regis-web.systemsbiology.net/tpp/cgi-bin/comet-fastadb.cgi?Ref=CGI_10003728&Db=/net/pr/vol1/ProteomicsResource/search/ProteomicsResource/2012/20120801_254_Roberts_OystersAcidification/database/oyster.v9.glean.final.rename.gff.pep&Pep=AAIMEGHVADYFAGR+DCSVMVVGER+DVSFTSPVFHSSNR	1	7.4	3	3	0.04	CGI_10003728		529	Y	1	3	AAIMEGHVADYFAGR	http://regis-web.systemsbiology.net/tpp/cgi-bin/peptidexml_html2.pl?PepMass=1606.7562&StdPep=&MassError=0.5&xslt=xsltproc&cgi-bin=/tpp/cgi-bin/&ratioType=-1&Ref=3_AAIMEGHVADYFAGR&Infile=/net/pr/vol1/ProteomicsResource/search/ProteomicsResource/2012/20120801_254_Roberts_OystersAcidification/20120821_OT1/v9/interact-20120821_101B_2_01.pep.xml	0.9991	0.9982	1	3	1
58	1	CGI_10003728	http://regis-web.systemsbiology.net/tpp/cgi-bin/comet-fastadb.cgi?Ref=CGI_10003728&Db=/net/pr/vol1/ProteomicsResource/search/ProteomicsResource/2012/20120801_254_Roberts_OystersAcidification/database/oyster.v9.glean.final.rename.gff.pep&Pep=AAIMEGHVADYFAGR+DCSVMVVGER+DVSFTSPVFHSSNR	1	7.4	3	3	0.04	CGI_10003728		529	Y	1	2	DVSFTSPVFHSSNR	http://regis-web.systemsbiology.net/tpp/cgi-bin/peptidexml_html2.pl?PepMass=1578.7426&StdPep=&MassError=0.5&xslt=xsltproc&cgi-bin=/tpp/cgi-bin/&ratioType=-1&Ref=2_DVSFTSPVFHSSNR&Infile=/net/pr/vol1/ProteomicsResource/search/ProteomicsResource/2012/20120801_254_Roberts_OystersAcidification/20120821_OT1/v9/interact-20120821_101B_2_01.pep.xml	0.3704	0.3704	1	4	1
59	1	CGI_10003765	http://regis-web.systemsbiology.net/tpp/cgi-bin/comet-fastadb.cgi?Ref=CGI_10003765&Db=/net/pr/vol1/ProteomicsResource/search/ProteomicsResource/2012/20120801_254_Roberts_OystersAcidification/database/oyster.v9.glean.final.rename.gff.pep&Pep=DFFATWCGPCK+DVDENEETAAACEISAMPTFHIYK+SEFDSTIK+VDVDENEETAAACEISAMPTFHIYK+YSGVVFIK	1	44.4	6	6	0.1	CGI_10003765		117	Y	1	2	DFFATWCGPCK	http://regis-web.systemsbiology.net/tpp/cgi-bin/peptidexml_html2.pl?PepMass=1387.5689&StdPep=DFFATWCGPCK&MassError=0.5&xslt=xsltproc&cgi-bin=/tpp/cgi-bin/&ratioType=-1&Ref=2_DFFATWCGPCK&Infile=/net/pr/vol1/ProteomicsResource/search/ProteomicsResource/2012/20120801_254_Roberts_OystersAcidification/20120821_OT1/v9/interact-20120821_101B_2_01.pep.xml	0.9997	0.999	1	5	1
59	1	CGI_10003765	http://regis-web.systemsbiology.net/tpp/cgi-bin/comet-fastadb.cgi?Ref=CGI_10003765&Db=/net/pr/vol1/ProteomicsResource/search/ProteomicsResource/2012/20120801_254_Roberts_OystersAcidification/database/oyster.v9.glean.final.rename.gff.pep&Pep=DFFATWCGPCK+DVDENEETAAACEISAMPTFHIYK+SEFDSTIK+VDVDENEETAAACEISAMPTFHIYK+YSGVVFIK	1	44.4	6	6	0.1	CGI_10003765		117	Y	1	2	VDVDENEETAAACEISAMPTFHIYK	http://regis-web.systemsbiology.net/tpp/cgi-bin/peptidexml_html2.pl?PepMass=2839.2680&StdPep=VDVDENEETAAACEISAMPTFHIYK&MassError=0.5&xslt=xsltproc&cgi-bin=/tpp/cgi-bin/&ratioType=-1&Ref=2_VDVDENEETAAACEISAMPTFHIYK&Infile=/net/pr/vol1/ProteomicsResource/search/ProteomicsResource/2012/20120801_254_Roberts_OystersAcidification/20120821_OT1/v9/interact-20120821_101B_2_01.pep.xml	0.9997	0.999	2	5	1	a
59	1	CGI_10003765	http://regis-web.systemsbiology.net/tpp/cgi-bin/comet-fastadb.cgi?Ref=CGI_10003765&Db=/net/pr/vol1/ProteomicsResource/search/ProteomicsResource/2012/20120801_254_Roberts_OystersAcidification/database/oyster.v9.glean.final.rename.gff.pep&Pep=DFFATWCGPCK+DVDENEETAAACEISAMPTFHIYK+SEFDSTIK+VDVDENEETAAACEISAMPTFHIYK+YSGVVFIK	1	44.4	6	6	0.1	CGI_10003765		117	Y	1	3	DVDENEETAAACEISAMPTFHIYK	http://regis-web.systemsbiology.net/tpp/cgi-bin/peptidexml_html2.pl?PepMass=2740.1996&StdPep=DVDENEETAAACEISAMPTFHIYK&MassError=0.5&xslt=xsltproc&cgi-bin=/tpp/cgi-bin/&ratioType=-1&Ref=3_DVDENEETAAACEISAMPTFHIYK&Infile=/net/pr/vol1/ProteomicsResource/search/ProteomicsResource/2012/20120801_254_Roberts_OystersAcidification/20120821_OT1/v9/interact-20120821_101B_2_01.pep.xml	0.9994	0.9982	1	5	1
59	1	CGI_10003765	http://regis-web.systemsbiology.net/tpp/cgi-bin/comet-fastadb.cgi?Ref=CGI_10003765&Db=/net/pr/vol1/ProteomicsResource/search/ProteomicsResource/2012/20120801_254_Roberts_OystersAcidification/database/oyster.v9.glean.final.rename.gff.pep&Pep=DFFATWCGPCK+DVDENEETAAACEISAMPTFHIYK+SEFDSTIK+VDVDENEETAAACEISAMPTFHIYK+YSGVVFIK	1	44.4	6	6	0.1	CGI_10003765		117	Y	1	1	SEFDSTIK	http://regis-web.systemsbiology.net/tpp/cgi-bin/peptidexml_html2.pl?PepMass=925.4393&StdPep=&MassError=0.5&xslt=xsltproc&cgi-bin=/tpp/cgi-bin/&ratioType=-1&Ref=1_SEFDSTIK&Infile=/net/pr/vol1/ProteomicsResource/search/ProteomicsResource/2012/20120801_254_Roberts_OystersAcidification/20120821_OT1/v9/interact-20120821_101B_2_01.pep.xml	0.982	0.9453	1	5	1
59	1	CGI_10003765	http://regis-web.systemsbiology.net/tpp/cgi-bin/comet-fastadb.cgi?Ref=CGI_10003765&Db=/net/pr/vol1/ProteomicsResource/search/ProteomicsResource/2012/20120801_254_Roberts_OystersAcidification/database/oyster.v9.glean.final.rename.gff.pep&Pep=DFFATWCGPCK+DVDENEETAAACEISAMPTFHIYK+SEFDSTIK+VDVDENEETAAACEISAMPTFHIYK+YSGVVFIK	1	44.4	6	6	0.1	CGI_10003765		117	Y	1	4	VDVDENEETAAACEISAMPTFHIYK	http://regis-web.systemsbiology.net/tpp/cgi-bin/peptidexml_html2.pl?PepMass=2839.2680&StdPep=VDVDENEETAAACEISAMPTFHIYK&MassError=0.5&xslt=xsltproc&cgi-bin=/tpp/cgi-bin/&ratioType=-1&Ref=4_VDVDENEETAAACEISAMPTFHIYK&Infile=/net/pr/vol1/ProteomicsResource/search/ProteomicsResource/2012/20120801_254_Roberts_OystersAcidification/20120821_OT1/v9/interact-20120821_101B_2_01.pep.xml	0.9657	0.8991	2	5	1	a
59	1	CGI_10003765	http://regis-web.systemsbiology.net/tpp/cgi-bin/comet-fastadb.cgi?Ref=CGI_10003765&Db=/net/pr/vol1/ProteomicsResource/search/ProteomicsResource/2012/20120801_254_Roberts_OystersAcidification/database/oyster.v9.glean.final.rename.gff.pep&Pep=DFFATWCGPCK+DVDENEETAAACEISAMPTFHIYK+SEFDSTIK+VDVDENEETAAACEISAMPTFHIYK+YSGVVFIK	1	44.4	6	6	0.1	CGI_10003765		117	Y	1	2	YSGVVFIK	http://regis-web.systemsbiology.net/tpp/cgi-bin/peptidexml_html2.pl?PepMass=911.5116&StdPep=&MassError=0.5&xslt=xsltproc&cgi-bin=/tpp/cgi-bin/&ratioType=-1&Ref=2_YSGVVFIK&Infile=/net/pr/vol1/ProteomicsResource/search/ProteomicsResource/2012/20120801_254_Roberts_OystersAcidification/20120821_OT1/v9/interact-20120821_101B_2_01.pep.xml	0.3489	0.3489	1	5	1
60	1	CGI_10003816	http://regis-web.systemsbiology.net/tpp/cgi-bin/comet-fastadb.cgi?Ref=CGI_10003816&Db=/net/pr/vol1/ProteomicsResource/search/ProteomicsResource/2012/20120801_254_Roberts_OystersAcidification/database/oyster.v9.glean.final.rename.gff.pep&Pep=DTLDLSDLFHPDTFLNALR+NLLTTMLDQLQR	1	0.7	2	2	0.04	CGI_10003816		4305	Y	1	2	NLLTTMLDQLQR	http://regis-web.systemsbiology.net/tpp/cgi-bin/peptidexml_html2.pl?PepMass=1444.7708&StdPep=&MassError=0.5&xslt=xsltproc&cgi-bin=/tpp/cgi-bin/&ratioType=-1&Ref=2_NLLTTMLDQLQR&Infile=/net/pr/vol1/ProteomicsResource/search/ProteomicsResource/2012/20120801_254_Roberts_OystersAcidification/20120821_OT1/v9/interact-20120821_101B_2_01.pep.xml	0.9992	0.999	2	2	1
60	1	CGI_10003816	http://regis-web.systemsbiology.net/tpp/cgi-bin/comet-fastadb.cgi?Ref=CGI_10003816&Db=/net/pr/vol1/ProteomicsResource/search/ProteomicsResource/2012/20120801_254_Roberts_OystersAcidification/database/oyster.v9.glean.final.rename.gff.pep&Pep=DTLDLSDLFHPDTFLNALR+NLLTTMLDQLQR	1	0.7	2	2	0.04	CGI_10003816		4305	Y	1	3	DTLDLSDLFHPDTFLNALR	http://regis-web.systemsbiology.net/tpp/cgi-bin/peptidexml_html2.pl?PepMass=2202.0957&StdPep=&MassError=0.5&xslt=xsltproc&cgi-bin=/tpp/cgi-bin/&ratioType=-1&Ref=3_DTLDLSDLFHPDTFLNALR&Infile=/net/pr/vol1/ProteomicsResource/search/ProteomicsResource/2012/20120801_254_Roberts_OystersAcidification/20120821_OT1/v9/interact-20120821_101B_2_01.pep.xml	0.9992	0.999	2	2	1
61	1	CGI_10003857	http://regis-web.systemsbiology.net/tpp/cgi-bin/comet-fastadb.cgi?Ref=CGI_10003857&Db=/net/pr/vol1/ProteomicsResource/search/ProteomicsResource/2012/20120801_254_Roberts_OystersAcidification/database/oyster.v9.glean.final.rename.gff.pep&Pep=AAQVAHAALGLHR+EELLTILTSLGFSR+GDNVAQLMTLAEK	1	19.9	4	4	0.06	CGI_10003857		201	Y	1	2	GDNVAQLMTLAEK	http://regis-web.systemsbiology.net/tpp/cgi-bin/peptidexml_html2.pl?PepMass=1388.6969&StdPep=&MassError=0.5&xslt=xsltproc&cgi-bin=/tpp/cgi-bin/&ratioType=-1&Ref=2_GDNVAQLMTLAEK&Infile=/net/pr/vol1/ProteomicsResource/search/ProteomicsResource/2012/20120801_254_Roberts_OystersAcidification/20120821_OT1/v9/interact-20120821_101B_2_01.pep.xml	0.9997	0.999	2	4	1
61	1	CGI_10003857	http://regis-web.systemsbiology.net/tpp/cgi-bin/comet-fastadb.cgi?Ref=CGI_10003857&Db=/net/pr/vol1/ProteomicsResource/search/ProteomicsResource/2012/20120801_254_Roberts_OystersAcidification/database/oyster.v9.glean.final.rename.gff.pep&Pep=AAQVAHAALGLHR+EELLTILTSLGFSR+GDNVAQLMTLAEK	1	19.9	4	4	0.06	CGI_10003857		201	Y	1	2	EELLTILTSLGFSR	http://regis-web.systemsbiology.net/tpp/cgi-bin/peptidexml_html2.pl?PepMass=1577.8665&StdPep=&MassError=0.5&xslt=xsltproc&cgi-bin=/tpp/cgi-bin/&ratioType=-1&Ref=2_EELLTILTSLGFSR&Infile=/net/pr/vol1/ProteomicsResource/search/ProteomicsResource/2012/20120801_254_Roberts_OystersAcidification/20120821_OT1/v9/interact-20120821_101B_2_01.pep.xml	0.9995	0.9985	2	4	1	a
61	1	CGI_10003857	http://regis-web.systemsbiology.net/tpp/cgi-bin/comet-fastadb.cgi?Ref=CGI_10003857&Db=/net/pr/vol1/ProteomicsResource/search/ProteomicsResource/2012/20120801_254_Roberts_OystersAcidification/database/oyster.v9.glean.final.rename.gff.pep&Pep=AAQVAHAALGLHR+EELLTILTSLGFSR+GDNVAQLMTLAEK	1	19.9	4	4	0.06	CGI_10003857		201	Y	1	3	EELLTILTSLGFSR	http://regis-web.systemsbiology.net/tpp/cgi-bin/peptidexml_html2.pl?PepMass=1577.8665&StdPep=&MassError=0.5&xslt=xsltproc&cgi-bin=/tpp/cgi-bin/&ratioType=-1&Ref=3_EELLTILTSLGFSR&Infile=/net/pr/vol1/ProteomicsResource/search/ProteomicsResource/2012/20120801_254_Roberts_OystersAcidification/20120821_OT1/v9/interact-20120821_101B_2_01.pep.xml	0.9993	0.9978	2	4	1	a
61	1	CGI_10003857	http://regis-web.systemsbiology.net/tpp/cgi-bin/comet-fastadb.cgi?Ref=CGI_10003857&Db=/net/pr/vol1/ProteomicsResource/search/ProteomicsResource/2012/20120801_254_Roberts_OystersAcidification/database/oyster.v9.glean.final.rename.gff.pep&Pep=AAQVAHAALGLHR+EELLTILTSLGFSR+GDNVAQLMTLAEK	1	19.9	4	4	0.06	CGI_10003857		201	Y	1	3	AAQVAHAALGLHR	http://regis-web.systemsbiology.net/tpp/cgi-bin/peptidexml_html2.pl?PepMass=1313.7316&StdPep=&MassError=0.5&xslt=xsltproc&cgi-bin=/tpp/cgi-bin/&ratioType=-1&Ref=3_AAQVAHAALGLHR&Infile=/net/pr/vol1/ProteomicsResource/search/ProteomicsResource/2012/20120801_254_Roberts_OystersAcidification/20120821_OT1/v9/interact-20120821_101B_2_01.pep.xml	0.2141	0.2141	1	4	1
62	1	CGI_10003886	http://regis-web.systemsbiology.net/tpp/cgi-bin/comet-fastadb.cgi?Ref=CGI_10003886&Db=/net/pr/vol1/ProteomicsResource/search/ProteomicsResource/2012/20120801_254_Roberts_OystersAcidification/database/oyster.v9.glean.final.rename.gff.pep&Pep=DPLTQMAEEK+DSLTPDECR+ELDGYVGFANLPNQVYR+STLINSLFLTDLYSADYQGPSHR+VHACLYFIAPTGHGLKPLDVEFMK+VNIIPLISK+VPFAVVGSNR	1	16.3	7	7	0.12	CGI_10003886		624	Y	1	2	ELDGYVGFANLPNQVYR	http://regis-web.systemsbiology.net/tpp/cgi-bin/peptidexml_html2.pl?PepMass=1953.9585&StdPep=&MassError=0.5&xslt=xsltproc&cgi-bin=/tpp/cgi-bin/&ratioType=-1&Ref=2_ELDGYVGFANLPNQVYR&Infile=/net/pr/vol1/ProteomicsResource/search/ProteomicsResource/2012/20120801_254_Roberts_OystersAcidification/20120821_OT1/v9/interact-20120821_101B_2_01.pep.xml	0.9997	0.999	2	6	1
62	1	CGI_10003886	http://regis-web.systemsbiology.net/tpp/cgi-bin/comet-fastadb.cgi?Ref=CGI_10003886&Db=/net/pr/vol1/ProteomicsResource/search/ProteomicsResource/2012/20120801_254_Roberts_OystersAcidification/database/oyster.v9.glean.final.rename.gff.pep&Pep=DPLTQMAEEK+DSLTPDECR+ELDGYVGFANLPNQVYR+STLINSLFLTDLYSADYQGPSHR+VHACLYFIAPTGHGLKPLDVEFMK+VNIIPLISK+VPFAVVGSNR	1	16.3	7	7	0.12	CGI_10003886		624	Y	1	2	STLINSLFLTDLYSADYQGPSHR	http://regis-web.systemsbiology.net/tpp/cgi-bin/peptidexml_html2.pl?PepMass=2597.2762&StdPep=&MassError=0.5&xslt=xsltproc&cgi-bin=/tpp/cgi-bin/&ratioType=-1&Ref=2_STLINSLFLTDLYSADYQGPSHR&Infile=/net/pr/vol1/ProteomicsResource/search/ProteomicsResource/2012/20120801_254_Roberts_OystersAcidification/20120821_OT1/v9/interact-20120821_101B_2_01.pep.xml	0.9997	0.999	2	6	1
62	1	CGI_10003886	http://regis-web.systemsbiology.net/tpp/cgi-bin/comet-fastadb.cgi?Ref=CGI_10003886&Db=/net/pr/vol1/ProteomicsResource/search/ProteomicsResource/2012/20120801_254_Roberts_OystersAcidification/database/oyster.v9.glean.final.rename.gff.pep&Pep=DPLTQMAEEK+DSLTPDECR+ELDGYVGFANLPNQVYR+STLINSLFLTDLYSADYQGPSHR+VHACLYFIAPTGHGLKPLDVEFMK+VNIIPLISK+VPFAVVGSNR	1	16.3	7	7	0.12	CGI_10003886		624	Y	1	2	VPFAVVGSNR	http://regis-web.systemsbiology.net/tpp/cgi-bin/peptidexml_html2.pl?PepMass=1044.5716&StdPep=&MassError=0.5&xslt=xsltproc&cgi-bin=/tpp/cgi-bin/&ratioType=-1&Ref=2_VPFAVVGSNR&Infile=/net/pr/vol1/ProteomicsResource/search/ProteomicsResource/2012/20120801_254_Roberts_OystersAcidification/20120821_OT1/v9/interact-20120821_101B_2_01.pep.xml	0.9997	0.999	2	6	1
62	1	CGI_10003886	http://regis-web.systemsbiology.net/tpp/cgi-bin/comet-fastadb.cgi?Ref=CGI_10003886&Db=/net/pr/vol1/ProteomicsResource/search/ProteomicsResource/2012/20120801_254_Roberts_OystersAcidification/database/oyster.v9.glean.final.rename.gff.pep&Pep=DPLTQMAEEK+DSLTPDECR+ELDGYVGFANLPNQVYR+STLINSLFLTDLYSADYQGPSHR+VHACLYFIAPTGHGLKPLDVEFMK+VNIIPLISK+VPFAVVGSNR	1	16.3	7	7	0.12	CGI_10003886		624	Y	1	2	DPLTQMAEEK	http://regis-web.systemsbiology.net/tpp/cgi-bin/peptidexml_html2.pl?PepMass=1160.5383&StdPep=&MassError=0.5&xslt=xsltproc&cgi-bin=/tpp/cgi-bin/&ratioType=-1&Ref=2_DPLTQMAEEK&Infile=/net/pr/vol1/ProteomicsResource/search/ProteomicsResource/2012/20120801_254_Roberts_OystersAcidification/20120821_OT1/v9/interact-20120821_101B_2_01.pep.xml	0.9996	0.9988	2	6	1
62	1	CGI_10003886	http://regis-web.systemsbiology.net/tpp/cgi-bin/comet-fastadb.cgi?Ref=CGI_10003886&Db=/net/pr/vol1/ProteomicsResource/search/ProteomicsResource/2012/20120801_254_Roberts_OystersAcidification/database/oyster.v9.glean.final.rename.gff.pep&Pep=DPLTQMAEEK+DSLTPDECR+ELDGYVGFANLPNQVYR+STLINSLFLTDLYSADYQGPSHR+VHACLYFIAPTGHGLKPLDVEFMK+VNIIPLISK+VPFAVVGSNR	1	16.3	7	7	0.12	CGI_10003886		624	Y	1	2	VNIIPLISK	http://regis-web.systemsbiology.net/tpp/cgi-bin/peptidexml_html2.pl?PepMass=995.6379&StdPep=&MassError=0.5&xslt=xsltproc&cgi-bin=/tpp/cgi-bin/&ratioType=-1&Ref=2_VNIIPLISK&Infile=/net/pr/vol1/ProteomicsResource/search/ProteomicsResource/2012/20120801_254_Roberts_OystersAcidification/20120821_OT1/v9/interact-20120821_101B_2_01.pep.xml	0.9995	0.9985	2	6	1
62	1	CGI_10003886	http://regis-web.systemsbiology.net/tpp/cgi-bin/comet-fastadb.cgi?Ref=CGI_10003886&Db=/net/pr/vol1/ProteomicsResource/search/ProteomicsResource/2012/20120801_254_Roberts_OystersAcidification/database/oyster.v9.glean.final.rename.gff.pep&Pep=DPLTQMAEEK+DSLTPDECR+ELDGYVGFANLPNQVYR+STLINSLFLTDLYSADYQGPSHR+VHACLYFIAPTGHGLKPLDVEFMK+VNIIPLISK+VPFAVVGSNR	1	16.3	7	7	0.12	CGI_10003886		624	Y	1	2	VHACLYFIAPTGHGLKPLDVEFMK	http://regis-web.systemsbiology.net/tpp/cgi-bin/peptidexml_html2.pl?PepMass=2742.4026&StdPep=VHACLYFIAPTGHGLKPLDVEFMK&MassError=0.5&xslt=xsltproc&cgi-bin=/tpp/cgi-bin/&ratioType=-1&Ref=2_VHACLYFIAPTGHGLKPLDVEFMK&Infile=/net/pr/vol1/ProteomicsResource/search/ProteomicsResource/2012/20120801_254_Roberts_OystersAcidification/20120821_OT1/v9/interact-20120821_101B_2_01.pep.xml	0.9444	0.8406	2	6	1
62	1	CGI_10003886	http://regis-web.systemsbiology.net/tpp/cgi-bin/comet-fastadb.cgi?Ref=CGI_10003886&Db=/net/pr/vol1/ProteomicsResource/search/ProteomicsResource/2012/20120801_254_Roberts_OystersAcidification/database/oyster.v9.glean.final.rename.gff.pep&Pep=DPLTQMAEEK+DSLTPDECR+ELDGYVGFANLPNQVYR+STLINSLFLTDLYSADYQGPSHR+VHACLYFIAPTGHGLKPLDVEFMK+VNIIPLISK+VPFAVVGSNR	1	16.3	7	7	0.12	CGI_10003886		624	Y	1	1	DSLTPDECR	http://regis-web.systemsbiology.net/tpp/cgi-bin/peptidexml_html2.pl?PepMass=1091.4553&StdPep=DSLTPDECR&MassError=0.5&xslt=xsltproc&cgi-bin=/tpp/cgi-bin/&ratioType=-1&Ref=1_DSLTPDECR&Infile=/net/pr/vol1/ProteomicsResource/search/ProteomicsResource/2012/20120801_254_Roberts_OystersAcidification/20120821_OT1/v9/interact-20120821_101B_2_01.pep.xml	0.9392	0.8274	1	6	1
63	1	CGI_10003897	http://regis-web.systemsbiology.net/tpp/cgi-bin/comet-fastadb.cgi?Ref=CGI_10003897&Db=/net/pr/vol1/ProteomicsResource/search/ProteomicsResource/2012/20120801_254_Roberts_OystersAcidification/database/oyster.v9.glean.final.rename.gff.pep&Pep=DLKPSNILYADNSGSPDSLR+FYLAELALALDHLHSLGIVYR+TTLEPVGASGLAQR+VYMVTELMQGGELLDK	1	11	4	4	0.07	CGI_10003897		645	Y	1	2	DLKPSNILYADNSGSPDSLR	http://regis-web.systemsbiology.net/tpp/cgi-bin/peptidexml_html2.pl?PepMass=2161.0651&StdPep=&MassError=0.5&xslt=xsltproc&cgi-bin=/tpp/cgi-bin/&ratioType=-1&Ref=2_DLKPSNILYADNSGSPDSLR&Infile=/net/pr/vol1/ProteomicsResource/search/ProteomicsResource/2012/20120801_254_Roberts_OystersAcidification/20120821_OT1/v9/interact-20120821_101B_2_01.pep.xml	0.9997	0.999	2	4	1
63	1	CGI_10003897	http://regis-web.systemsbiology.net/tpp/cgi-bin/comet-fastadb.cgi?Ref=CGI_10003897&Db=/net/pr/vol1/ProteomicsResource/search/ProteomicsResource/2012/20120801_254_Roberts_OystersAcidification/database/oyster.v9.glean.final.rename.gff.pep&Pep=DLKPSNILYADNSGSPDSLR+FYLAELALALDHLHSLGIVYR+TTLEPVGASGLAQR+VYMVTELMQGGELLDK	1	11	4	4	0.07	CGI_10003897		645	Y	1	2	VYMVTELMQGGELLDK	http://regis-web.systemsbiology.net/tpp/cgi-bin/peptidexml_html2.pl?PepMass=1824.9001&StdPep=&MassError=0.5&xslt=xsltproc&cgi-bin=/tpp/cgi-bin/&ratioType=-1&Ref=2_VYMVTELMQGGELLDK&Infile=/net/pr/vol1/ProteomicsResource/search/ProteomicsResource/2012/20120801_254_Roberts_OystersAcidification/20120821_OT1/v9/interact-20120821_101B_2_01.pep.xml	0.9997	0.999	2	4	1
63	1	CGI_10003897	http://regis-web.systemsbiology.net/tpp/cgi-bin/comet-fastadb.cgi?Ref=CGI_10003897&Db=/net/pr/vol1/ProteomicsResource/search/ProteomicsResource/2012/20120801_254_Roberts_OystersAcidification/database/oyster.v9.glean.final.rename.gff.pep&Pep=DLKPSNILYADNSGSPDSLR+FYLAELALALDHLHSLGIVYR+TTLEPVGASGLAQR+VYMVTELMQGGELLDK	1	11	4	4	0.07	CGI_10003897		645	Y	1	4	FYLAELALALDHLHSLGIVYR	http://regis-web.systemsbiology.net/tpp/cgi-bin/peptidexml_html2.pl?PepMass=2413.3158&StdPep=&MassError=0.5&xslt=xsltproc&cgi-bin=/tpp/cgi-bin/&ratioType=-1&Ref=4_FYLAELALALDHLHSLGIVYR&Infile=/net/pr/vol1/ProteomicsResource/search/ProteomicsResource/2012/20120801_254_Roberts_OystersAcidification/20120821_OT1/v9/interact-20120821_101B_2_01.pep.xml	0.9997	0.999	2	4	1
63	1	CGI_10003897	http://regis-web.systemsbiology.net/tpp/cgi-bin/comet-fastadb.cgi?Ref=CGI_10003897&Db=/net/pr/vol1/ProteomicsResource/search/ProteomicsResource/2012/20120801_254_Roberts_OystersAcidification/database/oyster.v9.glean.final.rename.gff.pep&Pep=DLKPSNILYADNSGSPDSLR+FYLAELALALDHLHSLGIVYR+TTLEPVGASGLAQR+VYMVTELMQGGELLDK	1	11	4	4	0.07	CGI_10003897		645	Y	1	2	TTLEPVGASGLAQR	http://regis-web.systemsbiology.net/tpp/cgi-bin/peptidexml_html2.pl?PepMass=1398.7467&StdPep=&MassError=0.5&xslt=xsltproc&cgi-bin=/tpp/cgi-bin/&ratioType=-1&Ref=2_TTLEPVGASGLAQR&Infile=/net/pr/vol1/ProteomicsResource/search/ProteomicsResource/2012/20120801_254_Roberts_OystersAcidification/20120821_OT1/v9/interact-20120821_101B_2_01.pep.xml	0.9995	0.9984	2	4	1
64	1	CGI_10003914	http://regis-web.systemsbiology.net/tpp/cgi-bin/comet-fastadb.cgi?Ref=CGI_10003914&Db=/net/pr/vol1/ProteomicsResource/search/ProteomicsResource/2012/20120801_254_Roberts_OystersAcidification/database/oyster.v9.glean.final.rename.gff.pep&Pep=AADSGNLVPLPGETVEASAMK+SGLTMAGLSK+SMLESANEPVTDLSYFECLDSVMEK+TSEHQLTQQCQIMNEQLPLLIQGFR	1	14	4	4	0.07	CGI_10003914		579	Y	1	2	AADSGNLVPLPGETVEASAMK	http://regis-web.systemsbiology.net/tpp/cgi-bin/peptidexml_html2.pl?PepMass=2056.0146&StdPep=&MassError=0.5&xslt=xsltproc&cgi-bin=/tpp/cgi-bin/&ratioType=-1&Ref=2_AADSGNLVPLPGETVEASAMK&Infile=/net/pr/vol1/ProteomicsResource/search/ProteomicsResource/2012/20120801_254_Roberts_OystersAcidification/20120821_OT1/v9/interact-20120821_101B_2_01.pep.xml	0.9997	0.999	2	4	1
64	1	CGI_10003914	http://regis-web.systemsbiology.net/tpp/cgi-bin/comet-fastadb.cgi?Ref=CGI_10003914&Db=/net/pr/vol1/ProteomicsResource/search/ProteomicsResource/2012/20120801_254_Roberts_OystersAcidification/database/oyster.v9.glean.final.rename.gff.pep&Pep=AADSGNLVPLPGETVEASAMK+SGLTMAGLSK+SMLESANEPVTDLSYFECLDSVMEK+TSEHQLTQQCQIMNEQLPLLIQGFR	1	14	4	4	0.07	CGI_10003914		579	Y	1	3	TSEHQLTQQCQIMNEQLPLLIQGFR	http://regis-web.systemsbiology.net/tpp/cgi-bin/peptidexml_html2.pl?PepMass=3011.4957&StdPep=TSEHQLTQQCQIMNEQLPLLIQGFR&MassError=0.5&xslt=xsltproc&cgi-bin=/tpp/cgi-bin/&ratioType=-1&Ref=3_TSEHQLTQQCQIMNEQLPLLIQGFR&Infile=/net/pr/vol1/ProteomicsResource/search/ProteomicsResource/2012/20120801_254_Roberts_OystersAcidification/20120821_OT1/v9/interact-20120821_101B_2_01.pep.xml	0.9997	0.999	2	4	1
64	1	CGI_10003914	http://regis-web.systemsbiology.net/tpp/cgi-bin/comet-fastadb.cgi?Ref=CGI_10003914&Db=/net/pr/vol1/ProteomicsResource/search/ProteomicsResource/2012/20120801_254_Roberts_OystersAcidification/database/oyster.v9.glean.final.rename.gff.pep&Pep=AADSGNLVPLPGETVEASAMK+SGLTMAGLSK+SMLESANEPVTDLSYFECLDSVMEK+TSEHQLTQQCQIMNEQLPLLIQGFR	1	14	4	4	0.07	CGI_10003914		579	Y	1	2	SMLESANEPVTDLSYFECLDSVMEK	http://regis-web.systemsbiology.net/tpp/cgi-bin/peptidexml_html2.pl?PepMass=2893.2707&StdPep=SMLESANEPVTDLSYFECLDSVMEK&MassError=0.5&xslt=xsltproc&cgi-bin=/tpp/cgi-bin/&ratioType=-1&Ref=2_SMLESANEPVTDLSYFECLDSVMEK&Infile=/net/pr/vol1/ProteomicsResource/search/ProteomicsResource/2012/20120801_254_Roberts_OystersAcidification/20120821_OT1/v9/interact-20120821_101B_2_01.pep.xml	0.9993	0.9978	2	4	1
64	1	CGI_10003914	http://regis-web.systemsbiology.net/tpp/cgi-bin/comet-fastadb.cgi?Ref=CGI_10003914&Db=/net/pr/vol1/ProteomicsResource/search/ProteomicsResource/2012/20120801_254_Roberts_OystersAcidification/database/oyster.v9.glean.final.rename.gff.pep&Pep=AADSGNLVPLPGETVEASAMK+SGLTMAGLSK+SMLESANEPVTDLSYFECLDSVMEK+TSEHQLTQQCQIMNEQLPLLIQGFR	1	14	4	4	0.07	CGI_10003914		579	Y	1	2	SGLTMAGLSK	http://regis-web.systemsbiology.net/tpp/cgi-bin/peptidexml_html2.pl?PepMass=963.5059&StdPep=&MassError=0.5&xslt=xsltproc&cgi-bin=/tpp/cgi-bin/&ratioType=-1&Ref=2_SGLTMAGLSK&Infile=/net/pr/vol1/ProteomicsResource/search/ProteomicsResource/2012/20120801_254_Roberts_OystersAcidification/20120821_OT1/v9/interact-20120821_101B_2_01.pep.xml	0.999	0.9969	2	4	1
65	1	CGI_10003999	http://regis-web.systemsbiology.net/tpp/cgi-bin/comet-fastadb.cgi?Ref=CGI_10003999&Db=/net/pr/vol1/ProteomicsResource/search/ProteomicsResource/2012/20120801_254_Roberts_OystersAcidification/database/oyster.v9.glean.final.rename.gff.pep&Pep=DNGVLSFCQHVLFPLR+QVGNPLLSGLLYPGLQALDEEYLK	1	11	2	2	0.04	CGI_10003999		364	Y	1	3	DNGVLSFCQHVLFPLR	http://regis-web.systemsbiology.net/tpp/cgi-bin/peptidexml_html2.pl?PepMass=1900.9618&StdPep=DNGVLSFCQHVLFPLR&MassError=0.5&xslt=xsltproc&cgi-bin=/tpp/cgi-bin/&ratioType=-1&Ref=3_DNGVLSFCQHVLFPLR&Infile=/net/pr/vol1/ProteomicsResource/search/ProteomicsResource/2012/20120801_254_Roberts_OystersAcidification/20120821_OT1/v9/interact-20120821_101B_2_01.pep.xml	0.9992	0.999	2	2	1
65	1	CGI_10003999	http://regis-web.systemsbiology.net/tpp/cgi-bin/comet-fastadb.cgi?Ref=CGI_10003999&Db=/net/pr/vol1/ProteomicsResource/search/ProteomicsResource/2012/20120801_254_Roberts_OystersAcidification/database/oyster.v9.glean.final.rename.gff.pep&Pep=DNGVLSFCQHVLFPLR+QVGNPLLSGLLYPGLQALDEEYLK	1	11	2	2	0.04	CGI_10003999		364	Y	1	2	QVGNPLLSGLLYPGLQALDEEYLK	http://regis-web.systemsbiology.net/tpp/cgi-bin/peptidexml_html2.pl?PepMass=2629.4003&StdPep=&MassError=0.5&xslt=xsltproc&cgi-bin=/tpp/cgi-bin/&ratioType=-1&Ref=2_QVGNPLLSGLLYPGLQALDEEYLK&Infile=/net/pr/vol1/ProteomicsResource/search/ProteomicsResource/2012/20120801_254_Roberts_OystersAcidification/20120821_OT1/v9/interact-20120821_101B_2_01.pep.xml	0.9991	0.9989	2	2	1
66	1	CGI_10004058	http://regis-web.systemsbiology.net/tpp/cgi-bin/comet-fastadb.cgi?Ref=CGI_10004058&Db=/net/pr/vol1/ProteomicsResource/search/ProteomicsResource/2012/20120801_254_Roberts_OystersAcidification/database/oyster.v9.glean.final.rename.gff.pep&Pep=DVETMGGSSQASVEGTTHTVR+KDVETMGGSSQASVEGTTHTVR	1	14	3	4	0.07	CGI_10004058		157	Y	1	2	DVETMGGSSQASVEGTTHTVR	http://regis-web.systemsbiology.net/tpp/cgi-bin/peptidexml_html2.pl?PepMass=2147.9753&StdPep=&MassError=0.5&xslt=xsltproc&cgi-bin=/tpp/cgi-bin/&ratioType=-1&Ref=2_DVETMGGSSQASVEGTTHTVR&Infile=/net/pr/vol1/ProteomicsResource/search/ProteomicsResource/2012/20120801_254_Roberts_OystersAcidification/20120821_OT1/v9/interact-20120821_101B_2_01.pep.xml	0.9997	0.999	2	4	1
66	1	CGI_10004058	http://regis-web.systemsbiology.net/tpp/cgi-bin/comet-fastadb.cgi?Ref=CGI_10004058&Db=/net/pr/vol1/ProteomicsResource/search/ProteomicsResource/2012/20120801_254_Roberts_OystersAcidification/database/oyster.v9.glean.final.rename.gff.pep&Pep=DVETMGGSSQASVEGTTHTVR+KDVETMGGSSQASVEGTTHTVR	1	14	3	4	0.07	CGI_10004058		157	Y	1	2	KDVETMGGSSQASVEGTTHTVR	http://regis-web.systemsbiology.net/tpp/cgi-bin/peptidexml_html2.pl?PepMass=2276.0703&StdPep=&MassError=0.5&xslt=xsltproc&cgi-bin=/tpp/cgi-bin/&ratioType=-1&Ref=2_KDVETMGGSSQASVEGTTHTVR&Infile=/net/pr/vol1/ProteomicsResource/search/ProteomicsResource/2012/20120801_254_Roberts_OystersAcidification/20120821_OT1/v9/interact-20120821_101B_2_01.pep.xml	0.9997	0.999	2	4	1	a
66	1	CGI_10004058	http://regis-web.systemsbiology.net/tpp/cgi-bin/comet-fastadb.cgi?Ref=CGI_10004058&Db=/net/pr/vol1/ProteomicsResource/search/ProteomicsResource/2012/20120801_254_Roberts_OystersAcidification/database/oyster.v9.glean.final.rename.gff.pep&Pep=DVETMGGSSQASVEGTTHTVR+KDVETMGGSSQASVEGTTHTVR	1	14	3	4	0.07	CGI_10004058		157	Y	1	3	KDVETMGGSSQASVEGTTHTVR	http://regis-web.systemsbiology.net/tpp/cgi-bin/peptidexml_html2.pl?PepMass=2276.0703&StdPep=&MassError=0.5&xslt=xsltproc&cgi-bin=/tpp/cgi-bin/&ratioType=-1&Ref=3_KDVETMGGSSQASVEGTTHTVR&Infile=/net/pr/vol1/ProteomicsResource/search/ProteomicsResource/2012/20120801_254_Roberts_OystersAcidification/20120821_OT1/v9/interact-20120821_101B_2_01.pep.xml	0.9997	0.999	2	4	2	a
67	1	CGI_10004063	http://regis-web.systemsbiology.net/tpp/cgi-bin/comet-fastadb.cgi?Ref=CGI_10004063&Db=/net/pr/vol1/ProteomicsResource/search/ProteomicsResource/2012/20120801_254_Roberts_OystersAcidification/database/oyster.v9.glean.final.rename.gff.pep&Pep=ASGHSLHIVQDPSGELIVEGK+IGINADGTLLSPK+KSTVDEVKDTVK+STVDEVKDTVK+TDYPAQKPGIIK	1	5.7	5	5	0.09	CGI_10004063		1014	Y	1	2	KSTVDEVKDTVK	http://regis-web.systemsbiology.net/tpp/cgi-bin/peptidexml_html2.pl?PepMass=1347.7245&StdPep=&MassError=0.5&xslt=xsltproc&cgi-bin=/tpp/cgi-bin/&ratioType=-1&Ref=2_KSTVDEVKDTVK&Infile=/net/pr/vol1/ProteomicsResource/search/ProteomicsResource/2012/20120801_254_Roberts_OystersAcidification/20120821_OT1/v9/interact-20120821_101B_2_01.pep.xml	0.9997	0.999	2	5	1
67	1	CGI_10004063	http://regis-web.systemsbiology.net/tpp/cgi-bin/comet-fastadb.cgi?Ref=CGI_10004063&Db=/net/pr/vol1/ProteomicsResource/search/ProteomicsResource/2012/20120801_254_Roberts_OystersAcidification/database/oyster.v9.glean.final.rename.gff.pep&Pep=ASGHSLHIVQDPSGELIVEGK+IGINADGTLLSPK+KSTVDEVKDTVK+STVDEVKDTVK+TDYPAQKPGIIK	1	5.7	5	5	0.09	CGI_10004063		1014	Y	1	3	ASGHSLHIVQDPSGELIVEGK	http://regis-web.systemsbiology.net/tpp/cgi-bin/peptidexml_html2.pl?PepMass=2172.1175&StdPep=&MassError=0.5&xslt=xsltproc&cgi-bin=/tpp/cgi-bin/&ratioType=-1&Ref=3_ASGHSLHIVQDPSGELIVEGK&Infile=/net/pr/vol1/ProteomicsResource/search/ProteomicsResource/2012/20120801_254_Roberts_OystersAcidification/20120821_OT1/v9/interact-20120821_101B_2_01.pep.xml	0.9997	0.999	2	5	1
67	1	CGI_10004063	http://regis-web.systemsbiology.net/tpp/cgi-bin/comet-fastadb.cgi?Ref=CGI_10004063&Db=/net/pr/vol1/ProteomicsResource/search/ProteomicsResource/2012/20120801_254_Roberts_OystersAcidification/database/oyster.v9.glean.final.rename.gff.pep&Pep=ASGHSLHIVQDPSGELIVEGK+IGINADGTLLSPK+KSTVDEVKDTVK+STVDEVKDTVK+TDYPAQKPGIIK	1	5.7	5	5	0.09	CGI_10004063		1014	Y	1	2	IGINADGTLLSPK	http://regis-web.systemsbiology.net/tpp/cgi-bin/peptidexml_html2.pl?PepMass=1297.7241&StdPep=&MassError=0.5&xslt=xsltproc&cgi-bin=/tpp/cgi-bin/&ratioType=-1&Ref=2_IGINADGTLLSPK&Infile=/net/pr/vol1/ProteomicsResource/search/ProteomicsResource/2012/20120801_254_Roberts_OystersAcidification/20120821_OT1/v9/interact-20120821_101B_2_01.pep.xml	0.9996	0.9987	1	5	1
67	1	CGI_10004063	http://regis-web.systemsbiology.net/tpp/cgi-bin/comet-fastadb.cgi?Ref=CGI_10004063&Db=/net/pr/vol1/ProteomicsResource/search/ProteomicsResource/2012/20120801_254_Roberts_OystersAcidification/database/oyster.v9.glean.final.rename.gff.pep&Pep=ASGHSLHIVQDPSGELIVEGK+IGINADGTLLSPK+KSTVDEVKDTVK+STVDEVKDTVK+TDYPAQKPGIIK	1	5.7	5	5	0.09	CGI_10004063		1014	Y	1	2	TDYPAQKPGIIK	http://regis-web.systemsbiology.net/tpp/cgi-bin/peptidexml_html2.pl?PepMass=1329.7292&StdPep=&MassError=0.5&xslt=xsltproc&cgi-bin=/tpp/cgi-bin/&ratioType=-1&Ref=2_TDYPAQKPGIIK&Infile=/net/pr/vol1/ProteomicsResource/search/ProteomicsResource/2012/20120801_254_Roberts_OystersAcidification/20120821_OT1/v9/interact-20120821_101B_2_01.pep.xml	0.9991	0.9973	2	5	1
67	1	CGI_10004063	http://regis-web.systemsbiology.net/tpp/cgi-bin/comet-fastadb.cgi?Ref=CGI_10004063&Db=/net/pr/vol1/ProteomicsResource/search/ProteomicsResource/2012/20120801_254_Roberts_OystersAcidification/database/oyster.v9.glean.final.rename.gff.pep&Pep=ASGHSLHIVQDPSGELIVEGK+IGINADGTLLSPK+KSTVDEVKDTVK+STVDEVKDTVK+TDYPAQKPGIIK	1	5.7	5	5	0.09	CGI_10004063		1014	Y	1	2	STVDEVKDTVK	http://regis-web.systemsbiology.net/tpp/cgi-bin/peptidexml_html2.pl?PepMass=1219.6296&StdPep=&MassError=0.5&xslt=xsltproc&cgi-bin=/tpp/cgi-bin/&ratioType=-1&Ref=2_STVDEVKDTVK&Infile=/net/pr/vol1/ProteomicsResource/search/ProteomicsResource/2012/20120801_254_Roberts_OystersAcidification/20120821_OT1/v9/interact-20120821_101B_2_01.pep.xml	0.9953	0.9852	2	5	1
68	1	CGI_10004091	http://regis-web.systemsbiology.net/tpp/cgi-bin/comet-fastadb.cgi?Ref=CGI_10004091&Db=/net/pr/vol1/ProteomicsResource/search/ProteomicsResource/2012/20120801_254_Roberts_OystersAcidification/database/oyster.v9.glean.final.rename.gff.pep&Pep=NCQNIFPPSAVLHLSNIPPNIEEDFLSDAFAQHGQVK+NNSFQALIQMSDPVAANAAK+NQAFLEFLDEQAAVTMVSFHQQNPAQIR+SLDGQNIYNGCCTLR+VTPDALFTLFGVYGDVHR	1	15.4	5	5	0.09	CGI_10004091		764	Y	1	2	NNSFQALIQMSDPVAANAAK	http://regis-web.systemsbiology.net/tpp/cgi-bin/peptidexml_html2.pl?PepMass=2089.0262&StdPep=&MassError=0.5&xslt=xsltproc&cgi-bin=/tpp/cgi-bin/&ratioType=-1&Ref=2_NNSFQALIQMSDPVAANAAK&Infile=/net/pr/vol1/ProteomicsResource/search/ProteomicsResource/2012/20120801_254_Roberts_OystersAcidification/20120821_OT1/v9/interact-20120821_101B_2_01.pep.xml	0.9997	0.999	2	5	1
68	1	CGI_10004091	http://regis-web.systemsbiology.net/tpp/cgi-bin/comet-fastadb.cgi?Ref=CGI_10004091&Db=/net/pr/vol1/ProteomicsResource/search/ProteomicsResource/2012/20120801_254_Roberts_OystersAcidification/database/oyster.v9.glean.final.rename.gff.pep&Pep=NCQNIFPPSAVLHLSNIPPNIEEDFLSDAFAQHGQVK+NNSFQALIQMSDPVAANAAK+NQAFLEFLDEQAAVTMVSFHQQNPAQIR+SLDGQNIYNGCCTLR+VTPDALFTLFGVYGDVHR	1	15.4	5	5	0.09	CGI_10004091		764	Y	1	2	VTPDALFTLFGVYGDVHR	http://regis-web.systemsbiology.net/tpp/cgi-bin/peptidexml_html2.pl?PepMass=2006.0261&StdPep=&MassError=0.5&xslt=xsltproc&cgi-bin=/tpp/cgi-bin/&ratioType=-1&Ref=2_VTPDALFTLFGVYGDVHR&Infile=/net/pr/vol1/ProteomicsResource/search/ProteomicsResource/2012/20120801_254_Roberts_OystersAcidification/20120821_OT1/v9/interact-20120821_101B_2_01.pep.xml	0.9997	0.999	2	5	1
68	1	CGI_10004091	http://regis-web.systemsbiology.net/tpp/cgi-bin/comet-fastadb.cgi?Ref=CGI_10004091&Db=/net/pr/vol1/ProteomicsResource/search/ProteomicsResource/2012/20120801_254_Roberts_OystersAcidification/database/oyster.v9.glean.final.rename.gff.pep&Pep=NCQNIFPPSAVLHLSNIPPNIEEDFLSDAFAQHGQVK+NNSFQALIQMSDPVAANAAK+NQAFLEFLDEQAAVTMVSFHQQNPAQIR+SLDGQNIYNGCCTLR+VTPDALFTLFGVYGDVHR	1	15.4	5	5	0.09	CGI_10004091		764	Y	1	3	NQAFLEFLDEQAAVTMVSFHQQNPAQIR	http://regis-web.systemsbiology.net/tpp/cgi-bin/peptidexml_html2.pl?PepMass=3231.5771&StdPep=&MassError=0.5&xslt=xsltproc&cgi-bin=/tpp/cgi-bin/&ratioType=-1&Ref=3_NQAFLEFLDEQAAVTMVSFHQQNPAQIR&Infile=/net/pr/vol1/ProteomicsResource/search/ProteomicsResource/2012/20120801_254_Roberts_OystersAcidification/20120821_OT1/v9/interact-20120821_101B_2_01.pep.xml	0.9997	0.999	2	5	1
68	1	CGI_10004091	http://regis-web.systemsbiology.net/tpp/cgi-bin/comet-fastadb.cgi?Ref=CGI_10004091&Db=/net/pr/vol1/ProteomicsResource/search/ProteomicsResource/2012/20120801_254_Roberts_OystersAcidification/database/oyster.v9.glean.final.rename.gff.pep&Pep=NCQNIFPPSAVLHLSNIPPNIEEDFLSDAFAQHGQVK+NNSFQALIQMSDPVAANAAK+NQAFLEFLDEQAAVTMVSFHQQNPAQIR+SLDGQNIYNGCCTLR+VTPDALFTLFGVYGDVHR	1	15.4	5	5	0.09	CGI_10004091		764	Y	1	4	NCQNIFPPSAVLHLSNIPPNIEEDFLSDAFAQHGQVK	http://regis-web.systemsbiology.net/tpp/cgi-bin/peptidexml_html2.pl?PepMass=4146.0269&StdPep=NCQNIFPPSAVLHLSNIPPNIEEDFLSDAFAQHGQVK&MassError=0.5&xslt=xsltproc&cgi-bin=/tpp/cgi-bin/&ratioType=-1&Ref=4_NCQNIFPPSAVLHLSNIPPNIEEDFLSDAFAQHGQVK&Infile=/net/pr/vol1/ProteomicsResource/search/ProteomicsResource/2012/20120801_254_Roberts_OystersAcidification/20120821_OT1/v9/interact-20120821_101B_2_01.pep.x…	0.9895	0.9677	2	5	1
68	1	CGI_10004091	http://regis-web.systemsbiology.net/tpp/cgi-bin/comet-fastadb.cgi?Ref=CGI_10004091&Db=/net/pr/vol1/ProteomicsResource/search/ProteomicsResource/2012/20120801_254_Roberts_OystersAcidification/database/oyster.v9.glean.final.rename.gff.pep&Pep=NCQNIFPPSAVLHLSNIPPNIEEDFLSDAFAQHGQVK+NNSFQALIQMSDPVAANAAK+NQAFLEFLDEQAAVTMVSFHQQNPAQIR+SLDGQNIYNGCCTLR+VTPDALFTLFGVYGDVHR	1	15.4	5	5	0.09	CGI_10004091		764	Y	1	2	SLDGQNIYNGCCTLR	http://regis-web.systemsbiology.net/tpp/cgi-bin/peptidexml_html2.pl?PepMass=1769.7825&StdPep=SLDGQNIYNGCCTLR&MassError=0.5&xslt=xsltproc&cgi-bin=/tpp/cgi-bin/&ratioType=-1&Ref=2_SLDGQNIYNGCCTLR&Infile=/net/pr/vol1/ProteomicsResource/search/ProteomicsResource/2012/20120801_254_Roberts_OystersAcidification/20120821_OT1/v9/interact-20120821_101B_2_01.pep.xml	0.9649	0.8971	1	5	1
69	1	CGI_10004123,CGI_10014712	http://regis-web.systemsbiology.net/tpp/cgi-bin/comet-fastadb.cgi?Ref=CGI_10004123&Db=/net/pr/vol1/ProteomicsResource/search/ProteomicsResource/2012/20120801_254_Roberts_OystersAcidification/database/oyster.v9.glean.final.rename.gff.pep&Pep=EGYGSIFFPGQINVANLNLDEIVHIR+NHIFEGLEDDDFSGGNESFMPK,http://regis-web.systemsbiology.net/tpp/cgi-bin/comet-fastadb.cgi?Ref=CGI_10014712&Db=/net/pr/vol1/Proteomic…	1	7.4	2	2	0.04	CGI_10004123,CGI_10014712	;	652;	Y	1	3	EGYGSIFFPGQINVANLNLDEIVHIR	http://regis-web.systemsbiology.net/tpp/cgi-bin/peptidexml_html2.pl?PepMass=2914.4977&StdPep=&MassError=0.5&xslt=xsltproc&cgi-bin=/tpp/cgi-bin/&ratioType=-1&Ref=3_EGYGSIFFPGQINVANLNLDEIVHIR&Infile=/net/pr/vol1/ProteomicsResource/search/ProteomicsResource/2012/20120801_254_Roberts_OystersAcidification/20120821_OT1/v9/interact-20120821_101B_2_01.pep.xml	0.9991	0.9989	2	2	1
69	1	CGI_10004123,CGI_10014712	http://regis-web.systemsbiology.net/tpp/cgi-bin/comet-fastadb.cgi?Ref=CGI_10004123&Db=/net/pr/vol1/ProteomicsResource/search/ProteomicsResource/2012/20120801_254_Roberts_OystersAcidification/database/oyster.v9.glean.final.rename.gff.pep&Pep=EGYGSIFFPGQINVANLNLDEIVHIR+NHIFEGLEDDDFSGGNESFMPK,http://regis-web.systemsbiology.net/tpp/cgi-bin/comet-fastadb.cgi?Ref=CGI_10014712&Db=/net/pr/vol1/Proteomic…	1	7.4	2	2	0.04	CGI_10004123,CGI_10014712	;	652;	Y	1	2	NHIFEGLEDDDFSGGNESFMPK	http://regis-web.systemsbiology.net/tpp/cgi-bin/peptidexml_html2.pl?PepMass=2484.0539&StdPep=&MassError=0.5&xslt=xsltproc&cgi-bin=/tpp/cgi-bin/&ratioType=-1&Ref=2_NHIFEGLEDDDFSGGNESFMPK&Infile=/net/pr/vol1/ProteomicsResource/search/ProteomicsResource/2012/20120801_254_Roberts_OystersAcidification/20120821_OT1/v9/interact-20120821_101B_2_01.pep.xml	0.9969	0.9962	2	2	1
70	1	CGI_10004288	http://regis-web.systemsbiology.net/tpp/cgi-bin/comet-fastadb.cgi?Ref=CGI_10004288&Db=/net/pr/vol1/ProteomicsResource/search/ProteomicsResource/2012/20120801_254_Roberts_OystersAcidification/database/oyster.v9.glean.final.rename.gff.pep&Pep=NKEVIEAIANAIASTEGCNLLDVDPGASTHR+TVYTFVGTPEAIVEGALNGAR	1	9.3	3	4	0.07	CGI_10004288		558	Y	1	3	NKEVIEAIANAIASTEGCNLLDVDPGASTHR	http://regis-web.systemsbiology.net/tpp/cgi-bin/peptidexml_html2.pl?PepMass=3264.6044&StdPep=NKEVIEAIANAIASTEGCNLLDVDPGASTHR&MassError=0.5&xslt=xsltproc&cgi-bin=/tpp/cgi-bin/&ratioType=-1&Ref=3_NKEVIEAIANAIASTEGCNLLDVDPGASTHR&Infile=/net/pr/vol1/ProteomicsResource/search/ProteomicsResource/2012/20120801_254_Roberts_OystersAcidification/20120821_OT1/v9/interact-20120821_101B_2_01.pep.xml	0.9997	0.999	2	4	2
70	1	CGI_10004288	http://regis-web.systemsbiology.net/tpp/cgi-bin/comet-fastadb.cgi?Ref=CGI_10004288&Db=/net/pr/vol1/ProteomicsResource/search/ProteomicsResource/2012/20120801_254_Roberts_OystersAcidification/database/oyster.v9.glean.final.rename.gff.pep&Pep=NKEVIEAIANAIASTEGCNLLDVDPGASTHR+TVYTFVGTPEAIVEGALNGAR	1	9.3	3	4	0.07	CGI_10004288		558	Y	1	3	TVYTFVGTPEAIVEGALNGAR	http://regis-web.systemsbiology.net/tpp/cgi-bin/peptidexml_html2.pl?PepMass=2164.1164&StdPep=&MassError=0.5&xslt=xsltproc&cgi-bin=/tpp/cgi-bin/&ratioType=-1&Ref=3_TVYTFVGTPEAIVEGALNGAR&Infile=/net/pr/vol1/ProteomicsResource/search/ProteomicsResource/2012/20120801_254_Roberts_OystersAcidification/20120821_OT1/v9/interact-20120821_101B_2_01.pep.xml	0.998	0.9938	2	4	1	a
70	1	CGI_10004288	http://regis-web.systemsbiology.net/tpp/cgi-bin/comet-fastadb.cgi?Ref=CGI_10004288&Db=/net/pr/vol1/ProteomicsResource/search/ProteomicsResource/2012/20120801_254_Roberts_OystersAcidification/database/oyster.v9.glean.final.rename.gff.pep&Pep=NKEVIEAIANAIASTEGCNLLDVDPGASTHR+TVYTFVGTPEAIVEGALNGAR	1	9.3	3	4	0.07	CGI_10004288		558	Y	1	2	TVYTFVGTPEAIVEGALNGAR	http://regis-web.systemsbiology.net/tpp/cgi-bin/peptidexml_html2.pl?PepMass=2164.1164&StdPep=&MassError=0.5&xslt=xsltproc&cgi-bin=/tpp/cgi-bin/&ratioType=-1&Ref=2_TVYTFVGTPEAIVEGALNGAR&Infile=/net/pr/vol1/ProteomicsResource/search/ProteomicsResource/2012/20120801_254_Roberts_OystersAcidification/20120821_OT1/v9/interact-20120821_101B_2_01.pep.xml	0.9968	0.99	2	4	1	a
71	1	CGI_10004346	http://regis-web.systemsbiology.net/tpp/cgi-bin/comet-fastadb.cgi?Ref=CGI_10004346&Db=/net/pr/vol1/ProteomicsResource/search/ProteomicsResource/2012/20120801_254_Roberts_OystersAcidification/database/oyster.v9.glean.final.rename.gff.pep&Pep=DILNEVER+DYGIWEPFAVK+GVSDLAQHFLVK+ICNEVIAVKPDLVITEK+LTGVMLNK+MIGGSSPIIVLNQNTKR+NVMLEPYLVPGGGAAEMALSQALNEK+SITGIHQWPYR+TAIETAVLLLR	1	20.9	9	10	0.16	CGI_10004346		580	Y	1	2	DYGIWEPFAVK	http://regis-web.systemsbiology.net/tpp/cgi-bin/peptidexml_html2.pl?PepMass=1323.6499&StdPep=&MassError=0.5&xslt=xsltproc&cgi-bin=/tpp/cgi-bin/&ratioType=-1&Ref=2_DYGIWEPFAVK&Infile=/net/pr/vol1/ProteomicsResource/search/ProteomicsResource/2012/20120801_254_Roberts_OystersAcidification/20120821_OT1/v9/interact-20120821_101B_2_01.pep.xml	0.9997	0.999	2	6	1
71	1	CGI_10004346	http://regis-web.systemsbiology.net/tpp/cgi-bin/comet-fastadb.cgi?Ref=CGI_10004346&Db=/net/pr/vol1/ProteomicsResource/search/ProteomicsResource/2012/20120801_254_Roberts_OystersAcidification/database/oyster.v9.glean.final.rename.gff.pep&Pep=DILNEVER+DYGIWEPFAVK+GVSDLAQHFLVK+ICNEVIAVKPDLVITEK+LTGVMLNK+MIGGSSPIIVLNQNTKR+NVMLEPYLVPGGGAAEMALSQALNEK+SITGIHQWPYR+TAIETAVLLLR	1	20.9	9	10	0.16	CGI_10004346		580	Y	1	2	GVSDLAQHFLVK	http://regis-web.systemsbiology.net/tpp/cgi-bin/peptidexml_html2.pl?PepMass=1312.7139&StdPep=&MassError=0.5&xslt=xsltproc&cgi-bin=/tpp/cgi-bin/&ratioType=-1&Ref=2_GVSDLAQHFLVK&Infile=/net/pr/vol1/ProteomicsResource/search/ProteomicsResource/2012/20120801_254_Roberts_OystersAcidification/20120821_OT1/v9/interact-20120821_101B_2_01.pep.xml	0.9997	0.999	2	6	1
71	1	CGI_10004346	http://regis-web.systemsbiology.net/tpp/cgi-bin/comet-fastadb.cgi?Ref=CGI_10004346&Db=/net/pr/vol1/ProteomicsResource/search/ProteomicsResource/2012/20120801_254_Roberts_OystersAcidification/database/oyster.v9.glean.final.rename.gff.pep&Pep=DILNEVER+DYGIWEPFAVK+GVSDLAQHFLVK+ICNEVIAVKPDLVITEK+LTGVMLNK+MIGGSSPIIVLNQNTKR+NVMLEPYLVPGGGAAEMALSQALNEK+SITGIHQWPYR+TAIETAVLLLR	1	20.9	9	10	0.16	CGI_10004346		580	Y	1	2	NVMLEPYLVPGGGAAEMALSQALNEK	http://regis-web.systemsbiology.net/tpp/cgi-bin/peptidexml_html2.pl?PepMass=2701.3455&StdPep=&MassError=0.5&xslt=xsltproc&cgi-bin=/tpp/cgi-bin/&ratioType=-1&Ref=2_NVMLEPYLVPGGGAAEMALSQALNEK&Infile=/net/pr/vol1/ProteomicsResource/search/ProteomicsResource/2012/20120801_254_Roberts_OystersAcidification/20120821_OT1/v9/interact-20120821_101B_2_01.pep.xml	0.9997	0.999	2	6	2
71	1	CGI_10004346	http://regis-web.systemsbiology.net/tpp/cgi-bin/comet-fastadb.cgi?Ref=CGI_10004346&Db=/net/pr/vol1/ProteomicsResource/search/ProteomicsResource/2012/20120801_254_Roberts_OystersAcidification/database/oyster.v9.glean.final.rename.gff.pep&Pep=DILNEVER+DYGIWEPFAVK+GVSDLAQHFLVK+ICNEVIAVKPDLVITEK+LTGVMLNK+MIGGSSPIIVLNQNTKR+NVMLEPYLVPGGGAAEMALSQALNEK+SITGIHQWPYR+TAIETAVLLLR	1	20.9	9	10	0.16	CGI_10004346		580	Y	1	2	SITGIHQWPYR	http://regis-web.systemsbiology.net/tpp/cgi-bin/peptidexml_html2.pl?PepMass=1356.6938&StdPep=&MassError=0.5&xslt=xsltproc&cgi-bin=/tpp/cgi-bin/&ratioType=-1&Ref=2_SITGIHQWPYR&Infile=/net/pr/vol1/ProteomicsResource/search/ProteomicsResource/2012/20120801_254_Roberts_OystersAcidification/20120821_OT1/v9/interact-20120821_101B_2_01.pep.xml	0.9997	0.999	2	6	1
71	1	CGI_10004346	http://regis-web.systemsbiology.net/tpp/cgi-bin/comet-fastadb.cgi?Ref=CGI_10004346&Db=/net/pr/vol1/ProteomicsResource/search/ProteomicsResource/2012/20120801_254_Roberts_OystersAcidification/database/oyster.v9.glean.final.rename.gff.pep&Pep=DILNEVER+DYGIWEPFAVK+GVSDLAQHFLVK+ICNEVIAVKPDLVITEK+LTGVMLNK+MIGGSSPIIVLNQNTKR+NVMLEPYLVPGGGAAEMALSQALNEK+SITGIHQWPYR+TAIETAVLLLR	1	20.9	9	10	0.16	CGI_10004346		580	Y	1	2	TAIETAVLLLR	http://regis-web.systemsbiology.net/tpp/cgi-bin/peptidexml_html2.pl?PepMass=1198.7285&StdPep=&MassError=0.5&xslt=xsltproc&cgi-bin=/tpp/cgi-bin/&ratioType=-1&Ref=2_TAIETAVLLLR&Infile=/net/pr/vol1/ProteomicsResource/search/ProteomicsResource/2012/20120801_254_Roberts_OystersAcidification/20120821_OT1/v9/interact-20120821_101B_2_01.pep.xml	0.9997	0.999	2	6	1
71	1	CGI_10004346	http://regis-web.systemsbiology.net/tpp/cgi-bin/comet-fastadb.cgi?Ref=CGI_10004346&Db=/net/pr/vol1/ProteomicsResource/search/ProteomicsResource/2012/20120801_254_Roberts_OystersAcidification/database/oyster.v9.glean.final.rename.gff.pep&Pep=DILNEVER+DYGIWEPFAVK+GVSDLAQHFLVK+ICNEVIAVKPDLVITEK+LTGVMLNK+MIGGSSPIIVLNQNTKR+NVMLEPYLVPGGGAAEMALSQALNEK+SITGIHQWPYR+TAIETAVLLLR	1	20.9	9	10	0.16	CGI_10004346		580	Y	1	2	DILNEVER	http://regis-web.systemsbiology.net/tpp/cgi-bin/peptidexml_html2.pl?PepMass=986.5033&StdPep=&MassError=0.5&xslt=xsltproc&cgi-bin=/tpp/cgi-bin/&ratioType=-1&Ref=2_DILNEVER&Infile=/net/pr/vol1/ProteomicsResource/search/ProteomicsResource/2012/20120801_254_Roberts_OystersAcidification/20120821_OT1/v9/interact-20120821_101B_2_01.pep.xml	0.9996	0.9987	2	6	1
71	1	CGI_10004346	http://regis-web.systemsbiology.net/tpp/cgi-bin/comet-fastadb.cgi?Ref=CGI_10004346&Db=/net/pr/vol1/ProteomicsResource/search/ProteomicsResource/2012/20120801_254_Roberts_OystersAcidification/database/oyster.v9.glean.final.rename.gff.pep&Pep=DILNEVER+DYGIWEPFAVK+GVSDLAQHFLVK+ICNEVIAVKPDLVITEK+LTGVMLNK+MIGGSSPIIVLNQNTKR+NVMLEPYLVPGGGAAEMALSQALNEK+SITGIHQWPYR+TAIETAVLLLR	1	20.9	9	10	0.16	CGI_10004346		580	Y	1	3	ICNEVIAVKPDLVITEK	http://regis-web.systemsbiology.net/tpp/cgi-bin/peptidexml_html2.pl?PepMass=1940.0652&StdPep=ICNEVIAVKPDLVITEK&MassError=0.5&xslt=xsltproc&cgi-bin=/tpp/cgi-bin/&ratioType=-1&Ref=3_ICNEVIAVKPDLVITEK&Infile=/net/pr/vol1/ProteomicsResource/search/ProteomicsResource/2012/20120801_254_Roberts_OystersAcidification/20120821_OT1/v9/interact-20120821_101B_2_01.pep.xml	0.9996	0.9988	2	6	1
71	1	CGI_10004346	http://regis-web.systemsbiology.net/tpp/cgi-bin/comet-fastadb.cgi?Ref=CGI_10004346&Db=/net/pr/vol1/ProteomicsResource/search/ProteomicsResource/2012/20120801_254_Roberts_OystersAcidification/database/oyster.v9.glean.final.rename.gff.pep&Pep=DILNEVER+DYGIWEPFAVK+GVSDLAQHFLVK+ICNEVIAVKPDLVITEK+LTGVMLNK+MIGGSSPIIVLNQNTKR+NVMLEPYLVPGGGAAEMALSQALNEK+SITGIHQWPYR+TAIETAVLLLR	1	20.9	9	10	0.16	CGI_10004346		580	Y	1	2	LTGVMLNK	http://regis-web.systemsbiology.net/tpp/cgi-bin/peptidexml_html2.pl?PepMass=874.4946&StdPep=&MassError=0.5&xslt=xsltproc&cgi-bin=/tpp/cgi-bin/&ratioType=-1&Ref=2_LTGVMLNK&Infile=/net/pr/vol1/ProteomicsResource/search/ProteomicsResource/2012/20120801_254_Roberts_OystersAcidification/20120821_OT1/v9/interact-20120821_101B_2_01.pep.xml	0.4029	0.4029	1	7	1
71	1	CGI_10004346	http://regis-web.systemsbiology.net/tpp/cgi-bin/comet-fastadb.cgi?Ref=CGI_10004346&Db=/net/pr/vol1/ProteomicsResource/search/ProteomicsResource/2012/20120801_254_Roberts_OystersAcidification/database/oyster.v9.glean.final.rename.gff.pep&Pep=DILNEVER+DYGIWEPFAVK+GVSDLAQHFLVK+ICNEVIAVKPDLVITEK+LTGVMLNK+MIGGSSPIIVLNQNTKR+NVMLEPYLVPGGGAAEMALSQALNEK+SITGIHQWPYR+TAIETAVLLLR	1	20.9	9	10	0.16	CGI_10004346		580	Y	1	3	MIGGSSPIIVLNQNTKR	http://regis-web.systemsbiology.net/tpp/cgi-bin/peptidexml_html2.pl?PepMass=1827.0036&StdPep=&MassError=0.5&xslt=xsltproc&cgi-bin=/tpp/cgi-bin/&ratioType=-1&Ref=3_MIGGSSPIIVLNQNTKR&Infile=/net/pr/vol1/ProteomicsResource/search/ProteomicsResource/2012/20120801_254_Roberts_OystersAcidification/20120821_OT1/v9/interact-20120821_101B_2_01.pep.xml	0.2514	0.2514	2	7	1
72	1	CGI_10004395	http://regis-web.systemsbiology.net/tpp/cgi-bin/comet-fastadb.cgi?Ref=CGI_10004395&Db=/net/pr/vol1/ProteomicsResource/search/ProteomicsResource/2012/20120801_254_Roberts_OystersAcidification/database/oyster.v9.glean.final.rename.gff.pep&Pep=DGNVLLHEMQIQHPTASLIAR+EIDRDTLIQVAR+GIDPMSLDMLAK+TEVNSGFFYK+TGEAILPLDVGILDNFR+VATAQDDITGDGTTSNVLIIGELLK	1	18.3	6	7	0.12	CGI_10004395		531	Y	1	2	GIDPMSLDMLAK	http://regis-web.systemsbiology.net/tpp/cgi-bin/peptidexml_html2.pl?PepMass=1289.6359&StdPep=&MassError=0.5&xslt=xsltproc&cgi-bin=/tpp/cgi-bin/&ratioType=-1&Ref=2_GIDPMSLDMLAK&Infile=/net/pr/vol1/ProteomicsResource/search/ProteomicsResource/2012/20120801_254_Roberts_OystersAcidification/20120821_OT1/v9/interact-20120821_101B_2_01.pep.xml	0.9997	0.999	2	5	1
72	1	CGI_10004395	http://regis-web.systemsbiology.net/tpp/cgi-bin/comet-fastadb.cgi?Ref=CGI_10004395&Db=/net/pr/vol1/ProteomicsResource/search/ProteomicsResource/2012/20120801_254_Roberts_OystersAcidification/database/oyster.v9.glean.final.rename.gff.pep&Pep=DGNVLLHEMQIQHPTASLIAR+EIDRDTLIQVAR+GIDPMSLDMLAK+TEVNSGFFYK+TGEAILPLDVGILDNFR+VATAQDDITGDGTTSNVLIIGELLK	1	18.3	6	7	0.12	CGI_10004395		531	Y	1	2	TEVNSGFFYK	http://regis-web.systemsbiology.net/tpp/cgi-bin/peptidexml_html2.pl?PepMass=1190.5608&StdPep=&MassError=0.5&xslt=xsltproc&cgi-bin=/tpp/cgi-bin/&ratioType=-1&Ref=2_TEVNSGFFYK&Infile=/net/pr/vol1/ProteomicsResource/search/ProteomicsResource/2012/20120801_254_Roberts_OystersAcidification/20120821_OT1/v9/interact-20120821_101B_2_01.pep.xml	0.9997	0.999	2	5	1
72	1	CGI_10004395	http://regis-web.systemsbiology.net/tpp/cgi-bin/comet-fastadb.cgi?Ref=CGI_10004395&Db=/net/pr/vol1/ProteomicsResource/search/ProteomicsResource/2012/20120801_254_Roberts_OystersAcidification/database/oyster.v9.glean.final.rename.gff.pep&Pep=DGNVLLHEMQIQHPTASLIAR+EIDRDTLIQVAR+GIDPMSLDMLAK+TEVNSGFFYK+TGEAILPLDVGILDNFR+VATAQDDITGDGTTSNVLIIGELLK	1	18.3	6	7	0.12	CGI_10004395		531	Y	1	2	TGEAILPLDVGILDNFR	http://regis-web.systemsbiology.net/tpp/cgi-bin/peptidexml_html2.pl?PepMass=1841.9887&StdPep=&MassError=0.5&xslt=xsltproc&cgi-bin=/tpp/cgi-bin/&ratioType=-1&Ref=2_TGEAILPLDVGILDNFR&Infile=/net/pr/vol1/ProteomicsResource/search/ProteomicsResource/2012/20120801_254_Roberts_OystersAcidification/20120821_OT1/v9/interact-20120821_101B_2_01.pep.xml	0.9997	0.999	2	5	2
72	1	CGI_10004395	http://regis-web.systemsbiology.net/tpp/cgi-bin/comet-fastadb.cgi?Ref=CGI_10004395&Db=/net/pr/vol1/ProteomicsResource/search/ProteomicsResource/2012/20120801_254_Roberts_OystersAcidification/database/oyster.v9.glean.final.rename.gff.pep&Pep=DGNVLLHEMQIQHPTASLIAR+EIDRDTLIQVAR+GIDPMSLDMLAK+TEVNSGFFYK+TGEAILPLDVGILDNFR+VATAQDDITGDGTTSNVLIIGELLK	1	18.3	6	7	0.12	CGI_10004395		531	Y	1	2	VATAQDDITGDGTTSNVLIIGELLK	http://regis-web.systemsbiology.net/tpp/cgi-bin/peptidexml_html2.pl?PepMass=2543.3330&StdPep=&MassError=0.5&xslt=xsltproc&cgi-bin=/tpp/cgi-bin/&ratioType=-1&Ref=2_VATAQDDITGDGTTSNVLIIGELLK&Infile=/net/pr/vol1/ProteomicsResource/search/ProteomicsResource/2012/20120801_254_Roberts_OystersAcidification/20120821_OT1/v9/interact-20120821_101B_2_01.pep.xml	0.9997	0.999	2	5	1
72	1	CGI_10004395	http://regis-web.systemsbiology.net/tpp/cgi-bin/comet-fastadb.cgi?Ref=CGI_10004395&Db=/net/pr/vol1/ProteomicsResource/search/ProteomicsResource/2012/20120801_254_Roberts_OystersAcidification/database/oyster.v9.glean.final.rename.gff.pep&Pep=DGNVLLHEMQIQHPTASLIAR+EIDRDTLIQVAR+GIDPMSLDMLAK+TEVNSGFFYK+TGEAILPLDVGILDNFR+VATAQDDITGDGTTSNVLIIGELLK	1	18.3	6	7	0.12	CGI_10004395		531	Y	1	3	DGNVLLHEMQIQHPTASLIAR	http://regis-web.systemsbiology.net/tpp/cgi-bin/peptidexml_html2.pl?PepMass=2342.2165&StdPep=&MassError=0.5&xslt=xsltproc&cgi-bin=/tpp/cgi-bin/&ratioType=-1&Ref=3_DGNVLLHEMQIQHPTASLIAR&Infile=/net/pr/vol1/ProteomicsResource/search/ProteomicsResource/2012/20120801_254_Roberts_OystersAcidification/20120821_OT1/v9/interact-20120821_101B_2_01.pep.xml	0.9997	0.999	2	5	1
72	1	CGI_10004395	http://regis-web.systemsbiology.net/tpp/cgi-bin/comet-fastadb.cgi?Ref=CGI_10004395&Db=/net/pr/vol1/ProteomicsResource/search/ProteomicsResource/2012/20120801_254_Roberts_OystersAcidification/database/oyster.v9.glean.final.rename.gff.pep&Pep=DGNVLLHEMQIQHPTASLIAR+EIDRDTLIQVAR+GIDPMSLDMLAK+TEVNSGFFYK+TGEAILPLDVGILDNFR+VATAQDDITGDGTTSNVLIIGELLK	1	18.3	6	7	0.12	CGI_10004395		531	Y	1	3	EIDRDTLIQVAR	http://regis-web.systemsbiology.net/tpp/cgi-bin/peptidexml_html2.pl?PepMass=1427.7732&StdPep=&MassError=0.5&xslt=xsltproc&cgi-bin=/tpp/cgi-bin/&ratioType=-1&Ref=3_EIDRDTLIQVAR&Infile=/net/pr/vol1/ProteomicsResource/search/ProteomicsResource/2012/20120801_254_Roberts_OystersAcidification/20120821_OT1/v9/interact-20120821_101B_2_01.pep.xml	0.744	0.4742	2	6	1
73	1	CGI_10004417	http://regis-web.systemsbiology.net/tpp/cgi-bin/comet-fastadb.cgi?Ref=CGI_10004417&Db=/net/pr/vol1/ProteomicsResource/search/ProteomicsResource/2012/20120801_254_Roberts_OystersAcidification/database/oyster.v9.glean.final.rename.gff.pep&Pep=GLFSGEDYGPSLDNFRPVTLTVSSFFK+NLTLASYIQYCCTLPHPGPLQHCAT	1	2.6	2	2	0.04	CGI_10004417		1975	Y	1	3	GLFSGEDYGPSLDNFRPVTLTVSSFFK	http://regis-web.systemsbiology.net/tpp/cgi-bin/peptidexml_html2.pl?PepMass=2979.4654&StdPep=&MassError=0.5&xslt=xsltproc&cgi-bin=/tpp/cgi-bin/&ratioType=-1&Ref=3_GLFSGEDYGPSLDNFRPVTLTVSSFFK&Infile=/net/pr/vol1/ProteomicsResource/search/ProteomicsResource/2012/20120801_254_Roberts_OystersAcidification/20120821_OT1/v9/interact-20120821_101B_2_01.pep.xml	0.9992	0.999	2	2	1
73	1	CGI_10004417	http://regis-web.systemsbiology.net/tpp/cgi-bin/comet-fastadb.cgi?Ref=CGI_10004417&Db=/net/pr/vol1/ProteomicsResource/search/ProteomicsResource/2012/20120801_254_Roberts_OystersAcidification/database/oyster.v9.glean.final.rename.gff.pep&Pep=GLFSGEDYGPSLDNFRPVTLTVSSFFK+NLTLASYIQYCCTLPHPGPLQHCAT	1	2.6	2	2	0.04	CGI_10004417		1975	Y	1	3	NLTLASYIQYCCTLPHPGPLQHCAT	http://regis-web.systemsbiology.net/tpp/cgi-bin/peptidexml_html2.pl?PepMass=2914.3564&StdPep=NLTLASYIQYCCTLPHPGPLQHCAT&MassError=0.5&xslt=xsltproc&cgi-bin=/tpp/cgi-bin/&ratioType=-1&Ref=3_NLTLASYIQYCCTLPHPGPLQHCAT&Infile=/net/pr/vol1/ProteomicsResource/search/ProteomicsResource/2012/20120801_254_Roberts_OystersAcidification/20120821_OT1/v9/interact-20120821_101B_2_01.pep.xml	0.9799	0.9757	1	2	1
74	1	CGI_10004435	http://regis-web.systemsbiology.net/tpp/cgi-bin/comet-fastadb.cgi?Ref=CGI_10004435&Db=/net/pr/vol1/ProteomicsResource/search/ProteomicsResource/2012/20120801_254_Roberts_OystersAcidification/database/oyster.v9.glean.final.rename.gff.pep&Pep=DEFVESLAEAYQK+FVTENMDRPIQEQEFAFGFK+GPGVSMTKDEFVESLAEAYQK+GSVDGAEFDNTK+ITPEDMQISAK+KGPGVSMTKDEFVESLAEAYQK+SLDADKDNKITPEDMQISAK+VFGQEDAGQVAK+VTENMDRPIQEQEFAFGFK	1	48	9	9	0.17	CGI_10004435		179	Y	1	1	VFGQEDAGQVAK	http://regis-web.systemsbiology.net/tpp/cgi-bin/peptidexml_html2.pl?PepMass=1247.6146&StdPep=&MassError=0.5&xslt=xsltproc&cgi-bin=/tpp/cgi-bin/&ratioType=-1&Ref=1_VFGQEDAGQVAK&Infile=/net/pr/vol1/ProteomicsResource/search/ProteomicsResource/2012/20120801_254_Roberts_OystersAcidification/20120821_OT1/v9/interact-20120821_101B_2_01.pep.xml	0.9997	0.9989	2	7	1
74	1	CGI_10004435	http://regis-web.systemsbiology.net/tpp/cgi-bin/comet-fastadb.cgi?Ref=CGI_10004435&Db=/net/pr/vol1/ProteomicsResource/search/ProteomicsResource/2012/20120801_254_Roberts_OystersAcidification/database/oyster.v9.glean.final.rename.gff.pep&Pep=DEFVESLAEAYQK+FVTENMDRPIQEQEFAFGFK+GPGVSMTKDEFVESLAEAYQK+GSVDGAEFDNTK+ITPEDMQISAK+KGPGVSMTKDEFVESLAEAYQK+SLDADKDNKITPEDMQISAK+VFGQEDAGQVAK+VTENMDRPIQEQEFAFGFK	1	48	9	9	0.17	CGI_10004435		179	Y	1	2	DEFVESLAEAYQK	http://regis-web.systemsbiology.net/tpp/cgi-bin/peptidexml_html2.pl?PepMass=1527.7093&StdPep=&MassError=0.5&xslt=xsltproc&cgi-bin=/tpp/cgi-bin/&ratioType=-1&Ref=2_DEFVESLAEAYQK&Infile=/net/pr/vol1/ProteomicsResource/search/ProteomicsResource/2012/20120801_254_Roberts_OystersAcidification/20120821_OT1/v9/interact-20120821_101B_2_01.pep.xml	0.9997	0.999	2	7	1
74	1	CGI_10004435	http://regis-web.systemsbiology.net/tpp/cgi-bin/comet-fastadb.cgi?Ref=CGI_10004435&Db=/net/pr/vol1/ProteomicsResource/search/ProteomicsResource/2012/20120801_254_Roberts_OystersAcidification/database/oyster.v9.glean.final.rename.gff.pep&Pep=DEFVESLAEAYQK+FVTENMDRPIQEQEFAFGFK+GPGVSMTKDEFVESLAEAYQK+GSVDGAEFDNTK+ITPEDMQISAK+KGPGVSMTKDEFVESLAEAYQK+SLDADKDNKITPEDMQISAK+VFGQEDAGQVAK+VTENMDRPIQEQEFAFGFK	1	48	9	9	0.17	CGI_10004435		179	Y	1	2	FVTENMDRPIQEQEFAFGFK	http://regis-web.systemsbiology.net/tpp/cgi-bin/peptidexml_html2.pl?PepMass=2432.1471&StdPep=&MassError=0.5&xslt=xsltproc&cgi-bin=/tpp/cgi-bin/&ratioType=-1&Ref=2_FVTENMDRPIQEQEFAFGFK&Infile=/net/pr/vol1/ProteomicsResource/search/ProteomicsResource/2012/20120801_254_Roberts_OystersAcidification/20120821_OT1/v9/interact-20120821_101B_2_01.pep.xml	0.9997	0.999	2	7	1
74	1	CGI_10004435	http://regis-web.systemsbiology.net/tpp/cgi-bin/comet-fastadb.cgi?Ref=CGI_10004435&Db=/net/pr/vol1/ProteomicsResource/search/ProteomicsResource/2012/20120801_254_Roberts_OystersAcidification/database/oyster.v9.glean.final.rename.gff.pep&Pep=DEFVESLAEAYQK+FVTENMDRPIQEQEFAFGFK+GPGVSMTKDEFVESLAEAYQK+GSVDGAEFDNTK+ITPEDMQISAK+KGPGVSMTKDEFVESLAEAYQK+SLDADKDNKITPEDMQISAK+VFGQEDAGQVAK+VTENMDRPIQEQEFAFGFK	1	48	9	9	0.17	CGI_10004435		179	Y	1	2	GSVDGAEFDNTK	http://regis-web.systemsbiology.net/tpp/cgi-bin/peptidexml_html2.pl?PepMass=1238.5415&StdPep=&MassError=0.5&xslt=xsltproc&cgi-bin=/tpp/cgi-bin/&ratioType=-1&Ref=2_GSVDGAEFDNTK&Infile=/net/pr/vol1/ProteomicsResource/search/ProteomicsResource/2012/20120801_254_Roberts_OystersAcidification/20120821_OT1/v9/interact-20120821_101B_2_01.pep.xml	0.9997	0.999	2	7	1
74	1	CGI_10004435	http://regis-web.systemsbiology.net/tpp/cgi-bin/comet-fastadb.cgi?Ref=CGI_10004435&Db=/net/pr/vol1/ProteomicsResource/search/ProteomicsResource/2012/20120801_254_Roberts_OystersAcidification/database/oyster.v9.glean.final.rename.gff.pep&Pep=DEFVESLAEAYQK+FVTENMDRPIQEQEFAFGFK+GPGVSMTKDEFVESLAEAYQK+GSVDGAEFDNTK+ITPEDMQISAK+KGPGVSMTKDEFVESLAEAYQK+SLDADKDNKITPEDMQISAK+VFGQEDAGQVAK+VTENMDRPIQEQEFAFGFK	1	48	9	9	0.17	CGI_10004435		179	Y	1	2	VTENMDRPIQEQEFAFGFK	http://regis-web.systemsbiology.net/tpp/cgi-bin/peptidexml_html2.pl?PepMass=2285.0786&StdPep=&MassError=0.5&xslt=xsltproc&cgi-bin=/tpp/cgi-bin/&ratioType=-1&Ref=2_VTENMDRPIQEQEFAFGFK&Infile=/net/pr/vol1/ProteomicsResource/search/ProteomicsResource/2012/20120801_254_Roberts_OystersAcidification/20120821_OT1/v9/interact-20120821_101B_2_01.pep.xml	0.9997	0.999	1	7	1
74	1	CGI_10004435	http://regis-web.systemsbiology.net/tpp/cgi-bin/comet-fastadb.cgi?Ref=CGI_10004435&Db=/net/pr/vol1/ProteomicsResource/search/ProteomicsResource/2012/20120801_254_Roberts_OystersAcidification/database/oyster.v9.glean.final.rename.gff.pep&Pep=DEFVESLAEAYQK+FVTENMDRPIQEQEFAFGFK+GPGVSMTKDEFVESLAEAYQK+GSVDGAEFDNTK+ITPEDMQISAK+KGPGVSMTKDEFVESLAEAYQK+SLDADKDNKITPEDMQISAK+VFGQEDAGQVAK+VTENMDRPIQEQEFAFGFK	1	48	9	9	0.17	CGI_10004435		179	Y	1	3	GPGVSMTKDEFVESLAEAYQK	http://regis-web.systemsbiology.net/tpp/cgi-bin/peptidexml_html2.pl?PepMass=2285.0885&StdPep=&MassError=0.5&xslt=xsltproc&cgi-bin=/tpp/cgi-bin/&ratioType=-1&Ref=3_GPGVSMTKDEFVESLAEAYQK&Infile=/net/pr/vol1/ProteomicsResource/search/ProteomicsResource/2012/20120801_254_Roberts_OystersAcidification/20120821_OT1/v9/interact-20120821_101B_2_01.pep.xml	0.9997	0.999	2	7	1
74	1	CGI_10004435	http://regis-web.systemsbiology.net/tpp/cgi-bin/comet-fastadb.cgi?Ref=CGI_10004435&Db=/net/pr/vol1/ProteomicsResource/search/ProteomicsResource/2012/20120801_254_Roberts_OystersAcidification/database/oyster.v9.glean.final.rename.gff.pep&Pep=DEFVESLAEAYQK+FVTENMDRPIQEQEFAFGFK+GPGVSMTKDEFVESLAEAYQK+GSVDGAEFDNTK+ITPEDMQISAK+KGPGVSMTKDEFVESLAEAYQK+SLDADKDNKITPEDMQISAK+VFGQEDAGQVAK+VTENMDRPIQEQEFAFGFK	1	48	9	9	0.17	CGI_10004435		179	Y	1	3	KGPGVSMTKDEFVESLAEAYQK	http://regis-web.systemsbiology.net/tpp/cgi-bin/peptidexml_html2.pl?PepMass=2413.1835&StdPep=&MassError=0.5&xslt=xsltproc&cgi-bin=/tpp/cgi-bin/&ratioType=-1&Ref=3_KGPGVSMTKDEFVESLAEAYQK&Infile=/net/pr/vol1/ProteomicsResource/search/ProteomicsResource/2012/20120801_254_Roberts_OystersAcidification/20120821_OT1/v9/interact-20120821_101B_2_01.pep.xml	0.9997	0.999	2	7	1
74	1	CGI_10004435	http://regis-web.systemsbiology.net/tpp/cgi-bin/comet-fastadb.cgi?Ref=CGI_10004435&Db=/net/pr/vol1/ProteomicsResource/search/ProteomicsResource/2012/20120801_254_Roberts_OystersAcidification/database/oyster.v9.glean.final.rename.gff.pep&Pep=DEFVESLAEAYQK+FVTENMDRPIQEQEFAFGFK+GPGVSMTKDEFVESLAEAYQK+GSVDGAEFDNTK+ITPEDMQISAK+KGPGVSMTKDEFVESLAEAYQK+SLDADKDNKITPEDMQISAK+VFGQEDAGQVAK+VTENMDRPIQEQEFAFGFK	1	48	9	9	0.17	CGI_10004435		179	Y	1	3	SLDADKDNKITPEDMQISAK	http://regis-web.systemsbiology.net/tpp/cgi-bin/peptidexml_html2.pl?PepMass=2218.0787&StdPep=&MassError=0.5&xslt=xsltproc&cgi-bin=/tpp/cgi-bin/&ratioType=-1&Ref=3_SLDADKDNKITPEDMQISAK&Infile=/net/pr/vol1/ProteomicsResource/search/ProteomicsResource/2012/20120801_254_Roberts_OystersAcidification/20120821_OT1/v9/interact-20120821_101B_2_01.pep.xml	0.9997	0.999	2	7	1
74	1	CGI_10004435	http://regis-web.systemsbiology.net/tpp/cgi-bin/comet-fastadb.cgi?Ref=CGI_10004435&Db=/net/pr/vol1/ProteomicsResource/search/ProteomicsResource/2012/20120801_254_Roberts_OystersAcidification/database/oyster.v9.glean.final.rename.gff.pep&Pep=DEFVESLAEAYQK+FVTENMDRPIQEQEFAFGFK+GPGVSMTKDEFVESLAEAYQK+GSVDGAEFDNTK+ITPEDMQISAK+KGPGVSMTKDEFVESLAEAYQK+SLDADKDNKITPEDMQISAK+VFGQEDAGQVAK+VTENMDRPIQEQEFAFGFK	1	48	9	9	0.17	CGI_10004435		179	Y	1	2	ITPEDMQISAK	http://regis-web.systemsbiology.net/tpp/cgi-bin/peptidexml_html2.pl?PepMass=1231.6118&StdPep=&MassError=0.5&xslt=xsltproc&cgi-bin=/tpp/cgi-bin/&ratioType=-1&Ref=2_ITPEDMQISAK&Infile=/net/pr/vol1/ProteomicsResource/search/ProteomicsResource/2012/20120801_254_Roberts_OystersAcidification/20120821_OT1/v9/interact-20120821_101B_2_01.pep.xml	0.9993	0.9977	2	7	1
75	1	CGI_10004474	http://regis-web.systemsbiology.net/tpp/cgi-bin/comet-fastadb.cgi?Ref=CGI_10004474&Db=/net/pr/vol1/ProteomicsResource/search/ProteomicsResource/2012/20120801_254_Roberts_OystersAcidification/database/oyster.v9.glean.final.rename.gff.pep&Pep=FGFVEFDSVESAK+GFGFVEFDSVESAK+NIASSVDKDMLSEMFPGSTEIR+NLSYNTTNDSLADAFDGCSSAR+QGEELEGQELFLDLANK+TTNDSLADAFDGCSSAR	1	16.5	6	6	0.11	CGI_10004474		455	Y	1	2	FGFVEFDSVESAK	http://regis-web.systemsbiology.net/tpp/cgi-bin/peptidexml_html2.pl?PepMass=1460.6823&StdPep=&MassError=0.5&xslt=xsltproc&cgi-bin=/tpp/cgi-bin/&ratioType=-1&Ref=2_FGFVEFDSVESAK&Infile=/net/pr/vol1/ProteomicsResource/search/ProteomicsResource/2012/20120801_254_Roberts_OystersAcidification/20120821_OT1/v9/interact-20120821_101B_2_01.pep.xml	0.9997	0.999	1	5	1
75	1	CGI_10004474	http://regis-web.systemsbiology.net/tpp/cgi-bin/comet-fastadb.cgi?Ref=CGI_10004474&Db=/net/pr/vol1/ProteomicsResource/search/ProteomicsResource/2012/20120801_254_Roberts_OystersAcidification/database/oyster.v9.glean.final.rename.gff.pep&Pep=FGFVEFDSVESAK+GFGFVEFDSVESAK+NIASSVDKDMLSEMFPGSTEIR+NLSYNTTNDSLADAFDGCSSAR+QGEELEGQELFLDLANK+TTNDSLADAFDGCSSAR	1	16.5	6	6	0.11	CGI_10004474		455	Y	1	2	GFGFVEFDSVESAK	http://regis-web.systemsbiology.net/tpp/cgi-bin/peptidexml_html2.pl?PepMass=1517.7038&StdPep=&MassError=0.5&xslt=xsltproc&cgi-bin=/tpp/cgi-bin/&ratioType=-1&Ref=2_GFGFVEFDSVESAK&Infile=/net/pr/vol1/ProteomicsResource/search/ProteomicsResource/2012/20120801_254_Roberts_OystersAcidification/20120821_OT1/v9/interact-20120821_101B_2_01.pep.xml	0.9997	0.999	2	5	1
75	1	CGI_10004474	http://regis-web.systemsbiology.net/tpp/cgi-bin/comet-fastadb.cgi?Ref=CGI_10004474&Db=/net/pr/vol1/ProteomicsResource/search/ProteomicsResource/2012/20120801_254_Roberts_OystersAcidification/database/oyster.v9.glean.final.rename.gff.pep&Pep=FGFVEFDSVESAK+GFGFVEFDSVESAK+NIASSVDKDMLSEMFPGSTEIR+NLSYNTTNDSLADAFDGCSSAR+QGEELEGQELFLDLANK+TTNDSLADAFDGCSSAR	1	16.5	6	6	0.11	CGI_10004474		455	Y	1	2	NIASSVDKDMLSEMFPGSTEIR	http://regis-web.systemsbiology.net/tpp/cgi-bin/peptidexml_html2.pl?PepMass=2426.1457&StdPep=&MassError=0.5&xslt=xsltproc&cgi-bin=/tpp/cgi-bin/&ratioType=-1&Ref=2_NIASSVDKDMLSEMFPGSTEIR&Infile=/net/pr/vol1/ProteomicsResource/search/ProteomicsResource/2012/20120801_254_Roberts_OystersAcidification/20120821_OT1/v9/interact-20120821_101B_2_01.pep.xml	0.9997	0.999	2	5	1
75	1	CGI_10004474	http://regis-web.systemsbiology.net/tpp/cgi-bin/comet-fastadb.cgi?Ref=CGI_10004474&Db=/net/pr/vol1/ProteomicsResource/search/ProteomicsResource/2012/20120801_254_Roberts_OystersAcidification/database/oyster.v9.glean.final.rename.gff.pep&Pep=FGFVEFDSVESAK+GFGFVEFDSVESAK+NIASSVDKDMLSEMFPGSTEIR+NLSYNTTNDSLADAFDGCSSAR+QGEELEGQELFLDLANK+TTNDSLADAFDGCSSAR	1	16.5	6	6	0.11	CGI_10004474		455	Y	1	2	NLSYNTTNDSLADAFDGCSSAR	http://regis-web.systemsbiology.net/tpp/cgi-bin/peptidexml_html2.pl?PepMass=2378.0081&StdPep=NLSYNTTNDSLADAFDGCSSAR&MassError=0.5&xslt=xsltproc&cgi-bin=/tpp/cgi-bin/&ratioType=-1&Ref=2_NLSYNTTNDSLADAFDGCSSAR&Infile=/net/pr/vol1/ProteomicsResource/search/ProteomicsResource/2012/20120801_254_Roberts_OystersAcidification/20120821_OT1/v9/interact-20120821_101B_2_01.pep.xml	0.9997	0.999	2	5	1
75	1	CGI_10004474	http://regis-web.systemsbiology.net/tpp/cgi-bin/comet-fastadb.cgi?Ref=CGI_10004474&Db=/net/pr/vol1/ProteomicsResource/search/ProteomicsResource/2012/20120801_254_Roberts_OystersAcidification/database/oyster.v9.glean.final.rename.gff.pep&Pep=FGFVEFDSVESAK+GFGFVEFDSVESAK+NIASSVDKDMLSEMFPGSTEIR+NLSYNTTNDSLADAFDGCSSAR+QGEELEGQELFLDLANK+TTNDSLADAFDGCSSAR	1	16.5	6	6	0.11	CGI_10004474		455	Y	1	2	QGEELEGQELFLDLANK	http://regis-web.systemsbiology.net/tpp/cgi-bin/peptidexml_html2.pl?PepMass=1931.9476&StdPep=&MassError=0.5&xslt=xsltproc&cgi-bin=/tpp/cgi-bin/&ratioType=-1&Ref=2_QGEELEGQELFLDLANK&Infile=/net/pr/vol1/ProteomicsResource/search/ProteomicsResource/2012/20120801_254_Roberts_OystersAcidification/20120821_OT1/v9/interact-20120821_101B_2_01.pep.xml	0.9997	0.999	2	5	1
75	1	CGI_10004474	http://regis-web.systemsbiology.net/tpp/cgi-bin/comet-fastadb.cgi?Ref=CGI_10004474&Db=/net/pr/vol1/ProteomicsResource/search/ProteomicsResource/2012/20120801_254_Roberts_OystersAcidification/database/oyster.v9.glean.final.rename.gff.pep&Pep=FGFVEFDSVESAK+GFGFVEFDSVESAK+NIASSVDKDMLSEMFPGSTEIR+NLSYNTTNDSLADAFDGCSSAR+QGEELEGQELFLDLANK+TTNDSLADAFDGCSSAR	1	16.5	6	6	0.11	CGI_10004474		455	Y	1	2	TTNDSLADAFDGCSSAR	http://regis-web.systemsbiology.net/tpp/cgi-bin/peptidexml_html2.pl?PepMass=1786.7428&StdPep=TTNDSLADAFDGCSSAR&MassError=0.5&xslt=xsltproc&cgi-bin=/tpp/cgi-bin/&ratioType=-1&Ref=2_TTNDSLADAFDGCSSAR&Infile=/net/pr/vol1/ProteomicsResource/search/ProteomicsResource/2012/20120801_254_Roberts_OystersAcidification/20120821_OT1/v9/interact-20120821_101B_2_01.pep.xml	0.9777	0.9315	1	6	1
76	1	CGI_10004560	http://regis-web.systemsbiology.net/tpp/cgi-bin/comet-fastadb.cgi?Ref=CGI_10004560&Db=/net/pr/vol1/ProteomicsResource/search/ProteomicsResource/2012/20120801_254_Roberts_OystersAcidification/database/oyster.v9.glean.final.rename.gff.pep&Pep=VTGPEVGYVTTPICMVQAAVVVLK+WTAPFLGSDK	1	3.7	2	2	0.04	CGI_10004560		920	Y	1	2	VTGPEVGYVTTPICMVQAAVVVLK	http://regis-web.systemsbiology.net/tpp/cgi-bin/peptidexml_html2.pl?PepMass=2530.3539&StdPep=VTGPEVGYVTTPICMVQAAVVVLK&MassError=0.5&xslt=xsltproc&cgi-bin=/tpp/cgi-bin/&ratioType=-1&Ref=2_VTGPEVGYVTTPICMVQAAVVVLK&Infile=/net/pr/vol1/ProteomicsResource/search/ProteomicsResource/2012/20120801_254_Roberts_OystersAcidification/20120821_OT1/v9/interact-20120821_101B_2_01.pep.xml	0.9991	0.9989	2	2	1
76	1	CGI_10004560	http://regis-web.systemsbiology.net/tpp/cgi-bin/comet-fastadb.cgi?Ref=CGI_10004560&Db=/net/pr/vol1/ProteomicsResource/search/ProteomicsResource/2012/20120801_254_Roberts_OystersAcidification/database/oyster.v9.glean.final.rename.gff.pep&Pep=VTGPEVGYVTTPICMVQAAVVVLK+WTAPFLGSDK	1	3.7	2	2	0.04	CGI_10004560		920	Y	1	2	WTAPFLGSDK	http://regis-web.systemsbiology.net/tpp/cgi-bin/peptidexml_html2.pl?PepMass=1120.5553&StdPep=&MassError=0.5&xslt=xsltproc&cgi-bin=/tpp/cgi-bin/&ratioType=-1&Ref=2_WTAPFLGSDK&Infile=/net/pr/vol1/ProteomicsResource/search/ProteomicsResource/2012/20120801_254_Roberts_OystersAcidification/20120821_OT1/v9/interact-20120821_101B_2_01.pep.xml	0.9958	0.9949	2	2	1
77	1	CGI_10004563	http://regis-web.systemsbiology.net/tpp/cgi-bin/comet-fastadb.cgi?Ref=CGI_10004563&Db=/net/pr/vol1/ProteomicsResource/search/ProteomicsResource/2012/20120801_254_Roberts_OystersAcidification/database/oyster.v9.glean.final.rename.gff.pep&Pep=AEALTVELQQAKDELATLK+LEDVNQQLR+LEQSQNPAQMQQLK+SLQSQLAELQK+TIQGLQSDIEVQK	1	6.2	5	5	0.09	CGI_10004563		1058	Y	1	2	LEQSQNPAQMQQLK	http://regis-web.systemsbiology.net/tpp/cgi-bin/peptidexml_html2.pl?PepMass=1641.8144&StdPep=&MassError=0.5&xslt=xsltproc&cgi-bin=/tpp/cgi-bin/&ratioType=-1&Ref=2_LEQSQNPAQMQQLK&Infile=/net/pr/vol1/ProteomicsResource/search/ProteomicsResource/2012/20120801_254_Roberts_OystersAcidification/20120821_OT1/v9/interact-20120821_101B_2_01.pep.xml	0.9997	0.999	2	5	1
77	1	CGI_10004563	http://regis-web.systemsbiology.net/tpp/cgi-bin/comet-fastadb.cgi?Ref=CGI_10004563&Db=/net/pr/vol1/ProteomicsResource/search/ProteomicsResource/2012/20120801_254_Roberts_OystersAcidification/database/oyster.v9.glean.final.rename.gff.pep&Pep=AEALTVELQQAKDELATLK+LEDVNQQLR+LEQSQNPAQMQQLK+SLQSQLAELQK+TIQGLQSDIEVQK	1	6.2	5	5	0.09	CGI_10004563		1058	Y	1	2	TIQGLQSDIEVQK	http://regis-web.systemsbiology.net/tpp/cgi-bin/peptidexml_html2.pl?PepMass=1457.7725&StdPep=&MassError=0.5&xslt=xsltproc&cgi-bin=/tpp/cgi-bin/&ratioType=-1&Ref=2_TIQGLQSDIEVQK&Infile=/net/pr/vol1/ProteomicsResource/search/ProteomicsResource/2012/20120801_254_Roberts_OystersAcidification/20120821_OT1/v9/interact-20120821_101B_2_01.pep.xml	0.9997	0.999	2	5	1
77	1	CGI_10004563	http://regis-web.systemsbiology.net/tpp/cgi-bin/comet-fastadb.cgi?Ref=CGI_10004563&Db=/net/pr/vol1/ProteomicsResource/search/ProteomicsResource/2012/20120801_254_Roberts_OystersAcidification/database/oyster.v9.glean.final.rename.gff.pep&Pep=AEALTVELQQAKDELATLK+LEDVNQQLR+LEQSQNPAQMQQLK+SLQSQLAELQK+TIQGLQSDIEVQK	1	6.2	5	5	0.09	CGI_10004563		1058	Y	1	3	AEALTVELQQAKDELATLK	http://regis-web.systemsbiology.net/tpp/cgi-bin/peptidexml_html2.pl?PepMass=2070.1208&StdPep=&MassError=0.5&xslt=xsltproc&cgi-bin=/tpp/cgi-bin/&ratioType=-1&Ref=3_AEALTVELQQAKDELATLK&Infile=/net/pr/vol1/ProteomicsResource/search/ProteomicsResource/2012/20120801_254_Roberts_OystersAcidification/20120821_OT1/v9/interact-20120821_101B_2_01.pep.xml	0.9997	0.999	2	5	1
77	1	CGI_10004563	http://regis-web.systemsbiology.net/tpp/cgi-bin/comet-fastadb.cgi?Ref=CGI_10004563&Db=/net/pr/vol1/ProteomicsResource/search/ProteomicsResource/2012/20120801_254_Roberts_OystersAcidification/database/oyster.v9.glean.final.rename.gff.pep&Pep=AEALTVELQQAKDELATLK+LEDVNQQLR+LEQSQNPAQMQQLK+SLQSQLAELQK+TIQGLQSDIEVQK	1	6.2	5	5	0.09	CGI_10004563		1058	Y	1	2	SLQSQLAELQK	http://regis-web.systemsbiology.net/tpp/cgi-bin/peptidexml_html2.pl?PepMass=1243.6772&StdPep=&MassError=0.5&xslt=xsltproc&cgi-bin=/tpp/cgi-bin/&ratioType=-1&Ref=2_SLQSQLAELQK&Infile=/net/pr/vol1/ProteomicsResource/search/ProteomicsResource/2012/20120801_254_Roberts_OystersAcidification/20120821_OT1/v9/interact-20120821_101B_2_01.pep.xml	0.9973	0.9915	2	5	1
77	1	CGI_10004563	http://regis-web.systemsbiology.net/tpp/cgi-bin/comet-fastadb.cgi?Ref=CGI_10004563&Db=/net/pr/vol1/ProteomicsResource/search/ProteomicsResource/2012/20120801_254_Roberts_OystersAcidification/database/oyster.v9.glean.final.rename.gff.pep&Pep=AEALTVELQQAKDELATLK+LEDVNQQLR+LEQSQNPAQMQQLK+SLQSQLAELQK+TIQGLQSDIEVQK	1	6.2	5	5	0.09	CGI_10004563		1058	Y	1	2	LEDVNQQLR	http://regis-web.systemsbiology.net/tpp/cgi-bin/peptidexml_html2.pl?PepMass=1113.5778&StdPep=&MassError=0.5&xslt=xsltproc&cgi-bin=/tpp/cgi-bin/&ratioType=-1&Ref=2_LEDVNQQLR&Infile=/net/pr/vol1/ProteomicsResource/search/ProteomicsResource/2012/20120801_254_Roberts_OystersAcidification/20120821_OT1/v9/interact-20120821_101B_2_01.pep.xml	0.9972	0.9912	2	5	1
78	1	CGI_10004564	http://regis-web.systemsbiology.net/tpp/cgi-bin/comet-fastadb.cgi?Ref=CGI_10004564&Db=/net/pr/vol1/ProteomicsResource/search/ProteomicsResource/2012/20120801_254_Roberts_OystersAcidification/database/oyster.v9.glean.final.rename.gff.pep&Pep=ADGVEGVVEIPK+ALIVDIEGTTTPIGFVK+ETLFPYAEENVESFLTK+RYDDEETQQDIK	1	18.7	4	5	0.09	CGI_10004564		310	Y	1	2	ADGVEGVVEIPK	http://regis-web.systemsbiology.net/tpp/cgi-bin/peptidexml_html2.pl?PepMass=1211.6397&StdPep=&MassError=0.5&xslt=xsltproc&cgi-bin=/tpp/cgi-bin/&ratioType=-1&Ref=2_ADGVEGVVEIPK&Infile=/net/pr/vol1/ProteomicsResource/search/ProteomicsResource/2012/20120801_254_Roberts_OystersAcidification/20120821_OT1/v9/interact-20120821_101B_2_01.pep.xml	0.9997	0.9989	2	4	1
78	1	CGI_10004564	http://regis-web.systemsbiology.net/tpp/cgi-bin/comet-fastadb.cgi?Ref=CGI_10004564&Db=/net/pr/vol1/ProteomicsResource/search/ProteomicsResource/2012/20120801_254_Roberts_OystersAcidification/database/oyster.v9.glean.final.rename.gff.pep&Pep=ADGVEGVVEIPK+ALIVDIEGTTTPIGFVK+ETLFPYAEENVESFLTK+RYDDEETQQDIK	1	18.7	4	5	0.09	CGI_10004564		310	Y	1	2	ETLFPYAEENVESFLTK	http://regis-web.systemsbiology.net/tpp/cgi-bin/peptidexml_html2.pl?PepMass=2015.9728&StdPep=&MassError=0.5&xslt=xsltproc&cgi-bin=/tpp/cgi-bin/&ratioType=-1&Ref=2_ETLFPYAEENVESFLTK&Infile=/net/pr/vol1/ProteomicsResource/search/ProteomicsResource/2012/20120801_254_Roberts_OystersAcidification/20120821_OT1/v9/interact-20120821_101B_2_01.pep.xml	0.9997	0.999	2	4	2
78	1	CGI_10004564	http://regis-web.systemsbiology.net/tpp/cgi-bin/comet-fastadb.cgi?Ref=CGI_10004564&Db=/net/pr/vol1/ProteomicsResource/search/ProteomicsResource/2012/20120801_254_Roberts_OystersAcidification/database/oyster.v9.glean.final.rename.gff.pep&Pep=ADGVEGVVEIPK+ALIVDIEGTTTPIGFVK+ETLFPYAEENVESFLTK+RYDDEETQQDIK	1	18.7	4	5	0.09	CGI_10004564		310	Y	1	2	RYDDEETQQDIK	http://regis-web.systemsbiology.net/tpp/cgi-bin/peptidexml_html2.pl?PepMass=1538.6849&StdPep=&MassError=0.5&xslt=xsltproc&cgi-bin=/tpp/cgi-bin/&ratioType=-1&Ref=2_RYDDEETQQDIK&Infile=/net/pr/vol1/ProteomicsResource/search/ProteomicsResource/2012/20120801_254_Roberts_OystersAcidification/20120821_OT1/v9/interact-20120821_101B_2_01.pep.xml	0.9997	0.999	2	4	1
78	1	CGI_10004564	http://regis-web.systemsbiology.net/tpp/cgi-bin/comet-fastadb.cgi?Ref=CGI_10004564&Db=/net/pr/vol1/ProteomicsResource/search/ProteomicsResource/2012/20120801_254_Roberts_OystersAcidification/database/oyster.v9.glean.final.rename.gff.pep&Pep=ADGVEGVVEIPK+ALIVDIEGTTTPIGFVK+ETLFPYAEENVESFLTK+RYDDEETQQDIK	1	18.7	4	5	0.09	CGI_10004564		310	Y	1	2	ALIVDIEGTTTPIGFVK	http://regis-web.systemsbiology.net/tpp/cgi-bin/peptidexml_html2.pl?PepMass=1772.9924&StdPep=&MassError=0.5&xslt=xsltproc&cgi-bin=/tpp/cgi-bin/&ratioType=-1&Ref=2_ALIVDIEGTTTPIGFVK&Infile=/net/pr/vol1/ProteomicsResource/search/ProteomicsResource/2012/20120801_254_Roberts_OystersAcidification/20120821_OT1/v9/interact-20120821_101B_2_01.pep.xml	0.9652	0.8978	2	4	1
79	1	CGI_10004590	http://regis-web.systemsbiology.net/tpp/cgi-bin/comet-fastadb.cgi?Ref=CGI_10004590&Db=/net/pr/vol1/ProteomicsResource/search/ProteomicsResource/2012/20120801_254_Roberts_OystersAcidification/database/oyster.v9.glean.final.rename.gff.pep&Pep=CTVPACDPGYYLTNNNCEK+LTPTTASDSINDCSIFR+LTSVTWTEPIPQGATIQESTYK+SQITCQMCPVEFITPGER	1	5.7	4	4	0.07	CGI_10004590		1344	Y	1	2	CTVPACDPGYYLTNNNCEK	http://regis-web.systemsbiology.net/tpp/cgi-bin/peptidexml_html2.pl?PepMass=2274.9344&StdPep=CTVPACDPGYYLTNNNCEK&MassError=0.5&xslt=xsltproc&cgi-bin=/tpp/cgi-bin/&ratioType=-1&Ref=2_CTVPACDPGYYLTNNNCEK&Infile=/net/pr/vol1/ProteomicsResource/search/ProteomicsResource/2012/20120801_254_Roberts_OystersAcidification/20120821_OT1/v9/interact-20120821_101B_2_01.pep.xml	0.9997	0.999	2	4	1
79	1	CGI_10004590	http://regis-web.systemsbiology.net/tpp/cgi-bin/comet-fastadb.cgi?Ref=CGI_10004590&Db=/net/pr/vol1/ProteomicsResource/search/ProteomicsResource/2012/20120801_254_Roberts_OystersAcidification/database/oyster.v9.glean.final.rename.gff.pep&Pep=CTVPACDPGYYLTNNNCEK+LTPTTASDSINDCSIFR+LTSVTWTEPIPQGATIQESTYK+SQITCQMCPVEFITPGER	1	5.7	4	4	0.07	CGI_10004590		1344	Y	1	2	LTPTTASDSINDCSIFR	http://regis-web.systemsbiology.net/tpp/cgi-bin/peptidexml_html2.pl?PepMass=1896.8887&StdPep=LTPTTASDSINDCSIFR&MassError=0.5&xslt=xsltproc&cgi-bin=/tpp/cgi-bin/&ratioType=-1&Ref=2_LTPTTASDSINDCSIFR&Infile=/net/pr/vol1/ProteomicsResource/search/ProteomicsResource/2012/20120801_254_Roberts_OystersAcidification/20120821_OT1/v9/interact-20120821_101B_2_01.pep.xml	0.9997	0.999	2	4	1
79	1	CGI_10004590	http://regis-web.systemsbiology.net/tpp/cgi-bin/comet-fastadb.cgi?Ref=CGI_10004590&Db=/net/pr/vol1/ProteomicsResource/search/ProteomicsResource/2012/20120801_254_Roberts_OystersAcidification/database/oyster.v9.glean.final.rename.gff.pep&Pep=CTVPACDPGYYLTNNNCEK+LTPTTASDSINDCSIFR+LTSVTWTEPIPQGATIQESTYK+SQITCQMCPVEFITPGER	1	5.7	4	4	0.07	CGI_10004590		1344	Y	1	2	LTSVTWTEPIPQGATIQESTYK	http://regis-web.systemsbiology.net/tpp/cgi-bin/peptidexml_html2.pl?PepMass=2449.2376&StdPep=&MassError=0.5&xslt=xsltproc&cgi-bin=/tpp/cgi-bin/&ratioType=-1&Ref=2_LTSVTWTEPIPQGATIQESTYK&Infile=/net/pr/vol1/ProteomicsResource/search/ProteomicsResource/2012/20120801_254_Roberts_OystersAcidification/20120821_OT1/v9/interact-20120821_101B_2_01.pep.xml	0.9997	0.999	2	4	1
79	1	CGI_10004590	http://regis-web.systemsbiology.net/tpp/cgi-bin/comet-fastadb.cgi?Ref=CGI_10004590&Db=/net/pr/vol1/ProteomicsResource/search/ProteomicsResource/2012/20120801_254_Roberts_OystersAcidification/database/oyster.v9.glean.final.rename.gff.pep&Pep=CTVPACDPGYYLTNNNCEK+LTPTTASDSINDCSIFR+LTSVTWTEPIPQGATIQESTYK+SQITCQMCPVEFITPGER	1	5.7	4	4	0.07	CGI_10004590		1344	Y	1	2	SQITCQMCPVEFITPGER	http://regis-web.systemsbiology.net/tpp/cgi-bin/peptidexml_html2.pl?PepMass=2151.9751&StdPep=SQITCQMCPVEFITPGER&MassError=0.5&xslt=xsltproc&cgi-bin=/tpp/cgi-bin/&ratioType=-1&Ref=2_SQITCQMCPVEFITPGER&Infile=/net/pr/vol1/ProteomicsResource/search/ProteomicsResource/2012/20120801_254_Roberts_OystersAcidification/20120821_OT1/v9/interact-20120821_101B_2_01.pep.xml	0.9997	0.999	2	4	1
80	1	CGI_10004652	http://regis-web.systemsbiology.net/tpp/cgi-bin/comet-fastadb.cgi?Ref=CGI_10004652&Db=/net/pr/vol1/ProteomicsResource/search/ProteomicsResource/2012/20120801_254_Roberts_OystersAcidification/database/oyster.v9.glean.final.rename.gff.pep&Pep=AHQANQLYPFAISLIESVK+ANTPVLMCSVPGYDASGWVDDLAAELGK+EWTDGLFTHILR+FGNPLLVQDVESYDPILNPVLNR+HEALLYTWLAEHKPLVLCGPPGSGK+ILITLGDQEIDFFPK+SAADFDEDLR+SLLQALNASK	1	2.9	8	8	0.14	CGI_10004652		4927	Y	1	2	FGNPLLVQDVESYDPILNPVLNR	http://regis-web.systemsbiology.net/tpp/cgi-bin/peptidexml_html2.pl?PepMass=2611.3646&StdPep=&MassError=0.5&xslt=xsltproc&cgi-bin=/tpp/cgi-bin/&ratioType=-1&Ref=2_FGNPLLVQDVESYDPILNPVLNR&Infile=/net/pr/vol1/ProteomicsResource/search/ProteomicsResource/2012/20120801_254_Roberts_OystersAcidification/20120821_OT1/v9/interact-20120821_101B_2_01.pep.xml	0.9997	0.999	2	6	1
80	1	CGI_10004652	http://regis-web.systemsbiology.net/tpp/cgi-bin/comet-fastadb.cgi?Ref=CGI_10004652&Db=/net/pr/vol1/ProteomicsResource/search/ProteomicsResource/2012/20120801_254_Roberts_OystersAcidification/database/oyster.v9.glean.final.rename.gff.pep&Pep=AHQANQLYPFAISLIESVK+ANTPVLMCSVPGYDASGWVDDLAAELGK+EWTDGLFTHILR+FGNPLLVQDVESYDPILNPVLNR+HEALLYTWLAEHKPLVLCGPPGSGK+ILITLGDQEIDFFPK+SAADFDEDLR+SLLQALNASK	1	2.9	8	8	0.14	CGI_10004652		4927	Y	1	4	HEALLYTWLAEHKPLVLCGPPGSGK	http://regis-web.systemsbiology.net/tpp/cgi-bin/peptidexml_html2.pl?PepMass=2772.4421&StdPep=HEALLYTWLAEHKPLVLCGPPGSGK&MassError=0.5&xslt=xsltproc&cgi-bin=/tpp/cgi-bin/&ratioType=-1&Ref=4_HEALLYTWLAEHKPLVLCGPPGSGK&Infile=/net/pr/vol1/ProteomicsResource/search/ProteomicsResource/2012/20120801_254_Roberts_OystersAcidification/20120821_OT1/v9/interact-20120821_101B_2_01.pep.xml	0.9997	0.999	2	6	1
80	1	CGI_10004652	http://regis-web.systemsbiology.net/tpp/cgi-bin/comet-fastadb.cgi?Ref=CGI_10004652&Db=/net/pr/vol1/ProteomicsResource/search/ProteomicsResource/2012/20120801_254_Roberts_OystersAcidification/database/oyster.v9.glean.final.rename.gff.pep&Pep=AHQANQLYPFAISLIESVK+ANTPVLMCSVPGYDASGWVDDLAAELGK+EWTDGLFTHILR+FGNPLLVQDVESYDPILNPVLNR+HEALLYTWLAEHKPLVLCGPPGSGK+ILITLGDQEIDFFPK+SAADFDEDLR+SLLQALNASK	1	2.9	8	8	0.14	CGI_10004652		4927	Y	1	2	SLLQALNASK	http://regis-web.systemsbiology.net/tpp/cgi-bin/peptidexml_html2.pl?PepMass=1043.5975&StdPep=&MassError=0.5&xslt=xsltproc&cgi-bin=/tpp/cgi-bin/&ratioType=-1&Ref=2_SLLQALNASK&Infile=/net/pr/vol1/ProteomicsResource/search/ProteomicsResource/2012/20120801_254_Roberts_OystersAcidification/20120821_OT1/v9/interact-20120821_101B_2_01.pep.xml	0.9996	0.9987	2	6	1
80	1	CGI_10004652	http://regis-web.systemsbiology.net/tpp/cgi-bin/comet-fastadb.cgi?Ref=CGI_10004652&Db=/net/pr/vol1/ProteomicsResource/search/ProteomicsResource/2012/20120801_254_Roberts_OystersAcidification/database/oyster.v9.glean.final.rename.gff.pep&Pep=AHQANQLYPFAISLIESVK+ANTPVLMCSVPGYDASGWVDDLAAELGK+EWTDGLFTHILR+FGNPLLVQDVESYDPILNPVLNR+HEALLYTWLAEHKPLVLCGPPGSGK+ILITLGDQEIDFFPK+SAADFDEDLR+SLLQALNASK	1	2.9	8	8	0.14	CGI_10004652		4927	Y	1	2	ILITLGDQEIDFFPK	http://regis-web.systemsbiology.net/tpp/cgi-bin/peptidexml_html2.pl?PepMass=1747.9396&StdPep=&MassError=0.5&xslt=xsltproc&cgi-bin=/tpp/cgi-bin/&ratioType=-1&Ref=2_ILITLGDQEIDFFPK&Infile=/net/pr/vol1/ProteomicsResource/search/ProteomicsResource/2012/20120801_254_Roberts_OystersAcidification/20120821_OT1/v9/interact-20120821_101B_2_01.pep.xml	0.9984	0.9948	2	6	1
80	1	CGI_10004652	http://regis-web.systemsbiology.net/tpp/cgi-bin/comet-fastadb.cgi?Ref=CGI_10004652&Db=/net/pr/vol1/ProteomicsResource/search/ProteomicsResource/2012/20120801_254_Roberts_OystersAcidification/database/oyster.v9.glean.final.rename.gff.pep&Pep=AHQANQLYPFAISLIESVK+ANTPVLMCSVPGYDASGWVDDLAAELGK+EWTDGLFTHILR+FGNPLLVQDVESYDPILNPVLNR+HEALLYTWLAEHKPLVLCGPPGSGK+ILITLGDQEIDFFPK+SAADFDEDLR+SLLQALNASK	1	2.9	8	8	0.14	CGI_10004652		4927	Y	1	2	SAADFDEDLR	http://regis-web.systemsbiology.net/tpp/cgi-bin/peptidexml_html2.pl?PepMass=1137.4938&StdPep=&MassError=0.5&xslt=xsltproc&cgi-bin=/tpp/cgi-bin/&ratioType=-1&Ref=2_SAADFDEDLR&Infile=/net/pr/vol1/ProteomicsResource/search/ProteomicsResource/2012/20120801_254_Roberts_OystersAcidification/20120821_OT1/v9/interact-20120821_101B_2_01.pep.xml	0.9979	0.9934	1	6	1
80	1	CGI_10004652	http://regis-web.systemsbiology.net/tpp/cgi-bin/comet-fastadb.cgi?Ref=CGI_10004652&Db=/net/pr/vol1/ProteomicsResource/search/ProteomicsResource/2012/20120801_254_Roberts_OystersAcidification/database/oyster.v9.glean.final.rename.gff.pep&Pep=AHQANQLYPFAISLIESVK+ANTPVLMCSVPGYDASGWVDDLAAELGK+EWTDGLFTHILR+FGNPLLVQDVESYDPILNPVLNR+HEALLYTWLAEHKPLVLCGPPGSGK+ILITLGDQEIDFFPK+SAADFDEDLR+SLLQALNASK	1	2.9	8	8	0.14	CGI_10004652		4927	Y	1	2	ANTPVLMCSVPGYDASGWVDDLAAELGK	http://regis-web.systemsbiology.net/tpp/cgi-bin/peptidexml_html2.pl?PepMass=2935.3732&StdPep=ANTPVLMCSVPGYDASGWVDDLAAELGK&MassError=0.5&xslt=xsltproc&cgi-bin=/tpp/cgi-bin/&ratioType=-1&Ref=2_ANTPVLMCSVPGYDASGWVDDLAAELGK&Infile=/net/pr/vol1/ProteomicsResource/search/ProteomicsResource/2012/20120801_254_Roberts_OystersAcidification/20120821_OT1/v9/interact-20120821_101B_2_01.pep.xml	0.9538	0.865	2	6	1
80	1	CGI_10004652	http://regis-web.systemsbiology.net/tpp/cgi-bin/comet-fastadb.cgi?Ref=CGI_10004652&Db=/net/pr/vol1/ProteomicsResource/search/ProteomicsResource/2012/20120801_254_Roberts_OystersAcidification/database/oyster.v9.glean.final.rename.gff.pep&Pep=AHQANQLYPFAISLIESVK+ANTPVLMCSVPGYDASGWVDDLAAELGK+EWTDGLFTHILR+FGNPLLVQDVESYDPILNPVLNR+HEALLYTWLAEHKPLVLCGPPGSGK+ILITLGDQEIDFFPK+SAADFDEDLR+SLLQALNASK	1	2.9	8	8	0.14	CGI_10004652		4927	Y	1	3	AHQANQLYPFAISLIESVK	http://regis-web.systemsbiology.net/tpp/cgi-bin/peptidexml_html2.pl?PepMass=2128.1317&StdPep=&MassError=0.5&xslt=xsltproc&cgi-bin=/tpp/cgi-bin/&ratioType=-1&Ref=3_AHQANQLYPFAISLIESVK&Infile=/net/pr/vol1/ProteomicsResource/search/ProteomicsResource/2012/20120801_254_Roberts_OystersAcidification/20120821_OT1/v9/interact-20120821_101B_2_01.pep.xml	0.9272	0.7981	2	6	1
80	1	CGI_10004652	http://regis-web.systemsbiology.net/tpp/cgi-bin/comet-fastadb.cgi?Ref=CGI_10004652&Db=/net/pr/vol1/ProteomicsResource/search/ProteomicsResource/2012/20120801_254_Roberts_OystersAcidification/database/oyster.v9.glean.final.rename.gff.pep&Pep=AHQANQLYPFAISLIESVK+ANTPVLMCSVPGYDASGWVDDLAAELGK+EWTDGLFTHILR+FGNPLLVQDVESYDPILNPVLNR+HEALLYTWLAEHKPLVLCGPPGSGK+ILITLGDQEIDFFPK+SAADFDEDLR+SLLQALNASK	1	2.9	8	8	0.14	CGI_10004652		4927	Y	1	3	EWTDGLFTHILR	http://regis-web.systemsbiology.net/tpp/cgi-bin/peptidexml_html2.pl?PepMass=1486.7568&StdPep=&MassError=0.5&xslt=xsltproc&cgi-bin=/tpp/cgi-bin/&ratioType=-1&Ref=3_EWTDGLFTHILR&Infile=/net/pr/vol1/ProteomicsResource/search/ProteomicsResource/2012/20120801_254_Roberts_OystersAcidification/20120821_OT1/v9/interact-20120821_101B_2_01.pep.xml	0.9259	0.795	2	6	1
81	1	CGI_10004724	http://regis-web.systemsbiology.net/tpp/cgi-bin/comet-fastadb.cgi?Ref=CGI_10004724&Db=/net/pr/vol1/ProteomicsResource/search/ProteomicsResource/2012/20120801_254_Roberts_OystersAcidification/database/oyster.v9.glean.final.rename.gff.pep&Pep=ANNLPCMTADDLKK+DNLNDSISAILQASQDKPR+FPTQVSHQESLVQK+ICILGDQIHCDQAK	1	25.4	4	5	0.08	CGI_10004724		240	Y	1	2	DNLNDSISAILQASQDKPR	http://regis-web.systemsbiology.net/tpp/cgi-bin/peptidexml_html2.pl?PepMass=2084.0498&StdPep=&MassError=0.5&xslt=xsltproc&cgi-bin=/tpp/cgi-bin/&ratioType=-1&Ref=2_DNLNDSISAILQASQDKPR&Infile=/net/pr/vol1/ProteomicsResource/search/ProteomicsResource/2012/20120801_254_Roberts_OystersAcidification/20120821_OT1/v9/interact-20120821_101B_2_01.pep.xml	0.9997	0.999	2	4	1
81	1	CGI_10004724	http://regis-web.systemsbiology.net/tpp/cgi-bin/comet-fastadb.cgi?Ref=CGI_10004724&Db=/net/pr/vol1/ProteomicsResource/search/ProteomicsResource/2012/20120801_254_Roberts_OystersAcidification/database/oyster.v9.glean.final.rename.gff.pep&Pep=ANNLPCMTADDLKK+DNLNDSISAILQASQDKPR+FPTQVSHQESLVQK+ICILGDQIHCDQAK	1	25.4	4	5	0.08	CGI_10004724		240	Y	1	2	ICILGDQIHCDQAK	http://regis-web.systemsbiology.net/tpp/cgi-bin/peptidexml_html2.pl?PepMass=1669.7916&StdPep=ICILGDQIHCDQAK&MassError=0.5&xslt=xsltproc&cgi-bin=/tpp/cgi-bin/&ratioType=-1&Ref=2_ICILGDQIHCDQAK&Infile=/net/pr/vol1/ProteomicsResource/search/ProteomicsResource/2012/20120801_254_Roberts_OystersAcidification/20120821_OT1/v9/interact-20120821_101B_2_01.pep.xml	0.9997	0.999	2	4	2
81	1	CGI_10004724	http://regis-web.systemsbiology.net/tpp/cgi-bin/comet-fastadb.cgi?Ref=CGI_10004724&Db=/net/pr/vol1/ProteomicsResource/search/ProteomicsResource/2012/20120801_254_Roberts_OystersAcidification/database/oyster.v9.glean.final.rename.gff.pep&Pep=ANNLPCMTADDLKK+DNLNDSISAILQASQDKPR+FPTQVSHQESLVQK+ICILGDQIHCDQAK	1	25.4	4	5	0.08	CGI_10004724		240	Y	1	2	ANNLPCMTADDLKK	http://regis-web.systemsbiology.net/tpp/cgi-bin/peptidexml_html2.pl?PepMass=1589.7541&StdPep=ANNLPCMTADDLKK&MassError=0.5&xslt=xsltproc&cgi-bin=/tpp/cgi-bin/&ratioType=-1&Ref=2_ANNLPCMTADDLKK&Infile=/net/pr/vol1/ProteomicsResource/search/ProteomicsResource/2012/20120801_254_Roberts_OystersAcidification/20120821_OT1/v9/interact-20120821_101B_2_01.pep.xml	0.9996	0.9988	2	4	1
81	1	CGI_10004724	http://regis-web.systemsbiology.net/tpp/cgi-bin/comet-fastadb.cgi?Ref=CGI_10004724&Db=/net/pr/vol1/ProteomicsResource/search/ProteomicsResource/2012/20120801_254_Roberts_OystersAcidification/database/oyster.v9.glean.final.rename.gff.pep&Pep=ANNLPCMTADDLKK+DNLNDSISAILQASQDKPR+FPTQVSHQESLVQK+ICILGDQIHCDQAK	1	25.4	4	5	0.08	CGI_10004724		240	Y	1	3	FPTQVSHQESLVQK	http://regis-web.systemsbiology.net/tpp/cgi-bin/peptidexml_html2.pl?PepMass=1626.8365&StdPep=&MassError=0.5&xslt=xsltproc&cgi-bin=/tpp/cgi-bin/&ratioType=-1&Ref=3_FPTQVSHQESLVQK&Infile=/net/pr/vol1/ProteomicsResource/search/ProteomicsResource/2012/20120801_254_Roberts_OystersAcidification/20120821_OT1/v9/interact-20120821_101B_2_01.pep.xml	0.3341	0.3341	2	4	1
82	1	CGI_10004771	http://regis-web.systemsbiology.net/tpp/cgi-bin/comet-fastadb.cgi?Ref=CGI_10004771&Db=/net/pr/vol1/ProteomicsResource/search/ProteomicsResource/2012/20120801_254_Roberts_OystersAcidification/database/oyster.v9.glean.final.rename.gff.pep&Pep=SLQLPVDDDVIAALIGQCTSDPEGK+VAKPSSAPDQPTFYGPQDFYIGAVVDIFK+VRPVDIYYYLEDDSISVVEPHVENSGMPQGK+YNVESSFPAVVMELSDNEIK	1	16.4	4	4	0.07	CGI_10004771		641	Y	1	2	SLQLPVDDDVIAALIGQCTSDPEGK	http://regis-web.systemsbiology.net/tpp/cgi-bin/peptidexml_html2.pl?PepMass=2640.2952&StdPep=SLQLPVDDDVIAALIGQCTSDPEGK&MassError=0.5&xslt=xsltproc&cgi-bin=/tpp/cgi-bin/&ratioType=-1&Ref=2_SLQLPVDDDVIAALIGQCTSDPEGK&Infile=/net/pr/vol1/ProteomicsResource/search/ProteomicsResource/2012/20120801_254_Roberts_OystersAcidification/20120821_OT1/v9/interact-20120821_101B_2_01.pep.xml	0.9997	0.999	2	4	1
82	1	CGI_10004771	http://regis-web.systemsbiology.net/tpp/cgi-bin/comet-fastadb.cgi?Ref=CGI_10004771&Db=/net/pr/vol1/ProteomicsResource/search/ProteomicsResource/2012/20120801_254_Roberts_OystersAcidification/database/oyster.v9.glean.final.rename.gff.pep&Pep=SLQLPVDDDVIAALIGQCTSDPEGK+VAKPSSAPDQPTFYGPQDFYIGAVVDIFK+VRPVDIYYYLEDDSISVVEPHVENSGMPQGK+YNVESSFPAVVMELSDNEIK	1	16.4	4	4	0.07	CGI_10004771		641	Y	1	2	YNVESSFPAVVMELSDNEIK	http://regis-web.systemsbiology.net/tpp/cgi-bin/peptidexml_html2.pl?PepMass=2270.0776&StdPep=&MassError=0.5&xslt=xsltproc&cgi-bin=/tpp/cgi-bin/&ratioType=-1&Ref=2_YNVESSFPAVVMELSDNEIK&Infile=/net/pr/vol1/ProteomicsResource/search/ProteomicsResource/2012/20120801_254_Roberts_OystersAcidification/20120821_OT1/v9/interact-20120821_101B_2_01.pep.xml	0.9997	0.999	2	4	1
82	1	CGI_10004771	http://regis-web.systemsbiology.net/tpp/cgi-bin/comet-fastadb.cgi?Ref=CGI_10004771&Db=/net/pr/vol1/ProteomicsResource/search/ProteomicsResource/2012/20120801_254_Roberts_OystersAcidification/database/oyster.v9.glean.final.rename.gff.pep&Pep=SLQLPVDDDVIAALIGQCTSDPEGK+VAKPSSAPDQPTFYGPQDFYIGAVVDIFK+VRPVDIYYYLEDDSISVVEPHVENSGMPQGK+YNVESSFPAVVMELSDNEIK	1	16.4	4	4	0.07	CGI_10004771		641	Y	1	3	VRPVDIYYYLEDDSISVVEPHVENSGMPQGK	http://regis-web.systemsbiology.net/tpp/cgi-bin/peptidexml_html2.pl?PepMass=3534.6977&StdPep=&MassError=0.5&xslt=xsltproc&cgi-bin=/tpp/cgi-bin/&ratioType=-1&Ref=3_VRPVDIYYYLEDDSISVVEPHVENSGMPQGK&Infile=/net/pr/vol1/ProteomicsResource/search/ProteomicsResource/2012/20120801_254_Roberts_OystersAcidification/20120821_OT1/v9/interact-20120821_101B_2_01.pep.xml	0.9997	0.999	2	4	1
82	1	CGI_10004771	http://regis-web.systemsbiology.net/tpp/cgi-bin/comet-fastadb.cgi?Ref=CGI_10004771&Db=/net/pr/vol1/ProteomicsResource/search/ProteomicsResource/2012/20120801_254_Roberts_OystersAcidification/database/oyster.v9.glean.final.rename.gff.pep&Pep=SLQLPVDDDVIAALIGQCTSDPEGK+VAKPSSAPDQPTFYGPQDFYIGAVVDIFK+VRPVDIYYYLEDDSISVVEPHVENSGMPQGK+YNVESSFPAVVMELSDNEIK	1	16.4	4	4	0.07	CGI_10004771		641	Y	1	3	VAKPSSAPDQPTFYGPQDFYIGAVVDIFK	http://regis-web.systemsbiology.net/tpp/cgi-bin/peptidexml_html2.pl?PepMass=3156.5808&StdPep=&MassError=0.5&xslt=xsltproc&cgi-bin=/tpp/cgi-bin/&ratioType=-1&Ref=3_VAKPSSAPDQPTFYGPQDFYIGAVVDIFK&Infile=/net/pr/vol1/ProteomicsResource/search/ProteomicsResource/2012/20120801_254_Roberts_OystersAcidification/20120821_OT1/v9/interact-20120821_101B_2_01.pep.xml	0.9409	0.8347	2	4	1
83	1	CGI_10004918	http://regis-web.systemsbiology.net/tpp/cgi-bin/comet-fastadb.cgi?Ref=CGI_10004918&Db=/net/pr/vol1/ProteomicsResource/search/ProteomicsResource/2012/20120801_254_Roberts_OystersAcidification/database/oyster.v9.glean.final.rename.gff.pep&Pep=FEERPDAVDNTPAQVSVSGESGAR+INLQELFEDYAWQR	1	12.4	3	3	0.06	CGI_10004918		307	Y	1	2	INLQELFEDYAWQR	http://regis-web.systemsbiology.net/tpp/cgi-bin/peptidexml_html2.pl?PepMass=1823.8842&StdPep=&MassError=0.5&xslt=xsltproc&cgi-bin=/tpp/cgi-bin/&ratioType=-1&Ref=2_INLQELFEDYAWQR&Infile=/net/pr/vol1/ProteomicsResource/search/ProteomicsResource/2012/20120801_254_Roberts_OystersAcidification/20120821_OT1/v9/interact-20120821_101B_2_01.pep.xml	0.9997	0.999	2	4	1	a
83	1	CGI_10004918	http://regis-web.systemsbiology.net/tpp/cgi-bin/comet-fastadb.cgi?Ref=CGI_10004918&Db=/net/pr/vol1/ProteomicsResource/search/ProteomicsResource/2012/20120801_254_Roberts_OystersAcidification/database/oyster.v9.glean.final.rename.gff.pep&Pep=FEERPDAVDNTPAQVSVSGESGAR+INLQELFEDYAWQR	1	12.4	3	3	0.06	CGI_10004918		307	Y	1	3	INLQELFEDYAWQR	http://regis-web.systemsbiology.net/tpp/cgi-bin/peptidexml_html2.pl?PepMass=1823.8842&StdPep=&MassError=0.5&xslt=xsltproc&cgi-bin=/tpp/cgi-bin/&ratioType=-1&Ref=3_INLQELFEDYAWQR&Infile=/net/pr/vol1/ProteomicsResource/search/ProteomicsResource/2012/20120801_254_Roberts_OystersAcidification/20120821_OT1/v9/interact-20120821_101B_2_01.pep.xml	0.9997	0.999	2	4	1	a
83	1	CGI_10004918	http://regis-web.systemsbiology.net/tpp/cgi-bin/comet-fastadb.cgi?Ref=CGI_10004918&Db=/net/pr/vol1/ProteomicsResource/search/ProteomicsResource/2012/20120801_254_Roberts_OystersAcidification/database/oyster.v9.glean.final.rename.gff.pep&Pep=FEERPDAVDNTPAQVSVSGESGAR+INLQELFEDYAWQR	1	12.4	3	3	0.06	CGI_10004918		307	Y	1	3	FEERPDAVDNTPAQVSVSGESGAR	http://regis-web.systemsbiology.net/tpp/cgi-bin/peptidexml_html2.pl?PepMass=2517.1732&StdPep=&MassError=0.5&xslt=xsltproc&cgi-bin=/tpp/cgi-bin/&ratioType=-1&Ref=3_FEERPDAVDNTPAQVSVSGESGAR&Infile=/net/pr/vol1/ProteomicsResource/search/ProteomicsResource/2012/20120801_254_Roberts_OystersAcidification/20120821_OT1/v9/interact-20120821_101B_2_01.pep.xml	0.9996	0.9986	2	4	1
84	1	CGI_10004932	http://regis-web.systemsbiology.net/tpp/cgi-bin/comet-fastadb.cgi?Ref=CGI_10004932&Db=/net/pr/vol1/ProteomicsResource/search/ProteomicsResource/2012/20120801_254_Roberts_OystersAcidification/database/oyster.v9.glean.final.rename.gff.pep&Pep=FLNELTDEELK+GGHLMDDLELIGMDYLWR+GWLVDLVNHFGK+LGQQLLDQAAK	1	2.9	4	4	0.07	CGI_10004932		1763	Y	1	3	GGHLMDDLELIGMDYLWR	http://regis-web.systemsbiology.net/tpp/cgi-bin/peptidexml_html2.pl?PepMass=2133.0023&StdPep=&MassError=0.5&xslt=xsltproc&cgi-bin=/tpp/cgi-bin/&ratioType=-1&Ref=3_GGHLMDDLELIGMDYLWR&Infile=/net/pr/vol1/ProteomicsResource/search/ProteomicsResource/2012/20120801_254_Roberts_OystersAcidification/20120821_OT1/v9/interact-20120821_101B_2_01.pep.xml	0.9997	0.999	2	4	1
84	1	CGI_10004932	http://regis-web.systemsbiology.net/tpp/cgi-bin/comet-fastadb.cgi?Ref=CGI_10004932&Db=/net/pr/vol1/ProteomicsResource/search/ProteomicsResource/2012/20120801_254_Roberts_OystersAcidification/database/oyster.v9.glean.final.rename.gff.pep&Pep=FLNELTDEELK+GGHLMDDLELIGMDYLWR+GWLVDLVNHFGK+LGQQLLDQAAK	1	2.9	4	4	0.07	CGI_10004932		1763	Y	1	3	GWLVDLVNHFGK	http://regis-web.systemsbiology.net/tpp/cgi-bin/peptidexml_html2.pl?PepMass=1383.7299&StdPep=&MassError=0.5&xslt=xsltproc&cgi-bin=/tpp/cgi-bin/&ratioType=-1&Ref=3_GWLVDLVNHFGK&Infile=/net/pr/vol1/ProteomicsResource/search/ProteomicsResource/2012/20120801_254_Roberts_OystersAcidification/20120821_OT1/v9/interact-20120821_101B_2_01.pep.xml	0.9992	0.9975	2	4	1
84	1	CGI_10004932	http://regis-web.systemsbiology.net/tpp/cgi-bin/comet-fastadb.cgi?Ref=CGI_10004932&Db=/net/pr/vol1/ProteomicsResource/search/ProteomicsResource/2012/20120801_254_Roberts_OystersAcidification/database/oyster.v9.glean.final.rename.gff.pep&Pep=FLNELTDEELK+GGHLMDDLELIGMDYLWR+GWLVDLVNHFGK+LGQQLLDQAAK	1	2.9	4	4	0.07	CGI_10004932		1763	Y	1	2	FLNELTDEELK	http://regis-web.systemsbiology.net/tpp/cgi-bin/peptidexml_html2.pl?PepMass=1349.6714&StdPep=&MassError=0.5&xslt=xsltproc&cgi-bin=/tpp/cgi-bin/&ratioType=-1&Ref=2_FLNELTDEELK&Infile=/net/pr/vol1/ProteomicsResource/search/ProteomicsResource/2012/20120801_254_Roberts_OystersAcidification/20120821_OT1/v9/interact-20120821_101B_2_01.pep.xml	0.9646	0.8962	2	4	1
84	1	CGI_10004932	http://regis-web.systemsbiology.net/tpp/cgi-bin/comet-fastadb.cgi?Ref=CGI_10004932&Db=/net/pr/vol1/ProteomicsResource/search/ProteomicsResource/2012/20120801_254_Roberts_OystersAcidification/database/oyster.v9.glean.final.rename.gff.pep&Pep=FLNELTDEELK+GGHLMDDLELIGMDYLWR+GWLVDLVNHFGK+LGQQLLDQAAK	1	2.9	4	4	0.07	CGI_10004932		1763	Y	1	2	LGQQLLDQAAK	http://regis-web.systemsbiology.net/tpp/cgi-bin/peptidexml_html2.pl?PepMass=1183.6561&StdPep=&MassError=0.5&xslt=xsltproc&cgi-bin=/tpp/cgi-bin/&ratioType=-1&Ref=2_LGQQLLDQAAK&Infile=/net/pr/vol1/ProteomicsResource/search/ProteomicsResource/2012/20120801_254_Roberts_OystersAcidification/20120821_OT1/v9/interact-20120821_101B_2_01.pep.xml	0.8857	0.7105	2	4	1
85	1	CGI_10004935	http://regis-web.systemsbiology.net/tpp/cgi-bin/comet-fastadb.cgi?Ref=CGI_10004935&Db=/net/pr/vol1/ProteomicsResource/search/ProteomicsResource/2012/20120801_254_Roberts_OystersAcidification/database/oyster.v9.glean.final.rename.gff.pep&Pep=HNITPLLAAVWEGHTSSVEVLLK+SPDGQSLVDCAEKEDVK+YPLHFAADYGQAQVIEYLVSK	1	19.1	5	5	0.09	CGI_10004935		320	Y	1	2	SPDGQSLVDCAEKEDVK	http://regis-web.systemsbiology.net/tpp/cgi-bin/peptidexml_html2.pl?PepMass=1875.8520&StdPep=SPDGQSLVDCAEKEDVK&MassError=0.5&xslt=xsltproc&cgi-bin=/tpp/cgi-bin/&ratioType=-1&Ref=2_SPDGQSLVDCAEKEDVK&Infile=/net/pr/vol1/ProteomicsResource/search/ProteomicsResource/2012/20120801_254_Roberts_OystersAcidification/20120821_OT1/v9/interact-20120821_101B_2_01.pep.xml	0.9997	0.999	2	5	1	a
85	1	CGI_10004935	http://regis-web.systemsbiology.net/tpp/cgi-bin/comet-fastadb.cgi?Ref=CGI_10004935&Db=/net/pr/vol1/ProteomicsResource/search/ProteomicsResource/2012/20120801_254_Roberts_OystersAcidification/database/oyster.v9.glean.final.rename.gff.pep&Pep=HNITPLLAAVWEGHTSSVEVLLK+SPDGQSLVDCAEKEDVK+YPLHFAADYGQAQVIEYLVSK	1	19.1	5	5	0.09	CGI_10004935		320	Y	1	2	YPLHFAADYGQAQVIEYLVSK	http://regis-web.systemsbiology.net/tpp/cgi-bin/peptidexml_html2.pl?PepMass=2411.2161&StdPep=&MassError=0.5&xslt=xsltproc&cgi-bin=/tpp/cgi-bin/&ratioType=-1&Ref=2_YPLHFAADYGQAQVIEYLVSK&Infile=/net/pr/vol1/ProteomicsResource/search/ProteomicsResource/2012/20120801_254_Roberts_OystersAcidification/20120821_OT1/v9/interact-20120821_101B_2_01.pep.xml	0.9997	0.999	2	5	1	b
85	1	CGI_10004935	http://regis-web.systemsbiology.net/tpp/cgi-bin/comet-fastadb.cgi?Ref=CGI_10004935&Db=/net/pr/vol1/ProteomicsResource/search/ProteomicsResource/2012/20120801_254_Roberts_OystersAcidification/database/oyster.v9.glean.final.rename.gff.pep&Pep=HNITPLLAAVWEGHTSSVEVLLK+SPDGQSLVDCAEKEDVK+YPLHFAADYGQAQVIEYLVSK	1	19.1	5	5	0.09	CGI_10004935		320	Y	1	3	HNITPLLAAVWEGHTSSVEVLLK	http://regis-web.systemsbiology.net/tpp/cgi-bin/peptidexml_html2.pl?PepMass=2513.3642&StdPep=&MassError=0.5&xslt=xsltproc&cgi-bin=/tpp/cgi-bin/&ratioType=-1&Ref=3_HNITPLLAAVWEGHTSSVEVLLK&Infile=/net/pr/vol1/ProteomicsResource/search/ProteomicsResource/2012/20120801_254_Roberts_OystersAcidification/20120821_OT1/v9/interact-20120821_101B_2_01.pep.xml	0.9997	0.999	2	5	1
85	1	CGI_10004935	http://regis-web.systemsbiology.net/tpp/cgi-bin/comet-fastadb.cgi?Ref=CGI_10004935&Db=/net/pr/vol1/ProteomicsResource/search/ProteomicsResource/2012/20120801_254_Roberts_OystersAcidification/database/oyster.v9.glean.final.rename.gff.pep&Pep=HNITPLLAAVWEGHTSSVEVLLK+SPDGQSLVDCAEKEDVK+YPLHFAADYGQAQVIEYLVSK	1	19.1	5	5	0.09	CGI_10004935		320	Y	1	3	SPDGQSLVDCAEKEDVK	http://regis-web.systemsbiology.net/tpp/cgi-bin/peptidexml_html2.pl?PepMass=1875.8520&StdPep=SPDGQSLVDCAEKEDVK&MassError=0.5&xslt=xsltproc&cgi-bin=/tpp/cgi-bin/&ratioType=-1&Ref=3_SPDGQSLVDCAEKEDVK&Infile=/net/pr/vol1/ProteomicsResource/search/ProteomicsResource/2012/20120801_254_Roberts_OystersAcidification/20120821_OT1/v9/interact-20120821_101B_2_01.pep.xml	0.9997	0.999	2	5	1	a
85	1	CGI_10004935	http://regis-web.systemsbiology.net/tpp/cgi-bin/comet-fastadb.cgi?Ref=CGI_10004935&Db=/net/pr/vol1/ProteomicsResource/search/ProteomicsResource/2012/20120801_254_Roberts_OystersAcidification/database/oyster.v9.glean.final.rename.gff.pep&Pep=HNITPLLAAVWEGHTSSVEVLLK+SPDGQSLVDCAEKEDVK+YPLHFAADYGQAQVIEYLVSK	1	19.1	5	5	0.09	CGI_10004935		320	Y	1	3	YPLHFAADYGQAQVIEYLVSK	http://regis-web.systemsbiology.net/tpp/cgi-bin/peptidexml_html2.pl?PepMass=2411.2161&StdPep=&MassError=0.5&xslt=xsltproc&cgi-bin=/tpp/cgi-bin/&ratioType=-1&Ref=3_YPLHFAADYGQAQVIEYLVSK&Infile=/net/pr/vol1/ProteomicsResource/search/ProteomicsResource/2012/20120801_254_Roberts_OystersAcidification/20120821_OT1/v9/interact-20120821_101B_2_01.pep.xml	0.9997	0.999	2	5	1	b
86	1	CGI_10005086	http://regis-web.systemsbiology.net/tpp/cgi-bin/comet-fastadb.cgi?Ref=CGI_10005086&Db=/net/pr/vol1/ProteomicsResource/search/ProteomicsResource/2012/20120801_254_Roberts_OystersAcidification/database/oyster.v9.glean.final.rename.gff.pep&Pep=FGFVVFDSPTPVGEILR+MRPLLFNGDHR+NTPSGQVSQPSTMPSPPQQK+YTLLNEVPLHLHR	1	12.3	4	4	0.07	CGI_10005086		496	Y	1	2	FGFVVFDSPTPVGEILR	http://regis-web.systemsbiology.net/tpp/cgi-bin/peptidexml_html2.pl?PepMass=1878.9880&StdPep=&MassError=0.5&xslt=xsltproc&cgi-bin=/tpp/cgi-bin/&ratioType=-1&Ref=2_FGFVVFDSPTPVGEILR&Infile=/net/pr/vol1/ProteomicsResource/search/ProteomicsResource/2012/20120801_254_Roberts_OystersAcidification/20120821_OT1/v9/interact-20120821_101B_2_01.pep.xml	0.9997	0.999	1	4	1
86	1	CGI_10005086	http://regis-web.systemsbiology.net/tpp/cgi-bin/comet-fastadb.cgi?Ref=CGI_10005086&Db=/net/pr/vol1/ProteomicsResource/search/ProteomicsResource/2012/20120801_254_Roberts_OystersAcidification/database/oyster.v9.glean.final.rename.gff.pep&Pep=FGFVVFDSPTPVGEILR+MRPLLFNGDHR+NTPSGQVSQPSTMPSPPQQK+YTLLNEVPLHLHR	1	12.3	4	4	0.07	CGI_10005086		496	Y	1	3	MRPLLFNGDHR	http://regis-web.systemsbiology.net/tpp/cgi-bin/peptidexml_html2.pl?PepMass=1354.6928&StdPep=&MassError=0.5&xslt=xsltproc&cgi-bin=/tpp/cgi-bin/&ratioType=-1&Ref=3_MRPLLFNGDHR&Infile=/net/pr/vol1/ProteomicsResource/search/ProteomicsResource/2012/20120801_254_Roberts_OystersAcidification/20120821_OT1/v9/interact-20120821_101B_2_01.pep.xml	0.9996	0.9987	2	4	1
86	1	CGI_10005086	http://regis-web.systemsbiology.net/tpp/cgi-bin/comet-fastadb.cgi?Ref=CGI_10005086&Db=/net/pr/vol1/ProteomicsResource/search/ProteomicsResource/2012/20120801_254_Roberts_OystersAcidification/database/oyster.v9.glean.final.rename.gff.pep&Pep=FGFVVFDSPTPVGEILR+MRPLLFNGDHR+NTPSGQVSQPSTMPSPPQQK+YTLLNEVPLHLHR	1	12.3	4	4	0.07	CGI_10005086		496	Y	1	2	NTPSGQVSQPSTMPSPPQQK	http://regis-web.systemsbiology.net/tpp/cgi-bin/peptidexml_html2.pl?PepMass=2095.0004&StdPep=&MassError=0.5&xslt=xsltproc&cgi-bin=/tpp/cgi-bin/&ratioType=-1&Ref=2_NTPSGQVSQPSTMPSPPQQK&Infile=/net/pr/vol1/ProteomicsResource/search/ProteomicsResource/2012/20120801_254_Roberts_OystersAcidification/20120821_OT1/v9/interact-20120821_101B_2_01.pep.xml	0.9994	0.998	2	4	1
86	1	CGI_10005086	http://regis-web.systemsbiology.net/tpp/cgi-bin/comet-fastadb.cgi?Ref=CGI_10005086&Db=/net/pr/vol1/ProteomicsResource/search/ProteomicsResource/2012/20120801_254_Roberts_OystersAcidification/database/oyster.v9.glean.final.rename.gff.pep&Pep=FGFVVFDSPTPVGEILR+MRPLLFNGDHR+NTPSGQVSQPSTMPSPPQQK+YTLLNEVPLHLHR	1	12.3	4	4	0.07	CGI_10005086		496	Y	1	3	YTLLNEVPLHLHR	http://regis-web.systemsbiology.net/tpp/cgi-bin/peptidexml_html2.pl?PepMass=1603.8834&StdPep=&MassError=0.5&xslt=xsltproc&cgi-bin=/tpp/cgi-bin/&ratioType=-1&Ref=3_YTLLNEVPLHLHR&Infile=/net/pr/vol1/ProteomicsResource/search/ProteomicsResource/2012/20120801_254_Roberts_OystersAcidification/20120821_OT1/v9/interact-20120821_101B_2_01.pep.xml	0.8844	0.708	1	4	1
87	1	CGI_10005185	http://regis-web.systemsbiology.net/tpp/cgi-bin/comet-fastadb.cgi?Ref=CGI_10005185&Db=/net/pr/vol1/ProteomicsResource/search/ProteomicsResource/2012/20120801_254_Roberts_OystersAcidification/database/oyster.v9.glean.final.rename.gff.pep&Pep=AALAGGTTMIIDFVLDQK+AITIANQANCPLYIVHVMSK+DVFMLNDDELYESFKR+ELGALGMVHAENGHLIAEKSKEMLK+FGEPIAASLGTDGTHYWNK+FIPTPCNAEMVYGR+IPNGVNGVEDR+KIPNGVNGVEDR+LVMPGGIDTHTHMQL…	1	30	14	14	0.25	CGI_10005185		647	Y	1	2	AITIANQANCPLYIVHVMSK	http://regis-web.systemsbiology.net/tpp/cgi-bin/peptidexml_html2.pl?PepMass=2242.1602&StdPep=AITIANQANCPLYIVHVMSK&MassError=0.5&xslt=xsltproc&cgi-bin=/tpp/cgi-bin/&ratioType=-1&Ref=2_AITIANQANCPLYIVHVMSK&Infile=/net/pr/vol1/ProteomicsResource/search/ProteomicsResource/2012/20120801_254_Roberts_OystersAcidification/20120821_OT1/v9/interact-20120821_101B_2_01.pep.xml	0.9997	0.999	2	8	1
87	1	CGI_10005185	http://regis-web.systemsbiology.net/tpp/cgi-bin/comet-fastadb.cgi?Ref=CGI_10005185&Db=/net/pr/vol1/ProteomicsResource/search/ProteomicsResource/2012/20120801_254_Roberts_OystersAcidification/database/oyster.v9.glean.final.rename.gff.pep&Pep=AALAGGTTMIIDFVLDQK+AITIANQANCPLYIVHVMSK+DVFMLNDDELYESFKR+ELGALGMVHAENGHLIAEKSKEMLK+FGEPIAASLGTDGTHYWNK+FIPTPCNAEMVYGR+IPNGVNGVEDR+KIPNGVNGVEDR+LVMPGGIDTHTHMQL…	1	30	14	14	0.25	CGI_10005185		647	Y	1	2	FGEPIAASLGTDGTHYWNK	http://regis-web.systemsbiology.net/tpp/cgi-bin/peptidexml_html2.pl?PepMass=2062.9748&StdPep=&MassError=0.5&xslt=xsltproc&cgi-bin=/tpp/cgi-bin/&ratioType=-1&Ref=2_FGEPIAASLGTDGTHYWNK&Infile=/net/pr/vol1/ProteomicsResource/search/ProteomicsResource/2012/20120801_254_Roberts_OystersAcidification/20120821_OT1/v9/interact-20120821_101B_2_01.pep.xml	0.9997	0.999	1	8	1
87	1	CGI_10005185	http://regis-web.systemsbiology.net/tpp/cgi-bin/comet-fastadb.cgi?Ref=CGI_10005185&Db=/net/pr/vol1/ProteomicsResource/search/ProteomicsResource/2012/20120801_254_Roberts_OystersAcidification/database/oyster.v9.glean.final.rename.gff.pep&Pep=AALAGGTTMIIDFVLDQK+AITIANQANCPLYIVHVMSK+DVFMLNDDELYESFKR+ELGALGMVHAENGHLIAEKSKEMLK+FGEPIAASLGTDGTHYWNK+FIPTPCNAEMVYGR+IPNGVNGVEDR+KIPNGVNGVEDR+LVMPGGIDTHTHMQL…	1	30	14	14	0.25	CGI_10005185		647	Y	1	2	TPCNAEMVYGR	http://regis-web.systemsbiology.net/tpp/cgi-bin/peptidexml_html2.pl?PepMass=1296.5591&StdPep=TPCNAEMVYGR&MassError=0.5&xslt=xsltproc&cgi-bin=/tpp/cgi-bin/&ratioType=-1&Ref=2_TPCNAEMVYGR&Infile=/net/pr/vol1/ProteomicsResource/search/ProteomicsResource/2012/20120801_254_Roberts_OystersAcidification/20120821_OT1/v9/interact-20120821_101B_2_01.pep.xml	0.9997	0.999	1	8	1
87	1	CGI_10005185	http://regis-web.systemsbiology.net/tpp/cgi-bin/comet-fastadb.cgi?Ref=CGI_10005185&Db=/net/pr/vol1/ProteomicsResource/search/ProteomicsResource/2012/20120801_254_Roberts_OystersAcidification/database/oyster.v9.glean.final.rename.gff.pep&Pep=AALAGGTTMIIDFVLDQK+AITIANQANCPLYIVHVMSK+DVFMLNDDELYESFKR+ELGALGMVHAENGHLIAEKSKEMLK+FGEPIAASLGTDGTHYWNK+FIPTPCNAEMVYGR+IPNGVNGVEDR+KIPNGVNGVEDR+LVMPGGIDTHTHMQL…	1	30	14	14	0.25	CGI_10005185		647	Y	1	2	VVFGEPIAASLGTDGTHYWNK	http://regis-web.systemsbiology.net/tpp/cgi-bin/peptidexml_html2.pl?PepMass=2261.1117&StdPep=&MassError=0.5&xslt=xsltproc&cgi-bin=/tpp/cgi-bin/&ratioType=-1&Ref=2_VVFGEPIAASLGTDGTHYWNK&Infile=/net/pr/vol1/ProteomicsResource/search/ProteomicsResource/2012/20120801_254_Roberts_OystersAcidification/20120821_OT1/v9/interact-20120821_101B_2_01.pep.xml	0.9997	0.999	2	8	1
87	1	CGI_10005185	http://regis-web.systemsbiology.net/tpp/cgi-bin/comet-fastadb.cgi?Ref=CGI_10005185&Db=/net/pr/vol1/ProteomicsResource/search/ProteomicsResource/2012/20120801_254_Roberts_OystersAcidification/database/oyster.v9.glean.final.rename.gff.pep&Pep=AALAGGTTMIIDFVLDQK+AITIANQANCPLYIVHVMSK+DVFMLNDDELYESFKR+ELGALGMVHAENGHLIAEKSKEMLK+FGEPIAASLGTDGTHYWNK+FIPTPCNAEMVYGR+IPNGVNGVEDR+KIPNGVNGVEDR+LVMPGGIDTHTHMQL…	1	30	14	14	0.25	CGI_10005185		647	Y	1	3	AALAGGTTMIIDFVLDQK	http://regis-web.systemsbiology.net/tpp/cgi-bin/peptidexml_html2.pl?PepMass=1862.9812&StdPep=&MassError=0.5&xslt=xsltproc&cgi-bin=/tpp/cgi-bin/&ratioType=-1&Ref=3_AALAGGTTMIIDFVLDQK&Infile=/net/pr/vol1/ProteomicsResource/search/ProteomicsResource/2012/20120801_254_Roberts_OystersAcidification/20120821_OT1/v9/interact-20120821_101B_2_01.pep.xml	0.9997	0.999	2	8	1	b
87	1	CGI_10005185	http://regis-web.systemsbiology.net/tpp/cgi-bin/comet-fastadb.cgi?Ref=CGI_10005185&Db=/net/pr/vol1/ProteomicsResource/search/ProteomicsResource/2012/20120801_254_Roberts_OystersAcidification/database/oyster.v9.glean.final.rename.gff.pep&Pep=AALAGGTTMIIDFVLDQK+AITIANQANCPLYIVHVMSK+DVFMLNDDELYESFKR+ELGALGMVHAENGHLIAEKSKEMLK+FGEPIAASLGTDGTHYWNK+FIPTPCNAEMVYGR+IPNGVNGVEDR+KIPNGVNGVEDR+LVMPGGIDTHTHMQL…	1	30	14	14	0.25	CGI_10005185		647	Y	1	3	DVFMLNDDELYESFKR	http://regis-web.systemsbiology.net/tpp/cgi-bin/peptidexml_html2.pl?PepMass=2019.9248&StdPep=&MassError=0.5&xslt=xsltproc&cgi-bin=/tpp/cgi-bin/&ratioType=-1&Ref=3_DVFMLNDDELYESFKR&Infile=/net/pr/vol1/ProteomicsResource/search/ProteomicsResource/2012/20120801_254_Roberts_OystersAcidification/20120821_OT1/v9/interact-20120821_101B_2_01.pep.xml	0.9997	0.9989	2	8	1
87	1	CGI_10005185	http://regis-web.systemsbiology.net/tpp/cgi-bin/comet-fastadb.cgi?Ref=CGI_10005185&Db=/net/pr/vol1/ProteomicsResource/search/ProteomicsResource/2012/20120801_254_Roberts_OystersAcidification/database/oyster.v9.glean.final.rename.gff.pep&Pep=AALAGGTTMIIDFVLDQK+AITIANQANCPLYIVHVMSK+DVFMLNDDELYESFKR+ELGALGMVHAENGHLIAEKSKEMLK+FGEPIAASLGTDGTHYWNK+FIPTPCNAEMVYGR+IPNGVNGVEDR+KIPNGVNGVEDR+LVMPGGIDTHTHMQL…	1	30	14	14	0.25	CGI_10005185		647	Y	1	3	LVMPGGIDTHTHMQLPFMGTYAVDDFYSGTK	http://regis-web.systemsbiology.net/tpp/cgi-bin/peptidexml_html2.pl?PepMass=3428.5879&StdPep=&MassError=0.5&xslt=xsltproc&cgi-bin=/tpp/cgi-bin/&ratioType=-1&Ref=3_LVMPGGIDTHTHMQLPFMGTYAVDDFYSGTK&Infile=/net/pr/vol1/ProteomicsResource/search/ProteomicsResource/2012/20120801_254_Roberts_OystersAcidification/20120821_OT1/v9/interact-20120821_101B_2_01.pep.xml	0.9997	0.999	2	8	1
87	1	CGI_10005185	http://regis-web.systemsbiology.net/tpp/cgi-bin/comet-fastadb.cgi?Ref=CGI_10005185&Db=/net/pr/vol1/ProteomicsResource/search/ProteomicsResource/2012/20120801_254_Roberts_OystersAcidification/database/oyster.v9.glean.final.rename.gff.pep&Pep=AALAGGTTMIIDFVLDQK+AITIANQANCPLYIVHVMSK+DVFMLNDDELYESFKR+ELGALGMVHAENGHLIAEKSKEMLK+FGEPIAASLGTDGTHYWNK+FIPTPCNAEMVYGR+IPNGVNGVEDR+KIPNGVNGVEDR+LVMPGGIDTHTHMQL…	1	30	14	14	0.25	CGI_10005185		647	Y	1	3	MGISGPEGHEMCRPEEVEAEATQR	http://regis-web.systemsbiology.net/tpp/cgi-bin/peptidexml_html2.pl?PepMass=2699.1738&StdPep=MGISGPEGHEMCRPEEVEAEATQR&MassError=0.5&xslt=xsltproc&cgi-bin=/tpp/cgi-bin/&ratioType=-1&Ref=3_MGISGPEGHEMCRPEEVEAEATQR&Infile=/net/pr/vol1/ProteomicsResource/search/ProteomicsResource/2012/20120801_254_Roberts_OystersAcidification/20120821_OT1/v9/interact-20120821_101B_2_01.pep.xml	0.9997	0.999	2	8	1	a
87	1	CGI_10005185	http://regis-web.systemsbiology.net/tpp/cgi-bin/comet-fastadb.cgi?Ref=CGI_10005185&Db=/net/pr/vol1/ProteomicsResource/search/ProteomicsResource/2012/20120801_254_Roberts_OystersAcidification/database/oyster.v9.glean.final.rename.gff.pep&Pep=AALAGGTTMIIDFVLDQK+AITIANQANCPLYIVHVMSK+DVFMLNDDELYESFKR+ELGALGMVHAENGHLIAEKSKEMLK+FGEPIAASLGTDGTHYWNK+FIPTPCNAEMVYGR+IPNGVNGVEDR+KIPNGVNGVEDR+LVMPGGIDTHTHMQL…	1	30	14	14	0.25	CGI_10005185		647	Y	1	3	KIPNGVNGVEDR	http://regis-web.systemsbiology.net/tpp/cgi-bin/peptidexml_html2.pl?PepMass=1296.6786&StdPep=&MassError=0.5&xslt=xsltproc&cgi-bin=/tpp/cgi-bin/&ratioType=-1&Ref=3_KIPNGVNGVEDR&Infile=/net/pr/vol1/ProteomicsResource/search/ProteomicsResource/2012/20120801_254_Roberts_OystersAcidification/20120821_OT1/v9/interact-20120821_101B_2_01.pep.xml	0.9996	0.9987	2	8	1
87	1	CGI_10005185	http://regis-web.systemsbiology.net/tpp/cgi-bin/comet-fastadb.cgi?Ref=CGI_10005185&Db=/net/pr/vol1/ProteomicsResource/search/ProteomicsResource/2012/20120801_254_Roberts_OystersAcidification/database/oyster.v9.glean.final.rename.gff.pep&Pep=AALAGGTTMIIDFVLDQK+AITIANQANCPLYIVHVMSK+DVFMLNDDELYESFKR+ELGALGMVHAENGHLIAEKSKEMLK+FGEPIAASLGTDGTHYWNK+FIPTPCNAEMVYGR+IPNGVNGVEDR+KIPNGVNGVEDR+LVMPGGIDTHTHMQL…	1	30	14	14	0.25	CGI_10005185		647	Y	1	2	IPNGVNGVEDR	http://regis-web.systemsbiology.net/tpp/cgi-bin/peptidexml_html2.pl?PepMass=1168.5836&StdPep=&MassError=0.5&xslt=xsltproc&cgi-bin=/tpp/cgi-bin/&ratioType=-1&Ref=2_IPNGVNGVEDR&Infile=/net/pr/vol1/ProteomicsResource/search/ProteomicsResource/2012/20120801_254_Roberts_OystersAcidification/20120821_OT1/v9/interact-20120821_101B_2_01.pep.xml	0.9963	0.9881	2	8	1
87	1	CGI_10005185	http://regis-web.systemsbiology.net/tpp/cgi-bin/comet-fastadb.cgi?Ref=CGI_10005185&Db=/net/pr/vol1/ProteomicsResource/search/ProteomicsResource/2012/20120801_254_Roberts_OystersAcidification/database/oyster.v9.glean.final.rename.gff.pep&Pep=AALAGGTTMIIDFVLDQK+AITIANQANCPLYIVHVMSK+DVFMLNDDELYESFKR+ELGALGMVHAENGHLIAEKSKEMLK+FGEPIAASLGTDGTHYWNK+FIPTPCNAEMVYGR+IPNGVNGVEDR+KIPNGVNGVEDR+LVMPGGIDTHTHMQL…	1	30	14	14	0.25	CGI_10005185		647	Y	1	2	FIPTPCNAEMVYGR	http://regis-web.systemsbiology.net/tpp/cgi-bin/peptidexml_html2.pl?PepMass=1653.7643&StdPep=FIPTPCNAEMVYGR&MassError=0.5&xslt=xsltproc&cgi-bin=/tpp/cgi-bin/&ratioType=-1&Ref=2_FIPTPCNAEMVYGR&Infile=/net/pr/vol1/ProteomicsResource/search/ProteomicsResource/2012/20120801_254_Roberts_OystersAcidification/20120821_OT1/v9/interact-20120821_101B_2_01.pep.xml	0.9937	0.9801	2	8	1
87	1	CGI_10005185	http://regis-web.systemsbiology.net/tpp/cgi-bin/comet-fastadb.cgi?Ref=CGI_10005185&Db=/net/pr/vol1/ProteomicsResource/search/ProteomicsResource/2012/20120801_254_Roberts_OystersAcidification/database/oyster.v9.glean.final.rename.gff.pep&Pep=AALAGGTTMIIDFVLDQK+AITIANQANCPLYIVHVMSK+DVFMLNDDELYESFKR+ELGALGMVHAENGHLIAEKSKEMLK+FGEPIAASLGTDGTHYWNK+FIPTPCNAEMVYGR+IPNGVNGVEDR+KIPNGVNGVEDR+LVMPGGIDTHTHMQL…	1	30	14	14	0.25	CGI_10005185		647	Y	1	2	QVGTNLVIPGGAR	http://regis-web.systemsbiology.net/tpp/cgi-bin/peptidexml_html2.pl?PepMass=1280.7201&StdPep=&MassError=0.5&xslt=xsltproc&cgi-bin=/tpp/cgi-bin/&ratioType=-1&Ref=2_QVGTNLVIPGGAR&Infile=/net/pr/vol1/ProteomicsResource/search/ProteomicsResource/2012/20120801_254_Roberts_OystersAcidification/20120821_OT1/v9/interact-20120821_101B_2_01.pep.xml	0.9851	0.9536	2	8	1
87	1	CGI_10005185	http://regis-web.systemsbiology.net/tpp/cgi-bin/comet-fastadb.cgi?Ref=CGI_10005185&Db=/net/pr/vol1/ProteomicsResource/search/ProteomicsResource/2012/20120801_254_Roberts_OystersAcidification/database/oyster.v9.glean.final.rename.gff.pep&Pep=AALAGGTTMIIDFVLDQK+AITIANQANCPLYIVHVMSK+DVFMLNDDELYESFKR+ELGALGMVHAENGHLIAEKSKEMLK+FGEPIAASLGTDGTHYWNK+FIPTPCNAEMVYGR+IPNGVNGVEDR+KIPNGVNGVEDR+LVMPGGIDTHTHMQL…	1	30	14	14	0.25	CGI_10005185		647	Y	1	2	MGISGPEGHEMCRPEEVEAEATQR	http://regis-web.systemsbiology.net/tpp/cgi-bin/peptidexml_html2.pl?PepMass=2699.1738&StdPep=MGISGPEGHEMCRPEEVEAEATQR&MassError=0.5&xslt=xsltproc&cgi-bin=/tpp/cgi-bin/&ratioType=-1&Ref=2_MGISGPEGHEMCRPEEVEAEATQR&Infile=/net/pr/vol1/ProteomicsResource/search/ProteomicsResource/2012/20120801_254_Roberts_OystersAcidification/20120821_OT1/v9/interact-20120821_101B_2_01.pep.xml	0.9676	0.9026	2	8	1	a
87	1	CGI_10005185	http://regis-web.systemsbiology.net/tpp/cgi-bin/comet-fastadb.cgi?Ref=CGI_10005185&Db=/net/pr/vol1/ProteomicsResource/search/ProteomicsResource/2012/20120801_254_Roberts_OystersAcidification/database/oyster.v9.glean.final.rename.gff.pep&Pep=AALAGGTTMIIDFVLDQK+AITIANQANCPLYIVHVMSK+DVFMLNDDELYESFKR+ELGALGMVHAENGHLIAEKSKEMLK+FGEPIAASLGTDGTHYWNK+FIPTPCNAEMVYGR+IPNGVNGVEDR+KIPNGVNGVEDR+LVMPGGIDTHTHMQL…	1	30	14	14	0.25	CGI_10005185		647	Y	1	3	ELGALGM[147]VHAENGHLIAEKSKEM[147]LK	http://regis-web.systemsbiology.net/tpp/cgi-bin/peptidexml_html2.pl?PepMass=2736.3938&StdPep=ELGALGM[147]VHAENGHLIAEKSKEM[147]LK&MassError=0.5&xslt=xsltproc&cgi-bin=/tpp/cgi-bin/&ratioType=-1&Ref=3_ELGALGMVHAENGHLIAEKSKEMLK&Infile=/net/pr/vol1/ProteomicsResource/search/ProteomicsResource/2012/20120801_254_Roberts_OystersAcidification/20120821_OT1/v9/interact-20120821_101B_2_01.pep.xml	0.308	0.308	2	8	1
87	1	CGI_10005185	http://regis-web.systemsbiology.net/tpp/cgi-bin/comet-fastadb.cgi?Ref=CGI_10005185&Db=/net/pr/vol1/ProteomicsResource/search/ProteomicsResource/2012/20120801_254_Roberts_OystersAcidification/database/oyster.v9.glean.final.rename.gff.pep&Pep=AALAGGTTMIIDFVLDQK+AITIANQANCPLYIVHVMSK+DVFMLNDDELYESFKR+ELGALGMVHAENGHLIAEKSKEMLK+FGEPIAASLGTDGTHYWNK+FIPTPCNAEMVYGR+IPNGVNGVEDR+KIPNGVNGVEDR+LVMPGGIDTHTHMQL…	1	30	14	14	0.25	CGI_10005185		647	Y	1	2	AALAGGTTMIIDFVLDQK	http://regis-web.systemsbiology.net/tpp/cgi-bin/peptidexml_html2.pl?PepMass=1862.9812&StdPep=&MassError=0.5&xslt=xsltproc&cgi-bin=/tpp/cgi-bin/&ratioType=-1&Ref=2_AALAGGTTMIIDFVLDQK&Infile=/net/pr/vol1/ProteomicsResource/search/ProteomicsResource/2012/20120801_254_Roberts_OystersAcidification/20120821_OT1/v9/interact-20120821_101B_2_01.pep.xml	0.0681	0.0681	2	8	1	b
88	1	CGI_10005267,CGI_10025378	http://regis-web.systemsbiology.net/tpp/cgi-bin/comet-fastadb.cgi?Ref=CGI_10005267&Db=/net/pr/vol1/ProteomicsResource/search/ProteomicsResource/2012/20120801_254_Roberts_OystersAcidification/database/oyster.v9.glean.final.rename.gff.pep&Pep=ADDLSQDGQNHIGLQAGSNQFASQK+ADQYDKESNAHISLQSGTNK+ADQYDKESNAHISLQSGTNKFDSQK+GANAYGVPDNSLFQTVDLYEGR+MENIELFLK+MTGFGAVR+SHGVIGLQSGTNK,http://regis-web.systemsbiolo…	1	28.1	7	7	0.12	CGI_10005267,CGI_10025378	;	5504;	Y	1	2	ADDLSQDGQNHIGLQAGSNQFASQK	http://regis-web.systemsbiology.net/tpp/cgi-bin/peptidexml_html2.pl?PepMass=2628.2164&StdPep=&MassError=0.5&xslt=xsltproc&cgi-bin=/tpp/cgi-bin/&ratioType=-1&Ref=2_ADDLSQDGQNHIGLQAGSNQFASQK&Infile=/net/pr/vol1/ProteomicsResource/search/ProteomicsResource/2012/20120801_254_Roberts_OystersAcidification/20120821_OT1/v9/interact-20120821_101B_2_01.pep.xml	0.9997	0.999	2	6	1
88	1	CGI_10005267,CGI_10025378	http://regis-web.systemsbiology.net/tpp/cgi-bin/comet-fastadb.cgi?Ref=CGI_10005267&Db=/net/pr/vol1/ProteomicsResource/search/ProteomicsResource/2012/20120801_254_Roberts_OystersAcidification/database/oyster.v9.glean.final.rename.gff.pep&Pep=ADDLSQDGQNHIGLQAGSNQFASQK+ADQYDKESNAHISLQSGTNK+ADQYDKESNAHISLQSGTNKFDSQK+GANAYGVPDNSLFQTVDLYEGR+MENIELFLK+MTGFGAVR+SHGVIGLQSGTNK,http://regis-web.systemsbiolo…	1	28.1	7	7	0.12	CGI_10005267,CGI_10025378	;	5504;	Y	1	2	ADQYDKESNAHISLQSGTNK	http://regis-web.systemsbiology.net/tpp/cgi-bin/peptidexml_html2.pl?PepMass=2205.0298&StdPep=&MassError=0.5&xslt=xsltproc&cgi-bin=/tpp/cgi-bin/&ratioType=-1&Ref=2_ADQYDKESNAHISLQSGTNK&Infile=/net/pr/vol1/ProteomicsResource/search/ProteomicsResource/2012/20120801_254_Roberts_OystersAcidification/20120821_OT1/v9/interact-20120821_101B_2_01.pep.xml	0.9997	0.999	2	6	1
88	1	CGI_10005267,CGI_10025378	http://regis-web.systemsbiology.net/tpp/cgi-bin/comet-fastadb.cgi?Ref=CGI_10005267&Db=/net/pr/vol1/ProteomicsResource/search/ProteomicsResource/2012/20120801_254_Roberts_OystersAcidification/database/oyster.v9.glean.final.rename.gff.pep&Pep=ADDLSQDGQNHIGLQAGSNQFASQK+ADQYDKESNAHISLQSGTNK+ADQYDKESNAHISLQSGTNKFDSQK+GANAYGVPDNSLFQTVDLYEGR+MENIELFLK+MTGFGAVR+SHGVIGLQSGTNK,http://regis-web.systemsbiolo…	1	28.1	7	7	0.12	CGI_10005267,CGI_10025378	;	5504;	Y	1	2	GANAYGVPDNSLFQTVDLYEGR	http://regis-web.systemsbiology.net/tpp/cgi-bin/peptidexml_html2.pl?PepMass=2385.1237&StdPep=&MassError=0.5&xslt=xsltproc&cgi-bin=/tpp/cgi-bin/&ratioType=-1&Ref=2_GANAYGVPDNSLFQTVDLYEGR&Infile=/net/pr/vol1/ProteomicsResource/search/ProteomicsResource/2012/20120801_254_Roberts_OystersAcidification/20120821_OT1/v9/interact-20120821_101B_2_01.pep.xml	0.9997	0.999	2	6	1
88	1	CGI_10005267,CGI_10025378	http://regis-web.systemsbiology.net/tpp/cgi-bin/comet-fastadb.cgi?Ref=CGI_10005267&Db=/net/pr/vol1/ProteomicsResource/search/ProteomicsResource/2012/20120801_254_Roberts_OystersAcidification/database/oyster.v9.glean.final.rename.gff.pep&Pep=ADDLSQDGQNHIGLQAGSNQFASQK+ADQYDKESNAHISLQSGTNK+ADQYDKESNAHISLQSGTNKFDSQK+GANAYGVPDNSLFQTVDLYEGR+MENIELFLK+MTGFGAVR+SHGVIGLQSGTNK,http://regis-web.systemsbiolo…	1	28.1	7	7	0.12	CGI_10005267,CGI_10025378	;	5504;	Y	1	3	ADQYDKESNAHISLQSGTNKFDSQK	http://regis-web.systemsbiology.net/tpp/cgi-bin/peptidexml_html2.pl?PepMass=2810.3107&StdPep=&MassError=0.5&xslt=xsltproc&cgi-bin=/tpp/cgi-bin/&ratioType=-1&Ref=3_ADQYDKESNAHISLQSGTNKFDSQK&Infile=/net/pr/vol1/ProteomicsResource/search/ProteomicsResource/2012/20120801_254_Roberts_OystersAcidification/20120821_OT1/v9/interact-20120821_101B_2_01.pep.xml	0.9997	0.999	2	6	1
88	1	CGI_10005267,CGI_10025378	http://regis-web.systemsbiology.net/tpp/cgi-bin/comet-fastadb.cgi?Ref=CGI_10005267&Db=/net/pr/vol1/ProteomicsResource/search/ProteomicsResource/2012/20120801_254_Roberts_OystersAcidification/database/oyster.v9.glean.final.rename.gff.pep&Pep=ADDLSQDGQNHIGLQAGSNQFASQK+ADQYDKESNAHISLQSGTNK+ADQYDKESNAHISLQSGTNKFDSQK+GANAYGVPDNSLFQTVDLYEGR+MENIELFLK+MTGFGAVR+SHGVIGLQSGTNK,http://regis-web.systemsbiolo…	1	28.1	7	7	0.12	CGI_10005267,CGI_10025378	;	5504;	Y	1	2	MENIELFLK	http://regis-web.systemsbiology.net/tpp/cgi-bin/peptidexml_html2.pl?PepMass=1135.5947&StdPep=&MassError=0.5&xslt=xsltproc&cgi-bin=/tpp/cgi-bin/&ratioType=-1&Ref=2_MENIELFLK&Infile=/net/pr/vol1/ProteomicsResource/search/ProteomicsResource/2012/20120801_254_Roberts_OystersAcidification/20120821_OT1/v9/interact-20120821_101B_2_01.pep.xml	0.995	0.984	1	6	1
88	1	CGI_10005267,CGI_10025378	http://regis-web.systemsbiology.net/tpp/cgi-bin/comet-fastadb.cgi?Ref=CGI_10005267&Db=/net/pr/vol1/ProteomicsResource/search/ProteomicsResource/2012/20120801_254_Roberts_OystersAcidification/database/oyster.v9.glean.final.rename.gff.pep&Pep=ADDLSQDGQNHIGLQAGSNQFASQK+ADQYDKESNAHISLQSGTNK+ADQYDKESNAHISLQSGTNKFDSQK+GANAYGVPDNSLFQTVDLYEGR+MENIELFLK+MTGFGAVR+SHGVIGLQSGTNK,http://regis-web.systemsbiolo…	1	28.1	7	7	0.12	CGI_10005267,CGI_10025378	;	5504;	Y	1	2	SHGVIGLQSGTNK	http://regis-web.systemsbiology.net/tpp/cgi-bin/peptidexml_html2.pl?PepMass=1296.6786&StdPep=&MassError=0.5&xslt=xsltproc&cgi-bin=/tpp/cgi-bin/&ratioType=-1&Ref=2_SHGVIGLQSGTNK&Infile=/net/pr/vol1/ProteomicsResource/search/ProteomicsResource/2012/20120801_254_Roberts_OystersAcidification/20120821_OT1/v9/interact-20120821_101B_2_01.pep.xml	0.9337	0.8139	1	6	1
88	1	CGI_10005267,CGI_10025378	http://regis-web.systemsbiology.net/tpp/cgi-bin/comet-fastadb.cgi?Ref=CGI_10005267&Db=/net/pr/vol1/ProteomicsResource/search/ProteomicsResource/2012/20120801_254_Roberts_OystersAcidification/database/oyster.v9.glean.final.rename.gff.pep&Pep=ADDLSQDGQNHIGLQAGSNQFASQK+ADQYDKESNAHISLQSGTNK+ADQYDKESNAHISLQSGTNKFDSQK+GANAYGVPDNSLFQTVDLYEGR+MENIELFLK+MTGFGAVR+SHGVIGLQSGTNK,http://regis-web.systemsbiolo…	1	28.1	7	7	0.12	CGI_10005267,CGI_10025378	;	5504;	Y	1	2	MTGFGAVR	http://regis-web.systemsbiology.net/tpp/cgi-bin/peptidexml_html2.pl?PepMass=837.4167&StdPep=&MassError=0.5&xslt=xsltproc&cgi-bin=/tpp/cgi-bin/&ratioType=-1&Ref=2_MTGFGAVR&Infile=/net/pr/vol1/ProteomicsResource/search/ProteomicsResource/2012/20120801_254_Roberts_OystersAcidification/20120821_OT1/v9/interact-20120821_101B_2_01.pep.xml	0.43	0.43	1	6	1
89	1	CGI_10005339	http://regis-web.systemsbiology.net/tpp/cgi-bin/comet-fastadb.cgi?Ref=CGI_10005339&Db=/net/pr/vol1/ProteomicsResource/search/ProteomicsResource/2012/20120801_254_Roberts_OystersAcidification/database/oyster.v9.glean.final.rename.gff.pep&Pep=DMSIMQWQVV+GGMVLVGTTR+TGVETEIPENFGGVR+VNLYQYPCCQPK	1	6.4	4	4	0.07	CGI_10005339		734	Y	1	2	GGMVLVGTTR	http://regis-web.systemsbiology.net/tpp/cgi-bin/peptidexml_html2.pl?PepMass=989.5328&StdPep=&MassError=0.5&xslt=xsltproc&cgi-bin=/tpp/cgi-bin/&ratioType=-1&Ref=2_GGMVLVGTTR&Infile=/net/pr/vol1/ProteomicsResource/search/ProteomicsResource/2012/20120801_254_Roberts_OystersAcidification/20120821_OT1/v9/interact-20120821_101B_2_01.pep.xml	0.9997	0.999	2	4	1
89	1	CGI_10005339	http://regis-web.systemsbiology.net/tpp/cgi-bin/comet-fastadb.cgi?Ref=CGI_10005339&Db=/net/pr/vol1/ProteomicsResource/search/ProteomicsResource/2012/20120801_254_Roberts_OystersAcidification/database/oyster.v9.glean.final.rename.gff.pep&Pep=DMSIMQWQVV+GGMVLVGTTR+TGVETEIPENFGGVR+VNLYQYPCCQPK	1	6.4	4	4	0.07	CGI_10005339		734	Y	1	2	TGVETEIPENFGGVR	http://regis-web.systemsbiology.net/tpp/cgi-bin/peptidexml_html2.pl?PepMass=1603.7842&StdPep=&MassError=0.5&xslt=xsltproc&cgi-bin=/tpp/cgi-bin/&ratioType=-1&Ref=2_TGVETEIPENFGGVR&Infile=/net/pr/vol1/ProteomicsResource/search/ProteomicsResource/2012/20120801_254_Roberts_OystersAcidification/20120821_OT1/v9/interact-20120821_101B_2_01.pep.xml	0.9997	0.9989	2	4	1
89	1	CGI_10005339	http://regis-web.systemsbiology.net/tpp/cgi-bin/comet-fastadb.cgi?Ref=CGI_10005339&Db=/net/pr/vol1/ProteomicsResource/search/ProteomicsResource/2012/20120801_254_Roberts_OystersAcidification/database/oyster.v9.glean.final.rename.gff.pep&Pep=DMSIMQWQVV+GGMVLVGTTR+TGVETEIPENFGGVR+VNLYQYPCCQPK	1	6.4	4	4	0.07	CGI_10005339		734	Y	1	2	DMSIMQWQVV	http://regis-web.systemsbiology.net/tpp/cgi-bin/peptidexml_html2.pl?PepMass=1235.5678&StdPep=&MassError=0.5&xslt=xsltproc&cgi-bin=/tpp/cgi-bin/&ratioType=-1&Ref=2_DMSIMQWQVV&Infile=/net/pr/vol1/ProteomicsResource/search/ProteomicsResource/2012/20120801_254_Roberts_OystersAcidification/20120821_OT1/v9/interact-20120821_101B_2_01.pep.xml	0.9985	0.9954	2	4	1
89	1	CGI_10005339	http://regis-web.systemsbiology.net/tpp/cgi-bin/comet-fastadb.cgi?Ref=CGI_10005339&Db=/net/pr/vol1/ProteomicsResource/search/ProteomicsResource/2012/20120801_254_Roberts_OystersAcidification/database/oyster.v9.glean.final.rename.gff.pep&Pep=DMSIMQWQVV+GGMVLVGTTR+TGVETEIPENFGGVR+VNLYQYPCCQPK	1	6.4	4	4	0.07	CGI_10005339		734	Y	1	2	VNLYQYPCCQPK	http://regis-web.systemsbiology.net/tpp/cgi-bin/peptidexml_html2.pl?PepMass=1568.7115&StdPep=VNLYQYPCCQPK&MassError=0.5&xslt=xsltproc&cgi-bin=/tpp/cgi-bin/&ratioType=-1&Ref=2_VNLYQYPCCQPK&Infile=/net/pr/vol1/ProteomicsResource/search/ProteomicsResource/2012/20120801_254_Roberts_OystersAcidification/20120821_OT1/v9/interact-20120821_101B_2_01.pep.xml	0.9571	0.8759	2	4	1
90	1	CGI_10005346	http://regis-web.systemsbiology.net/tpp/cgi-bin/comet-fastadb.cgi?Ref=CGI_10005346&Db=/net/pr/vol1/ProteomicsResource/search/ProteomicsResource/2012/20120801_254_Roberts_OystersAcidification/database/oyster.v9.glean.final.rename.gff.pep&Pep=GWDQGLLDMCIGEK+KLTIPSHLGYGDQGAGEK	1	13.2	2	2	0.04	CGI_10005346		243	Y	1	2	GWDQGLLDMCIGEK	http://regis-web.systemsbiology.net/tpp/cgi-bin/peptidexml_html2.pl?PepMass=1620.7276&StdPep=GWDQGLLDMCIGEK&MassError=0.5&xslt=xsltproc&cgi-bin=/tpp/cgi-bin/&ratioType=-1&Ref=2_GWDQGLLDMCIGEK&Infile=/net/pr/vol1/ProteomicsResource/search/ProteomicsResource/2012/20120801_254_Roberts_OystersAcidification/20120821_OT1/v9/interact-20120821_101B_2_01.pep.xml	0.9992	0.999	2	2	1
90	1	CGI_10005346	http://regis-web.systemsbiology.net/tpp/cgi-bin/comet-fastadb.cgi?Ref=CGI_10005346&Db=/net/pr/vol1/ProteomicsResource/search/ProteomicsResource/2012/20120801_254_Roberts_OystersAcidification/database/oyster.v9.glean.final.rename.gff.pep&Pep=GWDQGLLDMCIGEK+KLTIPSHLGYGDQGAGEK	1	13.2	2	2	0.04	CGI_10005346		243	Y	1	3	KLTIPSHLGYGDQGAGEK	http://regis-web.systemsbiology.net/tpp/cgi-bin/peptidexml_html2.pl?PepMass=1869.9585&StdPep=&MassError=0.5&xslt=xsltproc&cgi-bin=/tpp/cgi-bin/&ratioType=-1&Ref=3_KLTIPSHLGYGDQGAGEK&Infile=/net/pr/vol1/ProteomicsResource/search/ProteomicsResource/2012/20120801_254_Roberts_OystersAcidification/20120821_OT1/v9/interact-20120821_101B_2_01.pep.xml	0.9992	0.999	2	2	1
91	1	CGI_10005381	http://regis-web.systemsbiology.net/tpp/cgi-bin/comet-fastadb.cgi?Ref=CGI_10005381&Db=/net/pr/vol1/ProteomicsResource/search/ProteomicsResource/2012/20120801_254_Roberts_OystersAcidification/database/oyster.v9.glean.final.rename.gff.pep&Pep=AGILFINPQDLGWIPYTQSWIDKR+ALIHAIESVIIDWTHQIR+ANLTILFDK+ASLLYFILNDLHK+DSAQPLLEGHNPTPFVEIEFWK+DSSQAFAWLSQLR+FPAVPNVTSPVDFMSNNSWGGIK+IDLFLDNLINYDKDNIHEACLK+VQLQEL…	1	3.4	9	9	0.17	CGI_10005381		4464	Y	1	2	DSAQPLLEGHNPTPFVEIEFWK	http://regis-web.systemsbiology.net/tpp/cgi-bin/peptidexml_html2.pl?PepMass=2553.2540&StdPep=&MassError=0.5&xslt=xsltproc&cgi-bin=/tpp/cgi-bin/&ratioType=-1&Ref=2_DSAQPLLEGHNPTPFVEIEFWK&Infile=/net/pr/vol1/ProteomicsResource/search/ProteomicsResource/2012/20120801_254_Roberts_OystersAcidification/20120821_OT1/v9/interact-20120821_101B_2_01.pep.xml	0.9997	0.999	2	7	1
91	1	CGI_10005381	http://regis-web.systemsbiology.net/tpp/cgi-bin/comet-fastadb.cgi?Ref=CGI_10005381&Db=/net/pr/vol1/ProteomicsResource/search/ProteomicsResource/2012/20120801_254_Roberts_OystersAcidification/database/oyster.v9.glean.final.rename.gff.pep&Pep=AGILFINPQDLGWIPYTQSWIDKR+ALIHAIESVIIDWTHQIR+ANLTILFDK+ASLLYFILNDLHK+DSAQPLLEGHNPTPFVEIEFWK+DSSQAFAWLSQLR+FPAVPNVTSPVDFMSNNSWGGIK+IDLFLDNLINYDKDNIHEACLK+VQLQEL…	1	3.4	9	9	0.17	CGI_10005381		4464	Y	1	2	FPAVPNVTSPVDFMSNNSWGGIK	http://regis-web.systemsbiology.net/tpp/cgi-bin/peptidexml_html2.pl?PepMass=2463.1893&StdPep=&MassError=0.5&xslt=xsltproc&cgi-bin=/tpp/cgi-bin/&ratioType=-1&Ref=2_FPAVPNVTSPVDFMSNNSWGGIK&Infile=/net/pr/vol1/ProteomicsResource/search/ProteomicsResource/2012/20120801_254_Roberts_OystersAcidification/20120821_OT1/v9/interact-20120821_101B_2_01.pep.xml	0.9997	0.999	2	7	1
91	1	CGI_10005381	http://regis-web.systemsbiology.net/tpp/cgi-bin/comet-fastadb.cgi?Ref=CGI_10005381&Db=/net/pr/vol1/ProteomicsResource/search/ProteomicsResource/2012/20120801_254_Roberts_OystersAcidification/database/oyster.v9.glean.final.rename.gff.pep&Pep=AGILFINPQDLGWIPYTQSWIDKR+ALIHAIESVIIDWTHQIR+ANLTILFDK+ASLLYFILNDLHK+DSAQPLLEGHNPTPFVEIEFWK+DSSQAFAWLSQLR+FPAVPNVTSPVDFMSNNSWGGIK+IDLFLDNLINYDKDNIHEACLK+VQLQEL…	1	3.4	9	9	0.17	CGI_10005381		4464	Y	1	3	ASLLYFILNDLHK	http://regis-web.systemsbiology.net/tpp/cgi-bin/peptidexml_html2.pl?PepMass=1545.8555&StdPep=&MassError=0.5&xslt=xsltproc&cgi-bin=/tpp/cgi-bin/&ratioType=-1&Ref=3_ASLLYFILNDLHK&Infile=/net/pr/vol1/ProteomicsResource/search/ProteomicsResource/2012/20120801_254_Roberts_OystersAcidification/20120821_OT1/v9/interact-20120821_101B_2_01.pep.xml	0.9997	0.999	2	7	1
91	1	CGI_10005381	http://regis-web.systemsbiology.net/tpp/cgi-bin/comet-fastadb.cgi?Ref=CGI_10005381&Db=/net/pr/vol1/ProteomicsResource/search/ProteomicsResource/2012/20120801_254_Roberts_OystersAcidification/database/oyster.v9.glean.final.rename.gff.pep&Pep=AGILFINPQDLGWIPYTQSWIDKR+ALIHAIESVIIDWTHQIR+ANLTILFDK+ASLLYFILNDLHK+DSAQPLLEGHNPTPFVEIEFWK+DSSQAFAWLSQLR+FPAVPNVTSPVDFMSNNSWGGIK+IDLFLDNLINYDKDNIHEACLK+VQLQEL…	1	3.4	9	9	0.17	CGI_10005381		4464	Y	1	3	AGILFINPQDLGWIPYTQSWIDKR	http://regis-web.systemsbiology.net/tpp/cgi-bin/peptidexml_html2.pl?PepMass=2830.4806&StdPep=&MassError=0.5&xslt=xsltproc&cgi-bin=/tpp/cgi-bin/&ratioType=-1&Ref=3_AGILFINPQDLGWIPYTQSWIDKR&Infile=/net/pr/vol1/ProteomicsResource/search/ProteomicsResource/2012/20120801_254_Roberts_OystersAcidification/20120821_OT1/v9/interact-20120821_101B_2_01.pep.xml	0.9994	0.9982	2	7	1
91	1	CGI_10005381	http://regis-web.systemsbiology.net/tpp/cgi-bin/comet-fastadb.cgi?Ref=CGI_10005381&Db=/net/pr/vol1/ProteomicsResource/search/ProteomicsResource/2012/20120801_254_Roberts_OystersAcidification/database/oyster.v9.glean.final.rename.gff.pep&Pep=AGILFINPQDLGWIPYTQSWIDKR+ALIHAIESVIIDWTHQIR+ANLTILFDK+ASLLYFILNDLHK+DSAQPLLEGHNPTPFVEIEFWK+DSSQAFAWLSQLR+FPAVPNVTSPVDFMSNNSWGGIK+IDLFLDNLINYDKDNIHEACLK+VQLQEL…	1	3.4	9	9	0.17	CGI_10005381		4464	Y	1	2	VQLQELLDVR	http://regis-web.systemsbiology.net/tpp/cgi-bin/peptidexml_html2.pl?PepMass=1211.6874&StdPep=&MassError=0.5&xslt=xsltproc&cgi-bin=/tpp/cgi-bin/&ratioType=-1&Ref=2_VQLQELLDVR&Infile=/net/pr/vol1/ProteomicsResource/search/ProteomicsResource/2012/20120801_254_Roberts_OystersAcidification/20120821_OT1/v9/interact-20120821_101B_2_01.pep.xml	0.9992	0.9973	1	7	1
91	1	CGI_10005381	http://regis-web.systemsbiology.net/tpp/cgi-bin/comet-fastadb.cgi?Ref=CGI_10005381&Db=/net/pr/vol1/ProteomicsResource/search/ProteomicsResource/2012/20120801_254_Roberts_OystersAcidification/database/oyster.v9.glean.final.rename.gff.pep&Pep=AGILFINPQDLGWIPYTQSWIDKR+ALIHAIESVIIDWTHQIR+ANLTILFDK+ASLLYFILNDLHK+DSAQPLLEGHNPTPFVEIEFWK+DSSQAFAWLSQLR+FPAVPNVTSPVDFMSNNSWGGIK+IDLFLDNLINYDKDNIHEACLK+VQLQEL…	1	3.4	9	9	0.17	CGI_10005381		4464	Y	1	2	ANLTILFDK	http://regis-web.systemsbiology.net/tpp/cgi-bin/peptidexml_html2.pl?PepMass=1033.5808&StdPep=&MassError=0.5&xslt=xsltproc&cgi-bin=/tpp/cgi-bin/&ratioType=-1&Ref=2_ANLTILFDK&Infile=/net/pr/vol1/ProteomicsResource/search/ProteomicsResource/2012/20120801_254_Roberts_OystersAcidification/20120821_OT1/v9/interact-20120821_101B_2_01.pep.xml	0.999	0.9967	2	7	1
91	1	CGI_10005381	http://regis-web.systemsbiology.net/tpp/cgi-bin/comet-fastadb.cgi?Ref=CGI_10005381&Db=/net/pr/vol1/ProteomicsResource/search/ProteomicsResource/2012/20120801_254_Roberts_OystersAcidification/database/oyster.v9.glean.final.rename.gff.pep&Pep=AGILFINPQDLGWIPYTQSWIDKR+ALIHAIESVIIDWTHQIR+ANLTILFDK+ASLLYFILNDLHK+DSAQPLLEGHNPTPFVEIEFWK+DSSQAFAWLSQLR+FPAVPNVTSPVDFMSNNSWGGIK+IDLFLDNLINYDKDNIHEACLK+VQLQEL…	1	3.4	9	9	0.17	CGI_10005381		4464	Y	1	2	DSSQAFAWLSQLR	http://regis-web.systemsbiology.net/tpp/cgi-bin/peptidexml_html2.pl?PepMass=1507.7419&StdPep=&MassError=0.5&xslt=xsltproc&cgi-bin=/tpp/cgi-bin/&ratioType=-1&Ref=2_DSSQAFAWLSQLR&Infile=/net/pr/vol1/ProteomicsResource/search/ProteomicsResource/2012/20120801_254_Roberts_OystersAcidification/20120821_OT1/v9/interact-20120821_101B_2_01.pep.xml	0.999	0.9968	1	7	1
91	1	CGI_10005381	http://regis-web.systemsbiology.net/tpp/cgi-bin/comet-fastadb.cgi?Ref=CGI_10005381&Db=/net/pr/vol1/ProteomicsResource/search/ProteomicsResource/2012/20120801_254_Roberts_OystersAcidification/database/oyster.v9.glean.final.rename.gff.pep&Pep=AGILFINPQDLGWIPYTQSWIDKR+ALIHAIESVIIDWTHQIR+ANLTILFDK+ASLLYFILNDLHK+DSAQPLLEGHNPTPFVEIEFWK+DSSQAFAWLSQLR+FPAVPNVTSPVDFMSNNSWGGIK+IDLFLDNLINYDKDNIHEACLK+VQLQEL…	1	3.4	9	9	0.17	CGI_10005381		4464	Y	1	4	ALIHAIESVIIDWTHQIR	http://regis-web.systemsbiology.net/tpp/cgi-bin/peptidexml_html2.pl?PepMass=2114.1636&StdPep=&MassError=0.5&xslt=xsltproc&cgi-bin=/tpp/cgi-bin/&ratioType=-1&Ref=4_ALIHAIESVIIDWTHQIR&Infile=/net/pr/vol1/ProteomicsResource/search/ProteomicsResource/2012/20120801_254_Roberts_OystersAcidification/20120821_OT1/v9/interact-20120821_101B_2_01.pep.xml	0.9988	0.9963	2	7	1
91	1	CGI_10005381	http://regis-web.systemsbiology.net/tpp/cgi-bin/comet-fastadb.cgi?Ref=CGI_10005381&Db=/net/pr/vol1/ProteomicsResource/search/ProteomicsResource/2012/20120801_254_Roberts_OystersAcidification/database/oyster.v9.glean.final.rename.gff.pep&Pep=AGILFINPQDLGWIPYTQSWIDKR+ALIHAIESVIIDWTHQIR+ANLTILFDK+ASLLYFILNDLHK+DSAQPLLEGHNPTPFVEIEFWK+DSSQAFAWLSQLR+FPAVPNVTSPVDFMSNNSWGGIK+IDLFLDNLINYDKDNIHEACLK+VQLQEL…	1	3.4	9	9	0.17	CGI_10005381		4464	Y	1	4	IDLFLDNLINYDKDNIHEACLK	http://regis-web.systemsbiology.net/tpp/cgi-bin/peptidexml_html2.pl?PepMass=2675.3265&StdPep=IDLFLDNLINYDKDNIHEACLK&MassError=0.5&xslt=xsltproc&cgi-bin=/tpp/cgi-bin/&ratioType=-1&Ref=4_IDLFLDNLINYDKDNIHEACLK&Infile=/net/pr/vol1/ProteomicsResource/search/ProteomicsResource/2012/20120801_254_Roberts_OystersAcidification/20120821_OT1/v9/interact-20120821_101B_2_01.pep.xml	0.9739	0.9205	2	7	1
[truncated: 5,705 more rows]

## Sheet: 2_02
entry no.	group probability	protein	protein link	protein probability	percent coverage	num unique peps	tot indep spectra	percent share of spectrum id's	description	protein molecular weight	protein length	is nondegenerate evidence	weight	precursor ion charge	peptide sequence	peptide link	nsp adjusted probability	initial probability	n tol termini	n sibling peptides bin	n instances	peptide group designator
[truncated: 6,080 more rows]

[truncated: 46 more sheets: 2_03, 5_01, 5_02, 5_03, 8_01, 8_02, 8_03, 11_01, 11_02, 11_03, 26_01, 26_02, 26_03, 29_01, 29_02, 29_03, 32_01, 32_02, 32_03, 35_01 …]
