# Supplementary material for: Shotgun proteomics reveals physiological response to ocean acidification in Crassostrea gigas
Source: BMC Genomics. 2014 Nov 3;15(1):951. doi: 10.1186/1471-2164-15-951 (PMC4531390; doi:10.1186/1471-2164-15-951)
Supplement: Supplementary file 4 — Additional file 4: Table S3.: Protein abundance values (NSAF) for each oyster for the 1 616 proteins identified. Also included are average abundance values across treatments (i.e. 2800 avg NSAF is the average abundance across all four high p CO2-exposed oysters); fold change for treatment/control oysters (i.e. Fold Diff OA is [2800 avg NSAF]/[400 avg NSAF]); columns for each of the three treatment comparisons with an asterisk indicating if the protein is >5-fold higher or lower levels; SwissProt annotation, e-value, and gene description; proteins responsible for enrichment and the treatment comparisons in which they are enriched; a column indicating in which stress treatment proteins are differentially abundant (q-value <0.1). In the fold difference columns “up” signifies that the protein was only detected in oysters from the 2800 μatm treatment (versus the 400 μatm, Fold Diff OA), mechanical stress at 400 μatm treatment (versus 400 μatm, Fold Diff 400 MechS), or in the mechanical stress at 2800 μatm (versus 2800 μatm, Fold Diff 2800 MechS); “down” represents proteins that were only detected in the other treatment for each comparison. (TXT 384 KB) [file 12864_2014_7071_MOESM4_ESM.txt]

All Proteins	2800 1	2800 2	2800 3	2800 4	2800 MechS1	2800 MechS2	2800 MechS3	2800 MechS4	400 1	400 2	400 3	400 4	400 MechS1	400 MechS2	400 MechS3	400 MechS4	2800 avg NSAF	2800MechS avg NSAF	400 avg NSAF	400MechS avg NSAF	Fold Diff OA	Fold Diff 400MechS	Fold Diff 2800MechS	OA Diff Exp	400MechS Diff Exp	2800MechS Diff Exp	SPID	evalue	Gene Name	Comparison for enrichment	Enriched Protein	Q-value <0.1
CGI_10000033	0	0	0	0.000692037	0	0	0.000499161	0	0	0	0	0	0	0.001628961	0.000471965	0	0.000173009	0.00012479	0	0.000525232	up	up	0.721292359		**		P47835	8.00E-65	40S ribosomal protein S3-B			
CGI_10000041	0.001179518	0.001993058	0.000789964	0.001987389	0.001195146	0.001625218	0.002150232	0.001575382	0.003163364	0.001972099	0.001235628	0.003336312	0.001267796	0.001202925	0.001219847	0	0.001487482	0.001636495	0.002426851	0.000922642	0.612926959	0.380180775	1.100177498		*							
CGI_10000050	0	0	0	0	0	0	0	0	0	0	0.000290999	0	0	0	0	0	0	0	7.27E-05	0	down	down	up				Q9YHT2	2.00E-102	"Succinate dehydrogenase [ubiquinone] iron-sulfur subunit, mitochondrial"			
CGI_10000055	0.003006615	0.001905129	0.001132668	0.003989391	0.002284837	0.000582569	0	0.002823526	0.002834816	0.001508076	0.001377968	0.001993201	0.001211864	0.003449564	0.003303753	0.004005064	0.002508451	0.001422733	0.001928515	0.002992561	1.300716056	1.551743628	0.567175975				P84245	3.00E-90	Histone H3.3			
CGI_10000067	0	0.001351813	0.001786005	0	0	0.003904055	0	0	0.00156449	0.004235725	0.001163997	0.002828612	0.003105181	0.000906552	0	0.001804352	0.000784455	0.000976014	0.002448206	0.001454021	0.320420136	0.593912951	1.244194214	*			Q2HJ57	1.00E-29	Coactosin-like protein			
CGI_10000075	0.002871486	0.002328967	0.003461638	0.003483513	0.004073342	0.003857609	0.002512631	0.003739321	0.003465483	0.002880594	0.0036097	0.004568686	0.001543197	0.002928469	0.004157532	0.003205765	0.003036401	0.003545726	0.003631116	0.002958741	0.836217077	0.814829643	1.16773962				Q78P75	3.00E-59	"Dynein light chain 2, cytoplasmic"			
CGI_10000077	0.001299469	0.001317445	0.001087874	0.001751597	0.000877791	0.001790494	0.00142134	0.001518642	0.001089082	0.001738121	0.001588166	0.0009189	0.002095086	0.00110438	0.0013439	0.001538669	0.001364096	0.001402067	0.001333567	0.001520509	1.022892734	1.140181532	1.027835646				P37380	4.00E-46	60S ribosomal protein L17			
CGI_10000082	0.00596312	0.004030406	0.007987409	0.004306009	0.002877202	0.005868841	0.006211781	0.004551105	0.005140467	0.005127457	0.00594932	0.006325092	0.006104203	0.003475117	0.00675434	0.005475706	0.005571736	0.004877232	0.005635584	0.005452342	0.988670562	0.967484736	0.875352359				Q6P026	2.00E-49	Barrier-to-autointegration factor			
CGI_10000096	0	0.000588858	0.00072937	0.001467958	0.001618426	0	0	0	0	0	0.000760567	0.001540201	0.00140466	0.001036611	0.001501706	0.001031607	0.000696547	0.000404607	0.000575192	0.001243646	1.210980855	2.162140642	0.580875074		*		Q0P5Y3	2.00E-23	Tubulin polymerization-promoting protein family member 2			
CGI_10000124	0	0	0	0	0.000731492	0.000895247	0.000789633	0.000433898	0.000871266	0	0	0	0.000620766	0	0.000298644	0.00043962	0	0.000712568	0.000217817	0.000339758	down	1.559833621	up			**	Q9BEA9	1.00E-57	Glutathione S-transferase Mu 3			2800MechStress
CGI_10000134	0.001166951	0.000946475	0.000937856	0.001179729	0.000709447	0.001567704	0.001021115	0.000701369	0.000938898	0.001053587	0.00097797	0.001114008	0.000878002	0.00142813	0.001086165	0.002131854	0.001057753	0.000999909	0.001021116	0.001381038	1.03587938	1.352479139	0.945314252									
CGI_10000147	0	0	0	0	0	0.000990367	0.001222944	0.000639999	0	0	0.000501974	0.000677688	0.000686723	0.00081448	0.000825938	0.001296878	0	0.000713328	0.000294916	0.000906005	down	3.072082512	up	**	*	**	P46778	4.00E-70	60S ribosomal protein L21			
CGI_10000220	0	0	0	0	0	0	0	0	0	0	0	0	0.000908063	0	0	0	0	0	0	0.000227016	up	up	up				O35783	9.00E-31	Calumenin			
CGI_10000231	0	0	0.001333705	0.0005033	0	0	0	0.000997401	0	0	0	0	0	0.000846213	0	0	0.000459251	0.00024935	0	0.000211553	up	up	0.542949529	**								
CGI_10000235	0.000975429	0.000988922	0.000979917	0.001183331	0.000790682	0.000806406	0.000640145	0	0.000784804	0.000587113	0	0.001034639	0.000629059	0	0	0.000989983	0.0010319	0.000559308	0.000601639	0.000404761	1.715147705	0.672763069	0.542018011				Q9CXW3	4.00E-19	Calcyclin-binding protein			
CGI_10000237	0.000936616	0.001627838	0.001478597	0.001082138	0	0.00124444	0.000878105	0.001474344	0.00094197	0.00120804	0.001121338	0.001277318	0.001294347	0.001364575	0.001522148	0.001222188	0.001281297	0.000899222	0.001137167	0.001350815	1.126745512	1.187877501	0.701806119				Q29HY3	3.00E-121	Cdc42 homolog			
CGI_10000259	0	0	0	0.000520189	0	0	0	0	0	0	0.000539032	0	0	0.000524766	0	0	0.000130047	0	0.000134758	0.000131192	0.965042892	0.973534039	down				Q5RDB5	2.00E-53	Protein cornichon homolog			
CGI_10000304	0.003914017	0.004668424	0.003469434	0.003724116	0.005365593	0.003330964	0.004281092	0.004843237	0.003010183	0.003695464	0.003859019	0.003174756	0.00321708	0.004930909	0.003809734	0.00420609	0.003943998	0.004455222	0.003434856	0.004040953	1.148228142	1.176455094	1.1296207				Q4R4Y9	2.00E-24	Eukaryotic initiation factor 4A-II			
CGI_10000384	0.002341028	0.000791138	0.0011759	0.001380553	0.000988352	0.00423363	0.003414109	0.001563357	0.002550613	0	0.00102183	0.003931627	0.003354982	0.001591656	0.003833363	0.001781969	0.001422155	0.002549862	0.001876018	0.002640493	0.758071153	1.407498864	1.792956779				Q1HR24	5.00E-75	40S ribosomal protein S14			
CGI_10000494	0.000646993	0.001311886	0.001083283	0.000872103	0.001201869	0.000780036	0.001297397	0.001188184	0.001301384	0.000865394	0.001016656	0.000686267	0.000811318	0.000769804	0.001561267	0.001094412	0.000978566	0.001116872	0.000967425	0.0010592	1.011516135	1.094865211	1.14133458				Q3T0Z7	3.00E-88	Dihydropteridine reductase			
CGI_10000542	0.000316066	0.000320439	0.000362881	0.000365174	0.000457506	0.000373283	0.000395096	0.000361837	0.000272463	0.000452956	0.000283801	0.000478932	0.000242658	0.000322339	0.000420265	0.000366609	0.00034114	0.000396931	0.000372038	0.000337968	0.916949344	0.908422661	1.163541361									
CGI_10000573	0.000842513	0	0	0	0	0	0	0	0	0	0	0	0	0	0	0	0.000210628	0	0	0	up	up	down				P54412	3.00E-43	Probable elongation factor 1-gamma			
CGI_10000581	0	0	0	0	0	0	0.000577542	0	0	0	0	0	0	0	0	0	0	0.000144386	0	0	up	up	up				B3MTS8	2.00E-105	Transmembrane emp24 domain-containing protein eca			
CGI_10000591	0	0	0	0	0	0	0	0	0	0	0	0.000752987	0.000545018	0	0	0	0	0	0.000188247	0.000136255	down	0.723807981	up				Q71LX4	4.00E-69	Talin-2			
CGI_10000595	0.00122425	0	0	0	0.001550588	0.000474427	0.000669533	0.001073052	0.000461719	0	0.000801555	0.000973923	0.000493453	0.000624272	0.000633055	0.000776573	0.000306063	0.0009419	0.000559299	0.000631838	0.547224943	1.129696223	3.077476006			*	P30050	9.00E-82	60S ribosomal protein L12			
CGI_10000602	0	0	0	0	0	0	0	0	0	0	0	0	0	0	0.000459653	0.000451088	0	0	0	0.000227685	up	up	up		**		Q964E3	1.00E-74	"Actin, cytoplasmic"			
CGI_10000611	0	0	0	0.000516721	0	0	0	0	0.000856744	0	0	0	0.001098756	0	0	0	0.00012918	0	0.000214186	0.000274689	0.603121819	1.28247878	down				Q9CPW4	3.00E-48	Actin-related protein 2/3 complex subunit 5			
CGI_10000616	0	0	0	0	0	0	0	0	0	0	0	0.000497386	0	0	0	0	0	0	0.000124347	0	down	down	up									
CGI_10000633	0.000815624	0.001102543	0.001092503	0	0	0	0	0	0	0	0	0	0	0	0	0	0.000752668	0	0	0	up	up	down	**		**	P61958	1.00E-40	Small ubiquitin-related modifier 2			
CGI_10000690	0.000723289	0.000611079	0.000484412	0	0	0.000498298	0	0.000724527	0	0	0	0.000639329	0	0	0	0	0.000454695	0.000305706	0.000159832	0	2.844826373	down	0.672332553	*			O01666	2.00E-47	"ATP synthase subunit gamma, mitochondrial"			
CGI_10000733	0	0	0	0	0	0	0	0	0	0	0.000652974	0	0	0	0	0	0	0	0.000163244	0	down	down	up				Q9JK81	2.00E-29	"UPF0160 protein MYG1, mitochondrial"			
CGI_10000759	0.000781195	0	0	0	0	0	0	0	0	0	0	0	0	0	0	0	0.000195299	0	0	0	up	up	down				Q13825	2.00E-103	"Methylglutaconyl-CoA hydratase, mitochondrial"			
CGI_10000854	0	0	0	0.000534539	0.001964435	0.002185637	0.002506132	0	0.001063545	0	0.001846341	0.001121691	0	0	0	0.000894398	0.000133635	0.001664051	0.001007894	0.0002236	0.132588067	0.221848175	12.45223267	**	*	**						
CGI_10000867	0	0.001079573	0.000713162	0	0	0.000733605	0	0	0	0	0	0.001694221	0.000763025	0	0.000734167	0	0.000448184	0.000183401	0.000423555	0.000374298	1.058147078	0.883705255	0.40920995			*	Q2YDM5	3.00E-19	.			
CGI_10000893	0	0	0.000273854	0	0.000345264	0.000422557	0.000298165	0.0002048	0.000274158	0.000136732	0.000285567	0.00021686	0	0.000347512	0	0.0002075	6.85E-05	0.000317697	0.000228329	0.000138753	0.299845508	0.60768824	4.64037772	*		*	Q5I0H9	2.00E-99	Protein disulfide-isomerase A5			
CGI_10000975	0	0	0	0	0	0.000356889	0	0	0	0	0	0	0	0	0	0	0	8.92E-05	0	0	up	up	up				P12955	5.00E-97	Xaa-Pro dipeptidase			
CGI_10000994	0	0	0	0	0.000190403	0	0	0	0.000425222	0	0	0.00029898	0	0.000239553	0.000145754	0.000190717	0	4.76E-05	0.000181051	0.000144006	down	0.795391341	up	**			P95896	3.00E-136	Amidase			
CGI_10001015	0	0	0	0	0.000140542	0	0.000151712	0	0	0	0	0	0	0	0	0	0	7.31E-05	0	0	up	up	up			**	Q80XI3	1.00E-87	Eukaryotic translation initiation factor 4 gamma 3			
CGI_10001021	0.001605867	0	0.001336698	0.001391529	0.000929796	0.000948287	0	0.001149011	0	0.000874521	0	0.001362677	0.000937001	0.000140377	0.000949014	0.001164163	0.001083524	0.000756774	0.0005593	0.000797639	1.937286731	1.426138858	0.698437551				Q9JLF6	7.00E-107	Protein-glutamine gamma-glutamyltransferase K			
CGI_10001106	0	0	0	0	0.000784692	0	0	0	0	0	0	0	0	0.001842865	0	0.000785987	0	0.000196173	0	0.000657213	up	up	up		**		Q4PM47	9.00E-30	40S ribosomal protein S29			
CGI_10001126	0.000283958	0	0	0	0	0	0.000207059	0.000189629	0.000285581	0.000189906	0	0	0.00030521	0	0.000293667	0	7.10E-05	9.92E-05	0.000118872	0.000149719	0.597194035	1.259502363	1.39699533				P20072	5.00E-87	Annexin A7			
CGI_10001170	0.001833631	0.000929498	0.001036163	0.001506138	0	0.001776443	0.001128149	0.001033182	0.0008068	0.00149455	0.000600268	0.000607792	0.001601327	0.001870018	0.001659284	0.000930495	0.001326358	0.000984444	0.000877353	0.001515281	1.511772634	1.727106266	0.742215805				Q5RE79	1.00E-106	"Pyruvate dehydrogenase E1 component subunit beta, mitochondrial"			
CGI_10001333	0	0.000254516	0	0.000253792	0	0.000259428	0	0.000251473	0	0	0	0.000319539	0.000215866	0	0	0	0.000127077	0.000127725	7.99E-05	5.40E-05	1.59075418	0.675554471	1.005101238				Q6P799	0	"Serine--tRNA ligase, cytoplasmic"			
CGI_10001348	0	0.000215317	0.000284474	0.00035784	0.000286923	0.000292629	0.000619457	0.000212742	0.000427186	0.000355087	0.000519124	0.000375451	0.000380456	0.000360989	0.000292853	0.000215548	0.000214408	0.000352938	0.000419212	0.000312462	0.511454228	0.745354379	1.646105376				Q16537	0	Serine/threonine-protein phosphatase 2A 56 kDa regulatory subunit epsilon isoform			
CGI_10001357	0.000927294	0.001128146	0.000931561	0.001049941	0.000977163	0.000728281	0.00093312	0.000966036	0.000932596	0.001004654	0.001165687	0.001140956	0.000677753	0.001248318	0.001304239	0.001505809	0.001009236	0.00090115	0.001060973	0.00118403	0.951235575	1.115984545	0.892903589				Q8NBH2	2.00E-42	Kyphoscoliosis peptidase			
CGI_10001372	0	0	0	0	0	0.001182528	0	0	0	0	0	0	0.001229951	0	0	0	0	0.000295632	0	0.000307488	up	up	up									
CGI_10001407	0.001051156	0.000466242	0.000593996	0.000531333	0.001531056	0.000882589	0.00104195	0.000658097	0.000693765	0.000560198	0	0.001463389	0.000529606	0.000502507	0.000543548	0	0.000660682	0.001028423	0.000679338	0.000393915	0.972537603	0.579851635	1.556608761				P29691	0	Elongation factor 2			
CGI_10001440	0	0	0	0	0	0	0.00037073	0	0	0	0	0	0	0	0	0	0	9.27E-05	0	0	up	up	up				Q5R5P3	5.00E-103	Threonine synthase-like 1			
CGI_10001478	0	0.000279889	0.000515061	0.000478445	0.00035965	0.000529826	0.000431374	0.000395061	0.000277649	0.00031651	0.000206574	0	0.000296732	0.000241328	0	0.000360244	0.000318349	0.000428978	0.000200183	0.000224576	1.59028665	1.121852103	1.347508825				O60488	0	Long-chain-fatty-acid--CoA ligase 4			
CGI_10001493	0.001243276	0	0.001110219	0.001675852	0.001119776	0.000713778	0.001662071	0.000968647	0.001528247	0.001108639	0	0	0.001484806	0.001408831	0.001000055	0.001261827	0.001007337	0.001116068	0.000659222	0.00128888	1.528070231	1.955154299	1.107939326				Q90YQ0	4.00E-38	40S ribosomal protein S24			
CGI_10001506	0	0	0	0	0	0	0.000493289	0.00075294	0	0	0	0	0	0	0	0.000915443	0	0.000311557	0	0.000228861	up	up	up			**	Q96PE7	2.00E-65	"Methylmalonyl-CoA epimerase, mitochondrial"			
CGI_10001530	0	0.001118407	0	0.000139403	0.000605454	0	0.000955229	0	0.000785863	0.000138331	0.000866718	0	0	0.001031285	0	0	0.000314453	0.000390171	0.000447728	0.000257821	0.702329316	0.575843481	1.24079392				P23606	3.00E-125	Protein-glutamine gamma-glutamyltransferase K			
CGI_10001531	0	0	0.000460517	0	0.000696722	0.000473718	0	0.000459192	0	0	0	0.000607792	0	0	0.000355561	0	0.000115129	0.000407408	0.000151948	8.89E-05	0.757688486	0.585004409	3.538701069			*	P49221	2.00E-15	Protein-glutamine gamma-glutamyltransferase 4			
CGI_10001554	0.001658516	0.001299309	0.000984542	0.001371826	0.001222174	0.001168575	0.001154402	0.000528613	0.000758181	0	0.001026653	0.000959559	0.001215439	0.00123013	0.001559294	0.001224191	0.001328548	0.001018441	0.000686098	0.001307264	1.936381925	1.905359036	0.766581869				P10630	0	Eukaryotic initiation factor 4A-II			
CGI_10001571	0	0	0	0.000843626	0.000634159	0.000754565	0.000456376	0.000522448	0	0.000732494	0.000764913	0	0	0	0	0.00042347	0.000210907	0.000591887	0.000374352	0.000105868	0.563391249	0.282802204	2.806395251		*	*	Q90YC0	6.00E-100	Elongation factor 1-gamma			
CGI_10001572	0	0	0	0	0	0	0	0	0	0	0	0	0	0.000175807	0	0	0	0	0	4.40E-05	up	up	up				P35555	5.00E-50	Fibrillin-1			
CGI_10001587	0.002926286	0.001780059	0.00176385	0.00216944	0.002767385	0.002016014	0	0.002931294	0.001765809	0.001565636	0.002248026	0.003103916	0	0.003581227	0.002421071	0.00118798	0.002159909	0.001928673	0.002170847	0.00179757	0.994961413	0.82804993	0.892942005				P04112	5.00E-67	"Myosin regulatory light chain B, smooth adductor muscle"			
CGI_10001592	0.000826369	0.000372356	0.000860918	0.000959183	0.001116423	0.001170254	0.00090387	0.001195687	0.000923437	0.000890397	0.000961866	0.000908995	0.000690835	0.001154904	0.000791318	0.001428895	0.000754707	0.001096559	0.000921174	0.001016488	0.819287892	1.103470436	1.45296019				Q28983	3.00E-41	Zonadhesin			
CGI_10001635	0	0	0	0	0	0	0	0	0	0	0	0	0.000219167	0	0	0.000206949	0	0	0	0.000106529	up	up	up		**		Q53G44	7.00E-53	Interferon-induced protein 44-like			
CGI_10001640	0	0.002628526	0.002976674	0.002433831	0.002439367	0.003062004	0.003646045	0.002597098	0.002607483	0.002972439	0.002521994	0.002160746	0.003383851	0.004910491	0.002298263	0.002819299	0.002009758	0.002936129	0.002565666	0.003352976	0.783328049	1.306864048	1.460936523									
CGI_10001648	0.001246645	0.000884723	0.001252381	0.001386325	0.000631581	0.00141711	0	0.001123901	0.000501509	0.001750839	0	0.000925623	0.001071958	0.001144246	0.000902489	0.000632623	0.001192519	0.000793148	0.000794493	0.000937829	1.500980972	1.180412282	0.665103309				Q3T0F5	5.00E-127	Ras-related protein Rab-7a			
CGI_10001653	0.001952003	0.00170499	0.001598957	0.001943017	0.001460577	0.00186203	0.001609516	0.001774851	0.001389315	0.001446051	0.00154151	0.001720102	0.00180759	0.003154556	0.002267206	0.001584903	0.001799742	0.001676744	0.001524245	0.002203564	1.180743477	1.445676038	0.931657834				O96064	0	Paramyosin			
CGI_10001659	0	0	0	0.000170535	0.000384577	0.000261483	0.000184508	0.000211221	0.000254479	0.000338446	0	0	0	0.000602124	0.000261683	0	4.26E-05	0.000260447	0.000148231	0.000215952	0.287616478	1.456857107	6.108945378	*		**	P34826	4.00E-46	Elongation factor 1-beta			
CGI_10001663	0.000580823	0.001913789	0.000875244	0.001321162	0.001618426	0.001050389	0	0.001745452	0	0.001019665	0.001064793	0.001386181	0.000624293	0.001480874	0.001651877	0.001326352	0.001172755	0.001103567	0.00086766	0.001270849	1.351629484	1.464685898	0.941004064				P49242	2.00E-86	40S ribosomal protein S3a			
CGI_10001665	6.28E-05	9.10E-05	0.000135268	5.44E-05	9.10E-05	0.000139145	0.000157095	0.000107903	0.000117362	8.10E-05	7.52E-05	8.57E-05	7.72E-05	7.32E-05	0.000111402	6.38E-05	8.59E-05	0.000123786	8.98E-05	8.14E-05	0.956037655	0.906307931	1.441598635				Q9QYS2	5.00E-61	Metabotropic glutamate receptor 3			
CGI_10001712	0	0	0	0	0	0	0	0	0	0	0	0	0	0.000155757	0.000210598	0	0	0	0	9.16E-05	up	up	up		**							
CGI_10001718	0	0	0	0	0.000174965	0	0.000188872	0	0	0	0	0	0	0	0	0.00029209	0	9.10E-05	0	7.30E-05	up	up	up			**	P07686	2.00E-137	Beta-hexosaminidase subunit beta	MechStress2800	P07686	
CGI_10001793	0	0.000431829	0	0.000602841	0	0	0	0.000426666	0.000514047	0.000427288	0.000446199	0.000451792	0	0.000347512	0.0004405	0	0.000258668	0.000106667	0.000459832	0.000197003	0.562526708	0.428424325	0.412369161		*	*	P46952	3.00E-101	"3-hydroxyanthranilate 3,4-dioxygenase"			
CGI_10001800	0	0	0	0	0	0	0	0.000682666	0	0	0.000535439	0	0	0	0	0	0	0.000170667	0.00013386	0	down	down	up				Q52L45	7.00E-25	Leukocyte elastase inhibitor			
CGI_10001808	0.000429001	0.000434936	0.00030784	0.000557613	0.000372587	0.000316664	0	0.000368345	0.000184909	0	0.000385208	0.000390036	0.000461109	0.000250008	0.000380288	0.000311002	0.000432348	0.000264399	0.000240038	0.000350602	1.801160857	1.460607841	0.611542798				P46471	0	26S protease regulatory subunit 7			
CGI_10001813	0	0	0	0	0	0	0.000145336	0	0	0	0	0	0	0	0	0	0	3.63E-05	0	0	up	up	up				Q8BSY0	2.00E-147	Aspartyl/asparaginyl beta-hydroxylase			
CGI_10001818	0	0	0	0	0	0	0	0	0.000413221	0	0	0	0	0	0	0	0	0	0.000103305	0	down	down	up				O95045	6.00E-105	Uridine phosphorylase 2			
CGI_10001832	0	0.000417899	0.000828188	0	0	0	0	0.000412903	0.000829108	0	0	0	0.000590729	0	0	0	0.000311522	0.000103226	0.000207277	0.000147682	1.50292483	0.712487396	0.331359688			*						
CGI_10001846	0	0	0	0	0	0.000384609	0.000678471	0	0	0	0	0.00052636	0	0	0	0	0	0.00026577	0.00013159	0	down	down	up			**	Q5YW75	2.00E-13	Ectoine hydroxylase			
CGI_10001933	0	0	0	0	0	0	0	0.000927535	0	0	0	0	0	0	0	0	0	0.000231884	0	0	up	up	up				Q5NC57	2.00E-33	Protein FAM183B			
CGI_10002011	0	0	0	0	0	0.000654788	0	0	0	0	0	0	0	0	0	0	0	0.000163697	0	0	up	up	up									
CGI_10002017	0	0	0.000534871	0	0	0	0.000582354	0	0	0	0	0	0	0	0	0	0.000133718	0.000145589	0	0	up	up	1.088774677				Q5RFR0	1.00E-32	Alpha-tocopherol transfer protein-like			
CGI_10002110	0	0	0	0	0	0	0	0.000483018	0	0	0	0	0	0	0	0	0	0.000120755	0	0	up	up	up				A6H8J1	2.00E-87	Protein PRRC1-A			
CGI_10002160	0.000569322	0.000448931	0.00063549	0.000447654	0.000576865	0.000784449	0.000691906	0.00050693	0.000699816	0.000571128	0.000596405	0.000603881	0.000407954	0.000903186	0.000457946	0.000577817	0.000525349	0.000640038	0.000617808	0.000586726	0.850344565	0.949690235	1.218308582				P42765	3.00E-168	"3-ketoacyl-CoA thiolase, mitochondrial"			
CGI_10002168	0	0.000188435	0.000140039	0.000187899	0.000235407	0	0.000203295	0.000232727	0.000233658	0	0.000194705	0	0.00014983	0	0.000240273	0	0.000129093	0.000167857	0.000107091	9.75E-05	1.205456587	0.910683229	1.300279062				Q6AY40	2.00E-85	.			
CGI_10002180	0	0	0	0	0	0	0.000804403	0	0	0	0.000577812	0	0	0	0	0	0	0.000201101	0.000144453	0	down	down	up				Q9D581	2.00E-24	EF-hand calcium-binding domain-containing protein 10			
CGI_10002226	0.000114602	0.000116187	0	5.79E-05	0.00017418	0.000148037	0.000188025	0.000459192	0.000172886	0.000229931	0	0	0	0	8.89E-05	0.000261702	7.22E-05	0.000242359	0.000100704	8.77E-05	0.716675314	0.870375381	3.358056594			*	P56701	0	26S proteasome non-ATPase regulatory subunit 2			
CGI_10002248	0.00201299	0.001952105	0.002022253	0.001858072	0.001773618	0.001899334	0.00191459	0.002191778	0.001672412	0.002019375	0.002108749	0.001856681	0.001881432	0.001517388	0.002081817	0.001332409	0.001961355	0.00194483	0.001914304	0.001703262	1.024578512	0.889754855	0.991574702				Q8C8H8	1.00E-11	Kyphoscoliosis peptidase			
CGI_10002261	0.000134506	0	0	0	0.000340721	0	0	0	0	0	0	0	0	0.000274351	0	0	3.36E-05	8.52E-05	0	6.86E-05	up	up	2.533128634				Q28F51	1.00E-93	TAR DNA-binding protein 43			
CGI_10002263	0	0	0.001084809	0.001091664	0	0.001115906	0	0	0	0.001444354	0	0	0	0	0	0	0.000544118	0.000278977	0.000361089	0	1.506883354	down	0.512712999				Q9VJ33	2.00E-24	NEDD8			
CGI_10002287	0	0	0	0	0.000231617	0	0	0	9.20E-05	0	0	0	0	0	0	0	0	5.79E-05	2.30E-05	0	down	down	up				Q8K0U4	2.00E-39	Heat shock 70 kDa protein 12A			
CGI_10002289	0	0	0	0	0.000560494	0	0	0.000554112	0	0	0.000579479	0.000469395	0	0	0	0.000449135	0	0.000278652	0.000262219	0.000112284	down	0.42820682	up	**	*	**	Q9Y490	6.00E-69	Talin-1	"""OA, MechStress2800"""	Q9Y490	
CGI_10002296	0	0.00089344	0	0	0.000765364	0.00104078	0	0.001134974	0.0010129	0.001010336	0.001055052	0.000934743	0.000811889	0.001027128	0.000650986	0.000766627	0.00022336	0.00073528	0.001003258	0.000814158	0.222634712	0.811513791	3.291903206	*		*	Q8NEA4	1.00E-32	.			
CGI_10002311	0.001095267	0.000879081	0.000779384	0.001291803	0.001202259	0.000707405	0.000948406	0.00086857	0.00091794	0.001098741	0.001051755	0.000968126	0.000882929	0.001117002	0.001038322	0.00078739	0.001011384	0.00093166	0.001009141	0.000956411	1.002222931	0.947747861	0.92117359				Q2TBL6	3.00E-137	Transaldolase			
CGI_10002332	0	8.39E-05	8.31E-05	0	0	0.000170937	0.000150771	0	0.000221811	0	0.000173281	0	0	0	0	0	4.18E-05	8.04E-05	9.88E-05	0	0.422686362	down	1.92639521	*	**		Q54G05	5.00E-16	.			
CGI_10002335	0	0	0	0	0	0	0	0	0	0	0.000338885	0	0	0	0	0	0	0	8.47E-05	0	down	down	up				Q5R8H3	5.00E-64	B-cell receptor-associated protein 31			
CGI_10002360	0	0	0	0	0	0.000110501	0	0	0	0	0	0	0	0	0	0	0	2.76E-05	0	0	up	up	up									
CGI_10002366	0	0	0	0	0	0	0	0	0	0	0	0	0	0	0.000649919	0	0	0	0	0.00016248	up	up	up									
CGI_10002375	0.00056866	0.000508699	0.000537672	0.000710153	0.0005423	0.000414813	0.000731754	0.000569633	0.000706478	0.000469793	0.000490585	0.00067414	0.000323587	0.00054583	0.00072648	0.000407396	0.000581296	0.000564625	0.000585249	0.000500823	0.99324561	0.85574388	0.971320979				Q6EE31	0	T-complex protein 1 subunit theta			
CGI_10002384	0.001277811	0.000797223	0.000789964	0.001490542	0.001493932	0.000914185	0.001182628	0.001279998	0.001779392	0.001380469	0.001132659	0.000729818	0.001690395	0.000701706	0.00050827	0.000598559	0.001088885	0.001217686	0.001255585	0.000874733	0.867233547	0.696673541	1.118286826				P12545	2.00E-46	Plasminogen			
CGI_10002385	0	0	0	0	0	0	0	0	0	0	0.000200039	0	0	0	0	0	0	0	5.00E-05	0	down	down	up				Q01177	5.00E-54	Plasminogen			
CGI_10002387	0	0	0	0	0	0	0	0	0	0	0	0.000171296	0	0	0	0	0	0	4.28E-05	0	down	down	up				O43301	1.00E-73	Heat shock 70 kDa protein 12A			
CGI_10002394	0	0.000628115	0	0.000469746	0.000627753	0	0	0	0.000623087	0	0	0	0	0	0.000480546	0	0.000274465	0.000156938	0.000155772	0.000120137	1.76197064	0.771234194	0.57179643									
CGI_10002445	0	0	0.000498521	0	0	0	0	0.000497087	0	0	0	0	0	0	0	0	0.00012463	0.000124272	0	0	up	up	0.997123491									
CGI_10002451	0	0	0	0	0	0	0	0	0.000431972	0	0	0	0	0	0	0.000217963	0	0	0.000107993	5.45E-05	down	0.504576686	up				Q8R5C5	4.00E-141	Beta-centractin			
CGI_10002455	0.002094773	0.002184429	0.001984159	0.002057203	0.00303218	0.001979188	0.002553086	0.000839343	0.002166941	0.00246166	0.002006328	0.001523609	0.00180124	0.001342844	0.002104499	0.001457849	0.002080141	0.002100949	0.002039635	0.001676608	1.019859686	0.822013944	1.010003288				P06603	0	Tubulin alpha-1 chain			
CGI_10002456	0.000173852	0.000176257	0.000174652	0.000263633	0	0.000179658	0.000190157	0.000174149	0.000174846	0.000174403	0.000182122	0.000276608	0	0	0.000269694	0.000264669	0.000197099	0.000135991	0.000201995	0.000133591	0.975760509	0.661357535	0.689964662				P06605	1.00E-95	Tubulin alpha-3 chain			
CGI_10002459	0.000171327	0.000231596	0.000143429	0.000230937	0.00031826	0.000206557	0	0.000200223	0.000229742	0	0.000179477	0.000181726	0.000184149	0	0.000147654	0.000115922	0.000194322	0.00018126	0.000147736	0.000111931	1.315332222	0.75764242	0.932780472				Q8K0U4	3.00E-80	Heat shock 70 kDa protein 12A			
CGI_10002508	0	0	0	0.000194744	0	0	0	0	0	0	0.000269065	0	0	0	0	0	4.87E-05	0	6.73E-05	0	0.723780499	down	down				O73853	5.00E-42	"Steroid 17-alpha-hydroxylase/17,20 lyase"			
CGI_10002568	0	0.000421678	0.000232132	0.000233599	0	0.000334301	0.000353836	0	0	0.000185441	0.000338885	0.000490191	0.00039738	0	0	0.000469034	0.000221852	0.000172034	0.000253629	0.000216604	0.874710823	0.854016246	0.775445144				Q8VE97	9.00E-75	Serine/arginine-rich splicing factor 4			
CGI_10002587	0.000652896	0	0	0	0	0	0	0.000280292	0	0	0	0	0	0	0	0	0.000163224	7.01E-05	0	0	up	up	0.429305739				Q15404	9.00E-116	Ras suppressor protein 1			
CGI_10002594	0.000120929	8.17E-05	0.000202475	0	0.000122531	0.000166623	0	0	0.00024324	0.000161749	0	0.000256538	0	0	0.000208439	0	0.000101276	7.23E-05	0.000165382	5.21E-05	0.612377121	0.315087668	0.713777203		*		O97125	0	Heat shock protein 68			
CGI_10002617	0.001192624	0.000921236	0.001654535	0.001320509	0.000805617	0.001232457	0.000993885	0.001365331	0.001256559	0.001253378	0.001011384	0.00114454	0.000671462	0.000289593	0.001057201	0.001383336	0.001272226	0.001099323	0.001166465	0.000850398	1.090667725	0.729038435	0.864093722				Q9Y6N5	1.00E-157	"Sulfide:quinone oxidoreductase, mitochondrial"			
CGI_10002628	0	0.001682452	0.001333705	0.001342133	0.001681482	0.001371937	0.001452105	0.001329868	0	0.001664759	0.00139075	0.00176023	0	0	0.001716235	0.001684257	0.001089573	0.001458848	0.001203935	0.000850123	0.905009595	0.706120494	1.338917787				P62308	3.00E-38	Small nuclear ribonucleoprotein G			
CGI_10002631	0	0.001164483	0	0	0.001745718	0.000890218	0	0	0	0	0.002406467	0.000913737	0	0.002049928	0	0	0.000291121	0.000658984	0.000830051	0.000512482	0.350726341	0.617410256	2.263610546	*		*						
CGI_10002658	0	0	0	0	0.000128086	0	0	0	0	0	0	0	0	0	0	0	0	3.20E-05	0	0	up	up	up				Q9U943	2.00E-124	Apolipophorins			
CGI_10002689	0.003562383	0.002826519	0.00272298	0.003209934	0.003923458	0.003441275	0.002710595	0.003490904	0.003426978	0.002252973	0.003569592	0.003532194	0.003246326	0.004580835	0.003443913	0.00463732	0.003080454	0.003391558	0.003195434	0.003977099	0.964017332	1.2446191	1.100992906				Q7JQD3	2.00E-115	Gelsolin-like protein 1			
CGI_10002715	0	0	0	0	0	0.000429427	0	0	0	0	0	0	0.000446649	0	0	0	0	0.000107357	0	0.000111662	up	up	up									
CGI_10002798	0.000688383	0	0	0.00043495	0	0.000266766	0	0	0	0	0.000630989	0.000273813	0.000369952	0	0.00044495	0	0.000280833	6.67E-05	0.000226201	0.000203726	1.24152356	0.900641245	0.237477222			*	P84169	3.00E-127	26S proteasome non-ATPase regulatory subunit 13			
CGI_10002799	0.001641226	0	0.001413238	0.00118514	0.001900537	0	0.002308047	0.000939448	0	0.00211684	0.001719299	0.002238237	0.001764059	0.001434681	0.001454864	0.001665715	0.001059901	0.001287008	0.001518594	0.00157983	0.697948892	1.040323977	1.214271899				Q5R7A8	8.00E-36	C-Myc-binding protein			
CGI_10002812	0.00205196	0.002269467	0.002373735	0.002640181	0.003591252	0.003020097	0.0027885	0.001993185	0.003126805	0.002931758	0.003256927	0.002506293	0.002740208	0.002409752	0.002379345	0.002398119	0.002333836	0.002848259	0.002955446	0.002481856	0.789673013	0.839756913	1.220419432				P17248	0	"Tryptophan--tRNA ligase, cytoplasmic"			
CGI_10002862	0.000815624	0	0	0.000549703	0.000459128	0.000468259	0	0	0	0	0	0.000384504	0	0	0.000562341	0.001011749	0.000341332	0.000231847	9.61E-05	0.000393523	3.550878534	4.09381957	0.679241676	*	*		Q99L47	3.00E-60	Hsc70-interacting protein			
CGI_10002865	0	0.000421297	0.000313095	0	0	0	0	0	0	0	0.000435316	0	0	0	0	0	0.000183598	0	0.000108829	0	1.687031949	down	down			**	Q9CQ60	1.00E-70	6-phosphogluconolactonase	MechStress2800	Q9CQ60	
CGI_10002873	0.001307332	0.001368172	0.001143883	0.000895309	0.001410114	0.001438157	0.001383813	0.001267325	0.00122998	0.001480701	0.001325344	0.001297225	0.001359847	0.001290266	0.001526487	0.001583646	0.001178674	0.001374852	0.001333313	0.001440062	0.884019313	1.080063001	1.166439787				P40927	0	NADP-dependent malic enzyme			
CGI_10002881	0	0.000197952	0.000174355	0.000241253	0.00010991	8.97E-05	0.000166105	0.000152122	0.00015273	0	0.000204539	0.000138069	0.000209864	0	0.000201927	0.000154128	0.00015339	0.000129459	0.000123835	0.00014148	1.238669353	1.142490582	0.843987548				P20241	2.00E-146	Neuroglian			
CGI_10002917	0.000565589	0.000297325	0.000420882	0	0.000106126	0.000238121	0.000206211	8.39E-05	0.000316012	0.000336227	0.000153609	0.000155535	0.000180124	8.55E-05	0.000129984	0.000318904	0.000320949	0.00015859	0.000240346	0.000178628	1.335363742	0.743212643	0.494126793			*	Q95WA4	7.00E-11	Spore wall protein 2			
CGI_10002919	0	0	0.000956788	0	0	0.000492108	0	0	0	0	0	0	0.000511843	0	0	0	0.000239197	0.000123027	0	0.000127961	up	up	0.514333374				P04359	3.00E-64	60S ribosomal protein L32			
CGI_10002925	0	0	0	0	0	0	0	0	0	0	0	0	0	0	0	0.00029078	0	0	0	7.27E-05	up	up	up				P90893	1.00E-85	Putative serine protease F56F10.1			
CGI_10002970	0	0	0	0	0	0	0	0	0	0	0	0.000392863	0	0	0	0	0	0	9.82E-05	0	down	down	up									
CGI_10002987	0	0	0	0	0	0	0	0	0	0	8.17E-05	0	0	0	0	0	0	0	2.04E-05	0	down	down	up				Q5ZL00	0	Uncharacterized protein KIAA0090 homolog			
CGI_10003022	0.000375827	0	0	0	0.000507742	0	0.000411074	0	0	0	0	0	0	0	0.000388677	0	9.40E-05	0.000229704	0	9.72E-05	up	up	2.444784435			*	Q9VN14	6.00E-13	Contactin			
CGI_10003051	0	0	0	0	0.001008889	0	0	0.000775757	0.000667593	0.000776887	0	0	0.000713478	0	0	0	0	0.000446162	0.00036112	0.00017837	down	0.493934149	up	**	*	**	Q13247	3.00E-16	Serine/arginine-rich splicing factor 6			
CGI_10003058	0	0	4.23E-05	0	0	0	0	0	0	0	0	0	0	0	0	0	1.06E-05	0	0	0	up	up	down				Q9Y6D5	0	Brefeldin A-inhibited guanine nucleotide-exchange protein 2			
CGI_10003086	0.000237732	0.000662808	0.000477652	0.000300419	0	0.000307091	0.000325035	0.000178604	0	0	0.000249041	0.000315204	0.000383287	0.000545512	0.000245861	0.000482559	0.000419653	0.000202683	0.000141061	0.000414305	2.97496832	2.937055712	0.482976699	*	*	*	Q28EB4	6.00E-98	Nucleosome assembly protein 1-like 1			
CGI_10003110	0.002439458	0.002296546	0.002246459	0.001878986	0.002648334	0.002160801	0.002096476	0.002298179	0.002307369	0.002068463	0.002525081	0.002618341	0.002216242	0.002250928	0.002432764	0.002770602	0.002215362	0.002300948	0.002379814	0.002417634	0.930897421	1.015892212	1.038632621				P18091	0	"Alpha-actinin, sarcomeric"			
CGI_10003139	0	0.000403265	0.000499491	0.000502647	0.000302274	0	0	0.000597665	0	0	0.000520855	0	0.000641298	0.00050707	0	0.00070647	0.000351351	0.000224985	0.000130214	0.00046371	2.698261512	3.561140817	0.640342308	*	*		Q6GL89	7.00E-70	Eukaryotic translation initiation factor 2 subunit 1			
CGI_10003145	0	0	0	0	0	0	0	0	0	8.69E-05	0	0	0	0	0	0	0	0	2.17E-05	0	down	down	up				Q8NDM7	0	.			
CGI_10003157	0	0	0	0	0	0.000647299	0	0	0.000881943	0.000377019	0	0	0	0	0.000777354	0	0	0.000161825	0.000314741	0.000194339	down	0.617456285	up	**			Q6DF67	3.00E-77	"Isochorismatase domain-containing protein 2, mitochondrial"			
CGI_10003169	0.001037064	0.000751007	0.000893002	0.000673984	0.000525402	0.001071701	0.000972279	0.000742028	0.000819495	0.000817421	0.000543199	0.000942871	0.0007962	0.00037773	0.000766088	0.000676632	0.000838764	0.000827853	0.000780747	0.000654163	1.074310612	0.837867989	0.986990683				Q9UPY8	4.00E-91	Microtubule-associated protein RP/EB family member 3			
CGI_10003174	0	0	0	0.000143057	0	0	0	0	0	0	0	0	0	0	0	0	3.58E-05	0	0	0	up	up	down				O89000	0	Dihydropyrimidine dehydrogenase [NADP+]			
CGI_10003195	0.00105262	0.000900981	0.000901444	0.0006978	0.000699387	0.000775709	0.000688916	0.000924779	0.000633447	0.00077033	0.00100327	0.000896873	0.001112853	0.001267092	0.001043995	0.00084065	0.000888211	0.000772198	0.00082598	0.001066148	1.075342321	1.290766726	0.869385239				P15989	1.00E-96	Collagen alpha-3(VI) chain			
CGI_10003285	0.000359947	0.000593005	0.000542405	0.000318402	0.000227947	0	0.000492131	0.000360563	0.000316754	0.000315952	0.000329936	0.000572694	0.000386886	0.000458862	0.000465317	0.000273988	0.00045344	0.00027016	0.000383834	0.000396263	1.181343367	1.032381837	0.595801868				Q7SY23	0	"Delta-1-pyrroline-5-carboxylate dehydrogenase, mitochondrial"			
CGI_10003288	0.000447234	0.000453421	0.000320923	0.000516721	0.000517896	0.00059422	0.000349413	0.000383999	0.000321279	0.000320466	0.000468509	0.000542151	0.000618051	0.000390951	0.00039645	0.000324219	0.000434575	0.000461382	0.000413101	0.000432418	1.051981203	1.046759723	1.061686166				A2AX52	2.00E-23	Collagen alpha-4(VI) chain			
CGI_10003289	0	0	0	0	0	0	0	0.000121615	0	0	0	0	0.000130494	0	0	0.000123219	0	3.04E-05	0	6.34E-05	up	up	up		**		A6NMZ7	2.00E-39	Collagen alpha-6(VI) chain			
CGI_10003298	0	0	0	0	0	0	0	0	0	0	0	0	0	0	0	0.000156439	0	0	0	3.91E-05	up	up	up				Q80W14	1.00E-146	Pre-mRNA-processing factor 40 homolog B			
CGI_10003299	0	0	0.000290921	0.00014638	0	0.000261853	0	0.000181303	0.000254839	0	0.000265444	0	0.000311262	0	0.00029949	0.000183694	0.000109325	0.000110789	0.000130071	0.000198612	0.840506032	1.526949756	1.013388947				O19015	0	Beta-galactosidase			
CGI_10003308	0	0.000288688	0	0	0	0.000367824	0.000389318	0.000499164	0	0.000285652	0	0	0	0	0	0	7.22E-05	0.000314077	7.14E-05	0	1.010628317	down	4.351777698			*	P49139	1.00E-177	MAP kinase-activated protein kinase 2			
CGI_10003310	0	0	0	0.000141471	0	0	0	0	8.80E-05	0	0	0	0	0	0	0	3.54E-05	0	2.20E-05	0	1.607625	down	down				P41252	0	"Isoleucine--tRNA ligase, cytoplasmic"			
CGI_10003317	0	0	0	0	0	0	0	0	0	0	0.000384286	0	0	0	0	0	0	0	9.61E-05	0	down	down	up									
CGI_10003331	0.000248843	0.000327972	0.000374983	0.000301882	0.000226926	0.000257155	0	0.000174489	0.000250266	0.000224669	0.000338885	0.000316738	0	0.000304538	0.000257352	0.000227301	0.00031342	0.000164643	0.00028264	0.000197298	1.108903745	0.698054412	0.525309489				Q6DEZ2	0	Constitutive coactivator of PPAR-gamma-like protein 1 homolog			
CGI_10003354	0.000991734	0.001082796	0.000766383	0.000694103	0.001082172	0.001103693	0.000417209	0.000534925	0.000537064	0.000612234	0.001598325	0.00080918	0.000573977	0.001089216	0.000552269	0.001006532	0.000883754	0.0007845	0.000889201	0.000805499	0.993874555	0.905867994	0.887690183				Q9PWF7	3.00E-159	Catalase			
CGI_10003355	0.000550134	0.000659152	0.000452181	0.000758397	0.000608098	0.000361778	0.000547026	0.000751467	0.000855068	0.000551879	0.000628695	0.000424384	0.000698818	0.000408037	0.000672388	0.000456826	0.000604966	0.000567092	0.000615007	0.000559017	0.983674156	0.908961531	0.937395242				P00432	0	Catalase			
CGI_10003367	0	0	0	0	0	0	9.40E-05	0	0	0	0	0	0	0	0	0	0	2.35E-05	0	0	up	up	up				P28840	0	Neuroendocrine convertase 1			
CGI_10003382	0	0	0	0	0	0	0	0	0	0	0	0.000210954	0	0	0	0	0	0	5.27E-05	0	down	down	up				P14543	3.00E-79	Nidogen-1			
CGI_10003396	0.001026813	0.000925348	0	0.000922716	0.001271621	0.001532711	0	0.001142856	0.000573713	0.001144522	0	0	0.000490516	0	0.001179912	0.001042134	0.000718719	0.000986797	0.000429559	0.000678141	1.673157048	1.578690924	1.372993697				Q8AWF2	2.00E-71	Nascent polypeptide-associated complex subunit alpha			
CGI_10003441	0	0.000619851	0.000491365	0	0	0	0	0	0	0	0	0	0	0	0	0	0.000277804	0	0	0	up	up	down	**		**						
CGI_10003462	0.001441633	0.001328705	0.001448266	0.000794956	0.000929558	0.001218913	0.001003442	0	0.000790841	0.001183259	0.00137292	0	0.001408662	0.001737558	0.001219847	0	0.00125339	0.000787978	0.000836755	0.001091517	1.497917551	1.304463971	0.628677626				P67966	2.00E-44	Cysteine and glycine-rich protein 1			
CGI_10003464	0.000269723	0.000341817	0.000270964	0	0	0	0.000516283	0	0	0	0.000353192	0	0	0.000206306	0	0.00020531	0.000220626	0.000129071	8.83E-05	0.000102904	2.498652291	1.16541711	0.585020578	*								
CGI_10003481	0.000978229	0.00024794	0	0	0.000867291	0	0	0.000367464	0.000368933	0	0.000896668	0	0	0	0.000379378	0	0.000306542	0.000308689	0.0003164	9.48E-05	0.968843261	0.299761141	1.007002297		*		Q15907	9.00E-114	Ras-related protein Rab-11B			
CGI_10003490	0.001223436	0.001309269	0.000682814	0.001442971	0.0008953	0.000842866	0.000817774	0.000885105	0.00075193	0.00095458	0.001424039	0.000865134	0.000949723	0.000901127	0.001405852	0.001379657	0.001164623	0.000860261	0.000998921	0.00115909	1.165880777	1.160342049	0.738661025				O17320	0	Actin			
CGI_10003491	0.00258281	0.004341262	0.003482353	0.00377921	0.00344346	0.003933372	0.003122411	0.003131911	0.003828007	0.002931924	0.004058512	0.00367682	0.003433614	0.003465874	0.003444339	0.003794057	0.003546409	0.003407789	0.003623816	0.003534471	0.978639367	0.975345118	0.960912501				P79818	0	"Actin, cytoplasmic 1"			
CGI_10003492	0	0	0	0.000137426	0	0	0	0	0	0	0.000142404	0	0	0	0	0	3.44E-05	0	3.56E-05	0	0.965043117	down	down				O17320	0	Actin			
CGI_10003519	0	0.000756489	0.0007496	0.000942922	0.00056704	0.001156633	0.00122422	0.000934305	0	0.000935667	0.000977078	0.000593596	0.000802012	0.000380487	0.00057876	0.001135951	0.000612253	0.00097055	0.000626585	0.000724303	0.977126018	1.155952043	1.58521052									
CGI_10003521	0.00157608	0.001365932	0.001634407	0.001310649	0.001133328	0.001506128	0.001353163	0.001459945	0.001278299	0.001079554	0.001686561	0.001348186	0.001557422	0.001615998	0.001498519	0.002253196	0.001471767	0.001363141	0.00134815	0.001731284	1.091693803	1.284192226	0.92619348				Q14315	0	Filamin-C			
CGI_10003535	0.000360964	0.000365957	0.000435149	0	0.000877791	0	0.000315853	0.000361581	0.000435633	0.000217265	0	0.0003063	0	0.000220876	0.000223983	0.00036635	0.000290518	0.000388806	0.0002398	0.000202802	1.211501692	0.8457159	1.338322993				P12370	0	cAMP-dependent protein kinase catalytic subunit			
CGI_10003538	0	0.000968589	0.000719827	0.001207292	0.000726023	0	0.001828702	0	0	0	0.00150123	0.001266707	0.000770156	0	0.001482058	0	0.000723927	0.000638681	0.000691984	0.000563054	1.046161094	0.813679647	0.882245378				Q90XG0	1.00E-28	Triosephosphate isomerase B			
CGI_10003539	0.002405292	0.001676513	0.002265337	0.002431629	0.001523225	0.00186422	0.002137584	0.002108232	0.002419043	0.002563728	0.001889784	0.001754017	0.001454236	0.001686454	0.001865649	0.002288608	0.002194693	0.001908315	0.002156643	0.001823737	1.017643045	0.84563683	0.869513626				B0BM40	8.00E-83	Triosephosphate isomerase			
CGI_10003541	0	0	0	0.000387541	0	0.000264098	0	0.00032	0	0	0	0	0	0	0	0.000324219	9.69E-05	0.000146025	0	8.11E-05	up	up	1.507190207				Q99KJ8	3.00E-114	Dynactin subunit 2			
CGI_10003546	0	0.000270598	0	0	0	0	0	0	0	0	0	0	0	0	0	0	6.76E-05	0	0	0	up	up	down				Q24372	3.00E-31	Lachesin			
CGI_10003556	0	0	0	0	0	0	0.000251829	0	0	0	0	0	0	0	0	0	0	6.30E-05	0	0	up	up	up				Q5HZV9	5.00E-89	Protein phosphatase 1 regulatory subunit 7			
CGI_10003593	0.000588853	0.000417899	0.000414094	0.000416711	0.000596655	0.000365112	0	0	0.000710664	0.000413505	0.000493492	0	0.000759509	0.000720646	0.000548088	0	0.000459389	0.000240442	0.000404415	0.000507061	1.135934538	1.25381214	0.523394376				Q91VA3	1.00E-60	Calpain-8			
CGI_10003622	0.000414874	0	0.000500139	0.00025165	0.000252222	0	0	0.000415584	0.000417246	0	0.000608453	0	0.000535109	0	0	0.000505277	0.000291666	0.000166952	0.000256425	0.000260097	1.137432132	1.014319016	0.572406942				Q17QJ7	3.00E-87	Pyrroline-5-carboxylate reductase 2			
CGI_10003625	0.000128247	8.27E-05	0.000152263	0.000282877	0.000224453	0.000120483	0.000229541	9.34E-05	0.00010553	0.000163742	0	8.66E-05	0.000238097	0.000107012	0.00014469	0.000118328	0.000161522	0.000166969	8.90E-05	0.000152032	1.815503889	1.708836323	1.033726108				Q9TXQ1	1.00E-80	Poly(ADP-ribose) polymerase pme-5			
CGI_10003628	0.000479607	0.000416779	0	0	0.000555385	0.000778841	0.000524587	0.000617694	0.000620164	0.000962257	0.000358873	0.000872092	0	0.0002795	0.000566864	0.000834452	0.000224097	0.000619127	0.000703347	0.000420204	0.318614652	0.597435261	2.762768495	*		*	Q8MPM1	4.00E-132	Gelsolin-like protein 2			
CGI_10003633	0	0.00041192	0.000367352	0.000451823	0.000205841	0.000293909	0.000311083	0.000284896	0.000286036	0.000285312	0.000425627	0.000387866	0.000349366	0.000372926	0	0.000412362	0.000307774	0.000273932	0.00034621	0.000283664	0.888979312	0.819338827	0.890044229				P24643	0	Calnexin			
CGI_10003636	0	0.000539787	0	0	0	0	0	0	0	0.000890183	0.000557749	0	0	0	0	0	0.000134947	0	0.000361983	0	0.372798584	down	down	*	**							
CGI_10003651	0	0.000343176	0	0	0	0	0.000246826	0	0	0.000226378	0	0	0	0	0	0	8.58E-05	6.17E-05	5.66E-05	0	1.515942362	down	0.719240273				Q3TNH5	4.00E-86	Protein FAM172A			
CGI_10003665	0	8.93E-05	6.64E-05	0	0	0	0	0	0	0	0	7.01E-05	0	0	0	0	3.89E-05	0	1.75E-05	0	2.221112696	down	down	*		**						
CGI_10003671	0.000583233	0.00080632	0.000958773	0.001018434	0.00102075	0.000602713	0.000637932	0.000902903	0.001013163	0.001116977	0.000833152	0.000956075	0.000854842	0.000865174	0.000658009	0.001076247	0.00084169	0.000791075	0.000979842	0.000863568	0.859006059	0.881334154	0.939864439				Q92122	0	Pyruvate kinase muscle isozyme			
CGI_10003696	0	0	0.000221326	0.000222725	0	0	0	0.000367816	0	0	0	0	0	0.000374474	0	0.000298133	0.000111013	9.20E-05	0	0.000168152	up	up	0.82831927	**	**		Q9YI36	9.00E-137	"Succinyl-CoA ligase [GDP-forming] subunit beta, mitochondrial"			
CGI_10003697	0.00026002	0	0.000298533	0.000225314	0.000263465	0	0	0.000260465	0.000261506	0	0	0.000315204	0	0.000303062	0.00026891	0.000301599	0.000195967	0.000130983	0.000144178	0.000218393	1.3592048	1.514749181	0.668391449				Q7SXN5	0	Dynamin-1-like protein			
CGI_10003728	0	0.000195915	0	0	0.000342654	0	0	0	0	0	0	0	0	0	0	0	4.90E-05	8.57E-05	0	0	up	up	1.748993186				P23819	3.00E-34	Glutamate receptor 2			
CGI_10003765	0.003713298	0.001328705	0.001316606	0.001987389	0.001549263	0.001128623	0	0.001969228	0.002196781	0.00109561	0.00137292	0.00139013	0.001643439	0.002227639	0.001129488	0.002660262	0.0020865	0.001161779	0.00151386	0.001915207	1.378264275	1.265114795	0.556807466				O96952	5.00E-31	Thioredoxin			
CGI_10003795	0	0	0.000262872	0	0	0	0	0	0	0	0	0	0	0	0	0	6.57E-05	0	0	0	up	up	down									
CGI_10003818	0	0	0	0	0	0.001347438	0.001140939	0	0.002360418	0.00156963	0	0	0	0.001329764	0.000809082	0	0	0.000622094	0.000982512	0.000534712	down	0.544228976	up	**		**	P74148	5.00E-14	Universal stress protein Sll1388			
CGI_10003842	0	0	0	0	0	0	0	0	0	0	0	0	0	0	0	0.000336851	0	0	0	8.42E-05	up	up	up				Q9US38	1.00E-16	AB hydrolase superfamily protein C1039.03			
CGI_10003857	0.001144309	0	0.000766383	0	0.00077298	0.000919744	0	0.001400993	0	0	0	0.000539453	0.000683306	0	0.000788956	0.00051617	0.000477673	0.000773429	0.000134863	0.000497108	3.541906338	3.686015278	1.619160493	*	*		O76387	1.00E-34	Probable peptidyl-tRNA hydrolase 2			
CGI_10003886	0.000491466	0.000498264	0	0.000372635	0.000414981	0.00038091	0.000358372	0.00036923	0.000453086	0.000205427	0.000514845	0.000260649	0.00061629	0.000417682	0.000211779	0.000207833	0.000340591	0.000380873	0.000358502	0.000363396	0.95004069	1.013651956	1.118270801				O55131	0	Septin-7			
CGI_10003897	0.000396221	0.000361531	0.000398044	0.000480671	0.00040147	0.000286618	0.000346704	0.000357209	0.000518032	0.000437225	0.000581096	0.000504326	0.000298112	0.000444492	0.000245861	0.000603199	0.000409117	0.000348	0.00051017	0.000397916	0.801922791	0.779967844	0.850613547				Q15418	0	Ribosomal protein S6 kinase alpha-1			
CGI_10003914	0.000794494	0.001163478	0.0010642	0.000803193	0.000715574	0.000957868	0.000965562	0.001282209	0.000932209	0.000752735	0.00078605	0.000842721	0.001233492	0.00040513	0.000867307	0.000851146	0.000956341	0.000980303	0.000828429	0.000839269	1.154403743	1.013085012	1.02505591				Q71LX4	4.00E-162	Talin-2			
CGI_10003923	0	0.002590975	0	0.001476346	0.001479704	0	0	0	0	0	0	0	0.001177239	0	0.001510287	0.001482146	0.00101683	0.000369926	0	0.001042418	up	up	0.363803103	**	**	*	Q95V84	2.00E-25	60S ribosomal protein L38			
CGI_10003930	0	0	0	0	4.58E-05	9.34E-05	0.000123631	6.79E-05	6.82E-05	5.67E-05	3.55E-05	0	8.50E-05	0	0	0	0	8.27E-05	4.01E-05	2.13E-05	down	0.529925187	up	**		**	Q6V0I7	1.00E-109	Protocadherin Fat 4			
CGI_10003950	0	0.000205226	0.000203357	0.000204642	0	0.000209186	0.000166058	0	0	0.000203068	0.000212055	0	0.000217576	0	0.00015701	0	0.000153306	9.38E-05	0.000103781	9.36E-05	1.477212778	0.902349424	0.611918953				Q9CRB9	8.00E-12	"Coiled-coil-helix-coiled-coil-helix domain-containing protein 3, mitochondrial"			
CGI_10003981	0	0	0.000493727	0.000331231	0	0	0	0	0	0	0	0	0	0	0	0	0.00020624	0	0	0	up	up	down	**		**	P19536	3.00E-12	"Cytochrome c oxidase subunit 5B, mitochondrial"			
CGI_10003999	0	0	0	0.000354891	0	0	0	0.000281318	0	0	0	0	0	0.000286411	0	0	8.87E-05	7.03E-05	0	7.16E-05	up	up	0.792688459				Q6TGS6	0	"Tyrosine--tRNA ligase, cytoplasmic"			
CGI_10004058	0.001302228	0.001155212	0.00130822	0.001151926	0	0.001345722	0.000890223	0.001630571	0.000654837	0.000979769	0.001364175	0.001035957	0.001224729	0.001162061	0.000673376	0.001652074	0.001229397	0.000966629	0.001008685	0.00117806	1.21881173	1.167917223	0.786263016				P19179	6.00E-29	Plastin-1			
CGI_10004060	0	0	0	0	0	0	0	0	0	0.000150454	0	0	0	0	0	0	0	0	3.76E-05	0	down	down	up				Q14554	3.00E-127	Protein disulfide-isomerase A5			
CGI_10004063	0.00022683	0	0.000253193	0	0	0	0	0	0	0	0	0	0.000135448	0	0	0.000255794	0.000120006	0	0	9.78E-05	up	up	down	**	**	**						
CGI_10004091	0.000468308	0.000406959	0.00030244	0.000439619	0.000338937	0.000380246	0.000512228	0.000402094	0.00037006	0.00050335	0.000595711	0.000425773	0.000503357	0.000375258	0.000380537	0.000441346	0.000404332	0.000408376	0.000473724	0.000425125	0.853517928	0.89741062	1.010003549				O95758	1.00E-170	Regulator of differentiation 1			
CGI_10004092	0.016638169	0.022266194	0.018854208	0.022068296	0.027648115	0.014442852	0.022566236	0.013733314	0.021418611	0.025503757	0.015338091	0.012424287	0.020458616	0.027420842	0.014316264	0.010131857	0.019956717	0.019597629	0.018671187	0.018081895	1.068851021	0.968438441	0.982006685									
CGI_10004123	0.000195983	0	0	0	0.000119148	0	0	0	0	0	0.000123184	0	0	0	0.000121611	0.000119345	4.90E-05	2.98E-05	3.08E-05	6.02E-05	1.590977724	1.956065723	0.60795069				P49793	3.00E-95	Nuclear pore complex protein Nup98-Nup96			
CGI_10004131	0	0	0	0.00021575	0	0.000275676	0	0.000160334	0	0.00021409	0.000167674	0	0	0.000326472	0.000275888	0	5.39E-05	0.000109003	9.54E-05	0.00015059	0.56513972	1.577833426	2.020903824			*	O02373	0	UDP-glucose 6-dehydrogenase			
CGI_10004156	0.00035793	0.000508034	0	0.00028948	0.000290138	0	0	0.000358543	0.000503967	0.000646318	0	0.000759315	0	0	0.000518236	0	0.000288861	0.00016217	0.0004774	0.000129559	0.605071219	0.271384583	0.561412756		*		P47812	4.00E-176	Mitogen-activated protein kinase 14			
CGI_10004161	0.001197948	0	0.00120346	0	0	0	0	0.001599998	0.001204797	0	0.001254935	0.001694221	0	0	0	0.001621097	0.000600352	0.0004	0.001038488	0.000405274	0.578101871	0.390254054	0.666274952		*		Q8BG32	2.00E-12	26S proteasome non-ATPase regulatory subunit 11			
CGI_10004181	0.000285864	0	0.000516922	0.000115598	0.000289651	0	0.000312674	0.000458165	0	0.000688249	0	0.000849006	0.000614517	0.000466459	0.000650403	0.000580258	0.000229596	0.000265123	0.000384314	0.000577909	0.597418125	1.503743361	1.154734839				P52899	3.00E-133	"Probable pyruvate dehydrogenase E1 component subunit alpha, mitochondrial"			
CGI_10004183	0	0	0.000388997	0	0	0	0	0	0	0	0	0	0	0	0	0	9.72E-05	0	0	0	up	up	down				P00491	8.00E-101	Purine nucleoside phosphorylase			
CGI_10004216	0	0	0	0	0	0	0	0	0	0	0	0	0	0.000630566	0	0	0	0	0	0.000157642	up	up	up				Q65YR7	2.00E-19	Cystatin-A2			
CGI_10004288	0.000641196	0.000603632	0.000506115	0.00078712	0.000556878	0.000615282	0.000350665	0.000596415	0.000783046	0.000505395	0.000719676	0.000437218	0.000344592	0.000607211	0.000568388	0.000697246	0.000634516	0.00052981	0.000611334	0.000554359	1.037920367	0.906802953	0.834983214				Q9YH58	0	Formimidoyltransferase-cyclodeaminase			
CGI_10004289	0	0	0	0.000159728	0	0.000122457	0	0	0	0	0	0	0.000169823	0	0	0	3.99E-05	3.06E-05	0	4.25E-05	up	up	0.766659571				Q8R5C8	2.00E-132	Zinc finger MYND domain-containing protein 11			
CGI_10004346	0.000881249	0.000759424	0.000619713	0.000534539	0.000758986	0.000819614	0.000771118	0.000750344	0.00101923	0.00079564	0.000830853	0.000888005	0.000757763	0.000629116	0.000683535	0.000849679	0.000698731	0.000775016	0.000883432	0.000730023	0.790928164	0.826349113	1.10917538				Q3T0K2	0	T-complex protein 1 subunit gamma			
CGI_10004348	0.000203984	0.000531785	0.000204922	0.000235677	0	0	0	0	0.000234457	0.000409261	0	0	0.000281893	0	0.000452053	0	0.000294092	0	0.00016093	0.000183487	1.827458608	1.140166968	down			**	Q8K0U4	3.00E-80	Heat shock 70 kDa protein 12A			
CGI_10004395	0.000818184	0.000634325	0.000628549	0.000681177	0.000390129	0.000646567	0.000368495	0.000674952	0.000774458	0.000579374	0.000655434	0.0005105	0.000413844	0.000638086	0.000746611	0.000586159	0.000690559	0.000520036	0.000629942	0.000596175	1.096226792	0.946397404	0.753065181				O77622	0	T-complex protein 1 subunit zeta			
CGI_10004402	0.00026996	0	0.000271202	0.000272916	0.000273537	0	0	0	0.000452506	0.000361089	0.000282802	0	0.000290165	0.000275317	0.00027919	0.000273988	0.00020352	6.84E-05	0.000274099	0.000279665	0.742502944	1.020305601	0.336008343			*	A6QPA3	1.00E-61	.			
CGI_10004435	0.00385485	0.002894944	0.00329887	0.00288671	0.003471931	0.002655733	0.002498594	0.003432398	0.003158946	0.003437401	0.002542587	0.003180214	0.002915695	0.002766503	0.003543691	0.003042953	0.003233844	0.003014664	0.003079787	0.003067211	1.050021803	0.995916438	0.93222322				P02637	1.00E-38	Sarcoplasmic calcium-binding protein			
CGI_10004461	0	0	0	0	0	0.000831804	0	0	0.000809522	0	0	0	0	0	0	0	0	0.000207951	0.000202381	0	down	down	up									
CGI_10004474	0.001235686	0.00113889	0.000902815	0.001078868	0.001479704	0.000696522	0.001290139	0.000900219	0.000960307	0.000845185	0.001235628	0.001310694	0.000905569	0.001317489	0.001103671	0.00091209	0.001089065	0.001091646	0.001087954	0.001059705	1.001021413	0.974034966	1.002370153				P20397	2.00E-24	Nucleolin			
CGI_10004513	0.00055557	0	0	0.000673984	0.000337759	0.000344475	0	0	0	0	0	0	0	0	0	0	0.000307389	0.000170559	0	0	up	up	0.554862983	**			Q9UBV8	8.00E-54	Peflin			
CGI_10004517	0.000356599	0	0	0	0	0	0	0	0	0	0	0	0	0	0.000368791	0	8.91E-05	0	0	9.22E-05	up	up	down				Q5TGI0	3.00E-39	.			
CGI_10004518	0	0	0	0	0	0	0	0	0	0	0.000277909	0	0	0	0	0	0	0	6.95E-05	0	down	down	up				Q5TGI0	2.00E-48	.			
CGI_10004549	0	0	0	0	0	0	0	0	0	0	0	0	0.000152323	0	0	0	0	0	0	3.81E-05	up	up	up				Q8N2H3	0	Pyridine nucleotide-disulfide oxidoreductase domain-containing protein 2			
CGI_10004554	0.00111114	0.001351813	0	0	0	0.000918601	0	0	0	0	0.000931198	0.000942871	0	0.000679914	0.001149132	0	0.000615738	0.00022965	0.000468517	0.000457262	1.314227491	0.975975805	0.372967328			*	Q6Y263	2.00E-27	60S ribosomal protein L24			
CGI_10004560	0.000166671	0	0	0.000224661	0.000168879	0	0.00024307	0	0	0	0	0	0	0	0.00017237	0.000112772	9.78E-05	0.000102987	0	7.13E-05	up	up	1.052684166	**	**		Q8NBX0	5.00E-103	Saccharopine dehydrogenase-like oxidoreductase			
CGI_10004563	0.000314018	0.000220404	0.000291196	0.000317456	0	0.00037443	0.000501992	0.000459735	0.000315813	0.000242318	0.000328956	0.000409944	0.00033752	0.000295615	0.000299773	0.00039225	0.000285769	0.000334039	0.000324258	0.00033129	0.881300447	1.021685681	1.168915573				Q28298	4.00E-60	Ribosome-binding protein 1			
CGI_10004564	0.001236592	0.001086538	0.001407919	0.00116679	0.001336507	0.001448279	0.001713249	0.00148645	0.001243661	0.001488617	0.001122694	0.001049324	0.001594969	0.00109298	0.001534647	0.001338713	0.00122446	0.001496121	0.001226074	0.001390327	0.998683399	1.133966832	1.221862336				Q0VD27	3.00E-73	Enolase-phosphatase E1			
CGI_10004572	0.001046161	0.001666709	0.00195181	0.001208704	0.001362885	0.001081102	0.001144275	0.001197659	0.001352754	0.001199405	0.001095927	0.001426712	0.001124458	0.001066922	0.001236492	0.00091009	0.001468346	0.00119648	0.0012687	0.001084491	1.157363111	0.854804861	0.814848987				Q9D3D9	6.00E-37	"ATP synthase subunit delta, mitochondrial"			
CGI_10004590	0.00015212	0.000308449	0.000362948	0.000192233	0.000250471	0.000334052	0.000332774	0.000266666	0.000267733	0.000209829	0	0.000161354	0.000347449	0.000271493	0.000314643	0.00030878	0.000253938	0.000295991	0.000159729	0.000310591	1.589802102	1.94448879	1.165604726				Q92824	4.00E-34	Proprotein convertase subtilisin/kexin type 5			
CGI_10004652	0.000124487	8.41E-05	7.82E-05	8.91E-05	5.78E-05	6.43E-05	0	7.27E-05	8.35E-05	0	5.98E-05	0.000104535	8.36E-05	8.46E-05	5.90E-05	0	9.40E-05	4.87E-05	6.20E-05	5.68E-05	1.51668247	0.916738959	0.518240854				P38650	0	Cytoplasmic dynein 1 heavy chain 1			
CGI_10004678	0	0	0.000291748	0	0	0.000300111	0	0.000290909	0.000438108	0.000364166	0	0.00030804	0	0	0	0	7.29E-05	0.000147755	0.000277579	0	0.262761705	down	2.02578938	*	**	*						
CGI_10004724	0.001384296	0.001079573	0.001604613	0.002045354	0.001510531	0.001760652	0.001747063	0.002026664	0.001285117	0.001495508	0.001450147	0.002033065	0.001602353	0.001628961	0.001651877	0.00172917	0.001528459	0.001761228	0.001565959	0.00165309	0.976052857	1.055640656	1.152289659				Q963B6	1.00E-85	60S ribosomal protein L10a			
CGI_10004733	0	0.000996529	0.001426323	0	0	0.001015761	0	0	0.000768873	0	0	0	0.000939108	0	0.000903591	0	0.000605713	0.00025394	0.000192218	0.000460675	3.151173211	2.39662337	0.419241869	*	*	*						
CGI_10004769	0	0	0	0	0	0	0	0	0	0	0	0	0	0.000187058	0	0.000310258	0	0	0	0.000124329	up	up	up		**		P07943	4.00E-102	Aldose reductase			
CGI_10004771	0.00059804	0.000808417	0.000520686	0.000564282	0.000727156	0.000782817	0.000697735	0.000639001	0.001042528	0.000879907	0.00071002	0.000549763	0.000471385	0.000447265	0.000577255	0.000364178	0.000622856	0.000711677	0.000795555	0.000465021	0.782920906	0.584524065	1.142602727				Q5JVL4	0	EF-hand domain-containing protein 1			
CGI_10004811	0	0	0.000124028	0.000124812	0	0	0.000135039	0	0	0	0.000172444	0	0	0	0	0	6.22E-05	3.38E-05	4.31E-05	0	1.443019183	down	0.542674007				Q05655	0	Protein kinase C delta type			
CGI_10004843	0	0	0	0	0	0	0	0	0.000344228	0	0	0	0	0.000581772	0	0	0	0	8.61E-05	0.000145443	down	1.690077507	up									
CGI_10004885	0	0.000440642	0.000349304	0	0	0.000628804	0	0.000783672	0.000786806	0	0.000455305	0	0.000373727	0.000531906	0.00044949	0.000794007	0.000197487	0.000353119	0.000310528	0.000537283	0.635970537	1.730223788	1.788066526				Q3T0B6	2.00E-27	"Complement component 1 Q subcomponent-binding protein, mitochondrial"			
CGI_10004918	0.000582715	0	0.000334512	0	0	0	0	0	0.000334884	0.000250527	0	0	0	0	0	0	0.000229307	0	0.000146353	0	1.566808618	down	down		**	**						
CGI_10004931	0	0	0.000390688	0.000617819	0.000337759	0.000401888	0.000546907	0	0.000391122	0.000278666	0	0.000412506	0.00047772	0.000283298	0.000344739	0	0.000252127	0.000321639	0.000270574	0.000276439	0.931823516	1.021678952	1.275701606				Q612F5	0	"Propionyl-CoA carboxylase alpha chain, mitochondrial"			
CGI_10004932	8.70E-05	7.35E-05	0	0	5.88E-05	0.00011984	7.93E-05	0.000116165	0	0	0	7.69E-05	0.000124646	5.91E-05	7.50E-05	0	4.01E-05	9.35E-05	1.92E-05	6.47E-05	2.087126138	3.364707412	2.330872274	*	*	*	Q93008	0	Probable ubiquitin carboxyl-terminal hydrolase FAF-X			
CGI_10004935	0.000798632	0.000728712	0.000641845	0.000726639	0.000485528	0	0.000349413	0.000719999	0	0.000480699	0	0.000677688	0.000515042	0.000651584	0.000825938	0.000729494	0.000723957	0.000388735	0.000289597	0.000680515	2.499879574	2.349869258	0.536958687	*	*		Q55FM5	1.00E-28	Myotrophin homolog			
CGI_10004936	0	0	0	0	0	0.000315153	0	0	0.00030671	0	0	0.000194087	0.000196675	0	0	0	0	7.88E-05	0.000125199	4.92E-05	down	0.392723998	up	**	*		Q5XH14	0	V-type proton ATPase subunit C 1			
CGI_10004940	0	0	0	0	0	0	0	0	0.000107541	0	0	0	0	0	0	0	0	0	2.69E-05	0	down	down	up				Q28BL6	0	Acetoacetyl-CoA synthetase			
CGI_10004950	0.000565403	0.000573225	0.000568005	0.000342956	0	0.000701145	0.000371058	0	0.000454909	0.000453757	0.00047384	0.000359835	0.000364632	0	0	0	0.000512397	0.000268051	0.000435585	9.12E-05	1.176342059	0.209277059	0.523130735		**		O75689	4.00E-54	Arf-GAP with dual PH domain-containing protein 1			
CGI_10004988	0	0	0	0	0	0	5.59E-05	0	0	5.13E-05	0	0	0	0	0	0	0	1.40E-05	1.28E-05	0	down	down	up				Q5R4Q8	4.00E-73	Protein prune homolog 2			
CGI_10005085	0.001140903	0	0.001146152	0	0.001156019	0	0	0.000914284	0.000688455	0	0	0	0	0	0	0	0.000571764	0.000517576	0.000172114	0	3.322010879	down	0.905226591	*								
CGI_10005086	0.000412197	0	0	0	0	0	0	0.00036129	0	0	0.000269878	0	0	0	0	0	0.000103049	9.03E-05	6.75E-05	0	1.52734569	down	0.876498373				Q5R9L3	2.00E-101	Ras GTPase-activating protein-binding protein 2			
CGI_10005185	0.001342986	0.001321518	0.001388846	0.001237894	0.001200687	0.001714391	0.001296121	0.001740956	0.001747918	0.000990622	0.001489629	0.001675891	0.00131613	0.002094738	0.001348054	0.001403113	0.001322811	0.001488039	0.001476015	0.001540509	0.896204307	1.043694509	1.124906544				Q14117	0	Dihydropyrimidinase			
CGI_10005248	0	0	0	0.000109243	0	0.000167504	0.00020684	0.000108245	0	0	0	0	0.000116148	0	0	0	2.73E-05	0.000120647	0	2.90E-05	up	up	4.417573666			*	P28799	2.00E-148	Granulins			
CGI_10005254	0	0	0	0.000324108	0.000185626	0.000189317	0	0	0.000138185	0.00036756	0.000239892	0	0.00019691	0.00032696	0	0	8.10E-05	9.37E-05	0.000186409	0.000130968	0.434672636	0.702580478	1.156845866	*			Q2KJG3	0	"Asparagine--tRNA ligase, cytoplasmic"			
CGI_10005258	0	0	0	0	0	0	0.000675194	0	0	0	0	0	0.0003981	0	0	0	0	0.000168799	0	9.95E-05	up	up	up				A2BG43	3.00E-31	Glycolipid transfer protein			
CGI_10005267	3.25E-05	5.65E-05	9.80E-05	8.92E-05	0.000108209	8.16E-05	7.11E-05	0	8.87E-05	3.26E-05	9.24E-05	0	4.49E-05	0	5.76E-05	8.48E-05	6.91E-05	6.52E-05	5.34E-05	4.68E-05	1.292466074	0.87646233	0.944637944				P37397	3.00E-28	Calponin-3			
CGI_10005273	0.00112159	0.000974662	0.001247474	0.000728917	0.000730575	0.001490207	0.001270592	0.001484637	0.001168288	0.001326066	0.000671397	0.000552348	0.001119423	0.000449369	0.000787101	0.000894398	0.001018161	0.001244003	0.000929525	0.000812573	1.095356256	0.874180865	1.221813697				O16025	7.00E-92	Allene oxide synthase-lipoxygenase protein			
CGI_10005301	0	0	0	0	0	0	8.29E-05	0	0	0	0	0	8.14E-05	0	0	0	0	2.07E-05	0	2.04E-05	up	up	up				P16157	2.00E-78	Ankyrin-1			
CGI_10005310	0	0.00051205	0.00040591	0	0	0.000417546	0.000662917	0	0	0.000607999	0.000634908	0.000428578	0	0	0	0	0.00022949	0.000270116	0.000417871	0	0.549188297	down	1.177026232		**		P15800	1.00E-17	Laminin subunit beta-2			
CGI_10005339	0.000278542	0.000317695	0.000384757	0.000387189	0.000635023	0.000395787	0.000533164	0.000627792	0.000630302	0.000314354	0.000255318	0.000369312	0	0.000284069	0.000252057	0.000530059	0.000342046	0.000547942	0.000392322	0.000266546	0.871850638	0.679407705	1.601953832				O00423	0	Echinoderm microtubule-associated protein-like 1			
CGI_10005346	0.000525848	0.000426498	0	0	0.000319689	0.00097814	0	0.000526748	0	0	0.00044069	0	0.000339122	0	0.000543828	0.000426956	0.000238087	0.000456144	0.000110173	0.000327477	2.161033833	2.972397831	1.915876163	*	*		Q9NWM8	7.00E-46	Peptidyl-prolyl cis-trans isomerase FKBP14			
CGI_10005356	0	0	0	0	0	0	0	0	0	0	0	0	0.000174221	0	0	0	0	0	0	4.36E-05	up	up	up				O73853	2.00E-76	"Steroid 17-alpha-hydroxylase/17,20 lyase"			
CGI_10005358	0	0.000303038	0	0	0	0	0.000326936	0	0	0	0	0	0	0	0	0.000303363	7.58E-05	8.17E-05	0	7.58E-05	up	up	1.078861397				A2VDC2	1.00E-146	"3-hydroxyisobutyryl-CoA hydrolase, mitochondrial"			
CGI_10005381	0.000228998	0.000313424	0.000345078	0.000266232	0.000336447	0.000331306	0.000375713	0.000298207	0.000454858	0.000424991	0.000341846	0.000333986	0.000375359	0.000180996	0.000402608	0.000249847	0.000288433	0.000335418	0.00038892	0.000302203	0.74162505	0.777029481	1.162898316				P23098	0	"Dynein beta chain, ciliary"			
CGI_10005383	0.000440625	0	0	0	0	0	0	0	0	0	0	0	0	0	0	0	0.000110156	0	0	0	up	up	down				Q9Z254	7.00E-105	PDZ domain-containing protein GIPC1			
CGI_10005386	0	0	0	0.000234164	0	0.000638303	0	0	0.000465903	0.00038727	0	0	0	0	0	0	5.85E-05	0.000159576	0.000213293	0	0.274462506	down	2.725880152	*	**		Q3UMR5	2.00E-91	"Calcium uniporter protein, mitochondrial"			
CGI_10005387	0	0	0	0	0	0	0	0.001077893	0.000811653	0	0	0	0	0	0.000695527	0	0	0.000269473	0.000202913	0.000173882	down	0.856926544	up				Q5U305	5.00E-117	ER lumen protein retaining receptor 2			
CGI_10005388	0.00163822	0	0	0	0	0	0	0.002297433	0	0	0.00171615	0	0	0	0	0.001995197	0.000409555	0.000574358	0.000429038	0.000498799	0.954590216	1.162600589	1.402395893				P50238	5.00E-46	Cysteine-rich protein 1			
CGI_10005407	0	0	0	0	0.000577043	0	0.000545045	0	0	0.000357065	0	0	0.000382575	0	0	0	0	0.000280522	8.93E-05	9.56E-05	down	1.071443575	up			**	Q791V5	5.00E-50	Mitochondrial carrier homolog 2			
CGI_10005411	0	0	0	0	0	0	0	0	0	0	0	0	0	0	0	0.000778127	0	0	0	0.000194532	up	up	up									
CGI_10005457	0.000198495	0.000201241	0	0	0	0	0	0	0	0	0	0	0	0	0	0	9.99E-05	0	0	0	up	up	down	**		**	O35344	0	Importin subunit alpha-3			
CGI_10005495	0	0.000476867	0	0.00047551	0	0.00048607	0.000514473	0	0	0	0	0	0	0	0	0	0.000238094	0.000250136	0	0	up	up	1.05057451	**								
CGI_10005508	0.004328071	0	0	0	0	0.004259643	0	0.003509673	0.003730984	0.004341798	0.00237493	0.004372183	0	0.005464901	0.00554178	0.002928434	0.001082018	0.001942329	0.003704974	0.003483779	0.292044647	0.940297823	1.795099018	*								
CGI_10005509	0.000851874	0.001295488	0.001283691	0.000861202	0	0.001100408	0.001863534	0.000426666	0	0.001281864	0.001115498	0.001129481	0.001602353	0.000651584	0.001101251	0	0.001073064	0.000847652	0.000881711	0.000838797	1.217024688	0.951328993	0.789936292									
CGI_10005536	0.00033682	0.000298795	0	0	0.000341283	0	0.000368409	0.000253047	0	0	0.000176421	0.000223291	0	0.000343504	0.000348336	0.000213654	0.000158904	0.000240685	9.99E-05	0.000226374	1.590182431	2.265366064	1.514657458		*		O93257	0	X-ray repair cross-complementing protein 5			
CGI_10005537	0	0	0.000110663	0	0	0	0.000120487	0	0	8.84E-05	0	0	0	0	0	8.94E-05	2.77E-05	3.01E-05	2.21E-05	2.24E-05	1.251843891	1.011312217	1.088774026				Q805F9	0	DNA damage-binding protein 1			
CGI_10005580	0	0.000350809	0	0.000299838	0.000250433	0	0	0	0.000198858	0	0.000414266	0	0	0.000201651	0.000357853	0.000200677	0.000162662	6.26E-05	0.000153281	0.000190045	1.061199692	1.239848709	0.384898416			*	Q9Z1J2	3.00E-66	Serine/threonine-protein kinase Nek4			
CGI_10005591	0.001022249	0.000814307	0.000757989	0.000984231	0.001109778	0.000905478	0.001038255	0.000999618	0.000979137	0.000708077	0.000943392	0.001265018	0.001177239	0.00099289	0.000805487	0.00091399	0.000894694	0.001013282	0.000973906	0.000972402	0.918665662	0.99845519	1.132546155				Q6RWA9	0	Sodium/potassium-transporting ATPase subunit alpha			
CGI_10005609	0	0	0	0	0	0	0.000197199	0	0	0	0	0	0.000145338	0	0	0	0	4.93E-05	0	3.63E-05	up	up	up				Q95230	3.00E-33	Sperm surface protein Sp17			
CGI_10005614	0.00100057	0.001141213	0.000795763	0.000969379	0.001182798	0.000861657	0.001185609	0.001085806	0.001090148	0.000752808	0.000829799	0.001017085	0.001075455	0.000637766	0.000948549	0.00118475	0.000976731	0.001078968	0.00092246	0.00096163	1.058833174	1.042462546	1.104671833				Q8K0U4	7.00E-73	Heat shock 70 kDa protein 12A			
CGI_10005641	0	0	0	0	0	0	0	0	0	0	0	0	0	0	0	0.00057961	0	0	0	0.000144903	up	up	up									
CGI_10005667	0	0.00095962	0	0	0	0.000652093	0	0	0	0	0	0	0.001017367	0	0	0	0.000239905	0.000163023	0	0.000254342	up	up	0.679532523				P07290	2.00E-57	"Myosin, essential light chain, adductor muscle"			
CGI_10005680	0	0	0	0	0	0	0.000556279	0.000382089	0	0	0	0	0	0	0	0	0	0.000234592	0	0	up	up	up			**						
CGI_10005753	0	0	0	0	0.000230518	0	0.00024884	0	0	0.000228225	0.000238326	0	0	0	0	0	0	0.00011984	0.000116638	0	down	down	up	**	**	**						
CGI_10005776	0	0	0.000108328	0	6.24E-05	0	0	9.26E-05	0.000123941	7.73E-05	0	0	0	9.43E-05	0	0	2.71E-05	3.88E-05	5.03E-05	2.36E-05	0.538299849	0.468592384	1.430839672		*		Q5VZK9	0	Leucine-rich repeat-containing protein 16A			
CGI_10005784	0.00064024	0.000595005	0.000589587	0.00064725	0.000919023	0.00104757	0.000933712	0.000855114	0.000804875	0.000695793	0.000503022	0.000509327	0.000573464	0.000707357	0.000551775	0.000758091	0.000618021	0.000938855	0.000628254	0.000647672	0.983710815	1.030907073	1.519132051			*	P22695	1.00E-47	"Cytochrome b-c1 complex subunit 2, mitochondrial"			2800MechStress
CGI_10005788	0.000801764	0.000812855	0	0.00141845	0	0.001035678	0.000767338	0.000903528	0	0.001105922	0.000944892	0.000637824	0	0.000715465	0.000829177	0.000712011	0.000758267	0.000676636	0.00067216	0.000564163	1.128106127	0.83932943	0.892345014				P35749	2.00E-109	Myosin-11			
CGI_10005808	0.002941724	0.002609615	0.00350937	0.002416322	0.002980699	0.003229974	0.001206605	0.003130931	0.002958542	0.00202885	0.002889058	0.002730255	0.002964271	0.003375113	0.002662017	0.002985618	0.002869258	0.002637052	0.002651676	0.002996755	1.082054323	1.130135985	0.91907123				A5PK63	3.00E-70	40S ribosomal protein S17			
CGI_10005809	0	0	0	0	0	0	0	0	0	0	0	0	0	0	0	0.000361919	0	0	0	9.05E-05	up	up	up				Q7ZYG4	7.00E-75	Osteoclast-stimulating factor 1			
CGI_10005813	0	0.000386713	0	0.000385613	0.000579735	0	0.000260756	0.000382089	0.000863138	0.000430477	0.000799162	0.000354016	0.000358736	0.000729385	0.000197239	0.000435519	0.000193082	0.000305645	0.000611698	0.00043022	0.315648279	0.703320224	1.582984387	*			Q8R491	0	EH domain-containing protein 3			
CGI_10005862	0	0.00024472	9.09E-05	0.000122012	0	0.000187082	9.90E-05	0.000151121	0	0	0	0	0	0	0.000187226	0	0.000114408	0.000109301	0	4.68E-05	up	up	0.955359328	**								
CGI_10005875	0.000134861	6.84E-05	0	0	0.000136648	0.000162593	0.000122924	0.000202638	9.04E-05	0.000157837	0.000117731	0.000143048	0.000120796	0.000137538	0.000116227	0.000228123	5.08E-05	0.000156201	0.000127254	0.000150671	0.399321436	1.184017791	3.07389514	*		*	P35573	0	Glycogen debranching enzyme			
CGI_10005879	0	1.01E-05	1.25E-05	1.26E-05	0	0	0	0	1.50E-05	1.50E-05	0	0	0	2.03E-05	0	0	8.80E-06	0	7.50E-06	5.08E-06	1.173333333	0.676666667	down			**	Q91ZU6	0	Dystonin	MechStress2800	Q91ZU6	
CGI_10005881	0	0	0	0	0	0	0.000187185	0	0	0	0.000179276	0	0	0	0	0	0	4.68E-05	4.48E-05	0	down	down	up									
CGI_10005904	0.000324671	0	0	0.000328226	0.000422964	0.000575168	0	0.000418148	0	0	0.00024294	0.000393576	0.000398823	0.000425718	0	0.000329515	0.000163224	0.00035407	0.000159129	0.000288514	1.02573541	1.813082468	2.169224242			*	P05455	4.00E-25	Lupus La protein			
CGI_10005907	0.000377214	0.00047804	0.000189475	0.000429012	0.00066887	0	0.000412591	0.000425092	0.000426792	0.000283808	0.000345763	0.000450125	0.000405445	0.000384699	0.000585167	0.000478553	0.000368435	0.000376638	0.000376622	0.000463466	0.978262688	1.230586636	1.022264428				A6QLU1	0	"Glycerol-3-phosphate dehydrogenase, mitochondrial"			
CGI_10005910	0	0	0	0	0	0.000237926	0	0	0	0	0	0	0	0	0	0.000140203	0	5.95E-05	0	3.51E-05	up	up	up				Q8N2E2	1.00E-11	von Willebrand factor D and EGF domain-containing protein			
CGI_10005959	0	0.000386713	0	0	0	0	0	0	0	0	0	0.00040459	0	0.00090768	0	0	9.67E-05	0	0.000101148	0.00022692	0.955814528	2.243456339	down				P02518	5.00E-16	Heat shock protein 27			
CGI_10005976	0	0	0	0	0	0	0	0	0	0	0	0.000313382	0	0	0	0	0	0	7.83E-05	0	down	down	up									
CGI_10006000	0.000435264	0.000189122	0.000124933	0.000502892	0.000315022	0	0.000408073	0.000124574	0.000187608	0.000249511	0.000325693	0.000329775	0	0	0	0.000441759	0.000313053	0.000211917	0.000273147	0.00011044	1.14609729	0.404323866	0.676937832		*		Q91X83	0	S-adenosylmethionine synthase isoform type-1			
CGI_10006002	0.000279303	0.000377556	0.000327353	0.000376482	0.000188669	0.000384842	0.000356414	0.000373041	0.000374533	0.000326887	0.00029259	0.000246881	0.000350241	0	0.000288853	0.000566941	0.000340174	0.000325742	0.000310223	0.000301509	1.09654595	0.971910506	0.957574591				Q5F428	0	Eukaryotic translation initiation factor 3 subunit L			
CGI_10006015	0.000891496	0.001506381	0.001194131	0.001502096	0.000903308	0	0.001462658	0	0.001195457	0	0.001712159	0.001260816	0.001277624	0.000757656	0.000768315	0	0.001273526	0.000591492	0.001042108	0.000700899	1.222067195	0.672577842	0.464451845			*	Q24799	3.00E-65	Myophilin			
CGI_10006016	0.002869951	0.002632542	0.002333983	0.001657929	0.000969325	0.003248262	0.002840146	0.003148659	0.00219913	0.002193564	0.00314964	0.003044162	0.001909603	0.001811892	0.002261393	0.001941849	0.002373601	0.002551598	0.002646624	0.001981184	0.896841127	0.748570348	1.074990165				Q24799	5.00E-38	Myophilin			
CGI_10006021	0	0	0.000828188	0	0	0	0	0	0	0	0	0	0	0	0	0	0.000207047	0	0	0	up	up	down				Q1ZXH8	2.00E-11	Guanine exchange factor for Rac 30			
CGI_10006122	0	0	0.000475441	0	0	0	0	0.000829628	0	0	0	0.000501991	0.000508684	0.000361991	0	0.000600406	0.00011886	0.000207407	0.000125498	0.00036777	0.947110606	2.930492778	1.744965201		*		Q9DBZ5	6.00E-86	Eukaryotic translation initiation factor 3 subunit K			
CGI_10006212	0	0.000326594	0	0	0.000544009	0	0.000352349	0	0.000323979	0	0.000337461	0	0	0	0	0	8.16E-05	0.00022409	0.00016536	0	0.493762095	down	2.744563587	*	**	*						
CGI_10006213	0	0.000410452	0	0	0.000358938	0	0.000387468	0	0.000254479	0	0	0	0	0	0	0.000308169	0.000102613	0.000186602	6.36E-05	7.70E-05	1.612911085	1.210980081	1.818497656				O88746	9.00E-112	Target of Myb protein 1			
CGI_10006248	0.000173263	0	0	0.00026274	0.000131669	0.000223812	0.000142134	0	0	0.000173812	0.000317633	0	0.000279345	0.000132526	0	0	0.000109001	0.000124404	0.000122861	0.000102968	0.887185748	0.838081576	1.141310954				Q5EAR5	6.00E-60	tRNA 2'-phosphotransferase 1			
CGI_10006249	0	0	0	0	0	0	0	0	0	0	0	0.000120211	0	0	0	0.000115022	0	0	3.01E-05	2.88E-05	down	0.956834233	up				Q6P286	0	"Probable 2-oxoglutarate dehydrogenase E1 component DHKTD1, mitochondrial"			
CGI_10006272	0.002417481	0.001225461	0.001676893	0.001571111	0.001224755	0.001308593	0.001573931	0.002190988	0.001331427	0.001385799	0.001929509	0.001465272	0.00160854	0.00181974	0.001547704	0.001810955	0.001722737	0.001574567	0.001528002	0.001696735	1.127444062	1.11042723	0.913991635				Q03049	2.00E-46	Putative uncharacterized oxidoreductase YDR541C			
CGI_10006300	0	0	0	0	0	0	0	0	0.000115516	0	0	0	0	0	0	0	0	0	2.89E-05	0	down	down	up				Q96NN9	0	Apoptosis-inducing factor 3			
CGI_10006333	0	0	0	0	0	0	0	0	0.000286377	0.000214239	0	0	0.000229545	0	0	0	0	0	0.000125154	5.74E-05	down	0.458525097	up	**	*							
CGI_10006343	0.00083418	0.00130702	0.001142751	0.001149973	0.000922071	0.001410612	0.00074652	0.001747179	0.001220289	0.001141125	0.001191629	0.001367442	0.001222652	0.00131477	0.001097983	0.001693253	0.001108481	0.001206596	0.001230121	0.001332165	0.901115236	1.082953815	1.088512568				P00637	3.00E-142	"Fructose-1,6-bisphosphatase 1"			
CGI_10006353	0.000111275	0.000169222	7.45E-05	0	9.40E-05	0.000114992	6.09E-05	9.29E-05	7.46E-05	0	0.000116569	7.87E-05	7.97E-05	9.46E-05	0.00011508	9.41E-05	8.87E-05	9.07E-05	6.75E-05	9.59E-05	1.315441937	1.420985738	1.021957932				Q70LM4	1.00E-122	Linear gramicidin synthase subunit D			
CGI_10006359	8.60E-05	0	0.000143912	8.69E-05	8.71E-05	0	0	0.000143498	0.000144071	0	0	0.000151948	0.000184768	0	0.000237041	0.000116312	7.92E-05	5.76E-05	7.40E-05	0.00013453	1.070242113	1.817859664	0.727870156				O43301	5.00E-68	Heat shock 70 kDa protein 12A			
CGI_10006360	0	0	0	5.39E-05	7.21E-05	0	0	0	0	0	5.59E-05	0	0	0	0	0	1.35E-05	1.80E-05	1.40E-05	0	0.964221825	down	1.337662338				P42566	4.00E-117	Epidermal growth factor receptor substrate 15			
CGI_10006406	0	0	0	0	0	0	0	0	0	0	0	0	7.58E-05	0	0	0	0	0	0	1.90E-05	up	up	up				Q2IA00	8.00E-149	Sperm flagellar protein 2			
CGI_10006413	0.001367206	0.001599367	0.001215016	0.001701139	0.001705009	0.001793257	0.001035297	0.001738269	0.001375022	0.001424294	0.00192802	0.001840635	0.001356489	0.001716107	0.001468335	0.001387606	0.001470682	0.001567958	0.001641993	0.001482134	0.895668997	0.902643602	1.066143463				Q5WR10	0	Spliceosome RNA helicase DDX39B			
CGI_10006422	0.000318458	0.000242147	0.000319923	0.000402431	0	0.00024682	0.000348324	0	0.000320278	0.000319468	0.000333607	0.000422236	0.000342292	0.000243583	0.000576356	0.000323209	0.00032074	0.000148786	0.000348897	0.00037136	0.919295724	1.064382135	0.463883881			*	Q0MQI8	7.00E-106	"NADH dehydrogenase [ubiquinone] flavoprotein 2, mitochondrial"			
CGI_10006430	0	0.000113889	0	3.79E-05	0	8.71E-05	0.000102392	7.50E-05	0	2.82E-05	0.000186325	0.000139013	9.06E-05	0	0.00014522	0.000247024	3.79E-05	6.61E-05	8.84E-05	0.000120711	0.429342815	1.365748519	1.742497809	*			P79098	0	Aminopeptidase N			
CGI_10006442	0.000378356	0.000348718	0.00048376	0.000243408	0	0.000604262	0.00041384	0.000241184	0.000207556	0.000448566	0.000180161	0.000328355	0.000406673	0	0.000320148	0.000279274	0.000363561	0.000314822	0.00029116	0.000251524	1.248664392	0.863869288	0.865939782				O55029	0	Coatomer subunit beta'			
CGI_10006472	0.000604484	0	0.000337369	0.000373452	0.00051041	0.000832897	0	0.000639158	0.000743037	0.000875912	0.00028144	0.001424838	0.000144383	0.000547982	0.001250303	0.00057942	0.000328826	0.000495616	0.000831307	0.000630522	0.395553446	0.758470925	1.507228361	*			Q58715	2.00E-32	Uncharacterized sodium-dependent transporter MJ1319			
CGI_10006479	0.000229204	0.000580936	0	0.00069514	0.000232241	0.000355289	0.00037605	0.000803586	0.000576286	0	0.000840375	0.000486234	0	0.000350628	0.000355561	0.000232624	0.00037632	0.000441792	0.000475724	0.000234703	0.791047325	0.49336038	1.173978263		*		P62145	2.00E-99	Calmodulin			
CGI_10006482	0.000537649	0.000254373	0.00039609	0.000362357	0.000435817	0	0.000235229	0.00039495	0.000252337	0.000359569	0.000638321	0.000190095	0	0.000548318	0.000741375	0.000400159	0.000387617	0.000266499	0.000360081	0.000422463	1.076473872	1.173245982	0.687531321				Q8STF0	2.00E-88	Calmodulin			
CGI_10006487	0	0	0	0	0	0	0	0	0	0	0.000307723	0.000233686	0	0	0	0	0	0	0.000135352	0	down	down	up	**	**		Q9D1E6	1.00E-36	Tubulin-folding cofactor B			
CGI_10006511	0.000297742	0	0	0	0	0	0	0	0	0	0	0	0	0	0	0	7.44E-05	0	0	0	up	up	down				Q61035	0	"Histidine--tRNA ligase, cytoplasmic"			
CGI_10006533	0.00054906	0	0	0	0	0	0	0	0	0	0	0	0	0	0.000154863	0	0.000137265	0	0	3.87E-05	up	up	down				O60749	3.00E-163	Sorting nexin-2			
CGI_10006539	0	0	0	0	0.00066397	0	0	0	0	0	0	0	0	0	0.00050827	0	0	0.000165993	0	0.000127068	up	up	up				Q8NBN7	4.00E-96	Retinol dehydrogenase 13			
CGI_10006552	0.000973571	0	0	0	0	0.000503044	0	0	0	0	0	0	0	0	0.000587334	0	0.000243393	0.000125761	0	0.000146834	up	up	0.516699861				Q28BT4	6.00E-59	Calumenin			
CGI_10006574	0	0	0	0	0	0	0	0.001113042	0	0	0	0	0	0	0	0.00112772	0	0.000278261	0	0.00028193	up	up	up				O01369	4.00E-19	Cytochrome b-c1 complex subunit 7			
CGI_10006577	8.42E-05	0	0	0	0.000213302	0.000391578	0.000322358	0	0.000211716	8.45E-05	0.000441053	0.000178633	0.000271521	0	8.71E-05	0.000427307	2.11E-05	0.00023181	0.000228976	0.000196482	0.091931233	0.858091805	11.01232779	**		**						
CGI_10006585	0.00054894	0.000494697	0.000428918	0	0	0.000567275	0.000667136	0.00054988	0.000368053	0.000428308	0.000383369	0	0.000458908	0.000559834	0.000378473	0.000557131	0.000368139	0.000446073	0.000294933	0.000488587	1.248213574	1.656604477	1.211697356				A5PKH3	0	Fumarylacetoacetase			
CGI_10006606	0	0	0.000218811	0	0	0	0	0	0	0	0	0	0	0	0	0	5.47E-05	0	0	0	up	up	down				Q5F356	3.00E-136	Phosphatidylinositol-5-phosphate 4-kinase type-2 alpha			
CGI_10006610	0.011511162	0.006532487	0.010691362	0.010319784	0.00946298	0.006658558	0.006255774	0.008557495	0.009829504	0.012854956	0.010769449	0.011749158	0.007159036	0.011001254	0.012878087	0.009037732	0.009763699	0.007733702	0.011300767	0.010019027	0.863985512	0.886579422	0.792087297									
CGI_10006635	0.000199658	0	0	0.00015699	0.000292216	0.000229252	0.000121324	0.000244444	0.000245422	0	0.000185916	0.000117654	0	0.000180996	0.000229427	0.000247668	8.92E-05	0.000221809	0.000137248	0.000164523	0.649641525	1.198726029	2.487707768			*	Q5ZIJ9	1.00E-151	E3 ubiquitin-protein ligase MIB2			
CGI_10006669	0	0	0	0	0	0	0	0	0	0	0	0	0	0	0.00024548	0	0	0	0	6.14E-05	up	up	up									
CGI_10006684	0.001267802	0.000608845	0.000670335	0.001618969	0.000608494	0.001379101	0.000656859	0.001203132	0	0	0.001677615	0.000707769	0.001362688	0.000680506	0.000621071	0.001083553	0.001041488	0.000961897	0.000596346	0.000936955	1.74644879	1.571159193	0.923579274				P49165	0	60S ribosomal protein L4			
CGI_10006718	0.000532421	0	0	0	0	0	0	0.00032	0	0.00053411	0	0	0	0	0	0	0.000133105	8.00E-05	0.000133528	0	0.99683773	down	0.601028134				P46425	1.00E-13	Glutathione S-transferase P 2			
CGI_10006721	0.000150552	9.54E-05	5.67E-05	0.00011415	9.53E-05	9.72E-05	8.23E-05	0.000169661	7.57E-05	9.44E-05	5.91E-05	7.98E-05	0.000101137	0	5.84E-05	5.73E-05	0.000104201	0.000111115	7.73E-05	5.42E-05	1.348873786	0.701737864	1.066360046				Q5F450	3.00E-165	PAB-dependent poly(A)-specific ribonuclease subunit 2			
CGI_10006790	0	0	0.000366769	0.000442904	0.000369926	0.000301826	0.000638926	0.000658285	0.000440611	0.000512746	0.000305965	0.000542151	0.000863309	0	0	0.000370536	0.000202418	0.000492241	0.000450368	0.000308461	0.449450533	0.684908961	2.431800245	*		*	O97463	7.00E-149	"Glycerol-3-phosphate dehydrogenase [NAD+], cytoplasmic"			
CGI_10006792	7.09E-05	0	0	0	0	0	0	0	0	0	0	0	0	0	0	0	1.77E-05	0	0	0	up	up	down				B1WAR9	5.00E-75	Serine/threonine-protein kinase greatwall			
CGI_10006796	0.000175964	0.000188892	5.20E-05	0.000146498	0.00010488	0.000139055	0.000203789	0.000114054	0.00017697	0.000124604	5.42E-05	8.78E-05	0.000278138	0.000232237	0.000107047	0.0001996	0.000140839	0.000140445	0.000110894	0.000204256	1.270033861	1.841906875	0.997202469				Q61555	4.00E-125	Fibrillin-2			
CGI_10006803	0	0.000180346	0	0	0	0	0	0	0	0	0	0	0	0.000181416	0	0	4.51E-05	0	0	4.54E-05	up	up	down				A4D263	2.00E-41	Uncharacterized protein C7orf72			
CGI_10006806	0.0025699	0.003473933	0.004446303	0.003319716	0.003616595	0.003983599	0.003591728	0.004004464	0.002871769	0.003150951	0.002841714	0.00242302	0.003069152	0.002475293	0.002953076	0.002608246	0.003452463	0.003799097	0.002821864	0.002776442	1.223469172	0.983903633	1.1004018				P02637	1.00E-53	Sarcoplasmic calcium-binding protein			
CGI_10006807	0	0	0	0	0	0	0	0	0	0	0.00074782	0	0	0.001892871	0	0	0	0	0.000186955	0.000473218	down	2.531185312	up				P02637	2.00E-73	Sarcoplasmic calcium-binding protein			
CGI_10006848	0.000727344	0.00043574	0.000232493	0.00053477	0.000267993	0.00051248	0.000650911	0.000463647	0.000665002	0.000563821	0.000761944	0.000420816	0.000710709	0.000573192	0.000410298	0.00053687	0.000482587	0.000473758	0.000602896	0.000557767	0.800448087	0.925147092	0.981704844				P35611	1.00E-153	Alpha-adducin			
CGI_10006874	0.000110993	0	0	0	0	0	0	0	0	0	0	0	0	0	0	0	2.77E-05	0	0	0	up	up	down				P20742	7.00E-158	Pregnancy zone protein			
CGI_10006896	0	0	0	0	0	0	0	0	0	0	0.000263115	0	0.000269965	0	0	0	0	0	6.58E-05	6.75E-05	down	1.026034244	up				Q5R613	0	Sorting nexin-6			
CGI_10006935	0	0.000325397	0	0.00040559	0.000365861	0.000207298	0.000351058	0.000321507	0	0.000321975	0.000378253	0.000382995	0.000344978	0.000368242	0.00029044	0	0.000182747	0.000311431	0.000270806	0.000250915	0.674825959	0.92654975	1.704167106				Q86UA1	0	Pre-mRNA-processing factor 39			
CGI_10006939	0	0.000657608	0.000847106	0.000852459	0.000591506	0.000402179	0.000709467	0.000454822	0.00045664	0.000455485	0.000883338	0.00082561	0.000278872	0.000330753	0.000603732	0.000855808	0.000589293	0.000539494	0.000655268	0.000517291	0.899316043	0.789434327	0.915492414				P62333	0	26S protease regulatory subunit 10B			
CGI_10006952	0.000196209	0	0	0	0	0	0	0	0	0	0.000154157	0.000260149	0	0	0	0.000298705	4.91E-05	0	0.000103577	7.47E-05	0.473584742	0.720976766	down	*			A6H7G2	2.00E-53	Drebrin-like protein			
CGI_10006964	0.000298903	0	0.000450418	0.000453264	0.000201909	0.000308886	0	0	0.000300612	0.000349826	0.000260935	0.000211365	0.000428365	0	0.000257603	0.000252803	0.000300646	0.000127699	0.000280685	0.000234693	1.071118106	0.836144319	0.424747523			*	P35605	0	Coatomer subunit beta'			
CGI_10006969	0	0	0.000397018	0.000532702	0	0	0	0	0.000662431	0.000396453	0	0	0	0	0	0	0.00023243	0	0.000264721	0	0.878018744	down	down		**	**	P85831	3.00E-18	Prohormone-4			
CGI_10006977	0	0.000490405	0.00048594	0	0.000326749	0	0.000529079	0.000646056	0.00032432	0.000485248	0.00042227	0.000598589	0.00095318	0.000411094	0.000583628	0	0.000244086	0.000375471	0.000457607	0.000486976	0.533397399	1.064179014	1.53827182				Q80Y75	2.00E-145	DnaJ homolog subfamily B member 13			
CGI_10006979	0	0	0	0.000227965	0	0	0	0.000225882	0.000226785	0	0	0	0	0	0	0	5.70E-05	5.65E-05	5.67E-05	0	1.005203166	down	0.990862632				Q14978	1.00E-30	Nucleolar and coiled-body phosphoprotein 1			
CGI_10006989	0.000575221	0	0.000577867	0.000664593	0.000666105	0.000679351	0.000719049	0.00065852	0	0.00049461	0.0005165	0.000871625	0.000529947	0.000921856	0.000594888	0.000417002	0.00045442	0.000680756	0.000470684	0.000615923	0.965447076	1.308571307	1.498076395				Q8VIG3	3.00E-80	Radial spoke head 1 homolog			
CGI_10007039	0.000672532	0	0	0	0	0	0	0	0	0	0.000352262	0.000237785	0	0.000457252	0	0.000455045	0.000168133	0	0.000147512	0.000228074	1.139793949	1.546142934	down				P60901	1.00E-137	Proteasome subunit alpha type-6			
CGI_10007041	0.000485245	0	0	0	0	0	0	0	0	0	0	0	0	0	0	0	0.000121311	0	0	0	up	up	down				Q8BX37	2.00E-48	Iron/zinc purple acid phosphatase-like protein			
CGI_10007050	0	0	0	0	0	0	0	0	0	0	0.000151596	0	0	8.86E-05	0	0	0	0	3.79E-05	2.22E-05	down	0.584448138	up				Q5U300	0	Ubiquitin-like modifier-activating enzyme 1			
CGI_10007057	0.000854822	0.000717225	0.000473796	0.000715185	0.000896015	0.000670145	0.000354652	0.000590541	0.000415032	0.000561832	0	0.00053152	0.000443558	0	0.000853565	0.000628245	0.000690257	0.000627838	0.000377096	0.000481342	1.830454314	1.276444195	0.909571725				Q29504	0	Ubiquitin-like modifier-activating enzyme 1			
CGI_10007069	0	0	5.84E-05	0	4.42E-05	0	4.77E-05	0	0	5.84E-05	0	0	0	0	4.51E-05	0	1.46E-05	2.30E-05	1.46E-05	1.13E-05	1	0.772260274	1.573630137				Q3V0B4	0	Coiled-coil domain-containing protein 108			
CGI_10007075	0	0	0	0	0	0	0	0.00019443	0	0	0	0	0	0	0	0	0	4.86E-05	0	0	up	up	up				Q3KQ23	0	Ubiquitin-like modifier-activating enzyme 5			
CGI_10007104	0.00045033	0.00034242	0	0	0.00057037	0.000814399	0.001108269	0	0	0.001468215	0.00058969	0	0.000847059	0.000918533	0	0.000685574	0.000198188	0.00062326	0.000514476	0.000612792	0.385221864	1.191097743	3.144797225	*		*	O76756	2.00E-99	40S ribosomal protein S8			
CGI_10007105	0	0.000286824	0.000284212	0.000333676	0.000334435	0.000292359	0.000206295	0.000330627	0	0.000236506	0	0.00025007	0.000405445	0	0.000341347	0	0.000226178	0.000290929	0.000121644	0.000186698	1.859343659	1.534790043	1.28628337				Q6IP06	0	Serine/threonine-protein kinase 3			
CGI_10007134	0	0	0.000498521	0	0.000377109	0.000512811	0	0	0	0	0.000649804	0	0	0	0	0	0.00012463	0.00022248	0.000162451	0	0.767186721	down	1.785120386				Q15286	1.00E-104	Ras-related protein Rab-35			
CGI_10007140	0	0.00024676	0	0	0.000246617	0	0	0	0.000244784	0	0	0	0	0	0	0	6.17E-05	6.17E-05	6.12E-05	0	1.008072423	down	0.99942049				P22292	1.00E-135	Mitochondrial 2-oxoglutarate/malate carrier protein			
CGI_10007209	0.00062044	0.000419349	0.000445211	0.000418156	0.000568788	0.000580099	0.000323156	0.000295953	0.000683415	0.000326023	0.000433303	0.00034472	0.00047634	0.000421835	0.000672209	0.00047977	0.000475789	0.000441999	0.000446865	0.000512539	1.064725888	1.146964325	0.928981124				P18163	0	Long-chain-fatty-acid--CoA ligase 1			
CGI_10007210	0	0	0	0	0	0	0	0	0	0	0	0.000112169	0	0	0	0	0	0	2.80E-05	0	down	down	up									
CGI_10007212	0.000751654	0.000619167	0.000471945	0.000712391	0.000666411	0.000631116	0.00035969	0.00037647	0.00061421	0.000471274	0.000836623	0.00069762	0.000504943	0.000431196	0.000340092	0.000381435	0.000638789	0.000508422	0.000654932	0.000414417	0.975352394	0.632762879	0.795914693				P31943	2.00E-75	Heterogeneous nuclear ribonucleoprotein H			
CGI_10007216	0.000128585	0	0.000161471	0	0.000130288	0	0	0.000161006	0	0	0	0	0	0.000196705	0.000166227	0	7.25E-05	7.28E-05	0	9.07E-05	up	up	1.004268141	**	**		P56399	0	Ubiquitin carboxyl-terminal hydrolase 5			
CGI_10007222	0	0	0.001166992	0	0.001765556	0	0	0.000387878	0.000584144	0	0.000405635	0.00082144	0	0.000789799	0	0.00058949	0.000291748	0.000538359	0.000452805	0.000344822	0.644313029	0.761525249	1.845286				P25867	8.00E-86	Ubiquitin-conjugating enzyme E2-17 kDa			
CGI_10007225	0.000195299	0.000226286	0.00030831	0	0.000310964	0.000259485	0.000274648	0.000307423	0.000280593	0.000307871	0.000146135	0.000325527	0	0.000142267	8.66E-05	0.000226529	0.000182474	0.00028813	0.000265032	0.000113849	0.688498348	0.429567806	1.57902164		*							
CGI_10007259	0	0	0	0	0	0	0.000169071	0.000258064	0.000362735	0	0.000161927	0.000218609	0	0	0.000266432	0.000313761	0	0.000106784	0.000185818	0.000145048	down	0.780594157	up	**		**						
CGI_10007261	0	0	0	0	0.000443911	0	0	0	0	0	0	0	0	0	0	0	0	0.000110978	0	0	up	up	up									
CGI_10007276	0	0.000134247	0	0	0	0	0	0	0	0	0	0	0	0.000135043	0	0	3.36E-05	0	0	3.38E-05	up	up	down				P10675	1.00E-17	Fasciclin-1			
CGI_10007347	9.28E-05	0.000125471	9.32E-05	0.000187671	0.000156748	0.000191839	0	0.000154963	0.0001867	0.000155189	0.000129646	0.000131271	0.000133021	0	0.000143989	0.000109905	0.000124786	0.000125888	0.000150702	9.67E-05	0.828030909	0.641856584	1.008831154				Q8K4K5	0	Lethal(2) giant larvae protein homolog 1			
CGI_10007399	0	0	0	0	0	0	0	0	0	0.000131025	0	0	0	0	0	0	0	0	3.28E-05	0	down	down	up				Q3ZBV2	0	ATP-dependent RNA helicase DDX19A			
CGI_10007415	0	0	0	0	0	0	0.000326936	0	0	0.000149926	0.000156561	0	0	0	0	0	0	8.17E-05	7.66E-05	0	down	down	up	**	**							
CGI_10007416	0	0	0	0	0	0	0	0	0	0	0	0	0	0	0	0.001061771	0	0	0	0.000265443	up	up	up									
CGI_10007438	0.000153953	0.000156083	0	0.000259398	0.000259988	0	0	0	0	0.000205922	0	0	0	0	0	0	0.000142359	6.50E-05	5.15E-05	0	2.76528977	down	0.456572667	*		*	O55035	9.00E-78	Peptidyl-prolyl cis-trans isomerase G			
CGI_10007483	0.001061158	0.00143445	0.001066041	0.00143037	0.001164819	0.001005217	0.001160679	0.001151556	0	0.001241945	0.001204274	0.001125572	0.000950481	0.001172401	0	0.001076992	0.001248005	0.001120568	0.000892948	0.000799969	1.397623489	0.895873807	0.897887408				B2GUZ5	9.00E-138	F-actin-capping protein subunit alpha-1			
CGI_10007560	0.000385754	0.000782181	0.000484412	0.000731209	0.000244291	0.000548128	0.000474674	0.000386415	0.000630435	0.000580467	0.00065667	0.000511463	0.000725594	0	0.000398944	0.000587265	0.000595889	0.000413377	0.000594759	0.000427951	1.00190035	0.719536703	0.693714769				Q92122	3.00E-150	Pyruvate kinase muscle isozyme			
CGI_10007561	0.000448355	0.000545468	0.000540501	0.000453264	0.000726872	0	0.000392323	0.000449122	0.000450918	0.000629688	0	0.000380457	0.000481911	0.000457252	0.000370948	0.000637063	0.000496897	0.000392079	0.000365266	0.000486794	1.360371182	1.332710499	0.789055378				P91891	6.00E-138	Protein Mo25			
CGI_10007570	0.000645631	0.000272734	0.000594552	0.000815875	0.002889317	0.000667195	0.000706181	0.000862315	0.001623305	0.000539732	0.001747221	0.000627753	0.001503561	0.000603573	0.000723348	0.000491448	0.000582198	0.001281252	0.001134503	0.000830483	0.513174604	0.732023347	2.200715221			*	P41383	0	Tubulin alpha-2/alpha-4 chain			
CGI_10007579	0.000272842	0.000368822	0.000274098	0.00055166	0	0	0	0.000546618	0.000457337	0	0	0	0	0.000463761	0	0.000369218	0.000366856	0.000136655	0.000114334	0.000208245	3.208622963	1.82136805	0.372502252	*		*	Q6DFS6	2.00E-106	Charged multivesicular body protein 2a			
CGI_10007593	0	0.000600557	0.000425063	0	0.000342978	0.000349798	0	0.000254304	0	0.000594242	0	0.0004488	0	0.000517815	0.000350067	0.000343544	0.000256405	0.00023677	0.000260761	0.000302857	0.983296933	1.161435493	0.92342193				Q5XIG0	2.00E-65	"ADP-ribose pyrophosphatase, mitochondrial"			
CGI_10007607	4.93E-05	6.66E-05	0	3.32E-05	5.00E-05	0	0	9.88E-05	0.000115702	0	0.0001033	0.000104595	0	3.35E-05	5.10E-05	5.00E-05	3.73E-05	3.72E-05	8.09E-05	3.36E-05	0.460758289	0.415640442	0.997987928	*	*		Q2PZL6	2.00E-74	Protocadherin Fat 4			
CGI_10007636	0.000135577	0.000137452	0.000227001	0.000114218	6.87E-05	0.000210157	0.000173007	0.000158444	0	0.000113339	0.000142026	0.000119839	0.000218586	0	0.000140212	9.17E-05	0.000153562	0.000152577	9.38E-05	0.000112625	1.637104082	1.200674833	0.993585653				C3YWU0	3.00E-162	Alpha-L-fucosidase			
CGI_10007637	0.000923719	0	0.001391954	0	0	0	0.000841958	0.00046265	0	0	0	0	0.001158328	0.001413075	0	0.000937502	0.000578918	0.000326152	0	0.000877226	up	up	0.56338179	**	**							
CGI_10007640	0.000257401	0.000111841	0.000166233	0.000185871	0.000335329	0	0.000241321	0.000257841	0.000184909	0.000202885	0	0.000156015	0.000158094	0.000318761	0.00017113	0.000167941	0.000180337	0.000208623	0.000135952	0.000203982	1.326469404	1.500390762	1.156852606				O75533	0	Splicing factor 3B subunit 1			
CGI_10007641	0.001729369	0.001168861	0.001351253	0.000712272	0	0.000860469	0.001471211	0.001347367	0.001095087	0.001156569	0.001341952	0.001426712	0.001445732	0.000718539	0.001258573	0.00071507	0.001240439	0.000919762	0.00125508	0.001034479	0.988334409	0.824233117	0.741480988				Q91X83	0	S-adenosylmethionine synthase isoform type-1			
CGI_10007643	0.000373084	0.000126082	0.000437267	0.000251446	0	0	0	0.000373722	0	0.000436645	0	0.000329775	0	0.000253658	0	0.000631084	0.00029697	9.34E-05	0.000191605	0.000221186	1.549906057	1.154382714	0.314612852			*	P31153	0	S-adenosylmethionine synthase isoform type-2			
CGI_10007699	0.001157887	0.002180109	0.001412475	0.001672237	0.002178852	0.001452966	0.001085554	0.001325565	0.002162656	0.00116156	0.001386249	0.001491353	0.001422338	0.001771297	0.001796215	0.001343045	0.001605677	0.001510734	0.001550455	0.001583224	1.035616976	1.021135254	0.94087058				Q61425	2.00E-134	"Hydroxyacyl-coenzyme A dehydrogenase, mitochondrial"			
CGI_10007702	0.000592799	0.00086811	0.000661696	0.000998817	0.000800871	0.000612598	0.001008614	0.000725772	0.000529945	0.000660755	0.001172997	0.000489053	0.000778758	0.000671736	0.000749305	0.000735343	0.000780356	0.000786964	0.000713188	0.000733786	1.094180002	1.028881605	1.008468256				Q8ITC3	5.00E-69	40S ribosomal protein S19			
CGI_10007733	0.000321173	0.000232583	0.000322651	0	0.000464898	0.000474143	0.000602219	0.000505565	0.000507586	0	0.000480645	0.000681338	0	0	0.000237253	0.000512232	0.000219102	0.000511706	0.000417392	0.000187371	0.524930087	0.448909269	2.335473131		*	*	Q3ZBD7	0	Glucose-6-phosphate isomerase			
CGI_10007734	0	0.000599069	0.000519412	0.000448024	0	0.000610631	0.000242367	0.000517918	0	0.000518673	0	0.000470073	0.000793899	0	0	0.000599712	0.000391626	0.000342729	0.000247187	0.000348403	1.584335107	1.409473212	0.875143073				Q9D0M3	2.00E-84	"Cytochrome c1, heme protein, mitochondrial"			
CGI_10007751	0.000450992	0.000457231	0	0.000557248	0.000456967	0.00093211	0	0	0	0	0	0	0.000269303	0.000511047	0	0.000457722	0.000366368	0.000347269	0	0.000309518	up	up	0.947870685	**	**		Q91YN5	0	UDP-N-acetylhexosamine pyrophosphorylase			
CGI_10007757	0.000876929	0.000762052	0.001006816	0.000759884	0.000888548	0.000517839	0.000685123	0.00087843	0.001133926	0.000628365	0.00078741	0.001328801	0.000942561	0	0.001036472	0.000890014	0.00085142	0.000742485	0.000969626	0.000717262	0.878091851	0.7397307	0.872054664				Q7T3N8	4.00E-101	60S ribosomal protein L15			
CGI_10007759	0.000292071	0.000296111	0.000440123	0	0.000542558	0.000503044	0.000319463	0.00053638	0.000440611	0.00034183	0.000458948	0.0003098	0.000523217	0	0.000251715	0.000296429	0.000257076	0.000475361	0.000387797	0.00026784	0.662914061	0.690670834	1.849106053				Q5R644	4.00E-180	Apoptosis inhibitor 5			
CGI_10007774	0	0	0.000173765	0	0	0.00013406	0	8.66E-05	8.70E-05	0	0	0	0	0	0	0	4.34E-05	5.52E-05	2.18E-05	0	1.997298851	down	1.269875982				Q5U300	3.00E-164	Ubiquitin-like modifier-activating enzyme 1			
CGI_10007860	0.000582146	0.000491833	0.000565331	0.000392347	0.000452225	0.000381007	0.000466945	0.00050539	0.000273221	0.000759191	0.000487871	0.000493987	0.000646573	0.000494749	0.000642187	0.000472666	0.000507914	0.000451392	0.000503568	0.000564044	1.008631911	1.120095618	0.888716452				P13941	4.00E-29	Collagen alpha-1(III) chain			
CGI_10007862	0.00034823	0.000274592	0	0.000293369	0.000156819	0.00017993	0.000253926	0.000232551	0.000155654	0.000194075	0.00028373	0.000184684	0.00031191	0.000434061	0.000260099	0	0.000229048	0.000205807	0.000204536	0.000251518	1.11984213	1.229699454	0.898530983				Q91717	4.00E-54	Collagen alpha-1(II) chain			
CGI_10007870	0.001940979	0.001639858	0.000974955	0.002289271	0	0.001337204	0	0.001620251	0	0.001947136	0.001694427	0	0	0.001319665	0.001672786	0.001313294	0.001711266	0.000739364	0.000910391	0.001076436	1.879704676	1.182389265	0.432056652			*						
CGI_10007925	0.000550781	0	0.001217293	0	0.001116156	0.000683012	0.000722923	0.001213791	0	0	0.001384756	0	0	0	0	0	0.000442019	0.000933971	0.000346189	0	1.276812666	down	2.112966991			*						
CGI_10007935	0	0	0	0	0	0	0	0	0	0	0	0	0	0	0	0.000252311	0	0	0	6.31E-05	up	up	up				P41241	2.00E-166	Tyrosine-protein kinase CSK			
CGI_10007986	0	0.000875329	0	0	0	0.000892223	0	0.001210809	0	0	0	0.000732636	0	0	0	0.000525761	0.000218832	0.000525758	0.000183159	0.00013144	1.194766569	0.717629218	2.40256178			*	P27085	4.00E-44	40S ribosomal protein S26			
CGI_10008014	0.000313573	0.000238433	0.000196885	0.000237755	0.00019858	0	0	0	0	0	0.00032849	0	0	0	0	0.000278471	0.000246662	4.96E-05	8.21E-05	6.96E-05	3.003580018	0.847730525	0.201267729	*		**	Q99805	0	Transmembrane 9 superfamily member 2			
CGI_10008055	0.002710509	0.003042433	0.003403725	0.003131643	0.00274642	0.002500927	0.002752948	0.002715148	0.002823362	0.00310755	0.002636631	0.002567001	0.002705272	0.002961747	0.00320364	0.002849201	0.003072078	0.002678861	0.002783636	0.002929965	1.103620409	1.052567577	0.872002985				P02299	7.00E-64	Histone H3			
CGI_10008056	0.012902173	0.016853917	0.013460058	0.01329428	0.012570301	0.01846121	0.015469144	0.013669884	0.012227324	0.013689812	0.016115149	0.015527617	0.012801046	0.010880826	0.014882928	0.012591046	0.014127607	0.015042635	0.014389976	0.012788962	0.981767273	0.88874102	1.064768772				Q6WV74	5.00E-51	Histone H4			
CGI_10008057	0.008934291	0.01453474	0.012523812	0.011762756	0.012631619	0.012668109	0.012044795	0.01040649	0.010866027	0.014381891	0.013277142	0.011680483	0.012506171	0.012078149	0.013537331	0.008645852	0.0119389	0.011937753	0.012551386	0.011691876	0.951201723	0.931520709	0.999903969				P19374	4.00E-59	Histone H2B			
CGI_10008058	0.009938533	0.013983041	0.010595543	0.011277643	0.013358439	0.010480074	0.010870617	0.010971414	0.009383392	0.012208231	0.012961019	0.01290835	0.011554383	0.012824835	0.011536916	0.014203899	0.01144869	0.011420136	0.011865248	0.012530008	0.964892601	1.05602582	0.997505916				P84051	3.00E-48	Histone H2A			
CGI_10008101	0.002521996	0.001875048	0.001689067	0.001869714	0.003236852	0.002084983	0.001839014	0.001515787	0.00236732	0.002361329	0.002289705	0.001605051	0.001987882	0.002400574	0.002086581	0.002047702	0.001988956	0.002169159	0.002155851	0.002130685	0.922585104	0.988326421	1.090601666				Q8IT98	1.00E-83	40S ribosomal protein S18			
CGI_10008106	0.00011549	6.69E-05	0.000232042	0.000116754	0.000133737	8.52E-05	0.000144367	0.000115687	8.30E-05	0.000231712	0	0.000105	8.87E-05	0.000117782	0.000102376	0	0.000132797	0.000119748	0.000104928	7.72E-05	1.265596409	0.735880794	0.901738751				O35379	0	Multidrug resistance-associated protein 1			
CGI_10008151	0.000375827	0.000304821	0	0.000379942	0.000304645	0.000543731	0.000575503	0.000527058	0.000529166	0.000301615	0	0.00039864	0	0	0.000699618	0	0.000265148	0.000487734	0.000307355	0.000174905	0.862674381	0.569062998	1.839482741				Q27778	8.00E-147	6-phosphofructokinase			
CGI_10008152	0	0	0.000777994	0	0.000523128	0.000800297	0	0	0	0	0.000676059	0.000684534	0	0.000526533	0	0	0.000194499	0.000330856	0.000340148	0.000131633	0.571805088	0.38698788	1.70107353		*		P84100	2.00E-62	60S ribosomal protein L19			
CGI_10008160	0	0	0	0	0	0	0	0	0	0	0	0	0.000893298	0	0	0	0	0	0	0.000223325	up	up	up									
CGI_10008200	0.000315509	0	0.000739575	0.000318964	0	0.000434729	0.000460132	0	0.000423084	0.000422013	0.000330518	0.000334661	0.000565204	0	0	0.000320217	0.000343512	0.000223715	0.000377569	0.000221355	0.909799268	0.586264365	0.651258908				A7RR34	4.00E-33	.			
CGI_10008217	0.000904645	0	0	0	0.001604104	0	0.000742115	0	0	0	0	0	0	0	0.000935576	0	0.000226161	0.000586555	0	0.000233894	up	up	2.593524532			*	Q9CQQ8	4.00E-50	U6 snRNA-associated Sm-like protein LSm7			
CGI_10008240	0.000381436	0.000696083	0	0.000694103	0	0	0.000333767	0	0	0.000688763	0.000559414	0	0	0.000622409	0.000552269	0	0.000442906	8.34E-05	0.000312044	0.00029367	1.419367606	0.941114922	0.188396283			**	Q0II68	0	2-amino-3-carboxymuconate-6-semialdehyde decarboxylase			
CGI_10008247	0.001060424	0.00161264	0.001704486	0.001393646	0.002148948	0.00131501	0.001449845	0.001699583	0.001973001	0.001648871	0.001666303	0.001349753	0.002108609	0.001243688	0.001645022	0.001237684	0.001442799	0.001653347	0.001659482	0.001558751	0.869427327	0.939299583	1.14592989				P06603	0	Tubulin alpha-1 chain			
CGI_10008262	0	0	0	0	0	0	0	0.000218803	0	0	0	0	0	0	0	0	0	5.47E-05	0	0	up	up	up									
CGI_10008332	0.00052633	0.00053361	0.000763752	0.000709457	0.000651815	0.000785646	0.000511726	0.000585812	0.000529339	0.000351999	0.000735156	0.000434217	0.000754295	0.000536774	0.000362884	0.000712244	0.000633287	0.00063375	0.000512678	0.000591549	1.235254017	1.153842253	1.000730316				Q922R8	4.00E-177	Protein disulfide-isomerase A6			
CGI_10008340	0	0	0	0.001230288	0	0	0	0	0	0.000732494	0	0	0	0.001241113	0	0	0.000307572	0	0.000183124	0.000310278	1.679587819	1.694366097	down									
CGI_10008385	0	0	0	0	0	0	0	0.00036923	0.000370707	0	0	0	0	0	0	0	0	9.23E-05	9.27E-05	0	down	down	up				P35282	3.00E-115	Ras-related protein Rab-21			
CGI_10008390	0.006290764	0.003188893	0.005134763	0.005167211	0.007967637	0.005281957	0.005590603	0.005513839	0.005140467	0.005127457	0.00411876	0.00417039	0.00633898	0.00721755	0.006505853	0.00558655	0.004945408	0.006088509	0.004639269	0.006412233	1.06598869	1.382164721	1.231143984									
CGI_10008392	0.001820244	0.001734699	0.001609185	0.001840175	0.001696812	0.001881039	0.001712222	0.001713958	0.001977103	0.001424294	0.00194497	0.002201039	0.001721698	0.001336583	0.001844831	0.001699612	0.001751076	0.001751008	0.001886852	0.001650681	0.928041104	0.874833552	0.999961167				Q8BWF0	0	"Succinate-semialdehyde dehydrogenase, mitochondrial"			
CGI_10008405	0	0	0.000641845	0	0	0	0	0	0	0	0	0	0	0	0	0	0.000160461	0	0	0	up	up	down				P0CB97	9.00E-98	"NADH dehydrogenase [ubiquinone] iron-sulfur protein 8, mitochondrial"			
CGI_10008421	0	0	0	0	0	0	0	0	0.000234368	0	0	0	0	0	0	0	0	0	5.86E-05	0	down	down	up				Q99447	2.00E-158	Ethanolamine-phosphate cytidylyltransferase			
CGI_10008443	0	0	0	0.000244892	0	0.000500659	0	0	0	0	0	0	0	0	0	0	6.12E-05	0.000125165	0	0	up	up	2.044407331				Q6GN02	2.00E-178	"Acetyl-CoA acetyltransferase B, mitochondrial"			
CGI_10008446	0.00038527	0.000455699	0.000580564	0.000389488	0.000715686	0.000265425	0.000351169	0.000385929	0.000581209	0.000386492	0.000403597	0.000408656	0	0.000589373	0.000531257	0.000456188	0.000452755	0.000429552	0.000444989	0.000394205	1.017453822	0.885875702	0.948751561				Q24572	0	Probable histone-binding protein Caf1			
CGI_10008470	0	0	0	0	0	0	0.000298165	0	0	0	0	0	0	0	0	0	0	7.45E-05	0	0	up	up	up				Q8VC97	0	Beta-ureidopropionase			
CGI_10008477	0.000932709	0.000945611	0.001499201	0.000942922	0	0.001349405	0.001428256	0.000747444	0	0	0.001172494	0	0.001403521	0.001141462	0.001157519	0	0.001080111	0.000881276	0.000293124	0.000925626	3.684831649	3.157800381	0.815912859	*	*		O13008	1.00E-20	"Fatty acid-binding protein, heart"			
CGI_10008487	0	0.000346387	0.00020594	0.000345402	0	0.000211843	0.000224222	0	0.000206168	0	0	0	0	0	0	0	0.000224432	0.000109016	5.15E-05	0	4.354356641	down	0.485742357	*		*	P81140	0	"Glutaryl-CoA dehydrogenase, mitochondrial"			
CGI_10008493	0.003793502	0.002429039	0.001604613	0.003027663	0.003439156	0.00288857	0.005022807	0.001199998	0.001606396	0.003605243	0.002928181	0.002964887	0.001073004	0.004276022	0.001858361	0.003039557	0.002713704	0.003137633	0.002776177	0.002561736	0.97749693	0.922756809	1.15621765				P18101	4.00E-88	Ubiquitin-60S ribosomal protein L40			
CGI_10008521	0	0.000650065	0	0	0	0.000378635	0.00070133	0	0	0	0.000575741	0.000388639	0	0	0	0	0.000162516	0.000269991	0.000241095	0	0.674075572	down	1.661318484		**		A2BFC9	3.00E-46	.			
CGI_10008531	0.001142514	0.001097354	0.000966544	0.000607907	0.00060929	0.001304954	0.001249664	0.000903528	0.000786189	0.001146137	0.001322849	0.000892954	0.00142192	0.000735907	0.001368143	0.000915443	0.00095358	0.001016859	0.001037032	0.001110353	0.919527575	1.070702719	1.066359683				P32929	0	Cystathionine gamma-lyase			
CGI_10008557	0	0.000120885	0	0.000140632	0	0	0	0	7.99E-05	0	0	0.000126474	8.54E-05	8.11E-05	0	0.000100846	6.54E-05	0	5.16E-05	6.68E-05	1.267199357	1.295444194	down			**	Q62077	0	"1-phosphatidylinositol-4,5-bisphosphate phosphodiesterase gamma-1"			
CGI_10008606	0.000168503	0	0	0	0	0	0	0.000281318	0	0	0	0	0	0	0	0	4.21E-05	7.03E-05	0	0	up	up	1.669513302				Q5ZMP6	0	AP-2 complex subunit mu			
CGI_10008607	0.000946527	0.001151545	0.001141058	0.001531025	0.001534508	0.001173768	0.001242356	0.001327406	0	0.000949529	0.000991553	0.001204779	0.00061042	0.00096531	0.001370446	0.00134491	0.001192539	0.00131951	0.000786465	0.001072772	1.516327327	1.364041831	1.106470964				Q90YU6	3.00E-38	60S ribosomal protein L22			
CGI_10008613	0	0	0	0	0	0	0	0	0	0	0.000567603	0	0	0	0	0	0	0	0.000141901	0	down	down	up				Q5ZM35	1.00E-118	Twinfilin-2			
CGI_10008661	0.000160328	0	0	0.000162083	0	0	0	0.000192722	0	0	0.000167954	0	0.000137862	0	0	0.000227808	8.06E-05	4.82E-05	4.20E-05	9.14E-05	1.919638711	2.177203282	0.597752558		*		Q2HJG5	0	Vacuolar protein sorting-associated protein 35			
CGI_10008664	0.000805827	0.000816974	0.001272126	0.000931029	0.00104979	0.001427556	0.001762803	0.000922521	0	0.001039349	0.000602972	0.000854742	0.001484806	0.000939221	0.000714325	0.001168358	0.000956489	0.001290668	0.000624266	0.001076678	1.532182408	1.72471019	1.34938039				O46581	8.00E-18	"Cytochrome c oxidase subunit 4 isoform 1, mitochondrial"			
CGI_10008688	0.001926858	0.003084494	0.002343245	0.002870673	0.003493746	0.002515218	0.002440343	0.003453964	0.002141861	0.003458999	0.00297466	0.002904379	0.002616087	0.0023788	0.003041551	0.002470243	0.002556318	0.002975818	0.002869975	0.00262667	0.890710798	0.915224167	1.164103344				A3KQA5	4.00E-90	Outer dense fiber protein 3-B			
CGI_10008707	0	0.000317911	0.000210011	0	0.000423637	0.000324046	0.000342982	0.000418813	0.000262805	0.00026214	0.000383238	0.000277173	0	0	0.000540491	0	0.000131981	0.00037737	0.000296339	0.000135123	0.445369999	0.455973564	2.859282242	*	*	*	Q3SZ20	0	"Serine hydroxymethyltransferase, mitochondrial"			
CGI_10008716	0	0	0	0	0	0	0	0	0	0	0	0	7.34E-05	0	0	0	0	0	0	1.84E-05	up	up	up				Q5RBL1	0	Glycine--tRNA ligase			
CGI_10008717	0.002219707	0.002145394	0.001992062	0.001780249	0.001994216	0.002125628	0.001829004	0.002045625	0.002083571	0.002152522	0.001875741	0.002024825	0.002020007	0.001886463	0.001821177	0.001727168	0.002034353	0.001998618	0.002034165	0.001863704	1.000092544	0.916200986	0.982434342				Q99323	0	"Myosin heavy chain, non-muscle"			
CGI_10008722	0.000566119	0.001393879	0.000568724	0.000735837	0.001147239	0.001504355	0.001149966	0.001944301	0.001464057	0.00121696	0.000254164	0.001973017	0.001738539	0.000742311	0.000669115	0.001067051	0.00081614	0.001436465	0.00122705	0.001054254	0.665123738	0.859178053	1.760072647				P81004	8.00E-122	Voltage-dependent anion-selective channel protein 2			
CGI_10008733	0.000901984	0.001117676	0.000704771	0.000911861	0.00121858	0.000828542	0.001205816	0.001104312	0.001511902	0.001407537	0.001364844	0.001169345	0.000969491	0.000919884	0.001243766	0.000712011	0.000909073	0.001089313	0.001363407	0.000961288	0.666765683	0.705063125	1.198267356									
CGI_10008757	0.000288771	0.000292766	0.00031911	0.000291933	0.000321857	0.000268574	0.000410609	0.000202486	0.000319464	0.000318656	0.000242006	0.00027567	0	0.000235601	0.000298644	0.00029308	0.000298145	0.000300882	0.000288949	0.000206831	1.031825686	0.715805384	1.00917842				Q8UVX0	0	Piwi-like protein 1			
CGI_10008786	0.000459881	0.000199818	0.000197999	0.000464916	0.000332838	0.000271566	0.000287435	0.000263239	0.000396437	0.000263622	0.000412935	0.000348426	0.000353071	0.000201003	0.000339718	0.00026671	0.000330654	0.00028877	0.000355355	0.000290126	0.930487822	0.816438491	0.873329634				Q15008	0	26S proteasome non-ATPase regulatory subunit 6			
CGI_10008810	0.000608482	0.001439431	0.000713162	0.000922716	0.000924815	0.000733605	0.000443699	0.00071111	0.00091794	0.000813882	0.000956141	0.000537848	0.000763025	0.000827409	0.000734167	0.000926341	0.000920948	0.000703307	0.000806453	0.000812736	1.1419736	1.007790599	0.76367769				Q9R1P4	8.00E-128	Proteasome subunit alpha type-1			
CGI_10008815	0.00016209	0	0	0	0	0	0	0	0	0.000216806	0	0	0	0	0	0	4.05E-05	0	5.42E-05	0	0.747626911	down	down				Q2KHU8	0	Eukaryotic translation initiation factor 2 subunit 3			
CGI_10008828	0	0	0	0	0	0.000164291	0	0	0	0.000119614	0	0.000168632	0.00017088	0	0	0.000121015	0	4.11E-05	7.21E-05	7.30E-05	down	1.012659326	up	**			O15484	0	Calpain-5			
CGI_10008850	0.00138482	0.001148708	0.001517664	0.001145441	0.001403168	0.001691267	0.001445846	0.001134974	0.001076206	0.001452358	0.001978222	0.001135045	0.001556121	0.001348106	0.000976479	0.00159714	0.001299158	0.001418814	0.001410458	0.001369462	0.921089802	0.970934082	1.092102329				Q6XLQ7	2.00E-100	Calumenin			
CGI_10008851	0.00054375	0.000992288	0.001092503	0.000549703	0.000550954	0.001011439	0.000475796	0.001198296	0	0.000763664	0	0	0	0	0.000899746	0	0.000794561	0.000809121	0.000190916	0.000224937	4.161835572	1.17819617	1.018324899	*			Q26630	1.00E-122	"33 kDa inner dynein arm light chain, axonemal"			
CGI_10008852	0	0	0	0	0	0	0.000287189	0	0	0	0	0	0	0	0	0	0	7.18E-05	0	0	up	up	up				Q6TGY8	1.00E-91	Tetratricopeptide repeat protein 35			
CGI_10008865	0.001115992	0.001357716	0.000784789	0.000789748	0.000904623	0	0.000854459	0.000894322	0	0.000447813	0.001285988	0.000710241	0.000479806	0.000682883	0.000577075	0.000906115	0.001012061	0.000663351	0.000611011	0.00066147	1.656372926	1.082583278	0.655445508				Q2TBX6	2.00E-106	Proteasome subunit beta type-1			
CGI_10008877	0.004163005	0.004103355	0.003949818	0.003156441	0.002694936	0.003585039	0.003415074	0.003706782	0.002791204	0.003944198	0.00520902	0.004293049	0.003853105	0.003538015	0.004664122	0.005281403	0.003843155	0.003350458	0.004059368	0.004334161	0.946737272	1.06769367	0.871798813				Q5ZJF4	5.00E-103	Peroxiredoxin-6			
CGI_10008892	0	0	0	0	0	0	0	0	0	6.97E-05	0	0	0	0	0	0	0	0	1.74E-05	0	down	down	up				Q4VSI4	0	Ubiquitin carboxyl-terminal hydrolase 7			
CGI_10008929	0.000289753	0.000822532	0.000465738	0.000468681	0.000528466	0.000479089	0.000380313	0.000580498	0.000641101	0.000465075	0.000242829	0.000676152	0.00056059	0.000354604	0.00059932	0.000470523	0.000511676	0.000492092	0.000506289	0.000496259	1.010639669	0.98018919	0.961724802				P27447	0	Tyrosine-protein kinase Yes			
CGI_10008933	0.000413866	0.000419591	0.000332616	0.000355638	0.000335479	0.00038492	0.000407412	0.000373117	0.000374609	0.000456697	0.000541942	0.00037314	0.000422599	0.000358767	0.000406616	0.000483048	0.000380428	0.000375232	0.000436597	0.000417758	0.871347604	0.956849223	0.986342348				Q86VP6	0	Cullin-associated NEDD8-dissociated protein 1			
CGI_10008941	0	0	0	0	0	0	0	0	0	0	0	0	0	0.000847589	0	0	0	0	0	0.000211897	up	up	up				Q3SZE2	4.00E-41	Prefoldin subunit 1			
CGI_10008942	0.000380301	0.000539787	0.000611281	0.000384465	0.000462407	0.000550204	0.000499161	0.000914284	0.00061196	0.000686713	0.000637427	0.000484063	0.000735774	0.000465417	0.000471965	0.000926341	0.000478959	0.000606514	0.000605041	0.000649874	0.791613623	1.074099968	1.266318481				Q5VWX1	5.00E-54	"KH domain-containing, RNA-binding, signal transduction-associated protein 2"			
CGI_10008947	0	0	0	0	0	0	0	0.000231325	0	0	0	0	0	0	0	0	0	5.78E-05	0	0	up	up	up				Q6P9U8	5.00E-114	Eukaryotic translation initiation factor 3 subunit H			
CGI_10008961	0	0	0	0	0	0	0	0	0	0	0	0.000186093	0.000188574	0	0	0	0	0	4.65E-05	4.71E-05	down	1.013332044	up				O02768	9.00E-178	Prostaglandin G/H synthase 2			
CGI_10009015	0.000113081	0.000114645	0	0	0	0	0	0	0	0	0	0	0	0	0	0	5.69E-05	0	0	0	up	up	down	**		**	Q8CGF7	3.00E-164	Transcription elongation regulator 1	OA	Q8CGF7	
CGI_10009059	0.001250458	0.001822399	0	0	0.001029458	0.000726875	0.001367732	0.000939448	0.001729209	0.000862416	0.001637428	0.001326363	0.000840028	0.002949067	0.001131561	0.001189796	0.000768214	0.001015878	0.001388854	0.001527613	0.553128155	1.09990899	1.322389229				Q8UWA5	2.00E-73	Carbonic anhydrase 2			
CGI_10009069	0.000744356	0.000880429	0.000872411	0.000752506	0.000754218	0.000641014	0.000542777	0.00074563	0.000623843	0.000622264	0.000779765	0.00078954	0.000800065	0.000759127	0.000641505	0.000629552	0.000812426	0.00067091	0.000703853	0.000707562	1.154254511	1.005269921	0.825810797				A3KPN8	5.00E-29	Tetratricopeptide repeat protein 38			
CGI_10009070	0	0	0	0	0	0	0	0.000438857	0	0	0	0	0.000470896	0	0	0	0	0.000109714	0	0.000117724	up	up	up				A3KMP2	8.00E-30	Tetratricopeptide repeat protein 38			
CGI_10009086	0.00054375	0	0	0	0	0	0	0	0	0	0	0	0.00116889	0	0.000937235	0	0.000135938	0	0	0.000526531	up	up	down		**							
CGI_10009092	0.000185728	0.000470744	0.0002239	0.000244091	0.000244646	0.000249511	0.000325035	0.000316279	0.000261506	0.000354003	0.000272389	0.000315204	0.000259517	0.000151531	0.000288118	0.000320449	0.000281116	0.000283868	0.000300776	0.000254904	0.934636465	0.847488409	1.009789562				P21333	4.00E-92	Filamin-A			
CGI_10009093	0.000482762	0.000611801	0.000515295	0.000579557	0.00064202	0.00084187	0.000594043	0.000695158	0.000546213	0.000635635	0.000695375	0.000704092	0.000843202	0.0004308	0.000624086	0.000581834	0.000547354	0.000693273	0.000645329	0.000619981	0.848178157	0.960720408	1.266589934				Q14315	8.00E-51	Filamin-C			
CGI_10009100	0	9.17E-05	0	0	3.93E-05	8.01E-05	0	0	5.20E-05	0	9.47E-05	0	0	0	6.68E-05	2.62E-05	2.29E-05	2.99E-05	3.67E-05	2.33E-05	0.625085208	0.63394683	1.302071974				Q6MG64	2.00E-20	Protein G7c			
CGI_10009101	0	0	0	0	0	0	0.000207499	0	0	0	0	0	0	0	0	0	0	5.19E-05	0	0	up	up	up				Q9JHA8	3.00E-22	Protein G7c			
CGI_10009135	0.000689157	0.000815138	0.000346164	0.000696703	0.000523715	0.000534131	0.000502526	0.000632808	0.000577581	0.000460895	0	0	0.000679007	0.000527124	0	0.00069944	0.000636791	0.000548295	0.000259619	0.000476393	2.452788509	1.834968743	0.861028863	*			Q3TZZ7	3.00E-87	Extended synaptotagmin-2			
CGI_10009177	0.000760171	0.000733987	0.000836399	0.000951469	0.000696886	0.00078556	0.000752277	0.001051557	0.000946545	0.000726269	0.000455047	0.000767919	0.000700341	0.000443004	0.000786162	0.000808252	0.000820507	0.00082157	0.000723945	0.00068444	1.13338237	0.945430592	1.001296151				Q5RBM1	3.00E-117	Dolichyl-diphosphooligosaccharide--protein glycosyltransferase subunit 2			
CGI_10009178	0	0	0	0	0	0	0.000972279	0	0	0	0	0	0	0	0	0	0	0.00024307	0	0	up	up	up				O43399	1.00E-10	.			
CGI_10009186	0	0	0	0	0	0	0	0	0	0	0	0	0.000162675	0	0.000156523	0	0	0	0	7.98E-05	up	up	up		**							
CGI_10009221	0	0	0	0	0	0	0	0.000758517	0	0	0	0	0	0	0	0	0	0.000189629	0	0	up	up	up				O15173	1.00E-59	Membrane-associated progesterone receptor component 2			
CGI_10009231	0.000289316	0	0.000484412	0	0	0.000398638	0	0	0	0.000967445	0.000505131	0.001022926	0.000725594	0	0	0	0.000193432	9.97E-05	0.000623876	0.000181399	0.31004904	0.290760737	0.515217234	*	*		Q26636	5.00E-107	Cathepsin L			
CGI_10009262	0	0.000134947	0.000167147	0	0.000134869	0.000171939	0.000181986	0	0	0	0	0.000141185	0	0	0	0	7.55E-05	0.000122199	3.53E-05	0	2.139703226	down	1.618019557	*								
CGI_10009280	0	0	0	0	0	0	0.00030057	0	0	0	0	0	0	0	0	0	0	7.51E-05	0	0	up	up	up				P07228	8.00E-25	Integrin beta-1			
CGI_10009281	0	0.000506792	0	0.000189507	0	0.00038743	0.000341724	0	0	0	0	0	0	0	0	0	0.000174075	0.000182289	0	0	up	up	1.047185189	**			P11584	7.00E-101	Integrin beta-PS	OA	P11584	
CGI_10009282	9.17E-05	9.30E-05	0	0	0	0.000221135	0	0	0	0	0	0	0	0	0	0	4.62E-05	5.53E-05	0	0	up	up	1.197265836	**			Q2KJJ0	0	Pre-mRNA-processing factor 6	OA	Q2KJJ0	
CGI_10009310	0	0	0	0	0.001366671	0	0	0	0	0	0	0	0	0	0	0	0	0.000341668	0	0	up	up	up				P11177	6.00E-166	"Pyruvate dehydrogenase E1 component subunit beta, mitochondrial"			
CGI_10009326	0.001513198	0	0.00101344	0.00084987	0	0	0.000919507	0.001684208	0.000845471	0	0.00140905	0.001426712	0	0.000685878	0.000695527	0.001706418	0.000844127	0.000650929	0.000920308	0.000771956	0.917222029	0.838801293	0.77112656				P02402	3.00E-25	60S acidic ribosomal protein P1			
CGI_10009394	0	0	0	0	0	0	0	0	0.000284318	0	0	0	0	0	0	0	0	0	7.11E-05	0	down	down	up				A2VD82	5.00E-144	Tetratricopeptide repeat protein 38			
CGI_10009395	0.000110633	0	0	0	0	0	0	0	0	0	0	0.000293372	0	0.0003949	0	0.000168426	2.77E-05	0	7.33E-05	0.000140832	0.377108245	1.920176431	down				P20965	1.00E-163	Polyadenylate-binding protein 1-A			
CGI_10009415	0	0	0	0.000742415	0	0	0	0	0	0	0	0	0	0	0	0.000596266	0.000185604	0	0	0.000149067	up	up	down				Q62186	1.00E-47	Translocon-associated protein subunit delta			
CGI_10009498	0	0	0	0	0	0	0.000128816	8.85E-05	8.88E-05	0	0	9.37E-05	0	0	0.000121797	0	0	5.43E-05	4.56E-05	3.04E-05	down	0.667380822	up	**		**	Q08257	1.00E-111	Quinone oxidoreductase			
CGI_10009501	0.000482844	0.000244762	0.00041577	0.000209199	0.000384404	0.000534611	0.000377234	0.000552766	0.000277488	0.00038058	0.000433554	0.000292659	0.000444841	0.000351732	0.000535021	0.000560055	0.000338144	0.000462254	0.00034607	0.000472912	0.977095691	1.366520959	1.367033251				P22033	0	"Methylmalonyl-CoA mutase, mitochondrial"			
CGI_10009528	0	0	0	0	0	0	0	0	0	0	0	0.000316255	0	0	0	0.000259376	0	0	7.91E-05	6.48E-05	down	0.820148298	up				Q9NQW7	0	Xaa-Pro aminopeptidase 1			
CGI_10009537	0.003678548	0.004710864	0.004278969	0.003327371	0.002942593	0.003201186	0.005505897	0.003684843	0.00292072	0.003884437	0.00446199	0.004107202	0.004370054	0.003751546	0.004805459	0.002947449	0.003998938	0.00383363	0.003843587	0.003968627	1.040418167	1.032532044	0.958661962				P49230	1.00E-10	Profilin			
CGI_10009575	0	0	0	2.37E-05	0	0	0	0	0	0	0	3.73E-05	0	0	0	0	5.93E-06	0	9.33E-06	0	0.63538874	down	down				Q7Z6Z7	0	E3 ubiquitin-protein ligase HUWE1			
CGI_10009587	0	0.000174281	0	0	0	0	0	0	0	0	0	0	0.000184768	0	0	0	4.36E-05	0	0	4.62E-05	up	up	down				O01393	3.00E-91	Innexin unc-9			
CGI_10009616	0	0	0	0	0	0.000235276	0	0	0	0	0	0	0	0	0	0	0	5.88E-05	0	0	up	up	up				Q5R5P3	0	Threonine synthase-like 1			
CGI_10009641	0	9.79E-05	0	0.00014638	0	0	0	0	0.000145622	0	0.000101122	0.000102389	7.78E-05	7.38E-05	0	0	6.11E-05	0	8.73E-05	3.79E-05	0.699676055	0.434218478	down		*	**	P49696	0	Valine--tRNA ligase			
CGI_10009642	0.000713499	0.000723369	0.000586458	0.000655737	0.000657229	0.000871389	0	0.001039592	0.000652343	0.0008459	0.000543593	0.000619208	0.000557744	0.000396904	0.000335406	0.000592482	0.000669766	0.000642053	0.000665261	0.000470634	1.006771403	0.707442643	0.958622474				Q9D1Q6	4.00E-136	Endoplasmic reticulum resident protein 44			
CGI_10009644	0	0.000383848	0	0	0.00028772	0	0	0.000379259	0.000285581	0	0	0.000301195	0.00030521	0	0	0.000288195	9.60E-05	0.000166745	0.000146694	0.000148351	0.654164451	1.011297326	1.737612284				O57590	1.00E-116	Surfeit locus protein 4			
CGI_10009645	0	0.000323872	0.000427897	0.000376776	0	0	0.000582354	0.000266666	0.000535465	0.00053411	0.000390424	0	0	0	0.000330375	0.00016211	0.000282136	0.000212255	0.000365	0.000123121	0.772976557	0.337318724	0.75231382		*		Q6P618	6.00E-179	Adenylate kinase 8			
CGI_10009651	0.001397606	0.00121452	0.001404037	0.002018442	0.001416123	0.001031632	0.001310298	0.001599998	0.001807195	0.000600874	0.001254935	0.001905999	0.000858403	0.001628961	0.001651877	0.00141846	0.001508651	0.001339513	0.001392251	0.001389425	1.083605988	0.997970552	0.887887608				P46782	3.00E-82	40S ribosomal protein S5			
CGI_10009677	0.000937843	0.000871582	0.000785132	0.001106131	0.00087108	0.000565347	0.000512899	0.000939448	0.000707404	0.000862416	0.000654971	0.000663181	0.000672022	0.000637636	0.000484955	0.001189796	0.000925172	0.000722194	0.000721993	0.000746102	1.281414086	1.033392637	0.780604579				P26270	3.00E-151	26S proteasome non-ATPase regulatory subunit 7			
CGI_10009679	0.001324157	0.001745217	0.001596299	0.001740252	0.001610041	0.001231544	0.001738011	0.001193781	0.001065382	0.001062685	0.001248432	0.001123628	0.001280934	0.001350434	0.001369431	0.001209523	0.001601481	0.001443344	0.001125032	0.001302581	1.423498715	1.157816657	0.901255791				Q6B857	2.00E-137	.			
CGI_10009680	0.000463455	0	0	0	0	0	0	0	0	0	0.000346787	0.000280907	0.000213489	0	0	0.000268783	0.000115864	0	0.000156924	0.000120568	0.738345436	0.768323419	down				P28020	0	Casein kinase II subunit alpha			
CGI_10009693	0.000261222	0	0	0.000264082	0.000308797	0	0	0.000348892	0.00021893	0.000262051	0.000501689	0.000323259	0.000187182	0.000266406	0	0.000441866	0.000131326	0.000164422	0.000326482	0.000223864	0.402245451	0.685683525	1.252015976	*			O94826	3.00E-144	Mitochondrial import receptor subunit TOM70			
CGI_10009700	0.000659043	0.00103936	0.000735639	0.000666259	0.001409747	0.0008324	0	0	0.00117833	0.000881511	0.000843815	0.001087408	0.000865782	0.001269563	0.000757307	0.001263434	0.000775075	0.000560537	0.000997766	0.001039022	0.776810645	1.041347871	0.723203005									
CGI_10009709	0.000286077	0	0.000191596	0.000482016	0.000289867	0	0	0	0	0	0	0	0	0	0	0	0.000239922	7.25E-05	0	0	up	up	0.302042641	**		*	O09131	2.00E-49	Glutathione S-transferase omega-1			
CGI_10009719	0	0	0	0	0.000272577	0	0	0	0	0	0	0	0	0	0	0	0	6.81E-05	0	0	up	up	up				Q8BFR5	7.00E-149	"Elongation factor Tu, mitochondrial"			
CGI_10009756	0	0	0.000261978	0	0	0	0	0	0	0	0	0	0	0	0	0	6.55E-05	0	0	0	up	up	down				Q92734	5.00E-60	Protein TFG			
CGI_10009797	0.000487714	0	0	0.000394444	0.000444758	0.000302402	0.000213382	0.00019542	0.000392402	0.000391409	0.00035764	0	0.000366951	0.000348175	0.000453951	0.000296995	0.00022054	0.000288991	0.000285363	0.000366518	0.772839132	1.284393285	1.310379773				Q4PM54	1.00E-23	60S ribosomal protein L17			
CGI_10009798	0	0.000531179	0.000409377	0	0.000412901	0.000421113	0.000636743	0.000349886	0.000585475	0.000759191	0.00030492	0.000555735	0.000563144	0	0	0	0.000235139	0.000455161	0.00055133	0.000140786	0.426493921	0.25535693	1.935709304	*	*		Q91447	4.00E-169	Dual specificity mitogen-activated protein kinase kinase 1			
CGI_10009812	0.003038153	0.003623742	0.003052132	0.004155449	0.004889232	0.00387836	0.004104988	0.003759435	0.005212361	0.003944198	0.003182678	0.002653885	0.003649716	0.002551659	0.003326856	0.003083486	0.003467369	0.004158004	0.003748281	0.003152929	0.925055902	0.841166836	1.199181209				A6QLU8	1.00E-33	Nucleoredoxin			
CGI_10009816	0	0.000406109	0	0	0	0	0	0	0	0	0	0	0	0	0	0	0.000101527	0	0	0	up	up	down				P27214	1.00E-85	Annexin A11			
CGI_10009836	0.000136179	0	0	0	0.000137983	0	0	0	0	0	0	0	0	0	0.000140835	0	3.40E-05	3.45E-05	0	3.52E-05	up	up	1.01324727				A8WHP3	2.00E-137	Sodium/glucose cotransporter 4			
CGI_10009846	0	0	0	0	0	0	0	0	0	0.000291996	0	0	0	0	0	0	0	0	7.30E-05	0	down	down	up				P19600	7.00E-14	Heterogeneous nuclear ribonucleoprotein C			
CGI_10009847	0	0	0.000117232	0.000147466	0	0	0.000127639	0.000116895	0	0	0	0	0	0.000238022	0	8.88E-05	6.62E-05	6.11E-05	0	8.17E-05	up	up	0.92382262	**	**							
CGI_10009854	0.000212337	0.000276781	0.000243787	0.000214662	0.00056861	0.000219428	0.000398144	0.000258279	0.000335579	0.000228225	0.000206549	0.000305664	0.00024453	0	0.000266653	0.000200112	0.000236892	0.000361115	0.000269004	0.000177824	0.880624563	0.661044389	1.524389304				P52183	4.00E-126	Annulin			
CGI_10009859	0	0.000138063	0	0.00018356	0	0.000187636	0.000297901	0.000318294	0.000273915	0	0	0.000385187	0.000292742	0	0	0	8.04E-05	0.000200958	0.000164776	7.32E-05	0.487971513	0.444152802	2.499295759	*	*	*	Q99MN1	0	Lysine--tRNA ligase			
CGI_10009905	0	0	0.000315016	0.000158503	0	0	0	0	0	0.000314568	0.000218993	0	0.000224695	0	0	0	0.00011838	0	0.00013339	5.62E-05	0.887469287	0.421123358	down		*	**	B3A0P5	3.00E-39	.			
CGI_10009921	0	0	0	0	0	0	0	0	0.00017911	0	0	0	0	0	0	0	0	0	4.48E-05	0	down	down	up				Q0V9S9	0	.			
CGI_10009928	0	0	0	0.000437899	0	0	0	0	0	0	0	0	0	0	0	0	0.000109475	0	0	0	up	up	down				Q4R6H1	1.00E-23	NADH dehydrogenase [ubiquinone] 1 alpha subcomplex subunit 13			
CGI_10009931	0.000164666	0.000166944	0.000363933	0.000332939	0.000233587	0.000340332	0.000396241	0	0.000397459	0.000330377	0.000310499	0.000314392	0.000353981	0	0.000374652	0.000267397	0.000257121	0.00024254	0.000338182	0.000249008	0.760302707	0.736312648	0.943293125				Q16959	0	"Dynein intermediate chain 2, ciliary"			
CGI_10009952	0.000514987	0.000652639	0.000420352	0.000911095	0.000619649	0.000498925	0.00059849	0.000515868	0.000388448	0.000645775	0.000404614	0.000682809	0.000657317	0.00042673	0.000532595	0.000359336	0.000624768	0.000558233	0.000530412	0.000493995	1.177893485	0.931341986	0.893504111				Q20191	3.00E-29	Zinc metalloproteinase nas-13			
CGI_10009967	0	0	0	0	0	0.000206865	0.000218953	0.000233942	0	0	0.000139801	0	0.000107581	0	0	0	0	0.00016494	3.50E-05	2.69E-05	down	0.769529546	up			**	Q9MYM4	0	Lysosomal alpha-glucosidase	MechStress2800	Q9MYM4	
CGI_10009977	0	0	0	0	0	0	0.000135366	0	0.000217816	0	0	0	9.98E-05	0	0	0	0	3.38E-05	5.45E-05	2.50E-05	down	0.45818489	up				Q5R686	2.00E-146	CAP-Gly domain-containing linker protein 3			
CGI_10009991	0.000349288	0	0.000350895	0	0	0.000541431	0.000573069	0.000524828	0.000702569	0.000408795	0.000365904	0.000432239	0.000438001	0.000593699	0.000662256	0	0.000175046	0.000409832	0.000477377	0.000423489	0.366682604	0.887116936	2.341285064	*		*	Q03168	6.00E-164	Lysosomal aspartic protease			
CGI_10010003	0	0	0	0	0.000324264	0	0.000150016	0	0	0.000137588	0.00019157	0.000290957	0	0	0.000141843	0.0001856	0	0.00011857	0.000155029	8.19E-05	down	0.528035929	up	**		**	Q5ZLT7	3.00E-159	Basic leucine zipper and W2 domain-containing protein 1	OA	Q5ZLT7	
CGI_10010021	0.000548417	0	0.000440752	0.000554422	0.000666819	0.00034004	0.00047988	0.000549355	0	0	0	0.000814389	0.000943139	0.0005593	0.000907469	0.00033396	0.000385898	0.000509024	0.000203597	0.000685967	1.895397654	3.369235095	1.319063146		*		Q9WTP6	1.00E-112	"Adenylate kinase 2, mitochondrial"			
CGI_10010025	0.002502008	0.002355432	0.003949818	0.003432762	0.002172992	0.002216206	0.002932134	0.003401394	0.003055522	0.002868507	0.002995462	0.001895632	0.003265535	0.003280704	0.00277238	0.002539341	0.003060005	0.002680682	0.002703781	0.00296449	1.13175042	1.096423961	0.876038274									
CGI_10010028	0.000928324	0.001051892	0.001700616	0.002153005	0.001549263	0.001862229	0.002030775	0.001695724	0.001647585	0.00213644	0.00137292	0.001621818	0.001760828	0.001392274	0.001637758	0.001496397	0.001458459	0.001784498	0.001694691	0.001571814	0.860604951	0.927493261	1.223549955				A6H782	8.00E-136	Tektin-3			
CGI_10010064	0	0.000344316	0	0	0	0.000701921	0.000835804	0.000425249	0.000426949	0	0.000622603	0.00054035	0.000273777	0	0	0.000517028	8.61E-05	0.000490744	0.000397476	0.000197701	0.216564291	0.497392292	5.701082726	*	*	**	Q9ESB5	8.00E-43	N-terminal EF-hand calcium-binding protein 1			
CGI_10010106	0.000418955	0.000495542	0.000631323	0.000635313	0.000495256	0.000793737	0.000610995	0.000699453	0.00042135	0.000560378	0.000585179	0.000592514	0.000525362	0.000356057	0.000794345	0.000850412	0.000545283	0.00064986	0.000539855	0.000631544	1.010054547	1.169839508	1.191784728				Q98TX3	3.00E-109	Programmed cell death protein 4			
CGI_10010150	0.000122045	0.000123733	0	0	0	0.00017657	0	0.000171155	0	0	0	0	0	0	0	0.000123866	6.14E-05	8.69E-05	0	3.10E-05	up	up	1.414793025	**			Q3SYW6	0	Eukaryotic translation initiation factor 3 subunit C			
CGI_10010153	0	0	0	0	0	0	0	0	0	0	0	0	0	0.001737558	0	0	0	0	0	0.00043439	up	up	up				O96790	5.00E-34	Serine protease inhibitor dipetalogastin			
CGI_10010163	0.002986346	0.001630277	0.001615431	0.002264283	0.001512956	0.001899131	0.001821657	0.00258876	0.001906016	0.001613133	0.001383718	0.002071138	0.002160476	0.001757081	0.001841193	0.001457166	0.002124084	0.001955626	0.001743501	0.001803979	1.218286623	1.034687529	0.920691352				P68371	0	Tubulin beta-4B chain			
CGI_10010244	0	0.000150419	0.000260837	0	0	0	0	0.000185776	0	0.000148838	0	0	0	0.000151311	0	0	0.000102814	4.64E-05	3.72E-05	3.78E-05	2.763111571	1.01661538	0.451728364	*		*	Q0III3	0	Cytoplasmic dynein 1 intermediate chain 2			
CGI_10010270	0	0.000435458	0	0	0	0.000665793	0	0	0	0.000538598	0	0.000569486	0.000461662	0.00065706	0	0.000653888	0.000108865	0.000166448	0.000277021	0.000443153	0.392982842	1.599707242	1.528948831	*			P54939	2.00E-28	Talin-1			
CGI_10010299	0.000391167	0.000793156	0	0	0	0.000808463	0.000855705	0.000522448	0.000786806	0	0	0.000829823	0.00056059	0	0	0	0.000296081	0.000546654	0.000404157	0.000140148	0.732587996	0.34676478	1.846300376		*		Q4FZY0	9.00E-60	EF-hand domain-containing protein D2			
CGI_10010305	0.000703382	0.001069669	0.000588849	0.000711084	0.000831485	0.000969166	0.000897574	0.000469724	0.001179006	0.000823216	0.001105264	0	0	0	0.000969909	0.000713878	0.000768246	0.000791987	0.000776872	0.000420947	0.988897134	0.54184862	1.030903187				Q3MHN0	3.00E-91	Proteasome subunit beta type-6			
CGI_10010367	0.000119236	0	0	0	0	0	0	0	0.000119918	0	0	0	0	0	0	0	2.98E-05	0	3.00E-05	0	0.99431278	down	down									
CGI_10010393	0.003140384	0.001537019	0.003046046	0.002846345	0.000329171	0.002238117	0.000829115	0.001844065	0.002287072	0.000977693	0.002155368	0.001378349	0.001396724	0.001987884	0.001455891	0.002417908	0.002642449	0.001310117	0.001699621	0.001814602	1.554728541	1.067651132	0.495796607			*	Q9CYL5	2.00E-34	Golgi-associated plant pathogenesis-related protein 1			
CGI_10010410	0	0	0.000360334	0	0	0	0.000686565	0	0.000541102	0	0	0	0	0	0	0	9.01E-05	0.000171641	0.000135276	0	0.665926202	down	1.905357252				Q3B8J8	6.00E-156	"Succinate dehydrogenase [ubiquinone] iron-sulfur subunit, mitochondrial"			
CGI_10010417	0	0	0	0	0	0	0	0	0	0	0.000288387	0	0	0	0	0	0	0	7.21E-05	0	down	down	up				Q5RC80	4.00E-179	RNA-binding protein 39			
CGI_10010422	0	0	0	0	0	0	0	0	0	0	0	0.000281783	0	0	0	0	0	0	7.04E-05	0	down	down	up				Q32PH2	3.00E-29	Transmembrane protein 143			
CGI_10010423	0	0	0	0	0	0	0	0	0	0	0	0	0	0.000305729	0	0	0	0	0	7.64E-05	up	up	up				Q99L45	6.00E-101	Eukaryotic translation initiation factor 2 subunit 2			
CGI_10010434	0	0	0	0	0	0	0	0	0	0	0.000821225	0	0	0	0	0.000477378	0	0	0.000205306	0.000119345	down	0.581299887	up									
CGI_10010435	0	0	0	0	0	0	0	0.000212448	0	0	0	0	0	0	0	0	0	5.31E-05	0	0	up	up	up				Q0VD48	0	Vacuolar protein sorting-associated protein 4B			
CGI_10010453	0	0	0	0	6.31E-05	0	0	0	0	0	0	0	0	0	0	0	0	1.58E-05	0	0	up	up	up				P08004	1.00E-18	Chitin synthase 1			
CGI_10010474	0.002288617	0.002320276	0.002682339	0.001542451	0	0.002365055	0.001668837	0.002292534	0.003068935	0.002295876	0	0.00202295	0.001639935	0	0.00197239	0.002322766	0.002208421	0.001581607	0.00184694	0.001483773	1.195718568	0.80336803	0.71617082				Q90YP3	6.00E-26	40S ribosomal protein S28			
CGI_10010476	0	0	0	0	0	0	0	0	0	0	0	0	0	0.000807273	0	0.001032911	0	0	0	0.000460046	up	up	up		**							
CGI_10010480	0.000596934	0.000491718	0.00059968	0.00071662	0.000378027	0.000578316	0.000530495	0.000298978	0.000562825	0.000523974	0.000703496	0.00039573	0.000360905	0.000570731	0.000540176	0	0.000601238	0.000446454	0.000546506	0.000367953	1.100148443	0.673282328	0.742557856				Q9R1T3	3.00E-115	Cathepsin Z			
CGI_10010483	0	0	0	0	0	0	0.000458246	0	0	0	0	0	0	0	0	0	0	0.000114562	0	0	up	up	up									
CGI_10010490	0.000605598	0.00073677	0.000851738	0	0.000490897	0	0.000662394	0.000606634	0.000730872	0.000729022	0.000634406	0.00077083	0.00117166	0	0	0.00036878	0.000548527	0.000439981	0.000716283	0.00038511	0.765796316	0.537650997	0.802114848				Q05975	3.00E-130	Ras-related protein Rab-2			
CGI_10010509	0.000453661	0.000459936	0.000455748	0.000458628	0	0	0	0	0.000456254	0.0004551	0	0	0	0	0	0.00046043	0.000456993	0	0.000227839	0.000115108	2.005777118	0.505215317	down	*		**	P0CB95	6.00E-54	"NADH dehydrogenase [ubiquinone] iron-sulfur protein 4, mitochondrial"			2800MechStress
CGI_10010529	0.000792032	0.000535325	0.000424361	0.000533803	0.000856027	0.000818485	0.000404279	0.000952065	0.000584144	0.000635635	0.000608453	0.00061608	0.000624293	0.000753899	0.000600682	0.00075026	0.00057138	0.000757714	0.000611078	0.000682284	0.935036526	1.116524404	1.326111639				P39872	0	60S ribosomal protein L3			
CGI_10010541	0	0.000909114	0	0	0	0.000694994	0.000735606	0	0	0.000674665	0	0	0	0	0	0	0.000227279	0.00035765	0.000168666	0	1.347504317	down	1.57362003									
CGI_10010550	0	0	0.000425239	0	0	0	0	0.000159006	0.000319284	0	0	0	0	0.000161884	0	0	0.00010631	3.98E-05	7.98E-05	4.05E-05	1.331851894	0.507021962	0.373921489				Q08DB5	2.00E-80	Syntaxin-5			
CGI_10010586	0.002594541	0.002761953	0.002476155	0.001967212	0.001708795	0.002681197	0.001702722	0.001949236	0.002609374	0.002342493	0.002310269	0.002201627	0.001394361	0.002249124	0.001744113	0.002369929	0.002449965	0.002010488	0.002365941	0.001939382	1.035514203	0.819708503	0.820618782				Q9DAK2	7.00E-90	Parkin coregulated gene protein homolog			
CGI_10010587	0.000638906	0	0.000641845	0.000502368	0.00064737	0.000733605	0.000776473	0.000639999	0.000499768	0.000640932	0.000818032	0.000752987	0.00061042	0.000651584	0.000807584	0.000504341	0.00044578	0.000699362	0.00067793	0.000643482	0.657560389	0.949187213	1.568850424				Q26636	1.00E-120	Cathepsin L			
CGI_10010622	0.000234174	0.000253241	0.000266619	0.000220956	0.000332188	0.000322661	0.000221985	0.000328405	0.000329718	0.000203595	0.000130834	0.000298067	0.0002517	0.000238821	0.000193745	0.000301047	0.000243748	0.00030131	0.000240554	0.000246328	1.013277712	1.024006094	1.236155243				O08684	5.00E-123	Phospholipase D1			
CGI_10010629	0	0	0.000333426	0	0	0	0	0.000598441	0.000333797	0	0	0.000281637	0	0.000338485	0.000411897	0	8.34E-05	0.00014961	0.000153859	0.000187596	0.541773773	1.219272903	1.794824039									
CGI_10010632	0.000291738	0.000236619	0	0	0	0	0	0.000175342	0	0.00023413	0	0	0	0	0	0	0.000132089	4.38E-05	5.85E-05	0	2.256682185	down	0.331862737	*		*	Q8N8S7	1.00E-41	Protein enabled homolog			
CGI_10010665	0.001069298	0.001626135	0.000429687	0.00162151	0.001625198	0	0.001520457	0.001392467	0	0.000536345	0.000784115	0	0.000804529	0.001090518	0.001216445	0.000976728	0.001186658	0.001134531	0.000330115	0.001022055	3.594679127	3.096057435	0.956072413	*	*		P78417	5.00E-46	Glutathione S-transferase omega-1			
CGI_10010679	0.004185934	0.002010239	0.002434586	0.003118144	0.003348468	0.0038704	0.004819485	0.003751719	0.004653009	0.003315166	0.003923474	0.004673713	0.002841612	0.003594948	0.003189831	0.003577594	0.002937226	0.003947518	0.004141341	0.003300996	0.709245171	0.797084	1.343961389									
CGI_10010682	0.001790564	0.001815333	0.002371149	0.001481048	0.00239156	0.001934475	0.001246313	0.001875157	0.001227818	0.00187789	0.00179048	0.001899254	0.002012054	0.001826096	0.002104301	0.001899885	0.001864524	0.001861876	0.001698861	0.001960584	1.097514187	1.154058264	0.9985802				Q9DG68	4.00E-130	60S acidic ribosomal protein P0			
CGI_10010714	0.000104056	6.33E-05	8.36E-05	0	6.33E-05	8.60E-05	0	6.25E-05	0	0.000104386	0.000109006	0	0	6.37E-05	0.000107614	6.34E-05	6.27E-05	5.30E-05	5.33E-05	5.87E-05	1.176032841	1.099919397	0.843972649				Q7ZVA6	0	Eukaryotic initiation factor 4A-III			
CGI_10010732	0.000331899	0.001009471	0	0.000671066	0.000560494	0	0	0	0.000556328	0	0.000463583	0.000469395	0.000713478	0.000564142	0	0	0.000503109	0.000140124	0.000372327	0.000319405	1.351257566	0.857862655	0.278515193			*	Q4V7T8	5.00E-87	Ropporin-1-like protein			
CGI_10010740	0.002707945	0.002402229	0.001530227	0.001710997	0.001886378	0.001923892	0.00277679	0.001864898	0.001702141	0.000848917	0.001772976	0.001615681	0.00218296	0.002071262	0.001925366	0.002576578	0.00208785	0.00211299	0.001484929	0.002189042	1.40602672	1.474172751	1.012041098				P62277	1.00E-94	40S ribosomal protein S13			
CGI_10010758	0.000753501	0.000700264	0.000630806	0.000507834	0.000763484	0.000713778	0.000412084	0.000817689	0.001010411	0.0006929	0.000657787	0.001065653	0.000742403	0.000704416	0.000714325	0.00095593	0.000648101	0.000676759	0.000856688	0.000779269	0.756519805	0.909629559	1.044217628				P31319	0	cAMP-dependent protein kinase regulatory subunit			
CGI_10010784	0.000190363	0.000289494	0.000310763	0.000264615	0.000506323	0.000196721	0.000338351	0.000166853	0.000311108	0.000358063	0.000448692	0.000277638	0.000281339	0.000291211	0.00024609	0.000120752	0.000263809	0.000302062	0.000348875	0.000234848	0.75616929	0.673157526	1.14500372				Q5T2S8	0	Armadillo repeat-containing protein 4			
CGI_10010799	0	0	0	0	0	0.00037302	0	0	0	0	0	0	0	0	0	0	0	9.33E-05	0	0	up	up	up				P11046	3.00E-126	Laminin subunit beta-1			
CGI_10010805	0.000772091	0.000939326	0.000620515	0.001639145	0.000547625	0.000797879	0.000253351	0.000850754	0.000776506	0.00038727	0.000970584	0.000573271	0.000497926	0	0.001437282	0	0.000992769	0.000612402	0.000676908	0.000483802	1.466624145	0.714723683	0.616862629				Q3SZJ4	1.00E-98	Prostaglandin reductase 1			
CGI_10010837	0.000932709	0.002174906	0.001405501	0.000565753	0.000756053	0.001156633	0.002142384	0.000373722	0.001500866	0.001309934	0.00087937	0.001286124	0.001704276	0.001426827	0.001253979	0.000946626	0.001269717	0.001107198	0.001244074	0.001332927	1.020612729	1.071421423	0.87200359				P18426	1.00E-27	S-crystallin SL11			
CGI_10010841	0	0	0	0.00021711	0	0.000147954	0.000469799	0	0.000215986	0.000143626	0	0.000379657	0.000384719	0	0	0.000145308	5.43E-05	0.000154438	0.000184817	0.000132507	0.293682002	0.716960944	2.845345677	*		*	A3KMV5	3.00E-131	Ubiquitin-like modifier-activating enzyme 1			
CGI_10010858	0	0	0	0	3.70E-05	3.78E-05	2.67E-05	3.05E-05	0	6.11E-05	3.19E-05	0	0	0	4.41E-05	0	0	3.30E-05	2.33E-05	1.10E-05	down	0.474193548	up	**	*	**	Q8TD57	0	"Dynein heavy chain 3, axonemal"			2800MechStress
CGI_10010860	0	0	0	0	0	0	0.000776473	0.00071111	0	0	0	0	0	0	0	0	0	0.000371896	0	0	up	up	up			**						
CGI_10010873	0.0026466	0.002767061	0.002035626	0.002508355	0.001047525	0.002307651	0.002261571	0.002609705	0.001705171	0.002198667	0.002079374	0.002149303	0.002622437	0.002952162	0.002266653	0.00260215	0.002489411	0.002056613	0.002033129	0.002610851	1.224423441	1.284154041	0.826144583				P22488	6.00E-117	Non-neuronal cytoplasmic intermediate filament protein			
CGI_10010889	0	0	0	0.000416711	0	0	0	0	0	0	0	0	0	0	0	0	0.000104178	0	0	0	up	up	down				P00919	1.00E-27	Carbonic anhydrase 2			
CGI_10010890	0.000373473	0.000595005	0.000482389	0.000323625	0.000378421	0.000220541	0	0.000213778	0	0	0.000279457	0.00028296	0.000286732	0	0.000386243	0.000487344	0.000443623	0.000203185	0.000140604	0.00029008	3.155118	2.063093754	0.458012772	*	*	*	P38942	3.00E-109	4-hydroxybutyrate coenzyme A transferase			
CGI_10010897	0	0.000239167	0	0	0	0	0	0	0	0	0	0	0.000591638	0	0.000406616	0	5.98E-05	0	0	0.000249564	up	up	down		**		O83041	3.00E-119	Probable proline iminopeptidase			
CGI_10010906	0.000345354	0.000228347	0.000150845	0.000349136	0.000197787	0.000325855	0.000312049	0.000240658	0.000196316	0.000316324	0.000220216	0.00025483	0.000258227	0.000336894	0.000326105	0.000304789	0.000268421	0.000269087	0.000246922	0.000306504	1.087068157	1.241300373	1.002483976				P12107	6.00E-45	Collagen alpha-1(XI) chain			
CGI_10010914	0	0.000130528	0	0	0	0.000166308	0.000105616	0	0	0	0.000134871	0	0	0	0	0.000130668	3.26E-05	6.80E-05	3.37E-05	3.27E-05	0.96779886	0.968836889	2.083261829			*	P35626	0	Beta-adrenergic receptor kinase 2			
CGI_10010919	0	0	0.000477208	0	0	0	0	0.000475836	0	0	0	0	0	0	0	0	0.000119302	0.000118959	0	0	up	up	0.997124943				Q0MQG7	2.00E-88	"NADH dehydrogenase [ubiquinone] iron-sulfur protein 3, mitochondrial"			
CGI_10010974	0.006255554	0.004949923	0.004138466	0.005629946	0.004792474	0.004572441	0.003671441	0.004585068	0.005600807	0.004591752	0.005034723	0.003641311	0.004181834	0.005368277	0.004812632	0.005264937	0.005243472	0.004405356	0.004717148	0.00490692	1.111576735	1.040230186	0.840160068				P56649	0	Glyceraldehyde-3-phosphate dehydrogenase			
CGI_10010975	0	0	0.000167256	0	0	0	0	0	0	0	0	0	0	0	0	0	4.18E-05	0	0	0	up	up	down				Q60865	1.00E-51	Caprin-1			
CGI_10010994	0.000194344	0.000295549	0.000287115	0.000265815	0.00030117	0.000265811	0.000243831	0.000200402	0.000339172	0.000332579	0.000299395	0.000212204	0.000264183	0.000198201	0.00028966	0.000203045	0.000260706	0.000252804	0.000295838	0.000238772	0.881246461	0.807106097	0.969689008				Q8TE73	0	"Dynein heavy chain 5, axonemal"			
CGI_10011001	0	0.00126831	0	0	0.000905413	0.000738735	0.002150232	0.000895104	0.00053921	0.00107569	0.001497731	0.001137379	0	0.00127583	0.001663428	0.000544145	0.000317078	0.001172371	0.001062503	0.000870851	0.29842518	0.819622307	3.697427285	*		*						
CGI_10011025	0.000553383	0.001275086	0.001061319	0.000661159	0.000815585	0.001143731	0.001265589	0.00110866	0.001214283	0.001312144	0.001106714	0.001013865	0.001081453	0.0008722	0.000884469	0.000765873	0.000887737	0.001083391	0.001161752	0.000900999	0.764136521	0.775552044	1.220396981				Q9JLI7	0	Sperm-associated antigen 6			
CGI_10011029	0.000136477	0.000245103	0.000211533	0.000189217	0.000213354	0.000241774	0.000251637	0.00021483	0.000352946	0.000246437	0.00023692	0.000285386	0.000188603	0.000155092	0.000213731	0.000154343	0.000195583	0.000230399	0.000280422	0.000177942	0.697457138	0.63455111	1.178013115				Q6V0I7	0	Protocadherin Fat 4			
CGI_10011064	0	0	0	0.000188584	0	0	0	0	0	0.000145548	0	6.60E-05	0.000111391	6.34E-05	0	0	4.71E-05	0	5.29E-05	4.37E-05	0.891447804	0.826247471	down				Q8NDA8	2.00E-179	HEAT repeat-containing protein 7A			
CGI_10011081	0.001831988	0.001067965	0.001288292	0.001527939	0.001020943	0.001277893	0.00160304	0.001468098	0.001612154	0.001516184	0.001151481	0.001505974	0.001624506	0.001494674	0.001657797	0.001255043	0.001429046	0.001342494	0.001446448	0.001508005	0.987968978	1.042557174	0.93943337				O02649	0	"60 kDa heat shock protein, mitochondrial"			
CGI_10011108	0.001345065	0.00190914	0	0.001631751	0.001908039	0	0	0	0	0	0.00084543	0	0	0	0.001669265	0	0.001221489	0.00047701	0.000211358	0.000417316	5.779255527	1.974456785	0.390514978	**		*	O42123	1.00E-38	Peptidyl-prolyl cis-trans isomerase FKBP1A			
CGI_10011125	0	0.000229696	0.000364168	0.000274852	0.000183651	0.000234129	0.000297373	0.00031773	0	0	0	0	0	0	0	0.000137966	0.000217179	0.000258221	0	3.45E-05	up	up	1.188976605	**			Q4R8N7	0	Stress-induced-phosphoprotein 1			
CGI_10011146	0.000919289	0.001025206	0.001108222	0.000836419	0.001397203	0.00123499	0.001005504	0.001012948	0.000739635	0.000737764	0.000770416	0.001267619	0.000889281	0.000937531	0.000855648	0.000746404	0.000972284	0.001162661	0.000878859	0.000857216	1.106303233	0.975374307	1.195804158				Q7ZUP0	8.00E-39	Acidic leucine-rich nuclear phosphoprotein 32 family member A			
CGI_10011151	0	0	0	0	0	0	0	0	0	0.002698662	0	0	0	0	0	0	0	0	0.000674666	0	down	down	up				P62263	2.00E-84	40S ribosomal protein S14			
CGI_10011160	0.000368378	0.00032679	0.000416332	0.000232757	0	0.000237926	0.000352561	0.000322882	0.000277863	0.00027716	0	0	0.000197974	0.000422649	0	0.00032714	0.000336064	0.000228342	0.000138756	0.000236941	2.421984314	1.707610315	0.679460103	*			P15170	0	Eukaryotic peptide chain release factor GTP-binding subunit ERF3A			
CGI_10011204	0	0	0	0	0	0	0	0.000731428	0	0	0.000764913	0.001355377	0	0.001489336	0.000755144	0	0	0.000182857	0.000530073	0.00056112	down	1.058572176	up	**			A6YLM6	4.00E-13	"Fatty acid-binding protein, adipocyte"			
CGI_10011224	0.001069298	0	0.00118164	0.000432403	0.00032504	0	0.000935666	0	0	0.001287228	0.001008148	0.000226841	0.000689596	0	0.000774101	0.000868203	0.000670835	0.000315177	0.000630554	0.000582975	1.063881894	0.924543764	0.469826981			*	Q5RCU5	3.00E-84	Carbonyl reductase [NADPH] 1			
CGI_10011253	0	0.000261421	0.000172694	0	0.000493511	0.000503326	0.000313375	0.000545291	0.000230514	0.000172448	0.000420187	0.000364675	0.000338742	0.000233752	0.00011852	0.00043617	0.000108529	0.000463876	0.000296956	0.000281796	0.36547081	0.948948666	4.274219965	*		*	Q923L3	4.00E-18	CUB and sushi domain-containing protein 1			
CGI_10011254	0	6.76E-05	0	0	0	0	0	6.68E-05	0	0	0	0	0	0	0	0	1.69E-05	1.67E-05	0	0	up	up	0.98816568				Q90Y57	3.00E-29	Protein jagged-1a			
CGI_10011255	0	0	0	0.00023206	0.000155059	0	0	0	0.000230859	0	0	0	0	0	0	0.000310629	5.80E-05	3.88E-05	5.77E-05	7.77E-05	1.00520231	1.345535587	0.668184952				Q9UN76	3.00E-163	Sodium- and chloride-dependent neutral and basic amino acid transporter B(0+)			
CGI_10011266	0	0	0.000383191	0	0	0.00049272	0.000312907	0	0	0	0	0.00040459	0	0	0	0	9.58E-05	0.000201407	0.000101148	0	0.947109419	down	2.102416288			*	P42620	2.00E-83	.			
CGI_10011293	9.96E-05	0	0	0	0.000100954	0	0	0	0	0	0.000104374	0	0	0.000101612	0	0	2.49E-05	2.52E-05	2.61E-05	2.54E-05	0.95426064	0.973537471	1.013594378				P62145	5.00E-87	Calmodulin			
CGI_10011296	0	0.000602552	0	0.000841174	0.000843087	0.000491345	0.000780084	0.000595348	0.000478183	0.000476973	0	0.000504326	0	0.0004849	0.000737582	0	0.000360932	0.000677466	0.000364871	0.000305621	0.989204389	0.837613619	1.87699328				Q9XZP2	7.00E-21	Calmodulin-2			
CGI_10011301	0.002278899	0.001320242	0.00065411	0.001481048	0.001814287	0.001177506	0.001424357	0.001304457	0.001309673	0.000979769	0.001364175	0	0	0.001826096	0	0.001321659	0.001433575	0.001430152	0.000913404	0.000786939	1.569485526	0.861544875	0.997612263				Q95NR9	4.00E-82	Calmodulin			
CGI_10011327	0.000270436	0.000411266	0.000407521	0.000444271	0.000685048	0.000628804	0.000443699	0.000474073	0.000475969	0.000237382	0.000318714	0.000717131	0.000617687	0.000172377	0.000349604	0.000411707	0.000383374	0.000557906	0.000437299	0.000387844	0.87668506	0.886907471	1.455254471				Q6E2N3	1.00E-24	E3 ubiquitin-protein ligase TRIM33			
CGI_10011333	0.001879134	0	0.001887781	0.001519768	0	0.001941896	0	0.00150588	0	0.001885094	0	0	0.002019773	0.00153314	0	0.001144304	0.001321671	0.000861944	0.000471274	0.001174304	2.804466515	2.49176805	0.652162424	*	*		P84173	2.00E-20	Prohibitin			
CGI_10011344	0.000134204	0.000194372	0.000115561	0.000251965	0.000174834	0.000237748	0.00023067	0	0.000134971	0.000134629	0.000220924	0.000101679	0.000123641	0.000254181	0.000138792	0.00029187	0.000174026	0.000160813	0.000148051	0.000202121	1.175444907	1.365214293	0.924077219				Q95WA4	5.00E-11	Spore wall protein 2			
CGI_10011375	0	0.001007602	0	0.000861202	0	0	0.000465884	0.001137776	0	0	0.000892398	0.000903585	0	0.001737558	0.001762002	0.000864585	0.000467201	0.000400915	0.000448996	0.001091036	1.040546598	2.429947834	0.858121023		*		P82147	2.00E-15	Protein lethal(2)essential for life			
CGI_10011387	0	0	0	0	0	0.000618979	0	0	0	0	0	0	0	0	0	0	0	0.000154745	0	0	up	up	up									
CGI_10011393	0	0	0	0	0	0	0	0	0.000417924	0	0	0	0	0	0	0	0	0	0.000104481	0	down	down	up				A1A4M6	7.00E-39	StAR-related lipid transfer protein 5			
CGI_10011426	0	0	0	0	0	0	0	0	0	0	0	0	0	0.000208229	0	0	0	0	0	5.21E-05	up	up	up				P61221	0	ATP-binding cassette sub-family E member 1			
CGI_10011428	0	0	0.000146708	0	0	0	0	0	0	0	0	0	0	0	0	0	3.67E-05	0	0	0	up	up	down				Q9DC61	3.00E-165	Mitochondrial-processing peptidase subunit alpha			
CGI_10011511	0	0.000508034	0.000704771	0	0.000812387	0.000621407	0.000548098	0	0.001209522	0.000402153	0	0.00053152	0.000646327	0.000408837	0.000621883	0	0.000303201	0.000495473	0.000535799	0.000419262	0.565886445	0.782498559	1.634139041				P38117	2.00E-116	Electron transfer flavoprotein subunit beta			
CGI_10011551	0.0002726	0.000276371	0	0	0.000345264	0	0	0	0	0.00034183	0.000356959	0	0.000293002	0	0.00021144	0	0.000137243	8.63E-05	0.000174697	0.000126111	0.78560338	0.721880281	0.628929397				O16025	2.00E-40	Allene oxide synthase-lipoxygenase protein			
CGI_10011558	0.00055759	0	0	0	0.000376652	0	0.000508237	0.000465454	0.000560778	0	0	0	0	0.00047388	0	0.000471592	0.000139398	0.000337586	0.000140195	0.000236368	0.994315041	1.686000521	2.421748955			*	A1XQU1	1.00E-136	Proteasome subunit beta type-7			
CGI_10011576	0	0	0.000503408	0	0.000507742	0	0.000548098	0	0.000629959	0	0	0.00079728	0.000673258	0	0	0	0.000125852	0.00026396	0.00035681	0.000168315	0.352714577	0.471720574	2.097384229	*	*	*	A9C3P0	3.00E-59	Malectin			
CGI_10011577	0.004335431	0.003470056	0.003896918	0.003690865	0.005086482	0.003772827	0.002994966	0.002514282	0.002983307	0.002746852	0.004541669	0.003388442	0.002943098	0.003025213	0.002831789	0.002547438	0.003848318	0.003592139	0.003415068	0.002836885	1.126864257	0.830696465	0.933431103				O61463	5.00E-22	60S acidic ribosomal protein P2			
CGI_10011587	0	0.00040484	0.000501442	0	0	0	0	0.000699999	0	0.000500728	0	0	0	0.00061086	0	0	0.000226571	0.000175	0.000125182	0.000152715	1.809928744	1.219943762	0.772385416				P54611	8.00E-86	V-type proton ATPase subunit E			
CGI_10011640	0.000562912	0.000570699	0.000791704	0.001024337	0.000456296	0.000698056	0.001108269	0.000902201	0.000679357	0.000790577	0	0.000597082	0.000484034	0	0	0.000914099	0.000737413	0.000791206	0.000516754	0.000349533	1.427009757	0.676401634	1.072947588				Q6QMZ8	1.00E-104	60S ribosomal protein L11			
CGI_10011652	0.001973855	0.001211228	0.001513294	0.001312808	0.001526321	0.001664031	0.001420377	0.001352844	0.001201532	0.001302708	0.001578021	0.000991739	0.00200992	0.002065999	0.001719026	0.001950588	0.001502796	0.001490893	0.0012685	0.001936383	1.18470339	1.52651419	0.992079432				Q8JG64	0	Protein disulfide-isomerase A3			
CGI_10011708	0.001158356	0.00117438	0.000727304	0.001024659	0.001100346	0.001047414	0.001346179	0.001232859	0.000946545	0.001307284	0.000758412	0.000921503	0.001167234	0	0.000823599	0.001322595	0.001021175	0.0011817	0.000983436	0.000828357	1.038374383	0.842309006	1.157196161				O15975	0	Guanine nucleotide-binding protein G(q) subunit alpha			
CGI_10011730	0.000365089	0.000431829	0.000427897	0	0	0.000251522	0.000532438	0	0.000428372	0.000610412	0.000382456	0.000258167	0	0.000496445	0.000377572	0.000370536	0.000306204	0.00019599	0.000419852	0.000311138	0.729313978	0.741066936	0.64006401				Q658L1	9.00E-68	.			
CGI_10011751	0	0	0	0	0	0	0.000364209	0.00033355	0.000502326	0	0	0.000441491	0	0.000509382	0.000344365	0	0	0.00017444	0.000235954	0.000213437	down	0.904568364	up	**		**	Q64012	9.00E-25	RNA-binding protein Raly			
CGI_10011753	0	0.000209231	0	0.000173863	0.000104555	0	0	0	0	0	0	0	0	0	0.000142288	0	9.58E-05	2.61E-05	0	3.56E-05	up	up	0.272922573	**		*	Q9WUA2	0	Phenylalanine--tRNA ligase beta chain			
CGI_10011765	0.000715574	0.001450946	0.001335038	0.000620065	0.001139372	0.001162031	0.001900805	0.001535998	0.001130903	0.001640786	0.001070878	0.001301162	0.002197513	0.001980816	0.001268641	0.001141252	0.001030406	0.001434552	0.001285932	0.001647056	0.801290853	1.280826031	1.392220007				Q2FTH0	1.00E-118	"2,3-bisphosphoglycerate-dependent phosphoglycerate mutase"			
CGI_10011782	0.000655288	0.001245661	0.000822879	0.000579655	0.000912958	0.000423234	0.000716744	0	0.000411896	0.000575195	0.000858075	0.000955714	0.000704331	0.000918901	0	0.000665066	0.000825871	0.000513234	0.00070022	0.000572075	1.179444675	0.816992517	0.62144591				P46196	1.00E-173	Mitogen-activated protein kinase 1			
CGI_10011808	0	0	0	0	0	0	0	0	0	0.000165669	0	0	0	0	0	0	0	0	4.14E-05	0	down	down	up				Q96AC1	0	Fermitin family homolog 2			
CGI_10011818	0	0.000436927	0	0	0	0	0.000424245	0.000259022	0	0	0.000451466	0	0.000324254	0	0.00053484	0	0.000109232	0.000170817	0.000112867	0.000214774	0.967796025	1.902898557	1.563801276				Q4R5E4	0	Phosphoglucomutase-1			
CGI_10011850	0.000164879	0	0	0	0	0	0	0	0	0	0	0	0	0	0	0	4.12E-05	0	0	0	up	up	down				Q8IWF2	4.00E-171	FAD-dependent oxidoreductase domain-containing protein 2			
CGI_10011875	0.000474519	0	0.000272401	0	0.000480806	0.000420315	0	0	0.000272704	0	0.000284052	0	0	0.000345668	0.000280425	0.0002752	0.00018673	0.00022528	0.000139189	0.000225323	1.341557163	1.618829433	1.206449151				O75521	2.00E-127	"Enoyl-CoA delta isomerase 2, mitochondrial"			
CGI_10011897	0.000259016	0	0.000231296	0.000349136	0.000145804	0.000208185	0	0.000115315	0.00014472	0.000173225	0	0	0	0.000176104	0	0.000175254	0.000209862	0.000117326	7.95E-05	8.78E-05	2.640230228	1.105090503	0.559062622	*			O75131	1.00E-159	Copine-3			
CGI_10011899	0	0	0	0.000143268	0	9.76E-05	0	0	0	0	0	0	0	0	0	0	3.58E-05	2.44E-05	0	0	up	up	0.681240752				Q8BLR2	6.00E-84	Copine-4			
CGI_10011918	0.000355653	0.000412084	0.000459372	0.000513639	0.000205923	0.000420036	0.000444581	0.000407156	0.000357687	0.000509688	0.000372572	0.000538917	0.000491491	0.000414527	0.000472903	0.000464091	0.000435187	0.000369424	0.000444716	0.000460753	0.978572842	1.036061217	0.848885651				Q93099	0	"Homogentisate 1,2-dioxygenase"			
CGI_10011934	0.001183159	0.001079573	0.001604613	0.00083728	0.001378659	0.001711745	0.001682357	0.001244443	0.001011434	0.001483639	0.000557749	0.001066732	0.001271709	0.001025642	0.001284793	0.001140772	0.001176156	0.001504301	0.001029889	0.001180729	1.142022899	1.146462942	1.278997582				Q9VW26	0	"Ornithine aminotransferase, mitochondrial"			
CGI_10011943	0	0	0.000138965	0	0	0.000142949	0	0	0	0	0	0	0	0	0	0	3.47E-05	3.57E-05	0	0	up	up	1.028669089				Q95LR0	5.00E-99	AMY-1-associating protein expressed in testis 1			
CGI_10011948	0.000180822	0.000244432	0.000544963	0.000731209	0.000366436	0.000560585	0.000461488	0.000724527	0.000727425	0.000241861	0.00044199	0.000319664	0.000323926	0.000368821	0.000685685	0.000428214	0.000425357	0.000528259	0.000432735	0.000451662	0.982949149	1.043736929	1.241920601				P05370	0	Glucose-6-phosphate 1-dehydrogenase			
CGI_10011964	0.00088988	0.000873996	0.000754291	0.000730944	0.000845315	0.000517275	0.00085167	0.000863546	0.000671225	0.000781114	0.00090308	0.0009144	0.00041846	0.000680654	0.000776508	0.000931381	0.000812278	0.000769452	0.000817455	0.000701751	0.993666928	0.85845822	0.947276347				Q9Y490	0	Talin-1			
CGI_10012002	0.001904812	0.002092092	0.001435182	0.001765196	0.001769211	0.001640359	0.00138897	0	0.00175606	0.001592378	0.00249428	0.001852068	0.001364915	0.001618843	0.001805778	0.00225544	0.001799321	0.001199635	0.001923697	0.001761244	0.93534531	0.915551907	0.666715574				O77302	3.00E-62	40S ribosomal protein S10			
CGI_10012006	0	0.000368822	0.000639561	0.00055166	0	0	0.000596862	0.000546618	0.000548804	0	0	0	0.000293262	0	0	0.000553827	0.000390011	0.00028587	0.000137201	0.000211772	2.842623232	1.543518269	0.732979796	*			P20785	3.00E-19	Collagen alpha-1(VI) chain			
CGI_10012008	0.002643748	0.002297417	0.001770608	0.001654526	0.002040971	0.002471852	0.002340893	0.002900489	0.0010129	0.002146965	0.002241985	0.002670693	0.002706297	0.001925865	0.001692563	0.001533254	0.002091575	0.002438551	0.002018136	0.001964495	1.036389524	0.973420519	1.165892469									
CGI_10012019	0.000263466	0.000190793	0.000415923	0.000494652	0.000266957	0.000350056	0.000247008	0.000452429	0.000151413	0.000302059	0.000433713	0	0.00032364	0.000191925	0	0.000458396	0.000341209	0.000329113	0.000221796	0.00024349	1.538387146	1.09781049	0.964549535				Q14247	7.00E-157	Src substrate cortactin			
CGI_10012025	0	0.001165939	0.000513476	0	0	0.000528196	0.000978356	0.000895999	0.000642558	0.000897305	0.000937018	0	0.000824067	0.001563802	0.000925051	0.000648439	0.000419854	0.000600638	0.00061922	0.00099034	0.678036208	1.599333597	1.430588032									
CGI_10012056	0	0	0	0	0	0	0	0	0	0	0	0.000444386	0	0	0	0	0	0	0.000111097	0	down	down	up				Q6TLF6	2.00E-67	Regucalcin			
CGI_10012063	0.00036379	0.000276617	0.000365464	0	0	0.00037594	0	0	0.000274402	0	0.000285821	0.000385872	0.000391017	0	0.000282171	0.000369218	0.000251468	9.40E-05	0.000236524	0.000260602	1.063181816	1.101798445	0.373745739			*	Q5F418	1.00E-50	26S proteasome non-ATPase regulatory subunit 1			
CGI_10012066	0.000382006	0.000271104	0.000230258	0.000193095	0	0	0	0.000267862	0	0.000191609	0.000200089	0.000283636	0.000287418	0	0.000197534	0.000155083	0.000269116	6.70E-05	0.000168834	0.000160009	1.593971279	0.947731049	0.248835306			*	O88761	0	26S proteasome non-ATPase regulatory subunit 1			
CGI_10012078	0.000306675	0.000440466	0.000436455	0.000439213	0.000310738	0.000448966	0.000419295	0.000409599	0.000205619	0.000358922	0.000374807	0.000406613	0.000439503	0.000286697	0.00029073	0.000389063	0.000405702	0.00039715	0.00033649	0.000351498	1.205687981	1.044601589	0.978918653				Q54QQ1	2.00E-20	Serine/threonine-protein kinase phg2			
CGI_10012084	0.000658666	0	0	0	0.000800871	0	0	0	0	0	0	0	0	0.001074778	0.000408712	0	0.000164667	0.000200218	0	0.000370873	up	up	1.215898498		**		Q91312	3.00E-17	Alpha-crystallin B chain			
CGI_10012093	0	0.000341817	0.000270964	0	0	0	0	0	0.000406897	0	0.000353192	0	0	0	0	0.000479058	0.000153195	0	0.000190022	0.000119765	0.80619638	0.630265666	down			**	Q9H4K1	1.00E-59	.			
CGI_10012094	0	0	8.73E-05	0	0	0	0	0	0	0	0	0	0	0	0	8.81E-05	2.18E-05	0	0	2.20E-05	up	up	down				Q14683	0	Structural maintenance of chromosomes protein 1A			
CGI_10012095	0	9.23E-05	0	0	0	0	0	0	9.16E-05	0.000121792	0	0	0	0	9.42E-05	0	2.31E-05	0	5.33E-05	2.36E-05	0.432537302	0.441441104	down	*	*		Q4R6T7	0	.			
CGI_10012096	0	7.01E-05	3.79E-05	0	0	0	6.88E-05	2.52E-05	8.22E-05	5.68E-05	0	4.00E-05	4.73E-05	0	0	0	2.70E-05	2.35E-05	4.48E-05	1.18E-05	0.603351955	0.26424581	0.87037037		*		Q8WXX0	0	"Dynein heavy chain 7, axonemal"			
CGI_10012106	0	0	0.000300865	0	0	0	0	0	0.000501999	0	0.000522889	0.000423555	0	0	0.000412969	0	7.52E-05	0	0.000362111	0.000103242	0.207716148	0.285112359	down	**	*							
CGI_10012108	0.00029488	0.000298959	0	0	0.000398382	0	0	0	0	0.00039442	0	0	0	0.000501219	0	0.000299279	0.00014846	9.96E-05	9.86E-05	0.000200125	1.505600629	2.029557325	0.6708586		*		Q9XYM0	2.00E-84	Adapter molecule Crk			
CGI_10012127	0.00077168	0.000644292	0.000820832	0.000917799	0.000597927	0.000562908	0.000695102	0.000954883	0.000639134	0.00059198	0.000665732	0.000433335	0.000390322	0.000694406	0.00065723	0.000506773	0.000788651	0.000702705	0.000582545	0.000562183	1.3538017	0.965045634	0.891021786				Q8VIJ6	7.00E-77	"Splicing factor, proline- and glutamine-rich"			
CGI_10012156	0.001512203	0.001993058	0.00075958	0.001681637	0.000919343	0.001875251	0.00132322	0.001211833	0.001368763	0.001972099	0.001742552	0.001924795	0.001300303	0.001542211	0.000938344	0.00138129	0.00148662	0.001332412	0.001752052	0.001290537	0.848501807	0.736585909	0.896269523				P54357	2.00E-65	Myosin-2 essential light chain			
CGI_10012168	0	0	0.000199907	0	0.000172824	0	0	0	0.000171539	0.00011407	0	0	0	0	0	0	5.00E-05	4.32E-05	7.14E-05	0	0.699932425	down	0.864522003		**		A7SLW1	2.00E-110	Branched-chain-amino-acid aminotransferase			
CGI_10012171	0	0	0.000393972	0	0.000397363	0	0	0	0	0.000262274	0	0.000346644	0.000351265	0	0	0.000331682	9.85E-05	9.93E-05	0.00015223	0.000170737	0.647003373	1.121574662	1.008607211				Q6NZ09	6.00E-62	Proteasomal ubiquitin receptor ADRM1			
CGI_10012191	0.001101562	0.00078176	0	0.000668174	0	0.000796847	0	0	0	0.000663033	0.000461585	0.000701057	0	0.000449369	0	0.000670799	0.000637874	0.000199212	0.000456419	0.000280042	1.397563093	0.61356375	0.3123058			*						
CGI_10012231	0.000638146	0.000554549	0.000732665	0.000675854	0.000523439	0.000628057	0.000697994	0.000760998	0.000397301	0.000579201	0.000668503	0.00103144	0.000718568	0.000898737	0.000942807	0.000647668	0.000650304	0.000652622	0.000669111	0.000801945	0.971891446	1.198522667	1.003565258				P21333	0	Filamin-A			
CGI_10012330	0.004584077	0.004531302	0.005411073	0.004808055	0.005283472	0.005447759	0.00444992	0.00528071	0.005013684	0.005460857	0.005822597	0.004254546	0.005419875	0.004090664	0.005985275	0.004245385	0.004833627	0.005115465	0.005137921	0.0049353	0.940774829	0.960563572	1.058307874				P68371	0	Tubulin beta-4B chain			
CGI_10012333	0	0	0	0	0	0	0	0	0	0	0	0	0	0.000483935	0	0	0	0	0	0.000120984	up	up	up				P61162	0	Alpha-centractin			
CGI_10012339	0.00045825	0.000857702	0.000672831	0.000534539	0.000500038	0.000728546	0.000848229	0.000600275	0.000921739	0.000777959	0.000406195	0.000710404	0.000757763	0.000575192	0.000546828	0.000930174	0.000630831	0.000669272	0.000704074	0.000702489	0.895971554	0.997748817	1.060937922				Q32TF8	0	EF-hand domain-containing family member C2			
CGI_10012370	0	0	0	0	0.000160439	0.000130904	0	0.00012689	0.000191095	0	0	0	0	0	0	0.000224985	0	0.000104558	4.78E-05	5.62E-05	down	1.177346346	up			**	P53356	1.00E-174	Tyrosine-protein kinase HTK16			
CGI_10012376	0.000238101	0	0	0	0	0	0	0.000238509	0	0	0	0	0.000255922	0	0	0	5.95E-05	5.96E-05	0	6.40E-05	up	up	1.001713559				P21575	6.00E-81	Dynamin-1			
CGI_10012393	0	0	0	0	0	0.000252725	0.00020062	0.000244976	0	0.000245333	0	0.000194552	0.000197145	0	0	0	0	0.00017458	0.000109971	4.93E-05	down	0.448173955	up	**	*	**	O75923	1.00E-18	Dysferlin			
CGI_10012399	0	0	0	0.000649964	0	0.000996596	0	0	0.000808249	0	0	0.001193414	0	0	0	0	0.000162491	0.000249149	0.000500416	0	0.324712002	down	1.533309537	*	**							
CGI_10012406	0	0	0	0	0	0	0	0	0	0	0	0	0	0.00037773	0	0	0	0	0	9.44E-05	up	up	up				P61007	2.00E-120	Ras-related protein Rab-8A			
CGI_10012407	0	0.000530575	0	0	0.000530269	0.000270407	0	0.000262116	0	0	0	0.000462586	0	0	0	0	0.000132644	0.000265698	0.000115647	0	1.146975914	down	2.003094756			*	Q13636	8.00E-48	Ras-related protein Rab-31			
CGI_10012408	0.002028272	0	0.000815042	0	0.00184963	0.001048007	0	0.001219046	0.001427907	0.001017353	0.001699806	0.001290835	0.001526051	0	0	0	0.000710829	0.001029171	0.001358975	0.000381513	0.523062138	0.280735613	1.447846773		*		P80912	3.00E-62	Histidine triad nucleotide-binding protein 1			
CGI_10012466	0	0.00012537	0	0	0	0.000383368	0.000180342	0	0	0.000289453	0	0	0.000310133	0	0	0	3.13E-05	0.000140928	7.24E-05	7.75E-05	0.433127313	1.071445105	4.496370743			*	P97275	0	"Alkyldihydroxyacetonephosphate synthase, peroxisomal"			
CGI_10012468	0.000325557	0.000550101	0.000218037	0.000548536	0	0.000504646	0	0.000271762	0	0	0.000511566	0.000287766	0	0	0.000392803	0	0.000410558	0.000194102	0.000199833	9.82E-05	2.054504261	0.491414081	0.472776363	*	*	*	Q5RBT2	0	Aspartyl aminopeptidase			
CGI_10012472	0.001037816	0.000920651	0.000521296	0.001311475	0	0.000804359	0	0.001299491	0.000521875	0.00091097	0	0.000688009	0.000976053	0.001852219	0.000670813	0.000921639	0.00094781	0.000525963	0.000530214	0.001105181	1.787599712	2.084407508	0.554924275		*							
CGI_10012474	0.003540257	0.003308821	0.003834401	0.003802709	0.003475062	0.003487006	0.002843705	0.004155838	0.003004169	0.003551485	0.002723552	0.004165877	0.003329565	0.00332844	0.002745977	0.004603635	0.003621547	0.003490403	0.003361271	0.003501904	1.077433884	1.041839385	0.963787782				Q92005	0	Elongation factor 1-alpha			
CGI_10012490	0	0.000120932	0.000209704	9.04E-05	0.000181294	0.000246532	9.79E-05	0.000119486	0	0.000209406	0.000124957	0.000189784	0.000160262	0.000121649	0	9.08E-05	0.000105259	0.000161303	0.000131037	9.32E-05	0.80327847	0.711081052	1.532439031				Q9Y345	0	Sodium- and chloride-dependent glycine transporter 2			
CGI_10012540	0	0	0.000168537	0.000169602	0.000169988	0	0	0.000168052	0	0	0	0	0	0	0.000173501	0.000170268	8.45E-05	8.45E-05	0	8.59E-05	up	up	0.999707221	**	**		Q80W54	0	CAAX prenyl protease 1 homolog			
CGI_10012555	0	0	0	0	0	0	0	0	0.000206444	0	0	0	0	0.000523361	0	0	0	0	5.16E-05	0.00013084	down	2.535123326	up				Q2F637	2.00E-94	14-3-3 protein zeta			
CGI_10012556	0.002647259	0.002477427	0.002352581	0.002676245	0.003301332	0.00242002	0.002784165	0.002957765	0.002355194	0.002757796	0.002666528	0.002699954	0.003502013	0.002076763	0.002105978	0.002996769	0.002538378	0.002865821	0.002619868	0.002670381	0.968895379	1.019280647	1.128996745				P68252	2.00E-94	14-3-3 protein gamma			
CGI_10012557	0.000128682	0	0.000180984	0.000104073	0.000286851	0.000186172	8.45E-05	0	0	7.75E-05	0.000107843	8.19E-05	0	0.000157483	0	0.000104482	0.000103435	0.000139381	6.68E-05	6.55E-05	1.548175256	0.980250184	1.347523439				Q5U3A7	0	"Dynamin-like 120 kDa protein, mitochondrial"			
CGI_10012565	0	0	0	0	0	0	0.000210807	0.000115837	0	0.000193343	0	0.000163545	0	0	0	0	0	8.17E-05	8.92E-05	0	down	down	up	**	**	**	Q9Y6F1	5.00E-145	Poly [ADP-ribose] polymerase 3			
CGI_10012574	0	0	0	0	0.002520735	0	0	0.001132742	0	0	0	0	0	0	0	0	0	0.000913369	0	0	up	up	up			**	Q6QLW4	5.00E-65	Cytochrome c			
CGI_10012577	0	0	0	0	0	0	0	0	0.000711132	0.000709332	0	0	0	0	0	0	0	0	0.000355116	0	down	down	up	**	**		Q6SP97	1.00E-73	Enkurin			
CGI_10012578	0	0	0.000274796	0	0	0.000323055	0.000299191	0.000352293	0	0	0	0.000290142	0.000252008	0.000159409	0.000363716	0	6.87E-05	0.000243635	7.25E-05	0.000193783	0.947108657	2.671564269	3.546408972		*	*	O42646	3.00E-11	Ubiquitin-conjugating enzyme E2 6			
CGI_10012585	0.000317864	0.000386713	0.000255461	0.000257075	0.000322075	0.000262784	0.000278139	0.000191045	0	0.000318872	0.000332984	0	0.000273323	0.000324171	0.000394478	0	0.000304278	0.000263511	0.000162964	0.000247993	1.867150107	1.521765543	0.866019014				G5E8K6	6.00E-12	Uncharacterized protein			
CGI_10012609	0	9.54E-05	0.000110256	0.000110952	9.53E-05	0.000113416	0	0.000125644	0.000110378	9.44E-05	0.000114972	0.000149674	0	0.000111929	0	9.55E-05	7.92E-05	8.36E-05	0.000117356	5.19E-05	0.674460616	0.441879836	1.056069335		*		Q5DU00	1.00E-34	Doublecortin domain-containing protein 2			
CGI_10012610	0.00310819	0.002742699	0.002602076	0.00250214	0.002391188	0.003093038	0.003399691	0.002882879	0.002083973	0.003579981	0.002472184	0.002869491	0.002969612	0.002993766	0.002916827	0.002979314	0.002738776	0.002941699	0.002751407	0.00296488	0.995409258	1.07758666	1.074092489				P33198	0	"Isocitrate dehydrogenase [NADP], mitochondrial"			
CGI_10012611	0.000584027	0.000632941	0.000667641	0.000753297	0.000530548	0.000665968	0.000660828	0.000585027	0.000587366	0.00058588	0.000569616	0.000704924	0.000627737	0.000759925	0.000645651	0.000531424	0.000659477	0.000610593	0.000611947	0.000641184	1.077670188	1.047778278	0.925874917				P11024	0	"NAD(P) transhydrogenase, mitochondrial"			
CGI_10012614	0	0	0	0.000186542	0	0	0	0	0	0	0	0	0	0	0	0	4.66E-05	0	0	0	up	up	down				Q9DDA9	6.00E-76	Protein kinase C and casein kinase substrate in neurons protein 2			
CGI_10012647	0	0	0	0	0.000207159	0	0	0	0	0	0	0	0	0	0	0	0	5.18E-05	0	0	up	up	up				Q5ZIR1	4.00E-144	Endophilin-B1			
CGI_10012671	0.002511306	0.002096743	0.002671264	0.001991218	0.00284394	0.002086322	0.002639109	0.001973022	0.003565642	0.001975899	0.002579185	0.002611516	0.002381698	0.001556772	0.002189771	0.002948585	0.002317633	0.002385598	0.002683061	0.002269207	0.863801897	0.845753012	1.029325397				P81178	0	"Aldehyde dehydrogenase, mitochondrial"			
CGI_10012680	0	0	0	0	0	0	0	0	0	3.40E-05	0	0	6.08E-05	0	0	0	0	0	8.50E-06	1.52E-05	down	1.788235294	up				Q9WV92	4.00E-122	Band 4.1-like protein 3			
CGI_10012684	0.001357675	0.001943231	0.001604613	0.001776229	0.001456584	0.001815673	0.001397651	0.001679998	0.001285117	0.001682447	0.001589584	0.001863643	0.001888488	0.000977377	0.00173447	0.001540042	0.001670437	0.001587477	0.001605198	0.001535094	1.0406425	0.956327188	0.95033605				P48148	2.00E-117	Ras-like GTP-binding protein Rho1			
CGI_10012685	0	0	0	0	0	0	8.14E-05	0	0	0	0	0	0	0	0	0	0	2.04E-05	0	0	up	up	up				Q3ZCC9	2.00E-154	Protein SEC13 homolog			
CGI_10012715	0	0	0	0.000487473	0	0	0	0.00080503	0	0	0	0	0.000691042	0	0	0.000489388	0.000121868	0.000201258	0	0.000295108	up	up	1.651435054		**		Q9N2W7	2.00E-44	Probable NADH dehydrogenase [ubiquinone] 1 alpha subcomplex subunit 12			
CGI_10012729	0.000257958	0.000205485	0.000129572	0.000223528	0.000205366	0.000285614	0.000302304	0.000276856	0.000296494	0.00027726	0.000173718	0.000254072	0.00021785	0.000263077	0.000228666	0.000317908	0.000204136	0.000267535	0.000250386	0.000256875	0.815284201	1.025916984	1.310573969				Q8BGB5	5.00E-23	LIM domain-containing protein 2			
CGI_10012796	9.80E-05	0.000212957	8.44E-05	4.25E-05	4.26E-05	7.24E-05	0.000107217	7.01E-05	8.45E-05	7.02E-05	5.87E-05	2.97E-05	0.000135463	0	0.00013034	0	0.000109464	7.31E-05	6.08E-05	6.65E-05	1.801139449	1.093389552	0.667608374				P07207	2.00E-35	Neurogenic locus Notch protein			
CGI_10012808	0	0.000830441	0.001316606	0.000828079	0	0.000677174	0.001254302	0	0	0.001314733	0	0.000868831	0.001056497	0	0.000847116	0.000665066	0.000743782	0.000482869	0.000545891	0.00064217	1.362509182	1.176369916	0.649208134				O46160	4.00E-58	60S ribosomal protein L14			
CGI_10012815	0	0	0	0	0	0	0	0	0	0	0	0	0	0	0	0.000190251	0	0	0	4.76E-05	up	up	up				Q8BX70	8.00E-108	Vacuolar protein sorting-associated protein 13C			
CGI_10012816	0.000157511	0	0	0.000199045	0	0	0.000172284	0.000157781	0	0	0	0	0	0.000120478	0.000122173	0	8.91E-05	8.25E-05	0	6.07E-05	up	up	0.925703115	**	**		Q709C8	2.00E-81	Vacuolar protein sorting-associated protein 13C			
CGI_10012871	0.000762114	0.000978698	0.001173952	0.001078642	0.000772211	0.000787568	0.000778016	0.000508946	0.001226354	0.000866469	0.001011266	0.000754484	0.000491491	0.000725422	0.000840717	0.000412526	0.000998352	0.000711685	0.000964643	0.000617539	1.034943747	0.640173453	0.7128604				P16036	2.00E-164	"Phosphate carrier protein, mitochondrial"			
CGI_10012901	0	0.000762052	0	0	0	0	0	0	0	0	0	0	0.000484745	0	0	0	0.000190513	0	0	0.000121186	up	up	down									
CGI_10012919	0.001317331	0	0.002382107	0.001331755	0.001067828	0.00326719	0	0	0	0	0	0.001956214	0	0.001880862	0	0	0.001257798	0.001083755	0.000489054	0.000470216	2.571903176	0.961480697	0.861628246	*			O94581	1.00E-27	Cytochrome c oxidase subunit 6B			
CGI_10012952	0.002301272	0	0.001095092	0.000367337	0	0	0	0	0	0.000729022	0	0	0	0	0	0	0.000940925	0	0.000182256	0	5.16267136	down	down	**		**						
CGI_10012965	0	0	0	0	0	0	0	0.000105133	0	0	0	0	0	0.000107036	0	0	0	2.63E-05	0	2.68E-05	up	up	up				Q7RTR2	3.00E-12	Protein NLRC3			
CGI_10013042	0.000538026	0.000681836	0.000675627	0	0	0.000972992	0	0.000538947	0.001217479	0	0	0.00114137	0.000578293	0	0.000556422	0.001092108	0.000473872	0.000377985	0.000589712	0.000556706	0.803565213	0.944029482	0.79765116				Q3KQ77	6.00E-71	EF-hand calcium-binding domain-containing protein 1			
CGI_10013044	0.000241096	0.000183324	0	0.000243736	0	0	0	0.000241509	0	0	0.000189424	0	0	0	0	0	0.000167039	6.04E-05	4.74E-05	0	3.527303826	down	0.361456007	*		*						
CGI_10013046	0	0	0	0	0	0	4.78E-05	0	0	5.85E-05	0	0	0	0	0	0	0	1.20E-05	1.46E-05	0	down	down	up				Q9VF87	0	Cytoplasmic FMR1-interacting protein			
CGI_10013051	0.000196371	0.000369733	0.000366366	0.000226881	0.000284246	0.000376869	0.000490942	0.00030911	0.000366773	0.000337703	0	0.000208291	0.000211067	0.000343316	0.000261109	0.000427073	0.000289838	0.000365292	0.000228192	0.000310641	1.270149994	1.361316743	1.260331858				Q9WU78	0	Programmed cell death 6-interacting protein			
CGI_10013119	0.000509088	0.000516131	0.000511431	0	0.000515833	0.000420873	0	0.000509959	0.000307199	0	0	0.000755987	0	0	0	0	0.000384163	0.000361666	0.000265797	0	1.445325653	down	0.941440797		**		C3ZAH2	2.00E-61	"1,2-dihydroxy-3-keto-5-methylthiopentene dioxygenase"			
CGI_10013122	0	0.00022336	0	0	0	0	0	0	0	0.000294681	0	0.000311581	0.000315735	0	0.000303793	0	5.58E-05	0	0.000151566	0.000154882	0.368421574	1.021881629	down	*			O75382	5.00E-12	Tripartite motif-containing protein 3			
CGI_10013133	0	0	0	0	0	0.000102629	0	9.95E-05	0	0	0.000104036	0	0	0	0	0	0	5.05E-05	2.60E-05	0	down	down	up			**	P98060	4.00E-39	Zinc metalloproteinase dpy-31			
CGI_10013145	0.000417245	0.000317262	0.000628746	0.000738173	0.000317079	0.000323385	0	0.000313469	0.000314722	0	0.00032782	0.000331929	0.000336354	0	0	0	0.000525357	0.000238483	0.000243618	8.41E-05	2.156478746	0.345165736	0.453945559	*	*	*						
CGI_10013151	0.000388688	0.000492581	0.000585714	0.00049118	0.000295378	0.000552296	0.000318856	0.00058403	0.000586365	0.000438661	0.000508972	0.000360747	0.000365556	0.000495501	0.00035173	0.000345177	0.000489541	0.00043764	0.000473686	0.000389491	1.033470467	0.822255238	0.893980736				P31597	3.00E-121	Excitatory amino acid transporter 3			
CGI_10013163	0	0.000690927	0.000855794	0	0.000690529	0.000968359	0.000372707	0	0.000514047	0.000769119	0.000713918	0	0.000640941	0.000608145	0.000616701	0.000691668	0.00038668	0.000507899	0.000499271	0.000639364	0.774489706	1.280594607	1.313485108				Q9GZ71	4.00E-20	.			
CGI_10013164	0.001281581	0.001452169	0.001211743	0.001295613	0.001451332	0.001558099	0.001319316	0.001661355	0.001364726	0.002041908	0.002053305	0.001999081	0.001701614	0.002152727	0.001481329	0.001912799	0.001310277	0.001497526	0.001864755	0.001812117	0.702653432	0.971772297	1.142908005				P43689	1.00E-70	.			
CGI_10013176	0.000874785	0.001266981	0.001506532	0.001137039	0.00126625	0.001097717	0.001776964	0.000876282	0.002010941	0.001817803	0.001178227	0.002187161	0.002149157	0.001083319	0.001033937	0.001775676	0.001196334	0.001254303	0.001798533	0.001510522	0.665172254	0.839863517	1.048455522				Q7JQD3	2.00E-136	Gelsolin-like protein 1			
CGI_10013187	0	0	0	0	0	0	0	0.000322012	0	0	0	0.000255731	0	0.000409801	0	0	0	8.05E-05	6.39E-05	0.00010245	down	1.602469001	up				Q9WUP7	2.00E-139	Ubiquitin carboxyl-terminal hydrolase isozyme L5			
CGI_10013222	0.000672532	0.000681836	0.000675627	0	0.000624656	0.000984575	0.000490404	0.000898244	0.000620012	0.000618443	0.000587104	0.00065391	0.000602388	0.000571565	0.000637566	0.000682567	0.000507499	0.00074947	0.000619867	0.000623522	0.81872167	1.005895214	1.476791322				Q9DE26	0	RuvB-like 1			
CGI_10013230	0.000420102	0.000473238	0.000492375	0.000330324	0.000260131	0.000289422	0.000433974	0.000397442	0.000305142	0.000374609	0.000440087	0.00034658	0.000702401	0.000523648	0.00048274	0.000307934	0.00042901	0.000345242	0.000366605	0.000504181	1.170224997	1.37527158	0.8047422				A6NMZ7	2.00E-41	Collagen alpha-6(VI) chain			
CGI_10013254	0.000409836	0.000474864	0.000558766	0.000414324	0.00047459	0.000665539	0	0.00049851	0.000529945	0.000352403	0.000490666	0.000434714	0.000409045	0.000507534	0.000333024	0.000445662	0.000464448	0.00040966	0.000451932	0.000423816	1.027693326	0.937787654	0.882036721				Q9I8E6	0	Coatomer subunit gamma-2			
CGI_10013261	0	0	0.001132668	0.001519768	0	0.001359327	0	0	0	0.001319566	0	0	0	0.00153314	0.001554707	0	0.000663109	0.000339832	0.000329892	0.000771962	2.010082103	2.34004741	0.512482488	*	*		Q8I030	2.00E-24	Cystatin-B			
CGI_10013263	0	0.00044672	0.000442652	0	0	0.000569176	0	0.000331034	0	0	0	0	0	0	0.000569613	0	0.000222343	0.000225053	0	0.000142403	up	up	1.012186127	**			Q7Z3E1	3.00E-42	TCDD-inducible poly [ADP-ribose] polymerase	OA	Q7Z3E1	
CGI_10013296	0	0	0	0.000276321	0	0	0	0	0	0	0	0	0	0	0	0	6.91E-05	0	0	0	up	up	down				Q2PFW9	9.00E-54	RNA-binding protein Nova-1			
CGI_10013314	0	0	0	0	0	0	0	0	0.000317313	0	0	0	0	0	0	0	0	0	7.93E-05	0	down	down	up				P81799	5.00E-112	N-acetyl-D-glucosamine kinase			
CGI_10013347	0.005370511	0.005507387	0.005147166	0.005678939	0.006129692	0.005677466	0.005874184	0.005256031	0.006022044	0.005882952	0.005625988	0.005761988	0.005905152	0.006169591	0.006001021	0.006327761	0.005426001	0.005734343	0.005823243	0.006100881	0.931783329	1.0476776	1.056826844				Q05825	0	"ATP synthase subunit beta, mitochondrial"			
CGI_10013384	0	0	0	0	0	0	0	0	0.000668558	0	0	0	0	0.000376638	0.000458324	0	0	0	0.00016714	0.000208741	down	1.248899871	up				Q9JK81	1.00E-141	"UPF0160 protein MYG1, mitochondrial"			
CGI_10013419	0.00129633	0.001126511	0.001674379	0.001123307	0.002627011	0.001722377	0.002228139	0.001669563	0.001303742	0.002600884	0	0.00137502	0.001990501	0.002077515	0.00095761	0.001503626	0.001305132	0.002061773	0.001319912	0.001632313	0.988802469	1.236683672	1.579742811				P04630	1.00E-17	Calmodulin-like protein			
CGI_10013435	0	0	0	0	0	0.001123821	0.000892118	0.00081702	0	0	0	0	0.000876667	0	0	0	0	0.00070824	0	0.000219167	up	up	up			**	P11046	1.00E-25	Laminin subunit beta-1	MechStress2800	P11046	
CGI_10013438	0.001290719	0.001046859	0.001037326	0.001826792	0.001569383	0.001067062	0.000847061	0.001810099	0.001557717	0.000776887	0.000811271	0.001642881	0.000832391	0	0.00106788	0	0.001300424	0.001323401	0.001197189	0.000475068	1.086231163	0.396819341	1.017669045		*		Q9C005	8.00E-28	Protein dpy-30 homolog			
CGI_10013459	0.000693386	0.000401702	0	0.000600838	0	0.000614181	0.000758415	0.000893022	0	0	0.000933905	0.000630408	0	0.000606125	0.000614652	0	0.000423982	0.000566405	0.000391078	0.000305194	1.084134697	0.780391776	1.335917959				O18404	2.00E-95	3-hydroxyacyl-CoA dehydrogenase type-2			
CGI_10013481	0.000128779	3.92E-05	4.53E-05	5.86E-05	0	0	5.63E-05	5.16E-05	0	0	2.70E-05	5.46E-05	6.92E-05	0.000151035	5.99E-05	0	6.80E-05	2.70E-05	2.04E-05	7.00E-05	3.33185049	3.433026961	0.396867724	*	*	*	Q96RW7	0	Hemicentin-1			
CGI_10013486	0.000800907	0.000664353	0.000877737	0.000662463	0.00066397	0.000827657	0.000716744	0.000729344	0.000878712	0.000949529	0.000610187	0	0.001017367	0.000668292	0.000602394	0.000738962	0.000751365	0.000734429	0.000609607	0.000756754	1.232539981	1.241379692	0.977459357				O94760	9.00E-50	"N(G),N(G)-dimethylarginine dimethylaminohydrolase 1"			
CGI_10013497	0	0	0.000874002	0	0	0	0.000594745	0.000326808	0.000765601	0.000545474	0	0.000576756	0	0.000665448	0.000562341	0.001103726	0.000218501	0.000230388	0.000471958	0.000582879	0.462966229	1.235023156	1.054406054	*			O73672	4.00E-138	Proteasome subunit alpha type-2			
CGI_10013525	0.000862466	0.001380626	0.000957638	0.001101359	0.001011876	0.000938181	0.000943352	0.000909413	0.000913049	0.000910738	0.001141255	0.000818522	0.001024595	0.001018462	0.001173625	0.001336037	0.001075522	0.000950706	0.000945891	0.00113818	1.13704671	1.203288487	0.883947775				O43301	3.00E-16	Heat shock 70 kDa protein 12A			
CGI_10013526	0.000471807	0.000717501	0.000631971	0.00071546	0.000637411	0.000812609	0.000688074	0.000315076	0.000474505	0.001183259	0.000659002	0.000667262	0.000676158	0.000721755	0.000731908	0.000638463	0.000634185	0.000613293	0.000746007	0.000692071	0.850105629	0.92770041	0.967056524									
CGI_10013527	0	0	0	0	7.93E-05	0	0	0	0	0	0	0	0	0	0	0	0	1.98E-05	0	0	up	up	up				Q8K0U4	1.00E-75	Heat shock 70 kDa protein 12A			
CGI_10013536	0	0	0	0	0.000396349	0	0	0	0	0	0	0	0	0.000398929	0.000404541	0	0	9.91E-05	0	0.000200868	up	up	up		**		Q504A5	4.00E-18	Probable thiopurine S-methyltransferase			
CGI_10013567	0.000664583	0.000306262	0.000546251	0.000366469	0.000918256	0.000936517	0.000925159	0.00048416	0.000729144	0.000727299	0.000696197	0.000448588	0.000974075	0.000739386	0.000499859	0.000858453	0.000470891	0.000816023	0.000650307	0.000767943	0.724106076	1.180893409	1.732933029				Q5ZJK8	0	T-complex protein 1 subunit eta			
CGI_10013568	0	0.000658723	0.000543937	0.000656849	0.000329171	0	0.00023689	0	0.000217816	0	0	0	0.000232787	0	0	0	0.000464877	0.000141515	5.45E-05	5.82E-05	8.537063393	1.068732325	0.30441423	**		*	Q2NKZ1	3.00E-122	T-complex protein 1 subunit eta			
CGI_10013574	0	0	0	0	0	0	0.000828237	0	0	0	0	0	0	0	0	0	0	0.000207059	0	0	up	up	up				A4FUI1	2.00E-31	Coiled-coil domain-containing protein 58			
CGI_10013678	0	0	0	0	0	0.000105978	0	0	0	0	6.45E-05	6.53E-05	0	0	0	0	0	2.65E-05	3.25E-05	0	down	down	up	**	**		Q01989	0	Myosin heavy chain 95F	"""OA, MechStress400"""	Q01989	
CGI_10013691	0	0.000498264	0	0.000621059	0	0	0	0.000492307	0	0.000616281	0	0.000651623	0	0	0	0	0.000279831	0.000123077	0.000316976	0	0.882813683	down	0.43982568		**	*	Q9VI75	2.00E-91	Phosphatidylinositol-binding clathrin assembly protein LAP	MechStress400	Q9VI75	
CGI_10013697	0	0	0	0	0	0	0	0	0	0	0	0	0.000487614	0	0	0	0	0	0	0.000121904	up	up	up				P16257	8.00E-49	Translocator protein			
CGI_10013699	0	0	0.000432705	0	0	0.000593478	0.000628158	0	0	0.000432089	0	0	0.000617279	0	0	0	0.000108176	0.000305409	0.000108022	0.00015432	1.001425632	1.428592258	2.823253718			*	Q9ES46	7.00E-44	Beta-parvin			
CGI_10013707	0.00010693	0.000180682	0	0	0.000144462	0	0.000155944	0.00024993	0	0.000107269	0	0.000491489	0.000268176	0	0	0	7.19E-05	0.000137584	0.00014969	6.70E-05	0.480347653	0.447887126	1.913466754	*	*		Q9Y639	2.00E-26	Neuroplastin			
CGI_10013765	0	0	0	0	0	0	0	0	0	0.0001672	0	0	0	0	0.00017237	0	0	0	4.18E-05	4.31E-05	down	1.030921053	up				C3YWU0	0	Alpha-L-fucosidase			
CGI_10013789	0.000378051	0	0	0	0	0	0	0.000227219	0	0	0	0.000240599	0	0	0	0	9.45E-05	5.68E-05	6.01E-05	0	1.57129082	down	0.601027375				Q5I0K3	7.00E-109	"Citrate lyase subunit beta-like protein, mitochondrial"			
CGI_10013833	0	0	0	0	0	0	0	0	0	0.000203068	0	0	0	0	0	0	0	0	5.08E-05	0	down	down	up				Q9FYP9	1.00E-45	Importin subunit alpha-2			
CGI_10013845	0.00052824	0.000556969	0.000658031	0.00068355	0.000535238	0.000567718	0.000670225	0.000624389	0.000626886	0.000540513	0.000608705	0.00045945	0.000647262	0.000592594	0.000655561	0.000568289	0.000606698	0.000599393	0.000558889	0.000615927	1.085543002	1.102056135	0.987959403				Q00963	0	Spectrin beta chain			
CGI_10013850	0.000972953	0.000986412	0.001042591	0.000983606	0.000788675	0.001407628	0.001489882	0.001169542	0.001108984	0.001366454	0.00074744	0.001513619	0.001324643	0.00099226	0.000939138	0.000855808	0.000996391	0.001213932	0.001184124	0.001027962	0.841457727	0.868120258	1.21832931				Q5BL41	0	Actin-related protein 2			
CGI_10013854	0.001203735	0.00046938	0.000232553	0.000982893	0	0.000909033	0.000405116	0.000834781	0.000558746	0.00032511	0.001115498	0.000441971	0.0003981	0.00075546	0.000861849	0.00056386	0.00072214	0.000537233	0.000610331	0.000644817	1.183193962	1.056503743	0.743944822									
CGI_10013880	0.00172844	0.001251679	0.000868197	0.001248119	0.001876436	0.000893085	0.001350387	0.001484056	0.001862488	0.001486219	0	0.001309543	0.0011943	0.00138501	0.001659857	0.001503626	0.001274109	0.001400991	0.001164563	0.001435698	1.094066441	1.232821983	1.099585102				P24367	1.00E-78	Peptidyl-prolyl cis-trans isomerase B			
CGI_10013933	0.000362786	0.000490405	0.000688415	0.000326007	0.000816871	0.00049987	0.000396809	0.000484542	0.000729719	0.000525686	0.000464497	0.000513076	0.00047659	0.000205547	0.000583628	0.000572754	0.000466903	0.000549523	0.000558245	0.00045963	0.836377698	0.823348461	1.176952613									
CGI_10013946	0.001947883	0.002211808	0.001487203	0.001811675	0.001894743	0.002254494	0.00161923	0.002029266	0.002194102	0.001641412	0.002122166	0.001652899	0.0012562	0.001430307	0.002256222	0.001660636	0.001864642	0.001949433	0.001902645	0.001650841	0.980026487	0.867656061	1.045473066				P62138	0	Serine/threonine-protein phosphatase PP1-alpha catalytic subunit			
CGI_10013959	0.000239965	9.73E-05	0	0	0	0.00012399	0	0.000120188	7.24E-05	9.63E-05	0	0	0.000128962	0.000342617	0	0	8.43E-05	6.10E-05	4.22E-05	0.000117895	1.999199763	2.79537048	0.723994485		*							
CGI_10013971	0	0	0	0	0	0	0	0.00012549	0	0.000209455	0	0	0	0.000127762	0	0	0	3.14E-05	5.24E-05	3.19E-05	down	0.609973503	up				Q14624	1.00E-114	Inter-alpha-trypsin inhibitor heavy chain H4			
CGI_10013978	0.000477389	0.000419461	0.000319724	0.000450442	0.000515962	0.000427556	0.000313297	0.000255043	0.000384095	0.000446976	0.000400079	0.000405094	0.00047891	0.000584235	0.000460797	0.000452211	0.000416754	0.000377965	0.000409061	0.000494038	1.018806486	1.207737355	0.906924709				P36993	3.00E-156	Protein phosphatase 1B			
CGI_10013986	0	0	0	0	0	0	0.000324093	0	0	0	0	0	0	0	0	0	0	8.10E-05	0	0	up	up	up				Q32KR8	2.00E-121	[Protein ADP-ribosylarginine] hydrolase			
CGI_10014040	0	6.11E-05	8.07E-05	0	0	0	0	0	0.000141444	0	0	0.000127866	0.000107975	0	0.000187005	8.16E-05	3.55E-05	0	6.73E-05	9.41E-05	0.526530764	1.39831421	down			**	Q68LP1	4.00E-77	E3 ubiquitin-protein ligase MIB2			
CGI_10014052	0	0	0	0	0	0	0	0.000374634	0	0	0	0	0	0	0	0	0	9.37E-05	0	0	up	up	up				A5PJ65	1.00E-81	Protein RER1			
CGI_10014073	0	0	0	0	0	0	0	0	0.000313443	0	0.000326487	0	0	0	0	0	0	0	0.000159983	0	down	down	up	**	**		Q3SZJ4	6.00E-94	Prostaglandin reductase 1			
CGI_10014087	0	0	0	0	0	0	0	0.000332467	0	0	0.000231792	0	0	0	0	0.000336851	0	8.31E-05	5.79E-05	8.42E-05	down	1.453246877	up									
CGI_10014090	0	0	0.000158971	0	0	0.000163528	0.000216355	0.000118885	0.000318295	0.000198431	0.000207213	0	0	0	0.000327307	0.000200755	3.97E-05	0.000124692	0.000180985	0.000132016	0.219591706	0.729428861	3.137477905	*		*	P00491	1.00E-100	Purine nucleoside phosphorylase			
CGI_10014092	0.000816292	0.001018565	0.001261613	0.001079147	0.001336096	0.000973334	0.001236251	0.000817689	0.001263014	0.001133836	0.00105246	0.001265462	0.001214841	0.000832491	0.001168896	0.001083387	0.001043904	0.001090843	0.001178693	0.001074904	0.885645584	0.911945477	1.044964133				P00504	2.00E-168	"Aspartate aminotransferase, cytoplasmic"			
CGI_10014111	0.005019973	0.003238719	0.003209227	0.003229507	0.00369926	0.00282962	0.003494127	0.003428567	0.003901247	0.003204661	0.005258774	0.001936253	0.002452581	0.004188757	0.0040117	0.004863292	0.003674357	0.003362894	0.003575234	0.003879083	1.027724831	1.0849871	0.91523332				P10160	3.00E-47	Eukaryotic translation initiation factor 5A-1			
CGI_10014112	0.000916359	0.000412904	0.000920575	0.000617595	0	0	0	0.000815935	0.000819198	0.000919265	0.000533306	0.000323994	0.000547189	0	0.000631793	0.001033369	0.000716858	0.000203984	0.000648941	0.000553088	1.104659015	0.852293141	0.28455242			*	P41824	1.00E-48	Y-box factor homolog			
CGI_10014127	0.000347704	0	0	0	0	0.000269488	0	0	0	0	0	0	0	0	0	0.000352892	8.69E-05	6.74E-05	0	8.82E-05	up	up	0.775050043				Q5T0D9	1.00E-42	Tumor protein p63-regulated gene 1-like protein			
CGI_10014151	0.000602741	0.000733295	0.000726617	0.000568718	0.000407151	0	0.000703221	0.000764779	0.000687012	0.000725584	0.000715602	0.000511463	0.000388711	0.000491762	0.000706463	0.000652517	0.000657843	0.000468788	0.000659915	0.000559863	0.996859445	0.848386592	0.712613691				P38606	0	V-type proton ATPase catalytic subunit A			
CGI_10014208	0.00115664	0.00078176	0.000719309	0.000612493	0.000948733	0.000455341	0.000602436	0.000772413	0.000775501	0.000718286	0.000750076	0.000759478	0.000710403	0.001011079	0.001196187	0.001006198	0.000817551	0.000694731	0.000750835	0.000980967	1.088854712	1.30650066	0.849771054				Q8BGT5	0	Alanine aminotransferase 2			
CGI_10014226	0	0	0	0	0	0.000464348	0.000675787	0.000337582	0.000225955	0	0	0	0	0	0	0	0	0.000369429	5.65E-05	0	down	down	up			**	P77735	3.00E-28	Uncharacterized oxidoreductase YajO			
CGI_10014243	0.000503926	0.000583882	0	0.000509443	0.000437659	0.000297575	0	0.000432675	0.00079641	0	0.000301656	0	0	0.000440508	0.000372254	0.001022889	0.000399313	0.000291977	0.000274517	0.000458913	1.454603822	1.671712811	0.731199417				Q27433	1.00E-110	Mechanosensory protein 2			
CGI_10014273	0.000455007	0.000538185	0	0.000459989	0.000691553	0.000313469	0	0	0.000305072	0.000532525	0.000317768	0.000321751	0.000652081	0	0.000470564	0.000538762	0.000363295	0.000251256	0.000369279	0.000415352	0.983796127	1.124764067	0.69160139				P53997	1.00E-83	Protein SET			
CGI_10014296	0	0	0	0	0	0	0.000292192	0	0	0	0	0	0	0	0	0	0	7.30E-05	0	0	up	up	up				Q16566	3.00E-86	Calcium/calmodulin-dependent protein kinase type IV			
CGI_10014314	0.000645359	0.000758973	0.000752061	0.00052194	0.000810848	0.000720267	0.000988238	0.000905049	0.000571163	0.000673302	0.000540847	0.000848822	0.000582674	0.000658166	0.00053394	0.000628789	0.000669583	0.000856101	0.000658534	0.000600892	1.016779329	0.912470284	1.278557222				O75891	0	Cytosolic 10-formyltetrahydrofolate dehydrogenase			
CGI_10014337	0	0	0	0	0	0	0.000409354	0.000160669	0	0	0	0	0.000229865	0	0	0	0	0.000142506	0	5.75E-05	up	up	up			**	Q9V3J1	0	V-type proton ATPase subunit H			
CGI_10014372	0	0	0	0	5.59E-05	0	0	0	0	0	0	0	0	0	0	0	0	1.40E-05	0	0	up	up	up				Q967F4	7.00E-175	Cadherin-related hmr-1			
CGI_10014447	0.000225496	0.000228615	0	0	0.000228484	0	0	0.000301176	0.000226785	0.000226211	0	0	0	0	0	0.000228861	0.000113528	0.000132415	0.000113249	5.72E-05	1.00246139	0.505216382	1.166366813				Q6DED0	1.00E-103	Translocating chain-associated membrane protein 1-like 1			
CGI_10014465	0.000814541	0.001032261	0.001125147	0.000926392	0.001031666	0.001157401	0.000890933	0.001121911	0.000614398	0.000612843	0.001066611	0.000971983	0.000984941	0.000934543	0.001684783	0.001033369	0.000974585	0.001050478	0.000816459	0.001159409	1.193673593	1.420046022	1.077871587				Q6B4U9	8.00E-78	Peroxiredoxin-1			
CGI_10014468	0	0	0	0	0	8.60E-05	0	8.33E-05	0	0	0	5.29E-05	0.000143067	0	0.000120449	5.07E-05	0	4.23E-05	1.32E-05	7.86E-05	down	5.939810964	up		**	**	Q9U943	1.00E-50	Apolipophorins			
CGI_10014473	0	0.000229629	0.000189615	0	0.000305995	0	0	0.000189069	0.000189825	0.000227214	0	0.000240244	0	0	0.000390399	0.000268187	0.000104811	0.000123766	0.000164321	0.000164647	0.637843973	1.001982403	1.180849338				Q501J6	0	Probable ATP-dependent RNA helicase DDX17			
CGI_10014474	0.000432241	0.000273887	0.000542787	0.000436973	0.00027373	0.000335008	0.000413681	0.000324735	0.000271695	0.000271007	0.000226401	0.000401169	0.00046459	0.000551023	0.000335265	0	0.000421472	0.000336789	0.000292568	0.00033772	1.440595007	1.154328225	0.799076807				P07511	0	"Serine hydroxymethyltransferase, cytosolic"			
CGI_10014506	0	0.000227279	0	0.000453264	0	0	0	0	0	0	0	0	0	0	0	0	0.000170136	0	0	0	up	up	down	**		**	Q5F408	1.00E-46	"Cysteine--tRNA ligase, cytoplasmic"			
CGI_10014541	9.97E-05	0.000151667	0.000200381	0.00012603	0	0.000154594	0	9.99E-05	0.000150453	0.000150072	7.84E-05	0	0.000160794	0	7.74E-05	0.00010122	0.000144445	6.36E-05	9.47E-05	8.49E-05	1.524781949	0.895728706	0.440470215			*	Q17R14	0	Myosin-Id			
CGI_10014543	0	0.000225957	0	0.000225314	0	0.000307091	0.000325035	0.000223256	0.00037358	0.000223581	0.000233476	0.000236403	0.000319406	0.000378828	0.000307326	0.000376999	0.000112818	0.000213846	0.00026676	0.00034564	0.422918541	1.295695569	1.895495168	*			Q5M8Z0	1.00E-48	Betaine--homocysteine S-methyltransferase 1			
CGI_10014553	0	0	0	0	0	0	0	0	0	0.000501288	0.00074782	0	0.000306915	0.000582422	0.000369134	0.000434708	0	0	0.000312277	0.000423295	down	1.355510492	up	**			O02485	2.00E-76	.			
CGI_10014579	0	0	0	0	0	0	0.00110705	0	0	0	0	0	0	0	0	0	0	0.000276763	0	0	up	up	up				Q90YT1	5.00E-38	60S ribosomal protein L37			
CGI_10014601	0.00032012	0.00062205	0.000535988	0.000512406	0.000567632	0.000606488	0.000525213	0.000614613	0.000751216	0.000615509	0.00064275	0.000735695	0.000401425	0.00027206	0.000744896	0.000649793	0.000497641	0.000578487	0.000686293	0.000517044	0.72511502	0.753386493	1.162457474				Q5THR3	9.00E-38	EF-hand calcium-binding domain-containing protein 6			
CGI_10014616	0.000704999	0.000536064	0	0	0.001250095	0	0	0	0	0	0.001107804	0	0	0	0	0	0.000310266	0.000312524	0.000276951	0	1.120291135	down	1.007277632									
CGI_10014620	0	0	0	0.000542015	0	0	0	0	0	0	0	0	0	0	0	0.001088289	0.000135504	0	0	0.000272072	up	up	down									
CGI_10014628	0.000849514	0.000430633	0	0.000429408	0.00086077	0	0	0.000780054	0.00028479	0.000426104	0.000593284	0	0	0.000505384	0.000292853	0.000718492	0.000427389	0.000410206	0.000326045	0.000379182	1.310829503	1.162976986	0.95979597				Q5RGQ2	1.00E-173	Protein arginine N-methyltransferase 8-B			
CGI_10014632	0.000563906	0.000388761	0.000543841	0.000524474	0.000502812	0.000489502	0.000518105	0.000451897	0.000408334	0.000226278	0.000448956	0.000550285	0.00038791	0.000552093	0.000536532	0.000480749	0.000505246	0.000490579	0.000408463	0.000489321	1.236942369	1.197955997	0.970971538				O46037	0	Vinculin			
CGI_10014657	0	0.001029527	0.001020152	0.001026598	0.000857444	0.000524698	0.001110716	0	0.000680857	0.000848917	0	0.000897601	0.000909567	0	0	0.000687088	0.000769069	0.000623215	0.000606844	0.000399164	1.267326639	0.657770225	0.810349003				Q5M7F8	2.00E-45	.			
CGI_10014682	0.001216963	0.001388022	0.001222563	0.002153005	0.000924815	0.001257609	0.001164709	0.001828569	0.001682891	0.00106822	0.001752925	0.001452189	0.001471549	0.00170653	0.001101251	0.001698292	0.001495138	0.001293926	0.001489056	0.001494406	1.004084466	1.003592376	0.865421977									
CGI_10014684	0	0	0	0.000558617	0	0	0	0	0	0.00041574	0	0	0	0	0	0	0.000139654	0	0.000103935	0	1.34366912	down	down				P42325	8.00E-71	Neurocalcin homolog			
CGI_10014701	0.000570027	0.000481594	0.000477208	0.000384179	0	0.000687244	0.000519573	0.00066617	0	0.000381224	0	0.000302315	0	0.00029067	0	0	0.000478252	0.000468247	0.000170885	7.27E-05	2.798681568	0.425242744	0.979079544	*	*		Q3T127	2.00E-99	Splicing factor U2AF 26 kDa subunit			
CGI_10014711	0.001204671	0.001832003	0.001685655	0.001826792	0.002092511	0.002356429	0.002070594	0.001508415	0.002076956	0.002158021	0.001983107	0.002099237	0.002404686	0.001535721	0.001735305	0.001615639	0.00163728	0.002006987	0.00207933	0.001822838	0.787407508	0.876646579	1.22580557				Q503Q1	6.00E-112	Mitochondria-eating protein			
CGI_10014715	0.000366135	0.00029696	0.000220692	0.000222086	0.000296789	0.000227018	0.000240284	0.000183381	0.000294583	0.000293837	0.000345197	0.00019418	0.000354184	0.00022404	0.000340788	0.000408758	0.000276468	0.000236868	0.000281949	0.000331943	0.980560331	1.177312938	0.856763842				P28024	5.00E-99	Proteasome subunit beta type-4			
CGI_10014726	0	0.000297813	0	0	0.000347249	0.000354154	0.000321299	0.000294252	0	0.000294681	0	0	0.000368357	0	0	0	7.45E-05	0.000329239	7.37E-05	9.21E-05	1.010628442	1.250019513	4.422083657			*	Q3URQ7	6.00E-109	Methenyltetrahydrofolate synthase domain-containing protein			
CGI_10014742	0.000249939	0.000506792	0.000439405	0	0.0005065	0.000581144	0	0	0.000377051	0.000376097	0.000589114	0.000331388	0.000402967	0.000382348	0.000387727	0.000443919	0.000299034	0.000271911	0.000418413	0.00040424	0.714687061	0.966128521	0.909297939				Q26619	1.00E-141	cAMP-dependent protein kinase type II regulatory subunit			
CGI_10014752	0.001151181	0.001073738	0.000878923	0.001070683	0.00139972	0.001237215	0.000856218	0.001476034	0.000694658	0.00083148	0.001012992	0.001123375	0.001138351	0.000845299	0.000904812	0.001261827	0.001043631	0.001242297	0.000915626	0.001037572	1.139800492	1.133183163	1.190359861				O54891	4.00E-32	Galectin-6			
CGI_10014759	0.00079412	0.000585531	0.000725249	0.000875798	0.000731492	0.000895247	0.001263413	0.000795479	0.000580844	0.000651795	0.00075627	0.00076575	0.000853554	0.00095713	0.000522628	0.000879239	0.000745175	0.000921408	0.000688665	0.000803138	1.082056981	1.166224567	1.236499303				P30683	0	Guanine nucleotide-binding protein G(o) subunit alpha			
CGI_10014767	0	0	0	0	0	0.000926659	0.000980808	0	0	0.000449777	0	0	0	0	0	0	0	0.000476867	0.000112444	0	down	down	up			**	P62752	3.00E-64	60S ribosomal protein L23a			
CGI_10014801	0.000178299	0.000301276	0	0	0	0.000245672	0.000390042	0.000238139	0	0.000178865	0	0	0.000255525	0	0	0	0.000119894	0.000218463	4.47E-05	6.39E-05	2.681212087	1.428591396	1.822140437	*			Q99JW2	3.00E-143	Aminoacylase-1			
CGI_10014861	0.000918188	0	0.000614942	0	0.001395529	0.000948855	0	0	0.000923437	0.001074617	0.000801555	0.001623206	0.00148036	0	0.000791318	0.000931888	0.000383283	0.000586096	0.001105704	0.000800892	0.346641223	0.72432738	1.529148865	*			P61088	6.00E-90	Ubiquitin-conjugating enzyme E2 N			
CGI_10014879	0	0.00030522	0.000268836	0.000304351	0.000169469	0.000345678	0.000365877	0	0.000504627	0.000335567	0	0.000212886	0.000287633	0	0.000138377	0	0.000219602	0.000220256	0.00026327	0.000106503	0.83413131	0.404537167	1.002979257		*		Q8IYT3	2.00E-121	.			
CGI_10014915	0.000388393	0.000433142	0.000546251	0.000706761	0.000196769	0	0	0.000350151	0.000468736	0.000662361	0	0.000329575	0.000375715	0	0.00028117	0.000473025	0.000518637	0.00013673	0.000365168	0.000282478	1.42026889	0.773554912	0.263633458			*	P05153	0	"Phosphoenolpyruvate carboxykinase, cytosolic [GTP]"			
CGI_10014916	0.003869713	0.004004978	0.003604053	0.004238091	0.003430859	0.003832335	0.003439015	0.003553307	0.003851296	0.00351805	0.00413825	0.004147367	0.003379456	0.004727584	0.004377213	0.004827494	0.003929209	0.003563879	0.003913741	0.004327937	1.003952229	1.105831231	0.907022056				P29190	0	Phosphoenolpyruvate carboxykinase [GTP]			
CGI_10014919	0.001400341	0	0	0	0	0	0	0	0.00105626	0	0.001466956	0	0.001881432	0	0	0	0.000350085	0	0.000630804	0.000470358	0.554982609	0.745648411	down									
CGI_10014929	0.000237364	0.000721944	0.000675627	0.000279957	0.000280594	0.000490584	0.000519251	0.000634055	0.000318295	0.000515921	0.000497312	0.000251773	0.00055278	0.000443804	0.00049096	0.00040151	0.000478723	0.000481121	0.000395825	0.000472264	1.209430172	1.193111101	1.00500916				Q91WT9	0	Cystathionine beta-synthase			
CGI_10014945	0	0	0	0	0.000952015	0.000485474	0.001027684	0.000282353	0	0	0	0	0	0.00153314	0	0	0	0.000686882	0	0.000383285	up	up	up			**						
CGI_10014956	0.00200441	0.001016069	0	0.001350905	0	0	0	0	0	0.00083782	0.00122486	0	0	0.001192442	0	0	0.001092846	0	0.00051567	0.000298111	2.119273954	0.578103244	down	*		**	P54353	2.00E-67	Putative peptidyl-prolyl cis-trans isomerase dodo			
CGI_10014958	0.000119282	0.000362797	0.000509282	0	0.000271941	0.000184899	0.00035879	0	0.000419875	0	0.000312391	0.000316307	0.000224367	0.000212886	0.000215881	0.000332921	0.00024784	0.000203908	0.000262143	0.000246514	0.945438229	0.940378019	0.82273763				Q95YJ5	0	Thioredoxin domain-containing protein 3 homolog			
CGI_10014961	3.19E-05	6.48E-05	5.78E-05	3.88E-05	7.77E-05	7.26E-05	0.000104824	3.84E-05	9.00E-05	8.97E-05	9.37E-05	6.10E-05	6.87E-05	3.26E-05	7.93E-05	4.54E-05	4.83E-05	7.34E-05	8.36E-05	5.65E-05	0.578050239	0.675837321	1.518489395				Q8WXX0	0	"Dynein heavy chain 7, axonemal"			
CGI_10014966	0.002353863	0.001789818	0.0025336	0.001869714	0.002044328	0.002519355	0.003034373	0.002526312	0.002029132	0.002276996	0.001937443	0.003120933	0.002981823	0.002572043	0.002086581	0.002133023	0.002136749	0.002531092	0.002341126	0.002443368	0.912701303	1.043671934	1.184552934				Q20655	1.00E-103	14-3-3-like protein 2			
CGI_10014979	0	0	0	0	0	0	0	0.000204473	0	0	0	0	0	0	0	0	0	5.11E-05	0	0	up	up	up				Q8N0X2	0	Sperm-associated antigen 16 protein			
CGI_10015004	0.002920712	0.002590975	0.002659074	0.002029976	0.00369926	0.002452337	0.002795302	0.001919997	0.002203057	0.00210592	0.00305965	0.003582067	0.002648788	0.003537172	0.003398146	0.002315853	0.002550184	0.002716724	0.002737674	0.00297499	0.931515117	1.086685374	1.065304987				Q5NVR2	2.00E-125	"Malate dehydrogenase, mitochondrial"			
CGI_10015025	0.00030934	0.000289494	0.000382478	0.000288671	0.000578655	0.000467212	0.000416432	0.000309869	0.000478628	0.000381933	0.000224346	0.000403837	0.000562678	0.000266943	0.000516788	0.000217354	0.000317496	0.000443042	0.000372186	0.000390941	0.853056671	1.050390799	1.395426553				Q5RG45	4.00E-174	Centrosomal protein of 135 kDa			
CGI_10015045	0	0.000396578	0.000327472	0.000329542	0	0.000538975	0.000213926	0.00032653	0.000327836	0	0.000273183	0	0	0.000465417	0	0	0.000263398	0.000269858	0.000150255	0.000116354	1.753009472	0.774379845	1.024524674				Q5XI22	7.00E-157	"Acetyl-CoA acetyltransferase, cytosolic"			
CGI_10015065	0	0	0.000257253	0.000258878	0	0	0	0	0	0	0	0	0	0	0	0	0.000129033	0	0	0	up	up	down	**		**	P09324	2.00E-159	Tyrosine-protein kinase Yes			
CGI_10015112	0	0	0.00028213	0	0	0	0	0	0	0	0	0	0	0	0	0	7.05E-05	0	0	0	up	up	down				P08621	4.00E-65	U1 small nuclear ribonucleoprotein 70 kDa			
CGI_10015118	0.000452323	0.000917159	0.000870941	0.000838338	0.000381929	0.00062324	0.000783344	0.000566371	0.000606545	0.000945328	0.000434353	0.000679687	0.000810292	0.00073039	0.00050677	0.000612096	0.00076969	0.000588721	0.000666478	0.000664887	1.154861768	0.99761245	0.764880418				P48643	0	T-complex protein 1 subunit epsilon			
CGI_10015124	7.20E-05	0	0	0	9.73E-05	0	0	0	0	0	0	0.000101812	0.00010317	0	0	0	1.80E-05	2.43E-05	2.55E-05	2.58E-05	0.707185793	1.01333831	1.351388889				Q8BGD9	5.00E-46	Eukaryotic translation initiation factor 4B			
CGI_10015149	0	9.80E-05	0	9.77E-05	0	0	0	0	0.00014576	0	0.000253043	0	0	0	0	0	4.89E-05	0	9.97E-05	0	0.490718475	down	down	*	**	**	Q8NBH2	1.00E-24	Kyphoscoliosis peptidase			
CGI_10015152	0.001631249	0.001945664	0.001992211	0.001940129	0.002041769	0.001983213	0.001854205	0.0017622	0.001801415	0.001893116	0.001608327	0.001730268	0.001890851	0.00172886	0.001554707	0.001785439	0.001877313	0.001910347	0.001758282	0.001739964	1.067697778	0.9895823	1.017596158				Q3ZBT1	0	Transitional endoplasmic reticulum ATPase			
CGI_10015155	0.000823067	0	0.000578798	0.00041604	0.000792273	0.000552862	0.000450129	0.000288566	0.000579441	0.000330271	0.000517332	0.000480166	0.0002654	0.00054561	0.000425604	0.000542976	0.000454476	0.000520958	0.000476803	0.000444898	0.953175057	0.933085502	1.146281021				P24155	0	Thimet oligopeptidase			
CGI_10015176	0.000328486	0	0	0	0	0	0	0	0	0	0	0.000278741	0.000282457	0.000201003	0.000679435	0	8.21E-05	0	6.97E-05	0.000290724	1.178463161	4.171955328	down		*							
CGI_10015180	0	0	0	9.27E-05	0.000154873	0.000157953	0.00020062	0	0	0	0	0	0	0	0	0	2.32E-05	0.000128362	0	0	up	up	5.538791802			**	P25071	9.00E-41	Calmodulin-like protein 12			
CGI_10015183	0	0	0	0	0	0	0.000178207	0	0	0	0	0	0	0	0	0	0	4.46E-05	0	0	up	up	up				Q9UHN6	9.00E-97	Transmembrane protein 2			
CGI_10015197	0.002222281	0.002092092	0.002073041	0.002728031	0.003538423	0.003116683	0.002430697	0.003021114	0.002394627	0.002070091	0.001829139	0.002862286	0.002217987	0.002104496	0.001641617	0.00225544	0.002278861	0.003026729	0.002289036	0.002054885	0.995555115	0.897707692	1.328176189				P11240	3.00E-22	"Cytochrome c oxidase subunit 5A, mitochondrial"			
CGI_10015202	0.001142263	0.001358795	0.001315821	0.001200961	0.001126533	0.001290586	0.001199414	0.001189986	0.001179428	0.001023658	0.0011966	0.000920816	0.000998572	0.001056203	0.001149816	0.001282966	0.00125446	0.00120163	0.001080126	0.001121889	1.161402078	1.038665646	0.957886063				Q68FD5	0	Clathrin heavy chain 1			
CGI_10015206	0.001503307	0.00217729	0.001725971	0.001194103	0.002502441	0.002108344	0.001174496	0.001183192	0.001403909	0.001292636	0.001462333	0.002391841	0.002077481	0.00065706	0.001110505	0.001525739	0.001650168	0.001742118	0.00163768	0.001342696	1.007625422	0.819877177	1.055721911				P45377	5.00E-67	Aldose reductase-related protein 2			
CGI_10015207	0	0	0	0	0	0	0	0	0	0.000334399	0	0	0	0	0.000459653	0	0	0	8.36E-05	0.000114913	down	1.374564517	up				O08782	3.00E-67	Aldose reductase-related protein 2			
CGI_10015209	0.000271875	0	0	0	0	0	0	0	0	0	0	0	0.000292222	0	0	0	6.80E-05	0	0	7.31E-05	up	up	down				P45377	1.00E-80	Aldose reductase-related protein 2			
CGI_10015222	0	0	0.000329856	0	0.000388145	0.000339312	0.000359139	0.000383725	0.000220148	0	0	0.000290231	0	0	0	0	8.25E-05	0.00036758	0.000127595	0	0.646296184	down	4.457463257		**	*	P62197	0	26S protease regulatory subunit 8			
CGI_10015230	0	0	0	0	0.000155993	0	0	0	0	0	0	0	0	0	0	0	0	3.90E-05	0	0	up	up	up				Q9ESX5	0	H/ACA ribonucleoprotein complex subunit 4			
CGI_10015239	0.000245261	0.000149192	0.000312094	0.000214887	0	0.000253453	0.00021461	0.000294817	0.000230219	0.000164026	0.0001199	0.000277492	0.000281192	8.34E-05	0.000169098	0.000182542	0.000230359	0.00019072	0.000197909	0.000179058	1.163960249	0.90474801	0.827926905				Q9Y2J2	2.00E-121	Band 4.1-like protein 3			
CGI_10015241	0	0.000240462	0.000238272	0	0	0	0.000324281	0	0.000238537	0.000297416	0.000186348	0.000314473	0.000318665	0	0.000306613	0.00024072	0.000119684	8.11E-05	0.000259194	0.0002165	0.461753478	0.835281363	0.677371985	*			P55809	6.00E-74	"Succinyl-CoA:3-ketoacid-coenzyme A transferase 1, mitochondrial"			
CGI_10015243	0	0.000292766	0.000435149	0.000437899	0	0.000298416	0.00023689	0.000361581	0.000580844	0.000506952	0.000226881	0	0.000465575	0.000220876	0.000298644	0.00036635	0.000291454	0.000224222	0.000328669	0.000337861	0.886768385	1.027967326	0.769322551				Q9D0K2	2.00E-140	"Succinyl-CoA:3-ketoacid-coenzyme A transferase 1, mitochondrial"			
CGI_10015357	0.000174445	0.000265288	0.000204456	0.000382103	0.000324053	0.000300453	0.000127204	0.000262116	0.000204683	0	0.000243658	0.000215873	0.000250001	0	0.000240546	0.000206556	0.000256573	0.000253457	0.000166054	0.000174276	1.545122506	1.049515668	0.987853359				P48601	0	26S protease regulatory subunit 4			
CGI_10015393	0	0.000673953	0.000593614	0.000746707	0.000598724	0.000381644	0.000727102	0.000221965	0.000594274	0.000815058	0.000541629	0.000626764	0.000635119	0.000301311	0.000687486	0	0.000503569	0.000482359	0.000644431	0.000405979	0.781415395	0.629980312	0.957881103									
CGI_10015396	0	0	0	0	0	0	0	0	0	0.000270816	0	0	0	0	0	0	0	0	6.77E-05	0	down	down	up				A2RUW1	7.00E-88	Toll-interacting protein			
CGI_10015410	0	0	0	0	0	0.000313868	0	0	0	0	0	0	0	0	0	0	0	7.85E-05	0	0	up	up	up				Q8K0U4	3.00E-97	Heat shock 70 kDa protein 12A			
CGI_10015426	0	0	0.000355593	0.000214704	0.000358654	0	0	0	0.000640778	0.000994244	0.000519124	0	0	0.000360989	0	0.000287397	0.000142574	8.97E-05	0.000538537	0.000162097	0.264743894	0.300994454	0.628889859	*	*		P15105	0	Glutamine synthetase			
CGI_10015432	0.000387216	0	0	0	0	0	0	0	0	0	0	0	0	0	0	0	9.68E-05	0	0	0	up	up	down				A5GFN6	3.00E-16	mRNA export factor			
CGI_10015438	0	0.00161936	0.001872049	0	0.002157902	0	0.001455886	0.001866664	0	0.00213644	0.000836623	0.002258961	0	0	0	0.001350914	0.000872852	0.001370113	0.001308006	0.000337729	0.667315173	0.258201033	1.56969636		*							
CGI_10015460	0	0	0	0	0.000539475	0	0	0	0	0	0	0.000941234	0.000572269	0	0	0	0	0.000134869	0.000235309	0.000143067	down	0.607998649	up				Q5F3Z3	2.00E-59	Ubiquitin-conjugating enzyme E2 variant 2			
CGI_10015463	0.001470862	0.001304808	0.001108222	0.001301096	0.001117762	0.001899985	0.002011008	0.002025897	0.002218906	0.001475527	0.001155623	0.001950182	0.001383326	0.001125038	0.001331009	0.002612416	0.001296247	0.001763663	0.00170006	0.001612947	0.762471549	0.948759293	1.36059177				P56395	8.00E-34	Cytochrome b5			
CGI_10015471	0	0	0	0.000387541	0	0.000792294	0.000419295	0.000511999	0	0.000897305	0	0	0.000412034	0	0.000925051	0	9.69E-05	0.000430897	0.000224326	0.000334271	0.431894395	1.490112058	4.447498458			*	P56518	9.00E-67	Histone deacetylase 1			
CGI_10015492	0.001353204	0.001136737	0.001048703	0.001289848	0.001449483	0.001358446	0.001353247	0.001626624	0.001322056	0.001202354	0.001174563	0.001517366	0.001205141	0.001025186	0.001359487	0.001412635	0.001207123	0.00144695	0.001304085	0.001250612	0.925647662	0.958996147	1.198676523				Q16956	0	78 kDa glucose-regulated protein			
CGI_10015501	0	8.29E-05	0	0	0	0	0	0	0	0	0	0	0	0	0	0	2.07E-05	0	0	0	up	up	down				Q6YHK3	9.00E-155	CD109 antigen			
CGI_10015503	0.00026958	0.000437295	0.000433313	0.000163519	0	0.000278584	0.000412808	0.000432067	0.000271122	0.000432697	0.000282404	0	0.000231805	0.000329916	0.000446076	0.000383044	0.000325927	0.000280865	0.000246556	0.00034771	1.321919079	1.410270294	0.86174194				Q5R5V4	0	Integrin-linked protein kinase			
CGI_10015504	0	0	0	0	0.00035279	0	0	0	0	0	0	0	0	0	0	0	0	8.82E-05	0	0	up	up	up				Q9CR16	1.00E-121	Peptidyl-prolyl cis-trans isomerase D			
CGI_10015507	6.74E-05	0.000136727	0	0	0	0	0	0	0.000135632	0.000101467	0.000105958	0.000143048	0	0	0	0.000102655	5.10E-05	0	0.000121526	2.57E-05	0.419923679	0.211178655	down	*	*	**	P08630	2.00E-104	Tyrosine-protein kinase Btk29A	MechStress2800	P08630	
CGI_10015523	0.00160039	0.001166192	0.001155573	0.001516794	0.001570919	0.001447112	0.001312862	0.001052053	0.001106558	0.00125427	0.001152608	0.001432296	0.00134388	0.001071098	0.001448221	0.001370477	0.001359737	0.001345737	0.001236433	0.001308419	1.099725784	1.058220704	0.989703342				Q2KJC9	0	Alpha-aminoadipic semialdehyde dehydrogenase			
CGI_10015552	0	0.000172924	0.000142791	0	0	0.000117507	0.000217654	0	0	0.000171105	0	0.000180918	0.000152775	0	0	0	7.89E-05	8.38E-05	8.80E-05	3.82E-05	0.896859012	0.433991529	1.061593526		*		Q5W041	1.00E-164	Armadillo repeat-containing protein 3			
CGI_10015576	0.001181431	0.001449938	0.001436734	0.001508675	0.00170112	0.00147792	0.001156207	0.001308027	0.001563402	0.00143469	0.001433048	0.001648877	0.001403521	0.001521949	0.001993506	0.001451493	0.001394195	0.001410819	0.001520004	0.001592617	0.917230659	1.047771577	1.011923731				Q9UIF3	5.00E-160	Tektin-2			
CGI_10015594	0.001118509	0.000927803	0.000817204	0.000685306	0.001270701	0.000700525	0.000444876	0.000679044	0.001022639	0.000680034	0.000745638	0.000970694	0.000837911	0.000967871	0.000630956	0.000963198	0.000887206	0.000773787	0.000854751	0.000849984	1.037969234	0.994422646	0.872161523				Q9BUJ2	2.00E-147	Heterogeneous nuclear ribonucleoprotein U-like protein 1			
CGI_10015606	0.000501102	0.000635043	0.001132668	0	0	0.000906218	0	0	0	0.000754038	0	0	0	0.000383285	0.000518236	0.000890014	0.000567203	0.000226555	0.00018851	0.000447884	3.008884168	2.375921373	0.39942384	*	*	*						
CGI_10015638	0.000702922	0.000610839	0.000807035	0.000253792	0.000305243	0.000311314	0.000494258	0.000502946	0.000454462	0.000604415	0.000473374	0.000479308	0.000377765	0.000460846	0.000623105	0.00071341	0.000593647	0.00040344	0.00050289	0.000543782	1.180471465	1.081313548	0.679596208				Q07130	0	UTP--glucose-1-phosphate uridylyltransferase			
CGI_10015642	0.002239065	0.002113484	0.00193911	0.002888018	0.002738123	0.002872363	0.002026805	0.002474921	0.002717769	0.002710891	0.003397044	0.00278446	0.002323654	0.002598463	0.002635018	0.002977725	0.002294919	0.002528053	0.002902541	0.002633715	0.790658685	0.907382531	1.101586908				Q5ZME2	3.00E-152	"Malate dehydrogenase, cytoplasmic"			
CGI_10015644	0.000278795	0.000565304	0.000840234	0	0	0.000960356	0.000609884	0	0.000560778	0.000652585	0	0	0	0.000758207	0	0	0.000421083	0.00039256	0.000303341	0.000189552	1.388152597	0.6248806	0.932262207				Q2KIU7	1.00E-101	Radial spoke head protein 9 homolog			
CGI_10015666	0	4.35E-05	3.04E-05	0	0	4.44E-05	2.76E-05	4.30E-05	8.89E-05	3.29E-05	5.29E-05	2.95E-05	0	2.06E-05	6.27E-05	0	1.85E-05	2.88E-05	5.11E-05	2.08E-05	0.361900098	0.407933399	1.556156969	*	*		Q2PZL6	0	Protocadherin Fat 4			
CGI_10015678	0.000146754	0.00012753	0.000105307	0.000211945	0.000148699	8.67E-05	6.88E-05	0.000105004	0.000105424	0.00014722	0	0	0	0	8.67E-05	0	0.000147884	0.000102301	6.32E-05	2.17E-05	2.341381549	0.343170627	0.691763477	*	*		Q16563	1.00E-42	Synaptophysin-like protein 1			
CGI_10015679	0	0.000157029	0.000207465	0	0	0.000213412	0	0.000206868	0	0.000310755	0	0	0	0	0	0	9.11E-05	0.00010507	7.77E-05	0	1.172930444	down	1.15305053				Q9M0X9	5.00E-22	4-coumarate--CoA ligase-like 7			
CGI_10015695	0	0.00040964	0	0	0	0.00031316	0.000331459	0	0	0.000405333	0	0	0	0	0	0	0.00010241	0.000161155	0.000101333	0	1.010625831	down	1.573623181				Q16943	1.00E-76	Vesicle-associated membrane protein/synaptobrevin-binding protein			
CGI_10015715	0	0	0.000507388	0.000408475	0	0.000417546	0	0	0	0.000607999	0	0	0.000542864	0	0	0	0.000228966	0.000104387	0.000152	0.000135716	1.506356096	0.89286989	0.455904431			*	P48149	4.00E-37	40S ribosomal protein S15Aa			
CGI_10015729	0	3.86E-05	0	0	5.14E-05	2.18E-05	4.62E-05	0	0	0	4.43E-05	0	1.82E-05	0	0	0	9.65E-06	2.99E-05	1.11E-05	4.55E-06	0.871331828	0.410835214	3.093264249			*	Q6ZWR6	0	Nesprin-1			
CGI_10015808	0.001022249	0.000725473	0.001129648	0.001033442	0	0.000633835	0.000894496	0.000511999	0.000514047	0.000922942	0.001820492	0.000759011	0.001098756	0.001355295	0.001268641	0.000622501	0.000977703	0.000510083	0.001004123	0.001086298	0.973688482	1.081837833	0.521715183				P46088	2.00E-31	Glutathione S-transferase			
CGI_10015845	0.000138441	0.000140356	8.34E-05	0.000111966	0.000140275	0.000171678	0.00012114	8.32E-05	0.000111386	0.00013888	0.000145027	8.81E-05	0.000119042	0.000197664	8.59E-05	0.000112405	0.000118541	0.000129073	0.000120848	0.000128753	0.980905805	1.065408477	1.088851302				Q0V8F1	0	Coronin-7			
CGI_10015881	0.000717872	0.000582242	0	0	0.000581906	0	0	0	0.000577581	0	0	0	0	0	0	0	0.000325029	0.000145477	0.000144395	0	2.250963934	down	0.447580751	*		*	P62184	4.00E-14	Calmodulin			
CGI_10015916	0.00083916	0.000696083	0.000919659	0.001156838	0.001082172	0.000946022	0.00091786	0.000917014	0.000920681	0.001147938	0.000879079	0.000890098	0.001065958	0.000933613	0.000473374	0.000851681	0.000902935	0.000965767	0.000959449	0.000831157	0.941097442	0.866285232	1.069586404				Q4VIT5	8.00E-92	Calreticulin			
CGI_10015917	0.001808448	0.001736967	0.001099623	0.00158769	0.001639523	0.001229506	0.000832865	0.001859215	0.001483747	0.001098059	0.001844622	0.001060071	0.001023051	0.00169873	0.001328884	0.001835432	0.001558182	0.001390277	0.001371625	0.001471524	1.136011872	1.072832967	0.892243172				P15253	1.00E-129	Calreticulin			
CGI_10015921	0.000688641	0.000543019	0.000691809	0.000580151	0.000775294	0.000434892	0.00050215	0.00045988	0.000615625	0.000652446	0.000841633	0.000527542	0.000328969	0.000351153	0.00067262	0.000465944	0.000625905	0.000543054	0.000659312	0.000454672	0.949331234	0.689615607	0.867630072				Q05695	1.00E-26	Neural cell adhesion molecule L1			
CGI_10015959	0	0	0.000144073	0	0.000116251	0	0	0	0.000144233	8.63E-05	0	0.000182542	0	0.000175511	0	0	3.60E-05	2.91E-05	0.000103269	4.39E-05	0.348781698	0.424888943	0.806889563	*	*		P02469	0	Laminin subunit beta-1			
CGI_10015970	0	0	0	0	0	0	0	0	0	0	0	0.000242032	0	0	0	0	0	0	6.05E-05	0	down	down	up				P33124	7.00E-159	Long-chain-fatty-acid--CoA ligase 6			
CGI_10015975	0	0.000174476	0	0	0	0	0	0	0.00021635	0.000129481	0	0	0	0	0	0	4.36E-05	0	8.65E-05	0	0.50451232	down	down	*	**		B2RU80	4.00E-75	Receptor-type tyrosine-protein phosphatase beta			
CGI_10015992	0	0	0.000154043	0	0	0	0	0	0	0	0	0	0	0	0	0	3.85E-05	0	0	0	up	up	down				Q6XQH0	2.00E-34	Galactose-3-O-sulfotransferase 2			
CGI_10016018	0.000240341	0.000203054	0	0.000364458	0.000202937	0.000206973	0.000219068	0.000361128	0.000201429	0	0	0.000212442	0	0.000204258	0.000289985	0	0.000201963	0.000247527	0.000103468	0.000123561	1.951943963	1.194195776	1.225601687				Q6NV04	0	Acetolactate synthase-like protein			
CGI_10016028	0	0	0	0	0	6.15E-05	0	0	0	0	0	0	0	0	0	0	0	1.54E-05	0	0	up	up	up				O61577	3.00E-170	Katanin p60 ATPase-containing subunit			
CGI_10016135	0	0	0	0.000740819	0	0	0	0	0	0.00045945	0	0	0	0.000467086	0	0	0.000185205	0	0.000114863	0.000116772	1.612403961	1.016619872	down				Q40784	7.00E-44	Putative glucose-6-phosphate 1-epimerase			
CGI_10016140	0.001119606	0.001677965	0.00156488	0.002411365	0.001676998	0.001660044	0.001437584	0.001511617	0.001811403	0.001709152	0.001325849	0.001807169	0.001360365	0.001687914	0.001006858	0.001482146	0.001693454	0.001571561	0.001663393	0.001384321	1.018071944	0.832226985	0.928020926				Q7QC84	0	"Probable methylmalonate-semialdehyde dehydrogenase [acylating], mitochondrial"			
CGI_10016162	0	0	0.000182602	0	0.000442017	0.000150269	0.000198812	0	0	0	0.000190412	0.000308478	0	0.000259522	0	0	4.57E-05	0.000197775	0.000124723	6.49E-05	0.366016557	0.520198841	4.332362187	*		*	Q5ZM98	0	"Stress-70 protein, mitochondrial"			
CGI_10016200	0.000623323	0	0.000834921	0.000630148	0	0	0	0.000624389	0	0	0	0	0	0	0	0	0.000522098	0.000156097	0	0	up	up	0.298980747	**		*	Q16974	3.00E-45	Calcium-dependent protein kinase C			
CGI_10016201	0.000391167	0.000396578	0.000327472	0.000263633	0.000264233	0.000202116	0	0.000195918	0.000327836	0.000261605	0.000273183	0.000207456	0	0.000332441	0.000269694	0.000397003	0.000344713	0.000165567	0.00026752	0.000249785	1.28854852	0.933704022	0.480303876			*	Q16974	0	Calcium-dependent protein kinase C			
CGI_10016214	0	0	0.000370295	0	0	0.000507881	0	0	0	0	0	0	0.000528248	0	0.00050827	0	9.26E-05	0.00012697	0	0.00025913	up	up	1.371557812		**		O75494	4.00E-30	Serine/arginine-rich splicing factor 10	MechStress400	O75494	
CGI_10016244	0	0	0	0	0	0	0	0.000207567	0	0	0	0	0	0	0	0	0	5.19E-05	0	0	up	up	up				Q9P2T1	0	GMP reductase 2			
CGI_10016257	0.002777851	0.003004029	0.00260459	0.002371425	0.003189942	0.002424087	0.002228139	0.002535262	0.002483317	0.002724736	0.003103993	0.002880994	0.003251151	0.003588436	0.001851379	0.004072321	0.002689474	0.002594358	0.00279826	0.003190822	0.961123609	1.140287804	0.964633881				P17336	0	Catalase			
CGI_10016266	0.000353719	0.000448266	0.000355347	0.000625787	0.000358406	0.000456917	0.000386893	0.000442906	0	0.000532262	0.000370546	0.000468989	0.000570289	0	0.000640174	0	0.00044578	0.000411281	0.000342949	0.000302616	1.29984174	0.88239222	0.922609203									
CGI_10016304	0.000618296	0.000626849	0	0.000833421	0.001044146	0.001277893	0.00090171	0.001238708	0	0	0	0.000874437	0.001329141	0.001261131	0	0.000836695	0.000519642	0.001115614	0.000218609	0.000856742	2.377033451	3.919055346	2.146892136	*	*	*	Q24740	3.00E-36	Hsp90 co-chaperone Cdc37			
CGI_10016307	0.000722241	0.000394279	0.000613939	0.000393157	0.000450345	0.000344475	0.000607674	0.000612173	0.00072637	0.000891732	0.000407399	0.000589294	0.000656865	0.000453276	0.000689479	0.000676632	0.000530904	0.000503667	0.000653699	0.000619063	0.812153916	0.947015732	0.948696469				P17276	0	Protein henna			
CGI_10016329	0	0	0	0	0	0	0	0	0	7.00E-05	0	0	0	0	0	0	0	0	1.75E-05	0	down	down	up				Q8K370	0	Acyl-CoA dehydrogenase family member 10			
CGI_10016337	0	0.000122216	0	0	0	0	0	0	0	0	0	0	0	0	0	0	3.06E-05	0	0	0	up	up	down									
CGI_10016387	0	0	0	0	0	0	0	0	0.000355742	0.000177421	0	0.000328292	0	0	0	0	0	0	0.000215364	0	down	down	up	**	**		Q8BMF3	0	"NADP-dependent malic enzyme, mitochondrial"			
CGI_10016408	0.001410571	0.001345961	0.001250348	0.001090483	0.001261111	0.001371937	0.001179835	0.001246752	0.000667593	0.001415045	0.000695375	0.001496195	0.000981033	0.001100077	0.001115553	0.001600044	0.001274341	0.001264909	0.001068552	0.001199177	1.192586556	1.122244636	0.992598526				Q8K3X2	3.00E-158	GDP-L-fucose synthase			
CGI_10016417	0.000395782	0.00045858	0.000568005	0.000400116	0.000286447	0.000409001	0.000494744	0.000509734	0.000398045	0.000510477	0.00017769	0	0.000425403	0.000345974	0.000409315	0.000401688	0.000455621	0.000424982	0.000271553	0.000395595	1.677833609	1.456787441	0.932752733				Q9Z2I9	0	"Succinyl-CoA ligase [ADP-forming] subunit beta, mitochondrial"			
CGI_10016425	0.000271875	0	0	0	0.000220381	0	0	0	0	0	0.000341769	0.000230702	0.000292222	0.000221816	0.00028117	0.000331118	6.80E-05	5.51E-05	0.000143118	0.000281582	0.474914887	1.967481322	0.810596782	*			O54750	1.00E-50	Cytochrome P450 2J6			
CGI_10016431	5.92E-05	6.00E-05	5.94E-05	9.57E-05	9.59E-05	7.34E-05	0	0	0.000107093	7.12E-05	6.20E-05	7.53E-05	7.63E-05	7.24E-05	6.12E-05	6.00E-05	6.86E-05	4.23E-05	7.89E-05	6.75E-05	0.869157427	0.85521542	0.617207437				Q17LW0	0	Myosin-VIIa			
CGI_10016432	0.000319453	0.000323872	0.000401153	0.000242213	0	0	0.000436766	0.00032	0.000481919	0	0	0.000508266	0.000343361	0.00040724	0.000330375	0	0.000321673	0.000189192	0.000247546	0.000270244	1.299445053	1.091690947	0.588148981				Q9H9B4	8.00E-148	Sideroflexin-1			
CGI_10016485	0.000155831	0.000368635	0.00020873	0.000472611	0	0	0.000511336	0	0.000470165	0	0.000544145	0	0.000725805	0	0.000376037	0.00036903	0.000301452	0.000127834	0.000253578	0.000367718	1.188795339	1.450120772	0.42406123			*	Q6GM82	0	Alanine aminotransferase 2			
CGI_10016498	0.000208622	0	0	0.00015818	0.000105693	0.000134744	0	0.000391836	0.000209815	0.000130802	0.00016391	0	0	0.000239358	0.000188786	0	9.17E-05	0.000158068	0.000126132	0.000107036	0.727021547	0.848604733	1.723744691				Q5F471	0	Serine/threonine-protein phosphatase 6 regulatory subunit 3			
CGI_10016510	0	4.53E-05	0	0	4.53E-05	0	0	0	0	0	0	0	0	0	0	0	1.13E-05	1.13E-05	0	0	up	up	1				Q6Q759	1.00E-102	Sperm-associated antigen 17			
CGI_10016530	0.001277811	0.001353065	0.001426323	0.001377923	0.001237197	0.001144424	0.001397651	0.001507553	0.001370791	0.001566723	0.001725303	0.001385496	0.001434488	0.001534843	0.001086568	0.001527434	0.001358781	0.001321706	0.001512078	0.001395833	0.898617846	0.923122365	0.972715056				Q9WUB3	0	"Glycogen phosphorylase, muscle form"			
CGI_10016534	0	0	0	0	0.000125096	0	0	0	0	0	0	0	0	0.00016788	0	0	0	3.13E-05	0	4.20E-05	up	up	up				Q07837	3.00E-95	Neutral and basic amino acid transport protein rBAT			
CGI_10016539	0.000348042	0	0	0.000301588	0.000403032	0	0	0.000398443	0	0.000299268	0	0	0	0.000304242	0.000308522	0.000252311	0.000162408	0.000200369	7.48E-05	0.000216269	2.170729914	2.890636486	1.233740745	*	*		Q9Y2X3	0	Nucleolar protein 58			
CGI_10016543	0	0	0	0	0	0	0	0	0	0	0	0	0	0.00043199	0	0	0	0	0	0.000107998	up	up	up				P70097	2.00E-38	"Succinate dehydrogenase cytochrome b560 subunit, mitochondrial"			
CGI_10016569	0.000400011	0.000405544	0.000714402	0.000269594	0.00040531	0.000505231	0.000534753	0.000623303	0.000715195	0.000312106	0.000744958	0.000754297	0.000621036	0.000543931	0.000551583	0.00036087	0.000447388	0.000517149	0.000631639	0.000519355	0.70829659	0.822233903	1.155930733									
CGI_10016641	0	0	0	0	0	0	0	0	0	0	0	0	0	0.000956454	0	0.001427755	0	0	0	0.000596052	up	up	up		**		Q9BW91	1.00E-11	"ADP-ribose pyrophosphatase, mitochondrial"			
CGI_10016648	0.000473263	0.000693059	0.000475441	0.000531606	0.000532815	0.000380388	0.000517648	0.000368724	0.000528855	0.000527516	0.000495777	0.000446215	0.000508684	0.000536283	0.000435062	0.000640433	0.000543342	0.000449894	0.000499591	0.000530116	1.08757468	1.06109951	0.828011718				Q3SZI0	6.00E-135	Mannose-6-phosphate isomerase			
CGI_10016657	0.000107379	0.000108865	0.000107873	0.000135694	0.000108802	0	0	0.000107563	0.000134991	0.00013465	0.000140609	0.000113897	0	0.000136887	0.000138813	0.000108981	0.000114953	5.41E-05	0.000131037	9.62E-05	0.877255808	0.733918157	0.470552031			*	Q0KIA2	4.00E-56	PP2C-like domain-containing protein CG9801			
CGI_10016672	0.000623323	0.001011112	0.000876667	0.000945222	0.001136846	0	0.000818137	0.000437073	0.000814952	0.001188069	0.000587677	0	0.000803968	0.0008264	0.001095879	0.000695886	0.000864081	0.000598014	0.000647675	0.000855533	1.334128486	1.320930884	0.692080951				Q99L13	3.00E-129	"3-hydroxyisobutyrate dehydrogenase, mitochondrial"			
CGI_10016730	0	0	0	0	0	0	0	0.000234003	0	0	0	0	0	0	0	0	0	5.85E-05	0	0	up	up	up									
CGI_10016741	0.002629241	0.002025865	0.001373496	0.000956891	0.001705009	0.001195505	0.001840528	0.002001643	0.001480793	0.001899058	0.001762762	0.001896412	0.00146953	0.001716107	0.001522718	0.001494345	0.001746373	0.001685671	0.001759756	0.001550675	0.992394969	0.88118738	0.965241108				Q4PMB3	1.00E-141	40S ribosomal protein S4			
CGI_10016767	0	0	0	0	0.000988352	0	0	0.000781678	0.002354412	0.000978522	0.001226196	0.000827711	0	0	0	0.003167946	0	0.000442508	0.00134671	0.000791987	down	0.588089754	up	**		**	O97788	7.00E-19	"Fatty acid-binding protein, adipocyte"			
CGI_10016770	0	0	0	0	0	0	0.000873532	0	0	0	0	0	0	0.000488688	0	0	0	0.000218383	0	0.000122172	up	up	up				P49020	2.00E-88	Transmembrane emp24 domain-containing protein 2			
CGI_10016808	0	1.19E-05	0	0	0	0	0	0	0	0	0	2.00E-05	0	0	0	0	2.98E-06	0	5.00E-06	0	0.595	down	down				Q9I7U4	1.00E-123	Titin			
CGI_10016815	0.000480681	0	0	0.000809908	0.0009741	0	0	0	0	0.000401838	0.000335698	0	0	0.000408517	0	0	0.000322647	0.000243525	0.000184384	0.000102129	1.749865769	0.553894318	0.754771659				E1BNQ4	1.00E-88	Uncharacterized protein			
CGI_10016940	0	0.000387355	0	0.000171668	0	0.000394831	0	0.000297674	0	0.000340695	0.000311302	0	0	0	0	0.000172343	0.000139756	0.000173126	0.000162999	4.31E-05	0.857401184	0.264330971	1.238777295		*		Q8CDU5	1.00E-170	EF-hand domain-containing family member B			
CGI_10016941	0.000599911	0.000851494	0.000723206	0.000849072	0.000851003	0.000495958	0	0.001081689	0	0.000962903	0.000879829	0.000890858	0.000515848	0.00073418	0	0.001095953	0.000755921	0.000607163	0.000683398	0.000586495	1.10612162	0.858205144	0.803209199				P51147	1.00E-110	Ras-related protein Rab-5C			
CGI_10016956	0	0	0	0	0	0	0	0.000243809	0	0	0	0	0	0	0	0.000197619	0	6.10E-05	0	4.94E-05	up	up	up				Q3ZC89	0	Methionine aminopeptidase 2			
CGI_10016957	0	0	0	0	0.000200735	0.000204727	0	0.000198449	0	0	0	0.000210136	0	0	0	0	0	0.000150978	5.25E-05	0	down	down	up			**	Q08BB2	1.00E-98	Probable carboxypeptidase PM20D1.2			
CGI_10017011	0.000169247	0	0	0.000228133	0	0.000233199	0	0	0.000340428	0	0.000177298	0	0	0	0	0	9.93E-05	5.83E-05	0.000129432	0	0.767548858	down	0.586841311		**		Q9D8W5	0	26S proteasome non-ATPase regulatory subunit 12			
CGI_10017015	0	0	0.000280078	0.000469746	0	0	0	0.000558545	0.000280389	0	0	0.000394291	0	0	0	0	0.000187456	0.000139636	0.00016867	0	1.111377246	down	0.74490147		**							
CGI_10017017	0.001503307	0.000653187	0.001833844	0.001411213	0.000435207	0.001109655	0.000939597	0.001721006	0.000539965	0.000969477	0	0.000683383	0.001154156	0.00197118	0.001665758	0.001307776	0.001350388	0.001051366	0.000548206	0.001524718	2.46328412	2.781284416	0.778566193	*	*		Q8RWL2	7.00E-15	Calcium-dependent protein kinase 29			
CGI_10017041	0.000394574	0.000461575	0.000487863	0.000398894	0.000461309	0.000533214	0.000431579	0.00048646	0.00045788	0.000334929	0.000286161	0.000450719	0.000521975	0.000278587	0.000439454	0.000338852	0.000435727	0.000478141	0.000382422	0.000394717	1.139385849	1.032149672	1.097340878				Q28C55	0	Disks large homolog 1			
CGI_10017042	0	0	0	0.000153482	0	0	0	0.000152079	0	0	0	0	0.000326363	0.000258053	0	0	3.84E-05	3.80E-05	0	0.000146104	up	up	0.990858863		**		Q9NFT7	5.00E-147	Hexokinase type 2			
CGI_10017066	0	0	0	0	0	0	0	0	0	0	0	0	0	0	0	0.000710618	0	0	0	0.000177655	up	up	up									
CGI_10017094	5.16E-05	5.23E-05	5.18E-05	5.22E-05	5.23E-05	5.33E-05	5.64E-05	8.61E-05	8.65E-05	6.90E-05	0	7.30E-05	7.39E-05	7.02E-05	7.11E-05	5.24E-05	5.20E-05	6.20E-05	5.71E-05	6.69E-05	0.909846827	1.171115974	1.193362193				Q9VXE5	3.00E-155	Serine/threonine-protein kinase PAK mbt			
CGI_10017112	0.001157263	0.000586636	0.001065706	0.000633715	0.00078173	0.000946766	0.001054831	0.000724527	0.000921404	0.000822328	0.00080821	0.001074072	0.000984735	0.001327757	0.000797888	0.000831959	0.00086083	0.000876964	0.000906504	0.000985585	0.949615749	1.087237666	1.018741796				P10983	8.00E-154	Actin-1/3			
CGI_10017163	0.000887132	0.001072366	0.000959769	0.000827858	0.000898886	0.000740461	0.001194254	0.001162081	0.001063781	0.001198004	0.000571897	0.001013366	0.001283594	0.001252712	0.001058613	0.001073517	0.000936781	0.000998921	0.000961762	0.001167109	0.974026058	1.213511243	1.066332722				O55096	0	Dipeptidyl peptidase 3			
CGI_10017168	0	0.000220822	0.000291748	0.000440387	0.000331042	0.000225083	0.000436766	0.000218182	0.000255563	0.000327749	0.000342255	0.00038505	0.000351165	0	0.000300341	0	0.000238239	0.000302768	0.000327654	0.000162877	0.72710563	0.497098695	1.270857972		*		Q96M32	0	Adenylate kinase 7			
CGI_10017169	0.001172304	0	0	0	0.001187836	0	0.001538698	0.000704586	0	0.000705613	0.000736842	0.000746079	0.001260042	0.001195568	0.000969909	0.000713878	0.000293076	0.00085778	0.000547134	0.001034849	0.535657202	1.891401733	2.926817617			*	Q9CQI3	2.00E-35	Glia maturation factor beta			
CGI_10017178	0	0	0	0	0	0	0	0	0	0	0.001950482	0	0	0	0	0.002316397	0	0	0.000487621	0.000579099	down	1.187602346	up				P29691	0	Elongation factor 2			
CGI_10017186	0.000136908	0	0.000122256	9.23E-05	6.17E-05	0	0.000116471	0	0	7.63E-05	0	0	4.91E-05	0	9.44E-05	0	8.79E-05	4.45E-05	1.91E-05	3.59E-05	4.606343381	1.880733945	0.506939544	*			P28668	0	Bifunctional glutamate/proline--tRNA ligase			
CGI_10017195	0.000582715	0.000295388	0.000585396	0.00025247	0.000295218	0.000301089	0.000455261	0.000500325	0.000418605	0.000375791	0.000218013	0.000353193	0.000268426	0.000424485	0.000387411	0.000464679	0.000428992	0.000387973	0.000341401	0.00038625	1.256565969	1.131369901	0.904382888				P20700	6.00E-107	Lamin-B1			
CGI_10017221	0	0.000498264	0.000269306	0.00022584	0	0	0	0	0	0.000403384	0.00023402	0	0	0	0	0.000226727	0.000248353	0	0.000159351	5.67E-05	1.558524892	0.355703761	down		*	**	P10155	9.00E-146	60 kDa SS-A/Ro ribonucleoprotein	MechStress2800	P10155	
CGI_10017227	0.001131641	0.001003883	0.001563166	0.001477708	0.001576622	0.001510523	0.001237772	0.000991881	0.000806162	0.001040628	0.00083971	0.001550431	0.001317697	0.001009836	0.000926514	0.001148526	0.0012941	0.0013292	0.001059233	0.001100643	1.221732901	1.039094807	1.027123108				P00367	0	"Glutamate dehydrogenase 1, mitochondrial"			
CGI_10017246	0	0	0	0	0	0	0	0	0.000620829	0.000309629	0	0	0	0	0	0	0	0	0.000232615	0	down	down	up	**	**		P49614	3.00E-127	Beta-hexosaminidase subunit beta			
CGI_10017251	0.000316198	0.000301715	0.000280282	0.00031966	0.000245002	0.000326759	0.000386541	0.000335371	0.000280593	0.00033586	0.000253301	0.000276205	0.000359855	0.000151752	0.000423188	0.000226529	0.000304464	0.000323418	0.00028649	0.000290331	1.062738719	1.013407984	1.062255359				Q29RK2	0	"Pyruvate carboxylase, mitochondrial"			
CGI_10017255	0	0.000220696	0.000481111	0.000440137	0.000485252	0.000314938	0	0.000392504	0.00021893	0	0	0.000323259	0.000233977	0.000222005	0	0	0.000285486	0.000298174	0.000135547	0.000113996	2.106173309	0.841001938	1.044441759	*			Q61316	0	Heat shock 70 kDa protein 4			
CGI_10017263	0.001518192	0.001128742	0.000915106	0.000920889	0.001333199	0.001045932	0.00110705	0.001115246	0.001272393	0.001319939	0.000954247	0.001288279	0.001033484	0.001135434	0.00125608	0.00138676	0.001120732	0.001150357	0.001208715	0.00120294	0.927210065	0.995222197	1.026433165				Q2T9X2	0	T-complex protein 1 subunit delta			
CGI_10017283	0	0	0	0	0	0	0.000112111	0.000136898	0.000137446	0	0	0	0	0	0	0	0	6.23E-05	3.44E-05	0	down	down	up			**	A6QR56	8.00E-167	Aldehyde dehydrogenase family 16 member A1			
CGI_10017307	0.002158081	0.001497008	0.001939799	0.001722404	0.001956498	0.001760652	0.000745414	0.001251554	0.001827721	0.001253378	0.002141755	0.001204779	0.000854588	0.001969233	0.002114402	0.001844448	0.001829323	0.00142853	0.001606908	0.001695668	1.138411605	1.055236197	0.780906106				P04179	3.00E-93	"Superoxide dismutase [Mn], mitochondrial"			
CGI_10017309	0.002260075	0.002599788	0.002008496	0.002196943	0.001761552	0.002560132	0.002519575	0.002263942	0.002316707	0.001962037	0.002913953	0.002535569	0.002382508	0.001994646	0.002112604	0.002205574	0.002266326	0.0022763	0.002432067	0.002173833	0.931851781	0.893821365	1.004401287				P26043	0	Radixin			
CGI_10017362	9.56E-05	0	9.61E-05	0	0	0.000197641	0	0	0	0	0	0	0	0	0	0	4.79E-05	4.94E-05	0	0	up	up	1.030991132	**			P51610	0	Host cell factor 1	OA	P51610	
CGI_10017375	0.000104882	0	0	0	0	0	0	0	0	0	0	0	0	0	0	0	2.62E-05	0	0	0	up	up	down				P38993	5.00E-40	Iron transport multicopper oxidase FET3			
CGI_10017401	0.001101562	0.0011168	0.00110663	0.001336348	0.001451003	0.000910682	0.000963897	0.000662068	0.000886287	0.000884044	0.001153963	0.001051585	0.000710403	0.001011079	0.001936683	0.001453397	0.001165335	0.000996913	0.00099397	0.001277891	1.172404895	1.28564325	0.85547289				Q6NYA0	2.00E-77	Serine/arginine-rich splicing factor 1B			
CGI_10017418	0	0	0	0	0	0.000182136	0.000308447	0	0	0.000282894	0	0	0.000227329	0.000251646	0.000255186	0	0	0.000122646	7.07E-05	0.00018354	down	2.595180527	up		*	**	Q9VFC8	0	Putative glycogen [starch] synthase	MechStress2800	Q9VFC8	
CGI_10017454	0.001365183	0.001273343	0.002029767	0.002042594	0.001493932	0.001636504	0.001732131	0.001148716	0.001922183	0.001424294	0.00171615	0.001853507	0.001584745	0.001058128	0.00192013	0.001219287	0.001677722	0.001502821	0.001729034	0.001445573	0.970323449	0.836058121	0.89575089				O75439	0	Mitochondrial-processing peptidase subunit beta			
CGI_10017486	0.001277811	0	0.000998426	0	0	0.001027047	0	0.000853332	0.000571163	0	0	0.000752987	0	0.000868779	0.001027834	0.000864585	0.000569059	0.000470095	0.000331038	0.0006903	1.719017483	2.085260733	0.826091044		*		P68036	2.00E-80	Ubiquitin-conjugating enzyme E2 L3			
CGI_10017494	0	0	0	0	0	0	0	0	0	0	0	0	0	0	0.000346245	0	0	0	0	8.66E-05	up	up	up				Q3T0M7	5.00E-57	Ran-specific GTPase-activating protein			
CGI_10017526	0.000690709	0.001925725	0.00104083	0	0.00244951	0.001784445	0.000566615	0.000864864	0.00156298	0.000866124	0.001808915	0.001098954	0.001299205	0.001056623	0.001607231	0	0.000914316	0.001416359	0.001334243	0.000990765	0.685269347	0.742566807	1.549090796									
CGI_10017528	0.000277183	0.000393424	0.000445533	0.000504392	0	0	0	0.00038872	0.000613288	0.000278062	0	0.000411611	0.000417098	0	0	0.000506373	0.000405133	9.72E-05	0.00032574	0.000230868	1.243730242	0.708747998	0.239871845			*	Q9TRY0	8.00E-146	Peptidyl-prolyl cis-trans isomerase FKBP4			
CGI_10017538	3.76E-05	5.72E-05	0.000179405	0.000133029	0.000142855	9.71E-05	7.20E-05	0.000207135	0.000170152	0.000122576	6.89E-05	0.000229302	0.000181846	0.000230056	0.000165248	0.000267102	0.000101809	0.000129773	0.000147733	0.000211063	0.689140846	1.4286836	1.274672547				Q9Y493	9.00E-50	Zonadhesin			
CGI_10017557	0.003370052	0.002562503	0.002115974	0.003264996	0.003414702	0.003047283	0.002150232	0.003516479	0.002118324	0.002817284	0.003383267	0.00357462	0.002867634	0.003866545	0.002904399	0.003277823	0.002828381	0.003032174	0.002973374	0.0032291	0.951236369	1.086005501	1.072052786				P84082	2.00E-119	ADP-ribosylation factor 2			
CGI_10017572	0	0	0	0	0	0	0	0	8.28E-05	0	0	8.73E-05	0.000118019	0	0	0	0	0	4.25E-05	2.95E-05	down	0.693821282	up	**			Q52KI8	1.00E-48	Serine/arginine repetitive matrix protein 1			
CGI_10017582	0.004241697	0.004515393	0.005219987	0.004395345	0.004190448	0.004054615	0.003479628	0.004142733	0.004585894	0.003936015	0.004776736	0.004611655	0.00410324	0.003785137	0.004057722	0.005165986	0.004593106	0.003966856	0.004477575	0.004278021	1.025802025	0.955432628	0.863654449									
CGI_10017598	0	0.000467685	0.000463426	0	0	0.000476711	0.000504567	0	0	0	0	0	0.000396663	0.00056455	0	0	0.000232778	0.00024532	0	0.000240303	up	up	1.053878646	**	**		P91929	4.00E-26	"NADH dehydrogenase [ubiquinone] 1 alpha subcomplex subunit 10, mitochondrial"			
CGI_10017600	0.000467492	0.000473959	0.000469643	0.000393842	0.000710529	0	0	0	0.000470165	0.000468975	0.000326487	0.000247935	0	0	0.000483476	0.000790779	0.000451234	0.000177632	0.000378391	0.000318564	1.192508797	0.841891512	0.393658833			*	O00231	3.00E-175	26S proteasome non-ATPase regulatory subunit 11			
CGI_10017615	0	0	0.001089192	0	0.000784692	0.000480178	0.001694122	0	0	0	0.001135779	0.000492864	0.001331826	0.000789799	0.000961092	0	0.000272298	0.000739748	0.000407161	0.000770679	0.668772714	1.892813219	2.716685396			*	Q3T0C9	4.00E-24	Synaptojanin-2-binding protein			
CGI_10017621	0.001345065	0.001507216	0.001244576	0.002003904	0.001757405	0.001316831	0.001742224	0.001524652	0.001459551	0.001526874	0.00152029	0.001238987	0.00129355	0.001841042	0.001537481	0.001616607	0.00152519	0.001585278	0.001436426	0.00157217	1.061795582	1.094501594	1.039396888				P11501	0	Heat shock protein HSP 90-alpha			
CGI_10017631	0	0	0	0	4.36E-05	0	0	0	0	0	0	0	0	0	0	0	0	1.09E-05	0	0	up	up	up				Q5THR3	0	EF-hand calcium-binding domain-containing protein 6			
CGI_10017638	0.000436859	0.000369085	0.000219434	0.000441642	0.000442646	0.000225725	0.000477829	0.000291737	0.00036613	0.000365203	0.000305093	0.000386147	0.000234777	0	0.000225898	0.000591169	0.000366755	0.000359484	0.000355643	0.000262961	1.031244091	0.739395448	0.980175458				O96790	9.00E-25	Serine protease inhibitor dipetalogastin			
CGI_10017640	0.000801764	0.000660445	0.000704771	0.000911861	0.000406193	0.000724975	0.000712528	0.000602352	0.000403174	0.000452423	0.000734916	0.000425216	0.000700188	0.000511047	0.000673707	0.00050858	0.00076971	0.000611512	0.000503932	0.000598381	1.527408198	1.187422516	0.794470387				Q9NFP5	4.00E-23	SH3 domain-binding glutamic acid-rich protein homolog			
CGI_10017668	0.0009104	0	0.001959833	0.00105185	0.001581363	0.001612811	0.001778182	0.001889056	0.001438807	0.002022279	0.001975538	0.001931326	0.001957073	0.000198957	0.002286567	0.00059399	0.000980521	0.001715353	0.001841988	0.001259147	0.532316723	0.683580507	1.749430596				P00507	0	"Aspartate aminotransferase, mitochondrial"			
CGI_10017693	0	0	0	0	0	0	0	0	0	0	0	0	0	0	0.000966952	0	0	0	0	0.000241738	up	up	up				P62321	1.00E-43	Small nuclear ribonucleoprotein F			
CGI_10017702	0.000672532	0.000409101	0.000540501	0.000271958	0.000545154	0.000625495	0.000588485	0	0.000338189	0.000472266	0.00056362	0.000285342	0	0.000274351	0.000625974	0.000614311	0.000473523	0.000439784	0.000414854	0.000378659	1.141420149	0.912751888	0.928747917				O60547	0	"GDP-mannose 4,6 dehydratase"			
CGI_10017704	0	0	0	0	0	0	0	0	0.000247614	0	0	0	0	0	0	0	0	0	6.19E-05	0	down	down	up				Q6NSR8	0	Probable aminopeptidase NPEPL1			
CGI_10017713	0	0	0	0	0.000152322	0	0	0	0	0	0	0	0	0	0	0	0	3.81E-05	0	0	up	up	up				Q5U597	3.00E-33	Src kinase-associated phosphoprotein 2-B			
CGI_10017742	0.001100884	0.001275557	0.001342938	0.000874451	0	0	0.001290139	0	0.000632673	0	0	0	0.000676158	0.00064156	0.000650585	0.000478847	0.001148458	0.000322535	0.000158168	0.000611788	7.260986323	3.867953904	0.280841694	**	*	*	P34121	3.00E-15	Coactosin			
CGI_10017753	0.000134861	0.00020509	0.000677409	0.000340845	0.000273296	0.000139366	0.000368773	0.000270184	0	0	0.000635745	0.000143048	0	0.000343844	0	0.000410621	0.000339551	0.000262905	0.000194698	0.000188616	1.74398717	0.968761917	0.774271189				O17320	0	Actin			
CGI_10017761	0.000243974	0	0	0	0.000185404	0	0	0	0	0	0.000191685	0	0	0	0	0	6.10E-05	4.64E-05	4.79E-05	0	1.272786081	down	0.759933436				Q4R562	8.00E-162	Beta-arrestin-1			
CGI_10017767	0.001681331	0.000909114	0.000788231	0.001246476	0.001362885	0.000926659	0.001103409	0.001459647	0.001916402	0.001124442	0.00152647	0.001545605	0.001686688	0.001371757	0	0.001820179	0.001156288	0.00121315	0.00152823	0.001219656	0.756619219	0.798084189	1.04917633				Q2YGT9	3.00E-79	60S ribosomal protein L6			
CGI_10017773	0.00011036	0.000159838	0.000253412	0.000175322	0.000191695	0.000179215	0.000206932	0.00017372	0.000174414	0.000189789	0.00023122	0.000217395	0.000220294	0.00011255	0.000211962	0.000144009	0.000174733	0.000187891	0.000203205	0.000172204	0.859887453	0.847440632	1.075300601				Q8N653	0	Leucine-zipper-like transcriptional regulator 1			
CGI_10017778	0	0.000492581	0	0	0	0.000351461	0	0	0	0.000438661	0.000661664	0.000360747	0.000208889	0	0.00035173	0	0.000123145	8.79E-05	0.000365268	0.000140155	0.337136705	0.383703883	0.713509047	*	*		P16444	5.00E-92	Dipeptidase 1			
CGI_10017796	0	0	0	0	0	0.00026587	0.000375208	0	0.000258748	0	0	0	0	0	0	0	0	0.00016027	6.47E-05	0	down	down	up			**	A4FUD6	3.00E-51	Engulfment and cell motility protein 2			
CGI_10017823	0.001487863	0.001685909	0.001143012	0.001415674	0.002128341	0.000994889	0.002106049	0.001665751	0.001496369	0.001141386	0.001100217	0.001578178	0.001599217	0.001249614	0.000905138	0.001421236	0.001433115	0.001723758	0.001329038	0.001293801	1.078310055	0.973487392	1.202805149				Q8WQA4	3.00E-30	Chloride intracellular channel exc-4			
CGI_10017830	0	0	0	0	0	0	0	0	0.000191808	0	0	0	0	0	0	0.000110608	0	0	4.80E-05	2.77E-05	down	0.576659993	up				Q24K02	0	Insulin-degrading enzyme			
CGI_10017858	0	0	0.00020594	0.000172701	0	0	0.000112111	0.000136898	0	0	0	0	0.000293785	0	0.000141337	0	9.47E-05	6.23E-05	0	0.000108781	up	up	0.657638766	**	**		Q9LJN4	4.00E-105	Probable beta-D-xylosidase 5			
CGI_10017882	0	0	0	0	0.000430555	0	0	0	0.000549456	0	0	0.000193165	0	0	0	0	0	0.000107639	0.000185655	0	down	down	up	*	**							
CGI_10017921	1.09E-05	0	2.20E-05	1.11E-05	2.77E-05	0	0	1.64E-05	1.65E-05	3.29E-05	1.15E-05	0	1.18E-05	2.23E-05	4.53E-05	1.67E-05	1.10E-05	1.10E-05	1.52E-05	2.40E-05	0.722495895	1.577996716	1.002272727				Q8TE73	0	"Dynein heavy chain 5, axonemal"			
CGI_10017923	0	0.000754653	0.001246302	0.001505013	0.002262654	0.001025623	0.001085554	0	0.000998149	0.001244528	0.001299609	0.00105272	0.001866819	0.001265212	0.001026409	0.001007284	0.000876492	0.001093458	0.001148752	0.001291431	0.762995304	1.124203973	1.247538768				Q32P85	1.00E-49	Dynein light chain roadblock-type 2			
CGI_10017958	0.00245733	0.001328705	0.001974909	0.001324926	0.002157902	0.002031522	0.001612674	0.002297433	0.001977103	0.00213644	0.002230995	0.001042598	0.001760828	0.001837802	0.003049618	0.001995197	0.001771468	0.002024883	0.001846784	0.002160861	0.959217483	1.170067128	1.143053852				P08228	5.00E-76	Superoxide dismutase [Cu-Zn]			
CGI_10018003	0.000634374	0.001470057	0.000819377	0.001191024	0.00082643	0.001873034	0.001585987	0.00108936	0.001276002	0.001636422	0.001044296	0.001249638	0.00116889	0.001016656	0.000937235	0.00128768	0.001028708	0.001343703	0.00130159	0.001102615	0.790347494	0.847129798	1.306204239				Q3MHR7	1.00E-150	Actin-related protein 2/3 complex subunit 2			
CGI_10018039	0	0.000162139	0.000144596	0.00014551	0.000113432	0.000115687	0.000157433	0.0002403	0.000128673	0.000176477	0.000217794	0.000169634	0	0.00013048	0.000215013	0.000162313	0.000113061	0.000156713	0.000173145	0.000126952	0.652987822	0.733211277	1.386089398				P17139	0	Collagen alpha-1(IV) chain			
CGI_10018042	0.000282216	0.000190747	0.000157508	0.000221905	0.000270069	0.000291642	0.000325833	0.000345521	0.00018922	0.000235926	0.000262792	0.000216195	0.00032019	0.000255837	0.000356724	0.000206864	0.000213094	0.000308266	0.000226033	0.000284904	0.942755104	1.26045062	1.446620975				P17140	0	Collagen alpha-2(IV) chain			
CGI_10018049	0.000516762	0.000381026	0.000566334	0	0.000571209	0.000679664	0.000770763	0.00037647	0.000897692	0.000424146	0.000738197	0.00039864	0.000858403	0.000335374	0.000583015	0.000429114	0.000366031	0.000599527	0.000614669	0.000551477	0.595492288	0.897193	1.637914054				P79384	0	"Propionyl-CoA carboxylase beta chain, mitochondrial"			
CGI_10018053	0.002743324	0.002268933	0.002320797	0.002700379	0.002413924	0.002387325	0.00260579	0.00253107	0.003122035	0.002679603	0.003176332	0.001914374	0.002327874	0.001987884	0.003210427	0.002710987	0.002508358	0.002484527	0.002723086	0.002559293	0.921145439	0.939850229	0.990499363				P76536	6.00E-30	Uncharacterized protein yfeX			
CGI_10018067	0	0	0.000165105	0	0	0.000141532	0	0.000109753	8.26E-05	0	8.61E-05	0.000145271	0.000147207	0.00022348	0	0	4.13E-05	6.28E-05	7.85E-05	9.27E-05	0.525860669	1.180640887	1.521970867				Q01240	2.00E-165	60 kDa neurofilament protein			
CGI_10018072	0.00072721	0.000526621	0.000521826	0.000840197	0.000842108	0.000644141	0.000454521	0.000728454	0.000940329	0.000729516	0.000544145	0.000771353	0	0.000847589	0.000429757	0.000632623	0.000653964	0.000667306	0.000746336	0.000477492	0.876232312	0.639782095	1.020402515				Q01105	1.00E-116	Protein SET			
CGI_10018074	0	0.000847515	0	0	0.000847027	0	0	0.000837382	0.001080939	0.000718802	0.00050041	0.001140037	0.000513438	0	0.000494019	0	0.000211879	0.000421102	0.000860047	0.000251864	0.246357176	0.292849402	1.987468068	*	*		Q91V41	7.00E-136	Ras-related protein Rab-14			
CGI_10018075	0.000240529	0.000487713	0.000241636	0.000364744	0.000365574	0.000310703	0.000460403	0.000301176	0	0.000542907	0.000503942	0.000382695	0	0.000490605	0	0.000366177	0.000333656	0.000359464	0.000357386	0.000214196	0.933599805	0.59933937	1.077350741				Q2YDN4	8.00E-43	Coiled-coil domain-containing protein 105			
CGI_10018087	0	0	0	0	0	0	0	0	0	7.54E-05	0	0	0	0	0	0	0	0	1.89E-05	0	down	down	up				Q8N2E2	5.00E-24	von Willebrand factor D and EGF domain-containing protein			
CGI_10018089	0	0	0.000614206	0	0.000619493	0	0	0	0	0	0	0	0	0	0	0	0.000153552	0.000154873	0	0	up	up	1.008607861				Q9NRW1	1.00E-122	Ras-related protein Rab-6B			
CGI_10018096	0	6.92E-05	6.86E-05	6.90E-05	0	0	0	0	0	6.85E-05	0	0	0	0	0	0	5.17E-05	0	1.71E-05	0	3.018978102	down	down	*		**	Q2T9X2	9.00E-86	T-complex protein 1 subunit delta			
CGI_10018115	0	0	0	0	0	0	0	0	0	0	0	0	0	0	0	0.000244694	0	0	0	6.12E-05	up	up	up				Q1W376	3.00E-88	Phosphomannomutase			
CGI_10018216	0.001064843	0	0.001604613	0	0.000809213	0	0	0	0.001338663	0.00106822	0	0	0	0	0.001101251	0.000810549	0.000667364	0.000202303	0.000601721	0.00047795	1.109092548	0.794305332	0.303137793			*	Q9Y333	3.00E-57	U6 snRNA-associated Sm-like protein LSm2			
CGI_10018235	0.002662107	0.002519004	0.001426323	0.00305009	0.002337727	0.002567618	0.001164709	0.001599998	0.002141861	0.002848587	0.002602828	0.002635455	0.003052101	0.004705887	0.00201896	0.001260853	0.002414381	0.001917513	0.002557183	0.00275945	0.944156611	1.079097788	0.794204809				P07291	4.00E-47	"Myosin essential light chain, striated adductor muscle"			
CGI_10018270	0.000433156	0	0	0	0	0	0	0	0	0	0	0	0	0	0	0	0.000108289	0	0	0	up	up	down									
CGI_10018336	0.000792441	0.000368226	0.000729747	0.000734358	0.000368014	0.000750666	0.00079453	0.000628423	0.000531314	0.000563093	0.000553425	0.00052534	0.000461364	0.000471431	0.00051221	0.000435644	0.000656193	0.000635408	0.000543293	0.000470162	1.207806837	0.865393535	0.968325249				Q5RF43	0	ATP-dependent RNA helicase DDX3Y			
CGI_10018338	0.00019811	0	0.000331703	0	0	0	0	0	0.000664143	0	0	0	0	0	0	0	0.000132453	0	0.000166036	0	0.797739342	down	down			**	Q9Y5B8	6.00E-162	Nucleoside diphosphate kinase 7			
CGI_10018345	0	0	0	8.48E-05	0	0	0	8.40E-05	5.62E-05	0	0	0	0	0	0	0	2.12E-05	2.10E-05	1.41E-05	0	1.508896797	down	0.990566038									
CGI_10018366	0.000638906	0.000647744	0.000802307	0	0	0	0	0	0	0	0.000669299	0.000508266	0	0	0.001156314	0	0.000522239	0	0.000294391	0.000289079	1.773963221	0.981953438	down			**	Q8ISN9	9.00E-34	40S ribosomal protein S25			
CGI_10018455	0	0	0	0	0	0	0	0	0	0	0	0.000415441	0	0	0	0	0	0	0.00010386	0	down	down	up				Q3SZC4	5.00E-43	NSFL1 cofactor p47			
CGI_10018458	9.35E-05	0	9.39E-05	0	0	0	0	0	0	0	0	0	0	0	0	0	4.69E-05	0	0	0	up	up	down	**		**	Q9VN14	5.00E-99	Contactin	"""OA, MechStres2800"""	Q9VN14	
CGI_10018483	0	0	0	0	0	0	0	0	0	0	0.000565604	0.000572694	0	0	0.000744508	0.000547977	0	0	0.000284575	0.000323121	down	1.135453985	up	**			Q9NQP4	1.00E-26	Prefoldin subunit 4			
CGI_10018499	0.000930207	0.000943075	0.00083612	0.000890898	0.000892925	0.000860089	0.001070997	0.001127968	0.000837049	0.000834931	0.000820596	0.000882812	0.000578847	0.000748948	0.000759484	0.000795021	0.000900075	0.000987995	0.000843847	0.000720575	1.066632932	0.853916646	1.097680471				P31409	0	V-type proton ATPase subunit B			
CGI_10018507	0.000200638	0.00015256	0.000125976	0	0	0	0	0.000175858	0	0	0	0	0	0	0.000181561	0.000152724	0.000119794	4.40E-05	0	8.36E-05	up	up	0.367002383	**	**	*	P22817	0	Insulin-degrading enzyme			
CGI_10018508	0	0	0	0	0	0.000116987	0	0	0	0	0	0	0	0	0	0	0	2.92E-05	0	0	up	up	up				Q9D172	3.00E-91	"ES1 protein homolog, mitochondrial"			
CGI_10018510	0.000426826	0.000378639	0	0.000970875	0.001405564	0.000441082	0	0.000962003	0.0012878	0.000481703	0.001397283	0.000339552	0	0.000435296	0.000551775	0.001516183	0.000444085	0.000702162	0.000876585	0.000625814	0.506608319	0.713922617	1.581143813	*			Q569D5	0	Selenium-binding protein 1			
CGI_10018517	0	0	0	0	0	0	0	0	0	0	0	0.000230213	8.75E-05	0	0	0	0	0	5.76E-05	2.19E-05	down	0.380082793	up				Q0V9R4	0	Coiled-coil domain-containing protein 39			
CGI_10018521	0	0	0.000231818	0.000466565	0.000409173	0.000357695	0.000441696	0.000346726	0	0.000405104	0.0003626	0	0.000558059	0.000235335	0.000536953	0.000526948	0.000174596	0.000388823	0.000191926	0.000464324	0.909703479	2.419285297	2.226987198		*	*	Q9H8Y8	3.00E-128	Golgi reassembly-stacking protein 2			
CGI_10018525	0	0	0	0	0	0.000189317	0	0	0.000644861	0	0	0.000680117	0	0	0	0.000371865	0	4.73E-05	0.000331245	9.30E-05	down	0.28065749	up	**	*		P47727	8.00E-105	Carbonyl reductase [NADPH] 1			
CGI_10018531	0	0.000315973	0.00020873	0.000262562	0.000210527	0	0.000284075	0.000364227	0.000156722	0.000208433	0	0.000275483	0.000223324	0.000264872	0	0	0.000196816	0.000214707	0.00016016	0.000122049	1.228876526	0.762046585	1.090902047				Q9PU58	3.00E-32	Protein NipSnap homolog 2			
CGI_10018548	0.000414425	0.000350132	0.000346943	0.000349136	0.000489902	0.000285511	0.000528841	0.000345945	0.000416795	0.00034645	0.00043414	0.000219791	0.000296961	0.000493091	0.000357163	0.000350507	0.000365159	0.00041255	0.000354294	0.000374431	1.030666622	1.056835566	1.129781136									
CGI_10018567	0	0	0	0	0	0	0.000450855	0	0	0	0	0	0	0.000840754	0	0	0	0.000112714	0	0.000210189	up	up	up				Q5E946	5.00E-66	Protein DJ-1			
CGI_10018568	0.00056099	0.000568751	0.000751429	0.000504118	0.000442107	0.000450899	0.000681781	0.000999023	0.000689575	0.00056277	0.000718272	0.000727275	0.000602976	0.000889969	0.000709098	0.00082241	0.000596322	0.000643453	0.000674473	0.000756113	0.884130277	1.121043022	1.07903532				P41562	0	Isocitrate dehydrogenase [NADP] cytoplasmic			
CGI_10018571	0.000148009	0.000275104	0.000396507	0.000174568	0.000374925	0.000203937	0.000215853	0	0.000272901	0.000296957	0	0.000156993	0.000185601	0.000150946	0.000331651	0.000100145	0.000248547	0.000198679	0.000181713	0.000192086	1.367801654	1.057084602	0.799360885				F8WLE0	9.00E-160	Kinesin-like protein KLP6			
CGI_10018576	0	0	0.000278056	0	0	0	0	0	0	0	0	0	0	0	0	0	6.95E-05	0	0	0	up	up	down				Q5XI42	3.00E-81	Aldehyde dehydrogenase family 3 member B1			
CGI_10018605	0	0	0	0	0	0	0.000115033	0	0	0	0	0	0.000113041	0	0	0	0	2.88E-05	0	2.83E-05	up	up	up				Q5RFV8	3.00E-26	.			
CGI_10018606	0	0.000130528	8.62E-05	0	6.52E-05	0	0	0	8.63E-05	0	0	0	0	0	0	6.53E-05	5.42E-05	1.63E-05	2.16E-05	1.63E-05	2.511332561	0.756662804	0.300837917	*		*	Q9UPN6	5.00E-63	Protein SCAF8			
CGI_10018683	0.000284821	0.000393765	0.000364168	0.000444998	0.000393538	0.000294334	0.000396497	0.000259371	0.00028645	0.000389624	0.000488242	0.000411969	0.000528784	0.000422507	0.000455228	0.000367909	0.000371938	0.000335935	0.000394071	0.000443607	0.943834395	1.125702522	0.903201609				Q9UM73	2.00E-61	ALK tyrosine kinase receptor			
CGI_10018703	0.000222874	0.000225957	0	0.000262867	0.000225827	0	0	0.000186046	0.000149432	0.00011179	0.000194564	0.000118201	0	0.000189414	0.000153663	0.000301599	0.000177925	0.000102968	0.000143497	0.000161169	1.239920068	1.123154357	0.578718782				P62314	1.00E-30	Small nuclear ribonucleoprotein Sm D1			
CGI_10018765	0	5.67E-05	0	0	0	0	0	0	0	0	0	0	0	0	0	0	1.42E-05	0	0	0	up	up	down				Q92614	0	Myosin-XVIIIa			
CGI_10018768	0	0	0	0	0	0	0	0.000112035	0	0	0	0	0	0	0	0	0	2.80E-05	0	0	up	up	up				Q99700	1.00E-48	Ataxin-2			
CGI_10018777	0.000167995	0.000255478	0.000337536	0.000318439	0.000297886	0.000173606	0.000390469	0.000294494	0.000211194	0.000294924	0.000197985	0.000289563	0.000315994	0.000128497	0.000130304	0.000277065	0.000269862	0.000289114	0.000248417	0.000212965	1.086328807	0.857290075	1.07133924				Q15393	0	Splicing factor 3B subunit 3			
CGI_10018833	0.000266211	0	0	0	0	0	0	0	0.000535465	0.000267055	0	0.004376738	0	0.000271493	0.007571101	0.006349297	6.66E-05	0	0.001294815	0.003547973	0.051399448	2.740139804	down	**	*							
CGI_10018834	0.002394026	0.002184429	0.002224663	0.002783275	0.003153468	0.002226586	0.003731433	0.002038405	0.003611569	0.00246166	0.002257119	0.00171406	0.00250887	0.003173994	0.003032954	0.003097928	0.002396598	0.002787473	0.002511102	0.002953437	0.954400996	1.176151546	1.16309565				Q08420	5.00E-11	Extracellular superoxide dismutase [Cu-Zn]			
CGI_10018859	0.000185638	0	0	0	0	0	0	0	0	0	0	0	0	0	0	0	4.64E-05	0	0	0	up	up	down				Q9WV60	0	Glycogen synthase kinase-3 beta			
CGI_10018864	0	0	0.000299928	0	0	0	0	0	0	0	0	0	0.000192539	0	0	0	7.50E-05	0	0	4.81E-05	up	up	down				P17900	2.00E-32	Ganglioside GM2 activator			
CGI_10018876	0.004553902	0.003100901	0.0047797	0.002748516	0.002823637	0.003090507	0.002750696	0.004697866	0.003076077	0.003204661	0.004414522	0.005190805	0.004821671	0.007902193	0.003303753	0.003932023	0.003795755	0.003340677	0.003971516	0.00498991	0.955744484	1.25642442	0.880108627				Q26065	0	"Actin, adductor muscle"			
CGI_10018918	0.000292489	0.000185334	0	0.000184807	0	0.000302258	0.00023994	0.000439484	0.000220621	0.000183385	0.000306403	0.000310244	0.000275082	0.000410153	0	0.00022264	0.000165658	0.000245421	0.000255163	0.000226969	0.649221626	0.889504072	1.481493443				Q9W790	0	T-complex protein 1 subunit alpha			
CGI_10018929	0	0	0.000513476	0.000310033	0	0.000633835	0.000670872	0	0.000616856	0	0	0	0.000659254	0	0	0	0.000205877	0.000326177	0.000154214	0.000164814	1.335010116	1.068732411	1.58432634				B5FYQ0	9.00E-86	ADP-ribosylation factor-like protein 3			
CGI_10018930	0	0	0	0	0	0	0	0.000391266	0	0.000111953	0	0	0	0	0	0	0	9.78E-05	2.80E-05	0	down	down	up				P06603	0	Tubulin alpha-1 chain			
CGI_10018951	0	0	0	0	0	0.000153189	9.73E-05	0	0	0	0.000124232	0	9.56E-05	0	0	0	0	6.26E-05	3.11E-05	2.39E-05	down	0.76952798	up			**	P22892	0	AP-1 complex subunit gamma-1			
CGI_10018964	0.00018333	0.000223039	0.0002824	0.000222405	0.000185759	0.000252604	0.000320838	0.000195887	0.000221254	0.000306519	0.000128034	0.000194459	0.000236461	0.000186968	0.000252798	0.00019847	0.000227794	0.000238772	0.000212567	0.000218674	1.071634053	1.028733361	1.048194966				O75643	0	U5 small nuclear ribonucleoprotein 200 kDa helicase			
CGI_10018985	0.001051951	0.001631122	0.000932463	0.001126027	0.001128588	0.000831301	0.00094756	0.001177722	0.000995732	0.000993212	0.001231639	0.001575256	0.00099766	0.001199041	0.001151914	0.000816436	0.001185391	0.001021293	0.00119896	0.001041263	0.988682689	0.868471815	0.861566323				Q9JJ19	2.00E-27	Na(+)/H(+) exchange regulatory cofactor NHE-RF1			
CGI_10018990	0.000283433	0	0	0	0.000335053	0	0.000155007	0.000189279	0.000332563	0.000236943	0	0.000200425	0	0	0	0	7.09E-05	0.000169835	0.000192483	0	0.368127793	down	2.396823941	*	**	*	P43332	6.00E-47	U1 small nuclear ribonucleoprotein A			
CGI_10018991	0.000519436	0	0	0	0	0	0	0	0	0	0	0	0	0	0	0	0.000129859	0	0	0	up	up	down				Q6PHK6	4.00E-77	Transcriptional activator protein Pur-beta			
CGI_10018998	0	0	0	0.000118108	0.000118376	0.000181096	0.000127785	0	0	0.000205098	0.000122386	0	0.000188358	0	0	0.000237143	2.95E-05	0.000106814	8.19E-05	0.000106375	0.360652734	1.299303172	3.617511092	*		*	P15924	1.00E-10	Desmoplakin			
CGI_10019046	9.32E-05	0.00025201	0.000234108	0.000204176	0.000188898	0.000337146	0.00018692	0.000233434	0.000156245	0.000202605	0.000130198	0.000214224	0.000233778	0.00015844	0.000128535	0.00025228	0.000195874	0.0002366	0.000175818	0.000193258	1.114069663	1.099194906	1.207919907				A0JP86	0	Laminin subunit gamma-1			
CGI_10019048	0	0	0.000102205	0	0	6.31E-05	0.000111278	0.000122293	0	0	0	0	0	0	0	0	2.56E-05	7.42E-05	0	0	up	up	2.902705347			*	A2RRD8	7.00E-34	Zinc finger protein 320			
CGI_10019050	0.000944196	0.001148708	0.000569124	0.000954534	0.000829144	0.000715536	0.001583545	0.000945812	0.000696369	0.00063146	0.000989111	0.001335347	0.000811889	0.001540692	0.000520789	0.00102217	0.000904141	0.001018509	0.000913072	0.000973885	0.990218458	1.066602926	1.126494444				Q3T0P6	0	Phosphoglycerate kinase 1			
CGI_10019059	0.000142507	0	0	0	0	0	0	0	0	0	0	0	0	0	0	0	3.56E-05	0	0	0	up	up	down				Q2KJ46	3.00E-130	26S proteasome non-ATPase regulatory subunit 3			
CGI_10019072	0.000359947	0.000456158	0	0.00045486	0.000592663	0.000185984	0.000344491	0	0	0.000270816	0.000282802	0	0.000290165	0.000321204	0.000418786	0.000273988	0.000317741	0.000280785	0.000138405	0.000326036	2.295743636	2.355673045	0.883689165	*	*		P40720	0	"Fumarate hydratase class I, aerobic"			
CGI_10019080	0.001124174	0.001671597	0.002258693	0.001666842	0.001518758	0.001471513	0.001639473	0.001501464	0.001959709	0.001503653	0.001256161	0.001828367	0.001691634	0.001605076	0.001550148	0.001293075	0.001680327	0.001532802	0.001636973	0.001534983	1.026484257	0.937696418	0.91220486				Q5GIS3	0	Guanine nucleotide-binding protein subunit beta			
CGI_10019175	0.001736831	0.001383531	0.001620192	0.001630431	0.002011248	0.001538434	0.001492637	0.001739803	0.001871529	0.002115698	0.001819452	0.00157908	0.002266852	0.002403903	0.001539613	0.001762746	0.001592746	0.001695531	0.00184644	0.001993279	0.862603965	1.079525341	1.064532721				P52565	1.00E-66	Rho GDP-dissociation inhibitor 1			
CGI_10019208	0.000841357	0.000586435	0.000950882	0.000531606	0.000799223	0.000760776	0.000690198	0.000684773	0.000423084	0	0.000495777	0.000669322	0.000678245	0.00064354	0.000652593	0.000853911	0.00072757	0.000733743	0.000397046	0.000707072	1.832458854	1.780833191	1.00848372				Q9BYV1	0	"Alanine--glyoxylate aminotransferase 2, mitochondrial"			
CGI_10019235	0.000270723	0.000329361	0.000190378	0.000273687	0.00030174	0.000167859	0.000207279	0.000108474	0.000217816	0.000162949	0.000170161	0.000201009	0	0.000165657	0	0.000247286	0.000266037	0.000196338	0.000187984	0.000103236	1.415214081	0.549173798	0.738009433				Q5REX3	3.00E-124	Zinc finger RNA-binding protein			
CGI_10019253	0.001887937	0.001960738	0.001526551	0.001675852	0.001726321	0.001998578	0.001863534	0.001199278	0.001574557	0.001662959	0.001640083	0.001562957	0.001484806	0.001737558	0.001762002	0.001308561	0.00176277	0.001696928	0.001610139	0.001573232	1.094793369	0.977078221	0.96264869				Q9BXF9	1.00E-161	Tektin-3			
CGI_10019267	0.000978229	0.000991761	0.000859889	0.001236175	0.000867291	0.00050545	0.000936225	0.001224879	0.000983821	0.001226664	0.000768572	0.001037609	0.000920011	0.000623526	0.000885216	0.001116928	0.001016514	0.000883461	0.001004167	0.00088642	1.01229577	0.882742304	0.869109215				Q8WWF8	2.00E-76	Calcyphosin-like protein			
CGI_10019268	0.001202646	0.001219283	0.000755112	0	0.001066257	0.000621407	0	0.001054116	0.001209522	0	0	0.00079728	0	0.000919884	0.001088295	0	0.00079426	0.000685445	0.000501701	0.000502045	1.583136254	1.000686166	0.862997991				Q5M8V0	3.00E-66	.			
CGI_10019272	0	0.000596999	0.000709875	0.000476241	0.000596655	0	0	0.000471889	0.000710664	0.000590721	0	0	0	0	0.000487189	0.000478112	0.000445779	0.000267136	0.000325346	0.000241325	1.370167168	0.741748983	0.599256918				O95372	2.00E-68	Acyl-protein thioesterase 2			
CGI_10019307	0.00027539	0.00044672	0.000497983	0.000668174	0.000446462	0.000512259	0.00084341	0.000551723	0.000609323	0.000497275	0.000576981	0	0.000592002	0.000224684	0.000512651	0.0002236	0.000472067	0.000588464	0.000420895	0.000388234	1.121579088	0.922402216	1.246568414				Q16960	0	"Dynein intermediate chain 3, ciliary"			
CGI_10019314	0	0.000252778	0	0	0.000189474	0	0	0	0	0.00031265	0	0	0	0	0	0	6.32E-05	4.74E-05	7.82E-05	0	0.808501519	down	0.749566814				O88544	0	COP9 signalosome complex subunit 4			
CGI_10019410	0.000117077	6.78E-05	0.000201627	0.000135267	0	0.000224691	0	0.000134031	6.73E-05	0.000117448	0.00019273	0.000195146	0.00017977	0.0001194	0.000103783	0.000135799	0.000130443	8.97E-05	0.000143156	0.000134688	0.911193034	0.940847747	0.687508505				Q9JLA3	0	UDP-glucose:glycoprotein glucosyltransferase 1			
CGI_10019423	0	0	0	0	0	0	0.000781903	0	0	0	0	0	0	0	0.000369651	0.000362763	0	0.000195476	0	0.000183104	up	up	up		**		Q9BMX5	5.00E-109	40S ribosomal protein S6			
CGI_10019442	0	0.000188206	0	0	0	0	0	0	0	0	0	0	0	0	0	0	4.71E-05	0	0	0	up	up	down				Q8D3M4	3.00E-107	2-aminoethylphosphonate--pyruvate transaminase			
CGI_10019443	0	0.000508034	0	0	0.000406193	0	0	0.000401568	0	0	0	0.000425216	0	0	0	0	0.000127009	0.00020194	0.000106304	0	1.194766895	down	1.589974293				Q58DU5	2.00E-125	Proteasome subunit alpha type-3			
CGI_10019455	0	0.00040484	0.000401153	0.000403688	0	0.000412653	0	0	0.000401599	0	0	0.00056474	0.000572269	0	0.000412969	0	0.00030242	0.000103163	0.000241585	0.00024631	1.251818461	1.019557319	0.34112547			*	P30568	1.00E-26	Glutathione S-transferase A			
CGI_10019456	0	0.001239162	0	0.001010976	0.001688793	0.000918601	0.002673767	0.000779129	0.001229242	0	0.002095195	0.000942871	0	0.001926423	0.001608784	0	0.000562535	0.001515073	0.001066827	0.000883802	0.527296834	0.828439616	2.693297033			*	P30568	2.00E-54	Glutathione S-transferase A			
CGI_10019470	0	0	0.000216201	0	0	0	0	0	0.000270551	0.000269866	0	0	0.000231317	0	0	0	5.41E-05	0	0.000135104	5.78E-05	0.400063284	0.428034277	down	*	*		Q9DE27	0	RuvB-like 2			
CGI_10019472	0.000311661	0.000368635	0.00020873	0.000262562	0.000289475	0.000322071	0.000397706	0.000286178	0.000339563	0.000286596	0.000244865	0.000275483	0.000474565	0.000238385	0.000349177	0.000184515	0.000287897	0.000323858	0.000286627	0.000311661	1.004431722	1.087339196	1.124907519				Q0VCK5	0	AP-2 complex subunit alpha-2			
CGI_10019480	0.000331899	0	0	0	0	0	0	0.00019948	0	0	0	0	0	0	0	0.000336851	8.30E-05	4.99E-05	0	8.42E-05	up	up	0.601026216				Q8CFA2	1.00E-154	"Aminomethyltransferase, mitochondrial"			
CGI_10019489	0.000845833	0.000551271	0	0.000916172	0.000428519	0.000811648	0.000594745	0	0	0.000484866	0.000506325	0	0	0.000801002	0	0.000797135	0.000578319	0.000458728	0.000247798	0.000399534	2.33383475	1.612340104	0.793209284	*			P61157	0	Actin-related protein 3			
CGI_10019491	0.000190339	0.000128648	0	0.000128282	0.000154289	0.00017047	0.000263708	0.000165243	0.000153142	0.000127295	0.000146222	0.000188434	0.000231863	0.000271763	0.000157478	0.000206058	0.000111817	0.000188428	0.000153773	0.000216791	0.727156706	1.409806322	1.685138027				Q14974	0	Importin subunit beta-1			
CGI_10019493	0.000256847	0.000390599	0.000516057	0.000389488	0.000346999	0.000575087	0.000468225	0.000557453	0.000258315	0.000300605	0.000358753	0.000317844	0.000506127	0.000392915	0.000221357	0.000434465	0.000388248	0.000486941	0.000308879	0.000388716	1.2569564	1.258472364	1.254201731				P20073	5.00E-81	Annexin A7			
CGI_10019526	0	0.000173891	0	0	0	0	0	0	0.000103499	0.000206475	0	0	0	0	0	0	4.35E-05	0	7.75E-05	0	0.56098576	down	down		**		Q8TBY9	0	WD repeat-containing protein 66			
CGI_10019530	0.000252476	0.000237008	0.000178486	0.000217427	0.000189497	0.000183603	0.000173875	0.000196707	0.000188089	0.000159471	0.000225304	0.000208291	0.000180915	0.000295633	0.000183743	0.000170829	0.000221349	0.000185921	0.000195289	0.00020778	1.133445987	1.063962978	0.839941857				Q01484	0	Ankyrin-2			
CGI_10019543	0.000292223	0.000215466	0.00026688	0.000295423	0.000215342	0	0.000435858	0.000159667	0.000187023	0.0004797	0.000278295	0.000366318	0.000399755	0.000162557	0.000302214	0.000323545	0.000267498	0.000202717	0.000327834	0.000297018	0.815955636	0.906000445	0.757825292				Q6P6Z8	0	"2-oxoglutarate dehydrogenase, mitochondrial"			
CGI_10019584	0	0.00024676	0	0	0	0	0	0.000365714	0	0	0	0.000387251	0	0.000372334	0	0	6.17E-05	9.14E-05	9.68E-05	9.31E-05	0.637209458	0.961479764	1.482063544				P43686	0	26S protease regulatory subunit 6B			
CGI_10019609	0.000223687	0	0	0.000226136	0	0	0	0	0	0	0	0.000237265	0	0	0	0	0.000112456	0	5.93E-05	0	1.89586749	down	down			**	Q28F51	2.00E-112	TAR DNA-binding protein 43			
CGI_10019610	0.00047036	0	0.000472524	0	0.000635456	0.00048607	0	0.000471165	0	0	0.000492735	0.000498912	0	0.000639592	0.000486442	0.000795631	0.000235721	0.000398173	0.000247912	0.000480416	0.950826252	1.937851877	1.689169612									
CGI_10019631	0.001591886	0.001308573	0.001210213	0.001348346	0.001482195	0.001289367	0.001270592	0.000818854	0.001081748	0.001165331	0.001307048	0.001369067	0.001156099	0.001184699	0.00106788	0.001004316	0.001364755	0.001215252	0.001230799	0.001103249	1.108836662	0.896368089	0.890454657				Q5ZIQ3	6.00E-61	Heterogeneous nuclear ribonucleoprotein K			
CGI_10019634	0.000314152	0.000286648	0.000284037	0.00036523	0.000350145	0.000227251	0.00024053	0.000440565	0.000521313	0.000330905	0.000148093	0.000299899	0.000135065	0.000256309	0.000178691	0.000302897	0.000312517	0.000314623	0.000325053	0.000218241	0.961434691	0.671400774	1.006738839				P46940	0	Ras GTPase-activating-like protein IQGAP1			
CGI_10019638	0	0	0	0.000311278	0	0	0	0	0	0	0	0	0	0	0	0.000375001	7.78E-05	0	0	9.38E-05	up	up	down				Q9XZC8	3.00E-26	Semaphorin-2A			
CGI_10019640	0.000404737	0.000351716	0.000464684	0.000428652	0.000214814	0.000458088	0.000548098	0.00050196	0.000387667	0.00040602	0.0004038	0.000572406	0.000393597	0.00045208	0.000298982	0.000371654	0.000412447	0.00043074	0.000442473	0.000379078	0.932140531	0.856725802	1.044351732				Q9W596	3.00E-100	Microtubule-associated protein futsch			
CGI_10019654	0.000915057	0.001192776	0.000853605	0.000858999	0.000860953	0.001080707	0.001143857	0.000982096	0.001577637	0.001376939	0.000684704	0.001039931	0.001053795	0.001199848	0.001149132	0.00092871	0.000955109	0.001016903	0.001169803	0.001082871	0.816470341	0.925687044	1.064698358				P13803	1.00E-116	"Electron transfer flavoprotein subunit alpha, mitochondrial"			
CGI_10019696	0	0.000462674	0.000458461	0	0.000693611	0	0.000332774	0.000380952	0	0.000381507	0	0.000403386	0	0.000620557	0	0.000540366	0.000230284	0.000351834	0.000196223	0.000290231	1.173580348	1.47908441	1.527829254				Q5RBD3	1.00E-80	"RNA-binding motif, single-stranded-interacting protein 3"			
CGI_10019706	0	0	0	0	0	0	0.0011736	0	0	0	0	0	0	0	0	0	0	0.0002934	0	0	up	up	up				P49395	3.00E-136	40S ribosomal protein S3a			
CGI_10019713	0.000210051	0	0	0	0	0	0	0	0	0	0	0	0	0	0	0	5.25E-05	0	0	0	up	up	down				O00625	1.00E-119	Pirin			
CGI_10019790	0.004381068	0	0	0.002768149	0.003884223	0	0.003394295	0.003839995	0	0	0	0	0	0	0.004342076	0	0.001787304	0.002779628	0	0.001085519	up	up	1.555207095	**			B0BNA5	6.00E-36	Coactosin-like protein			
CGI_10019801	0.002568465	0.002083196	0.001806198	0.002272015	0.002407307	0.0021234	0.002809348	0.001993967	0.002389413	0.002125705	0.002623381	0.001498406	0.002484625	0.002488463	0.001925806	0.002280941	0.002182469	0.002333506	0.002159226	0.002294959	1.010764157	1.062861639	1.069204664				Q9GP32	0	Fructose-bisphosphate aldolase			
CGI_10019827	0.000234461	0.000332786	0.000282648	0.000284434	0	0	0.00015387	0.00018789	0.000377282	0.000376327	0.000392983	0	0	0	0	0.000380735	0.000283582	8.54E-05	0.000286648	9.52E-05	0.989304827	0.33205796	0.301288251		*	*	Q90744	2.00E-144	Alpha-N-acetylgalactosaminidase			
CGI_10019835	0.003781863	0.004647489	0.003914393	0.004054986	0.003831969	0.004500322	0.004387245	0.004534523	0.004206884	0.00511596	0.00390174	0.003403637	0.004064906	0.003214093	0.00385191	0.003314889	0.004099683	0.004313515	0.004157055	0.00361145	0.986198764	0.868751865	1.052158182				P11833	0	Tubulin beta chain			
CGI_10019857	0.000724999	0.0012863	0.000910419	0.000916172	0.001101907	0	0	0	0.00091143	0.000727299	0.00094936	0	0	0	0.000749788	0.000919771	0.000959473	0.000275477	0.000647022	0.00041739	1.482904954	0.645093349	0.28711271			*	P52503	1.00E-24	"NADH dehydrogenase [ubiquinone] iron-sulfur protein 6, mitochondrial"			
CGI_10019894	0.000212379	0	0	0	0.000286923	0	0	0	0	0	0	0	0	0.000288791	0	0	5.31E-05	7.17E-05	0	7.22E-05	up	up	1.350995155				Q9D6R2	3.00E-180	"Isocitrate dehydrogenase [NAD] subunit alpha, mitochondrial"			
CGI_10019926	0.000824394	0	0	0	0	0.000851929	0	0.000825805	0.000497465	0	0	0	0	0	0.001534647	0	0.000206099	0.000419434	0.000124366	0.000383662	1.657189953	3.084934619	2.035111852			*	P09661	8.00E-78	U2 small nuclear ribonucleoprotein A'			
CGI_10019936	0	0	0	0	0.00090859	0.001389989	0.000980808	0.000748537	0	0	0	0.001268189	0.001606369	0	0	0.000606726	0	0.001006981	0.000317047	0.000553274	down	1.745082949	up			**	Q710D6	6.00E-17	"Cytochrome c oxidase subunit 5B, mitochondrial"			2800MechStress
CGI_10020014	0	0	0	0.000474927	0	0	0	0	0	0	0	0	0	0	0	0.000476793	0.000118732	0	0	0.000119198	up	up	down				O01479	1.00E-24	Tropomodulin			
CGI_10020015	0	2.28E-05	0	0	5.12E-05	1.74E-05	3.68E-05	2.25E-05	0	0	0	0	0	0	0	0	5.70E-06	3.20E-05	0	0	up	up	5.609649123			**	Q9C0G6	0	"Dynein heavy chain 6, axonemal"			
CGI_10020048	0	0	0	0	0	0	0	0	0	0	0	0	0	0	0.000231842	0	0	0	0	5.80E-05	up	up	up				Q13867	0	Bleomycin hydrolase			
CGI_10020105	0.001199823	0.000973136	0.000964275	0.000849072	0.00060786	0.000991917	0.000787409	0	0.000724009	0.00084254	0	0	0.001031696	0.000611816	0.000620423	0.000852408	0.000996577	0.000596797	0.000391637	0.000779086	2.544641757	1.989304516	0.598846652	*			P38542	7.00E-121	GTP-binding nuclear protein Ran			
CGI_10020146	0.000449934	0.000821084	0.000723206	0.000363888	0.000364716	0.000650945	0.000492131	0.000540844	0.000543007	0.000722177	0.00037707	0.000477245	0	0.000550635	0.000465317	0.000730635	0.000589528	0.000512159	0.000529875	0.000436647	1.112579907	0.824056534	0.868761111				O57526	9.00E-20	Insulin-like growth factor 2 mRNA-binding protein 3-B			
CGI_10020147	0	0	0	0.000248424	0	0	0.000201584	0	0	0	0	0	0	0	0	0	6.21E-05	5.04E-05	0	0	up	up	0.81145139				Q5RB68	3.00E-70	Insulin-like growth factor 2 mRNA-binding protein 2			
CGI_10020153	0	0	0.000682814	0	0	0	0	0	0	0	0.000427212	0	0	0	0	0	0.000170704	0	0.000106803	0	1.598302482	down	down				O57592	8.00E-82	60S ribosomal protein L7a			
CGI_10020174	6.98E-05	0.000212375	9.35E-05	7.06E-05	9.43E-05	7.22E-05	0.000229123	9.33E-05	0.00014045	7.00E-05	4.88E-05	0.000123441	0.000100069	0	7.22E-05	0.000118113	0.000111569	0.000122231	9.57E-05	7.26E-05	1.166149713	0.758789729	1.095564394				Q3SZF2	8.00E-81	ADP-ribosylation factor 4			
CGI_10020214	0	0	0	0	0	0	0	0	0	0	0	0	0	0.000102076	0	0	0	0	0	2.55E-05	up	up	up									
CGI_10020229	0	0	0	0	0	0	0.000422251	0	0	0	0	0	0	0	0	0	0	0.000105563	0	0	up	up	up				Q6DF30	5.00E-66	"Trans-1,2-dihydrobenzene-1,2-diol dehydrogenase"			
CGI_10020232	0.000119051	0	0	0	0	0	0	0	0	0	0	0	0	0	0	0	2.98E-05	0	0	0	up	up	down				Q8C6K9	8.00E-42	Collagen alpha-6(VI) chain			
CGI_10020236	0	0.000228136	0	0.000162491	0	0	0	0.000161006	0.00022631	0	0	0	0	0	0	0	9.77E-05	4.03E-05	5.66E-05	0	1.726070434	down	0.41217325			*	Q62261	0	"Spectrin beta chain, brain 1"			
CGI_10020238	5.46E-05	6.32E-05	8.61E-05	8.67E-05	7.90E-05	0.000144976	0.000110823	9.37E-05	0.000133254	9.38E-05	0.000106141	7.44E-05	0.000100527	0.000103331	7.25E-05	9.49E-05	7.27E-05	0.000107125	0.000101899	9.28E-05	0.712962622	0.910850231	1.474532003				Q9NRC6	0	"Spectrin beta chain, brain 4"			
CGI_10020262	0.000602741	0.000733295	0	0.000487473	0	0.000498298	0.000527415	0.000362264	0.000727425	0.000483722	0.000378848	0.000639329	0	0.000737643	0.00074802	0.000489388	0.000455877	0.000346994	0.000557331	0.000493763	0.817964997	0.885941658	0.761157197				P14318	7.00E-52	Muscle-specific protein 20			
CGI_10020318	0	0	0.000125647	0	0	8.62E-05	0.000205202	0	0	0.000104557	0	0	0.000112027	0	0	0	3.14E-05	7.29E-05	2.61E-05	2.80E-05	1.201708159	1.071444284	2.31921176			*	Q9D180	0	.			
CGI_10020335	0.000246523	0	0	0.000415371	0.000333052	0	0	0	0	0	0	0	0	0	0	0	0.000165474	8.33E-05	0	0	up	up	0.503180268	**		*	O00487	0	26S proteasome non-ATPase regulatory subunit 14			
CGI_10020339	0.000908089	0.000657608	0	0.00104918	0.000788675	0.001742778	0	0.000909643	0.001304687	0.001171247	0.000815389	0.001376017	0.001394361	0.000661507	0.001341626	0	0.000653719	0.000860274	0.001166835	0.000849374	0.56024995	0.727929399	1.31596859				Q60631	6.00E-69	Growth factor receptor-bound protein 2			
CGI_10020344	0	0.000473238	0.000468928	0.000707837	0.000591206	0.000844148	0.000510557	0.000584474	0.000469449	0	0.000611232	0.000618894	0	0.001071098	0.000603425	0	0.000412501	0.000632596	0.000424894	0.000418631	0.970832708	0.985259844	1.533563878				Q9BLG0	2.00E-65	Troponin C			
CGI_10020351	0	0	0	0	0	0	0	0	0.000442191	0	0	0	0	0	0	0	0	0	0.000110548	0	down	down	up				Q2T9T0	4.00E-70	Protein phosphatase 1 regulatory subunit 32			
CGI_10020352	0	0	0.000217575	0	0.000512044	0.000596831	0.000315853	0.000289265	0.000871266	0.00043453	0.000378135	0.00076575	0.000387979	0.000441752	0.000597289	0.000732699	5.44E-05	0.000428498	0.00061242	0.00053993	0.088817687	0.881632751	7.877711134	**		**	P46531	1.00E-63	Neurogenic locus notch homolog protein 1	"""OA, MechStress2800"""	P46531	
CGI_10020353	7.58E-05	0	0.00022855	0.000172496	0.000384196	5.88E-05	0.00031105	0.000208902	5.72E-05	0.000171169	0	0.000321751	0.00016302	0.000251353	0.000137248	0.000346347	0.000119212	0.000240737	0.00013753	0.000224492	0.866803606	1.63231295	2.019410879			*	Q92824	1.00E-30	Proprotein convertase subtilisin/kexin type 5			
CGI_10020361	0	0.000112326	0	0	0	0	0	0	0	0	0	0	0	0	0	0	2.81E-05	0	0	0	up	up	down				Q8R3N6	0	THO complex subunit 1			
CGI_10020381	0.000913888	0.001025801	0.000983671	0.001253857	0.000562212	0.001011869	0.001320896	0.000817368	0.001017589	0.00124421	0.001025745	0.001073223	0.001122612	0.00096531	0.001012645	0.000894398	0.001044304	0.000928086	0.001090192	0.000998741	0.957908781	0.916115216	0.888712509				P20004	0	"Aconitate hydratase, mitochondrial"			
CGI_10020409	0.000768083	0.000991083	0.00059625	0.000670608	0.001061263	0.000757658	0.000458246	0.00066448	0.000983149	0.000910614	0.000914342	0.000962836	0.000863094	0.000961354	0.000758238	0.000956713	0.000756506	0.000735412	0.000942735	0.00088485	0.802458591	0.93859835	0.972116216				P82808	0	Glucosamine--fructose-6-phosphate aminotransferase [isomerizing] 1			
CGI_10020431	0.000267604	0.000542613	0.00044806	0	0.000361533	0.000414813	0.000487836	0.000402094	0.00062798	0.000447422	0.000327057	0.000473081	0.000479388	0	0.00032288	0	0.000314569	0.000416569	0.000468885	0.000200567	0.670887851	0.427753074	1.324252132		*		Q2T9W3	3.00E-76	.			
CGI_10020432	0	0	0.001035234	0.000937599	0.001461804	0	0	0.001238708	0.001243661	0	0.001835173	0.001093046	0.001439903	0.001366225	0.000639436	0.000836695	0.000493208	0.000675128	0.00104297	0.001070565	0.472888242	1.026457856	1.368849771	*								
CGI_10020447	0.001375548	0.00113768	0.001418242	0.001354014	0.001467129	0.00142149	0.001425366	0.001305381	0.001601845	0.001634105	0.001365141	0.001689421	0.001322865	0.000922924	0.001385143	0.001396072	0.001321371	0.001404842	0.001572628	0.001256751	0.840231129	0.799140674	1.063169617				Q63598	0	Plastin-3			
CGI_10020449	0.00173037	0.001754306	0.001069742	0.00242213	0.002427639	0.000962857	0.001310298	0.001866664	0.00147253	0.00213644	0.001394372	0.001553036	0.001287605	0.002579188	0.001927189	0.002431646	0.001744137	0.001641865	0.001639095	0.002056407	1.064085689	1.254599414	0.941362118				P02362	6.00E-109	40S ribosomal protein S7			
CGI_10020454	0	0.000120138	0.000158725	0	0	0	0	0	0	0	0	0	0	0	0	0	6.97E-05	0	0	0	up	up	down	**		**	Q8WWI5	1.00E-162	Choline transporter-like protein 1			
CGI_10020462	0.000586152	0	0.000588849	0.000711084	0.000593918	0	0.000384675	0.000587155	0.000471602	0.000588011	0	0.000746079	0	0.000478227	0.000606193	0.000475918	0.000471521	0.000391437	0.000451423	0.000390085	1.044521989	0.864121899	0.830157708				Q29RK9	3.00E-123	MOB kinase activator 3B			
CGI_10020463	0	0.000220196	0.000181826	0.00029276	0.000146713	0.000374076	0.000435529	0.000181303	0.000254839	0	0	0.000230376	0	0.000147668	0.000224618	0.000257171	0.000173696	0.000284405	0.000121304	0.000157364	1.431905444	1.297274404	1.637378343				P23687	0	Prolyl endopeptidase			
CGI_10020502	0.000381436	0	0.000383191	0.000385613	0.000483112	0.00049272	0.000625814	0.000764178	0	0.000286985	0	0	0.00051248	0.000583508	0.000493098	0.000387128	0.00028756	0.000591456	7.17E-05	0.000494054	4.008014356	6.886122968	2.056809014	*	**	*	Q3SZ63	2.00E-101	Nucleolar protein 56			
CGI_10020575	0	0	0	0	0	0	0	0.001113042	0	0	0	0	0	0	0	0	0	0.000278261	0	0	up	up	up				P62870	9.00E-43	Transcription elongation factor B polypeptide 2			
CGI_10020584	0	0.000264385	0	0	0	0.000269488	0.000285235	0	0	0.000261605	0.000273183	0	0	0	0	0	6.61E-05	0.000138681	0.000133697	0	0.494373471	down	2.098163663	*	**	*						
CGI_10020618	0	0	0	0	0.000404607	0	0	0.000399999	0	0	0	0	0	0	0	0	0	0.000201152	0	0	up	up	up			**						
CGI_10020631	0.00077054	0	0	0	0	0	0	0	0	0	0.000807194	0	0	0	0.000531257	0	0.000192635	0	0.000201799	0.000132814	0.954590842	0.658152811	down				P79081	2.00E-14	N-acetyltransferase ats1			
CGI_10020647	0	0.000291121	0	0	0.000484922	0.000593478	0	0.00028764	0	0.000384079	0	0	0	0	0	0	7.28E-05	0.00034151	9.60E-05	0	0.757971667	down	4.69234442			*	Q96MM6	5.00E-45	Heat shock 70 kDa protein 12B			
CGI_10020662	0.001003362	0.001196755	0.001778786	0.001551357	0.000956852	0.001463822	0.001291132	0.000827712	0.001483968	0.001361796	0.001422066	0.00125208	0.001268772	0.000842696	0.001342865	0.001437647	0.001382565	0.00113488	0.001379978	0.001222995	1.001875031	0.88624271	0.820850738				P51893	0	Adenosylhomocysteinase A			
CGI_10020675	0	0	7.22E-05	0	0	0	0	0	0	9.01E-05	0	0	0	0	0	0	1.81E-05	0	2.25E-05	0	0.801331853	down	down				Q9UBT6	6.00E-161	DNA polymerase kappa			
CGI_10020677	0.000155989	0	0	0	0	0	0	0.000104171	0	0	0	0	0	0	0	0	3.90E-05	2.60E-05	0	0	up	up	0.66780991									
CGI_10020681	0	0	0	0	0	0	0	0	0	0	0	0	0	0	0	0.000121916	0	0	0	3.05E-05	up	up	up				Q5ZIJ9	1.00E-167	E3 ubiquitin-protein ligase MIB2			
CGI_10020696	0.000565821	0	0	0	0	0	0	0	0	0	0	0	0	0.000144262	0	0	0.000141455	0	0	3.61E-05	up	up	down				Q19673	2.00E-17	Putative tyrosinase-like protein tyr-3			
CGI_10020698	0	0	0	0	0	0	0	0.000183908	0	0.000147341	0	0.000116843	0	0	0	0	0	4.60E-05	6.60E-05	0	down	down	up	**	**		Q60787	4.00E-18	Lymphocyte cytosolic protein 2			
CGI_10020716	0	0	0	0	0	0.001436516	0	0	0.002258364	0	0	0	0	0	0	0	0	0.000359129	0.000564591	0	down	down	up				P78417	3.00E-46	Glutathione S-transferase omega-1			
CGI_10020746	0	0	0.000401153	0	0	0.000343877	0	0	0.000401599	0.000400583	0.000418312	0	0	0	0	0.000337729	0.000100288	8.60E-05	0.000305124	8.44E-05	0.328680846	0.276715002	0.857221559	*	*		P50580	2.00E-156	Proliferation-associated protein 2G4			
CGI_10020764	0	0.000158469	0	0	0	0	0	0	0	0.00054881	0.000163743	0	0	0	0	0	3.96E-05	0	0.000178138	0	0.222396088	down	down	*	**		Q5I085	0	Serine/threonine-protein phosphatase PP1-beta catalytic subunit			
CGI_10020782	0	0.001225461	0.001561245	0.000698272	0	0	0	0	0.001041986	0.001732249	0	0.000915795	0.001299205	0	0.001071488	0	0.000871245	0	0.000922508	0.000592673	0.944430804	0.642459004	down			**	Q96A72	5.00E-90	Protein mago nashi homolog 2			
CGI_10020816	0.000170375	0.000259098	0.000385107	0.000258361	0.000172632	0.000220082	0	0.000213333	0.000214186	0.000128186	0.00013386	0.000225896	9.16E-05	0	0.00022025	0.000259376	0.000268235	0.000151512	0.000175532	0.000142807	1.52812735	0.813563909	0.564846529				Q14738	0	Serine/threonine-protein phosphatase 2A 56 kDa regulatory subunit delta isoform			
CGI_10020847	0.000170863	0.00014848	0	0	0	0	0	0	0	0	0	0.000103563	0	0	0.000126218	0	7.98E-05	0	2.59E-05	3.16E-05	3.083562662	1.218755733	down	*		**	Q91W63	1.00E-27	Nicotinamide riboside kinase 1			
CGI_10020867	0.000337977	0.000237221	0.000287296	0.000341677	0.000474168	0.000322398	0.000113746	0.000494811	0.000287615	0.000312968	0	0.000220611	0.000251496	0.000265141	0.00018821	0.00034302	0.000301043	0.000351281	0.000205299	0.000261967	1.466366047	1.276028563	1.166879953				Q5F3X4	0	116 kDa U5 small nuclear ribonucleoprotein component			
CGI_10020890	0.000149258	0.000117695	0.000199926	0.000201189	0.000117627	0.000137105	7.26E-05	0.000116288	0	0.000232915	0.000156358	0.000140727	0.000178254	0.00010148	0	0.00020198	0.000167017	0.000110905	0.0001325	0.000120429	1.26050566	0.90889434	0.6640342				Q99PV0	0	Pre-mRNA-processing-splicing factor 8			
CGI_10020905	0.001024982	0.000831329	0.000961052	0.000552643	0.000969325	0.000564915	0.000672666	0.001232084	0.001030842	0.000822587	0.000715827	0.001304641	0.001028248	0.000905946	0.001060028	0.000832221	0.000842502	0.000859748	0.000968474	0.000956611	0.869926588	0.98775032	1.020469993				Q10092	5.00E-24	Uncharacterized protein C11D3.13			
CGI_10020921	0.0002726	0	0	0.000206688	0	0.000492983	0	0	0.000342698	0	0	0	0	0	0	0	0.000119822	0.000123246	8.57E-05	0	1.398572504	down	1.028573634				O93327	1.00E-99	Core histone macro-H2A.1			
CGI_10020922	0.002044498	0.00207278	0.001891755	0.002066884	0.001199339	0.001556787	0.002118544	0.000862315	0.001623305	0.00167317	0.001578135	0.001369644	0.001850537	0.001920459	0.001613623	0.00141974	0.002018979	0.001434246	0.001561064	0.00170109	1.293335761	1.089699266	0.710381867				Q99020	3.00E-53	Heterogeneous nuclear ribonucleoprotein A/B			
CGI_10020924	0.000240341	0	0.000348756	0.000323963	0.000405875	0.000220771	0.000321299	0.000187252	0.000295429	0.000401838	0.000391648	0.000226604	0.000172219	0	0.000303793	0	0.000228265	0.000283799	0.00032888	0.000119003	0.694068273	0.361843501	1.243288502		*							
CGI_10020942	0	0.000138555	0.000137293	0	0.000173094	0.000141229	0	0.000136898	0	0.000102823	0.000107374	0	0	0.000209064	0.000141337	0	6.90E-05	0.000112805	5.25E-05	8.76E-05	1.312330813	1.667012374	1.635759549				Q15459	3.00E-134	Splicing factor 3A subunit 1			
CGI_10020961	0.00102911	0.001391128	0.001206152	0.001040378	0.001042744	0	0.001313229	0	0.001379991	0	0.00071871	0.001455438	0.00073742	0.001049532	0.000886914	0.000522233	0.001166692	0.000588993	0.000888535	0.000799025	1.313051628	0.899261115	0.504840395			*	P62249	4.00E-81	40S ribosomal protein S16			
CGI_10020973	0.000277785	0	0	0	0	0	0	0	0	0	0	0	0	0	0	0	6.94E-05	0	0	0	up	up	down				Q4QQW3	0	"Hydroxyacid-oxoacid transhydrogenase, mitochondrial"			
CGI_10020975	0.002920712	0.00179782	0.001991031	0.001581799	0.002325249	0.002048106	0.002167785	0.001567345	0.00209815	0.001988198	0.002076191	0.00221286	0.002578714	0.003191434	0.002912697	0.001693881	0.002072841	0.002027121	0.00209385	0.002594182	0.989966209	1.238953034	0.977943672				Q5R9R4	6.00E-112	60S ribosomal protein L7			
CGI_10020978	0	0.000311228	0.000385493	0.000698272	0	0	0.000671544	0	0.000231553	0	0	0	0	0.000391342	0	0.000311562	0.000348748	0.000167886	5.79E-05	0.000175726	6.024508428	3.035607399	0.481395964	**	*	*	Q9DC69	6.00E-65	"NADH dehydrogenase [ubiquinone] 1 alpha subcomplex subunit 9, mitochondrial"			
CGI_10020984	0	0	0	0	0.000523128	0	0	0	0	0	0	0	0	0	0	0	0	0.000130782	0	0	up	up	up				Q5F425	3.00E-94	Protein lin-7 homolog C			
CGI_10020990	0	0	0	0	0	0	0	0	0	0	0	0	0	0.000142423	0	0	0	0	0	3.56E-05	up	up	up				P47897	0	Glutamine--tRNA ligase			
CGI_10021005	0	0.000171967	0	0	0	0	0.000247372	0	0	0	0	0	0	0	0	0.000229536	4.30E-05	6.18E-05	0	5.74E-05	up	up	1.438485291				P47791	0	"Glutathione reductase, mitochondrial"			
CGI_10021010	0.000813153	0.00070663	0.000933593	0.001526676	0	0.0010804	0.000762355	0.000930908	0	0	0.001460288	0.001601809	0.000749152	0.000947759	0	0.001061082	0.000995013	0.000693416	0.000765524	0.000689498	1.299779857	0.900687666	0.696891146									
CGI_10021044	0	9.86E-05	0	0	0	0	0	0	0	0	0	0	0	0	0	0	2.47E-05	0	0	0	up	up	down				Q9NTJ4	0	Alpha-mannosidase 2C1			
CGI_10021081	0	0	0	0	0	0	0	0	2.02E-05	0	0	0	0	0	0	0	0	0	5.05E-06	0	down	down	up				P98133	9.00E-125	Fibrillin-1			
CGI_10021123	0.000154886	0.000353315	0.000505696	0	0.000274642	0.000240089	0.000465884	0.000581817	0.000350486	0.000427288	0.000283945	0.000328576	0.000374576	0.00035541	0.0004405	0	0.000253474	0.000390608	0.000347574	0.000292622	0.72926753	0.841897583	1.541016494				P34422	2.00E-18	Dipeptidyl peptidase family member 6			
CGI_10021125	0	0	0	0	7.27E-05	0	0	0	0	0	0	0	0	0.000121905	9.89E-05	9.71E-05	0	1.82E-05	0	7.95E-05	up	up	up		**		Q80U96	0	Exportin-1			
CGI_10021128	0	0	0.000215294	0.000270818	0.000217147	0	0.000380911	0.000161006	0.000215533	0	0	0	0.000115174	0	0.000138522	0	0.000121528	0.000189766	5.39E-05	6.34E-05	2.255394766	1.177063373	1.56150023	*			Q5ZIP4	0	5'-3' exoribonuclease 2			
CGI_10021159	0.001336273	0.000846724	0.002684843	0.001688631	0	0.001898743	0.002192393	0	0.002015869	0.00167564	0.00244972	0.002480428	0.001974889	0.001703489	0.002072943	0.001356212	0.001639118	0.001022784	0.002155414	0.001776883	0.760465303	0.824381323	0.623984457				Q01768	9.00E-75	Nucleoside diphosphate kinase B			
CGI_10021162	0	0	0	0.000374436	0	0	0	0	0	0	0.000775998	0.000654771	0	0.00062955	0.000638406	0	9.36E-05	0	0.000357692	0.000316989	0.261702623	0.886205949	down	*			P56597	1.00E-103	Nucleoside diphosphate kinase homolog 5			
CGI_10021165	0	0.000415664	0	0.001243446	0.00083085	0	0	0.000684491	0	0	0.001002158	0	0	0.001115011	0	0.001664442	0.000414778	0.000378835	0.00025054	0.000694863	1.65553735	2.773467856	0.913345709		*		P35980	3.00E-88	60S ribosomal protein L18			
CGI_10021185	0.000379548	0.000448931	0.000317745	0.000383704	0.000384577	0.000392225	0.000415144	0.000316831	0.000254479	0.000380752	0.000397603	0.000402587	0.000407954	0.000322567	0	0	0.000382482	0.000377194	0.000358855	0.00018263	1.065839221	0.508924559	0.986175166				Q08DY9	8.00E-27	Caspase-3			
CGI_10021188	0.000639521	0.000698242	0.000494202	0.000447593	0.000747685	0.000584625	0.000699498	0.000566698	0.000593702	0.000493499	0.000592642	0.000782701	0.000396568	0.000526786	0.000559635	0.000773883	0.00056989	0.000649627	0.000615636	0.000564218	0.925692292	0.916479868	1.139916598				P54612	0	Serine/threonine-protein phosphatase 2A 65 kDa regulatory subunit A alpha isoform			
CGI_10021231	0.001033271	0.00146659	0.00166084	0.001044584	0.000907366	0.001138967	0.001054831	0.001242047	0.001039178	0.000967445	0.001082423	0.00131519	0.001332723	0.000983524	0.00092612	0.000908863	0.001301321	0.001085803	0.001101059	0.001037808	1.181881489	0.942553941	0.834384861				Q9NUQ9	4.00E-138	.			
CGI_10021235	0	0	0	0	0	0	0	0	0	0	0	0	0	0.000145402	0	0	0	0	0	3.64E-05	up	up	up				Q7T3H9	7.00E-86	Putative hydroxypyruvate isomerase			
CGI_10021236	0.000264147	0	0.000663406	0	0.00040147	0.000341212	0.00043338	0.000264599	0.000332071	0.00052997	0	0	0	0	0	0.000268088	0.000231888	0.000360165	0.00021551	6.70E-05	1.075996385	0.310992169	1.553184562		*		P54727	1.00E-73	UV excision repair protein RAD23 homolog B			
CGI_10021264	0	0.000733295	0	0	0.000610727	0.000622872	0.000791123	0.000603773	0.000363712	0.000967445	0	0.000383597	0	0.000368821	0	0	0.000183324	0.000657124	0.000428689	9.22E-05	0.4276386	0.215086829	3.584498735	*	*	*	P61026	1.00E-106	Ras-related protein Rab-10			
CGI_10021270	0	0	0	0.000353919	0.000295603	0	0	0	0	0	0	0	0	0.000238022	0	0	8.85E-05	7.39E-05	0	5.95E-05	up	up	0.835227835				Q3T102	0	Eukaryotic translation initiation factor 3 subunit E			
CGI_10021273	0	0.001030502	0.000583496	0	0	0	0.000952944	0	0	0.000728332	0	0	0.00093644	0	0	0	0.0004035	0.000238236	0.000182083	0.00023411	2.216019617	1.285732331	0.590424523	*								
CGI_10021277	0.000283958	0	0.000380353	0.000382756	0	0	0.000414119	0	0	0.000569717	0	0	0.000203473	0	0.000489445	0	0.000261767	0.00010353	0.000142429	0.00017323	1.837872137	1.216249471	0.395503822			*						
CGI_10021336	0.000611393	0	0	0	0.000743392	0	0	0	0	0	0.000768572	0	0	0	0	0	0.000152848	0.000185848	0.000192143	0	0.795492159	down	1.215898775				O08585	2.00E-47	Clathrin light chain A			
CGI_10021347	0	0	0	0	0.000198936	0	0	0	0	0	0	0	0	0	0	0	0	4.97E-05	0	0	up	up	up				Q55A09	3.00E-22	Probable serine/threonine-protein kinase DDB_G0272254			
CGI_10021350	0	0	0	0	0	0	0.000110632	0	0	0	0	0	0	0	0	0	0	2.77E-05	0	0	up	up	up				Q6GNL7	7.00E-12	Cytosolic 10-formyltetrahydrofolate dehydrogenase			
CGI_10021361	0	0	0.000144583	0	0	0	0.000224883	8.24E-05	0	0.000123752	0	0	0.000110494	8.39E-05	0	0	3.61E-05	7.68E-05	3.09E-05	4.86E-05	1.168328593	1.570835219	2.125305188			*	P15505	0	"Glycine dehydrogenase [decarboxylating], mitochondrial"			
CGI_10021366	0.001055074	0.000950817	0.001177698	0.000829598	0.000831485	0.000969166	0.001154024	0.001056879	0.001061106	0.000705613	0.001228071	0.001367811	0.001008033	0.001076011	0.000848671	0.000713878	0.001003297	0.001002889	0.00109065	0.000911648	0.919906955	0.835875891	0.999593091				P25867	5.00E-76	Ubiquitin-conjugating enzyme E2-17 kDa			
CGI_10021397	0.00174247	0.001648802	0.001633788	0.001409239	0.001530148	0.001680623	0.000889414	0.00267636	0.001518774	0.001165331	0.00182536	0.001355377	0.001248587	0.002013988	0.001802047	0.001532674	0.001608575	0.001694136	0.001466211	0.001649324	1.097096733	1.124888957	1.053190876				P29693	8.00E-40	Elongation factor 1-delta			
CGI_10021398	0.000210339	0.00024879	0.000316961	0.000141762	0.000319689	0.000398502	0.000383443	0.000245816	0.000246799	0.000281342	0.000183621	0.000185923	0	0.000250266	0.000145021	0	0.000229463	0.000336863	0.000224421	9.88E-05	1.022465564	0.440340431	1.468047136		*		P28331	0	"NADH-ubiquinone oxidoreductase 75 kDa subunit, mitochondrial"			
CGI_10021415	0.000730178	0	0	0	0	0.000754565	0	0	0	0	0	0.000774501	0	0.000744668	0	0	0.000182545	0.000188641	0.000193625	0.000186167	0.942772185	0.961481005	1.033398706				P86179	2.00E-15	L-rhamnose-binding lectin CSL3			
CGI_10021428	0	0.000796406	0.000894375	0.000423542	0.000318379	0.001082368	0.000973773	0.000839343	0.001106043	0.00068296	0.000768047	0.000888772	0.001069486	0.000587494	0.000649919	0.000797261	0.000528581	0.000803466	0.000861456	0.00077604	0.613590313	0.900847461	1.520043532				Q8TE68	3.00E-46	Epidermal growth factor receptor kinase substrate 8-like protein 1			
CGI_10021435	9.24E-05	0.000117133	0.000127673	0.0001168	8.19E-05	7.16E-05	0.000164281	0.000115732	0.000174292	9.27E-05	0.000133134	9.80E-05	8.69E-05	9.43E-05	8.36E-05	9.38E-05	0.000113502	0.000108378	0.000124532	8.97E-05	0.911428032	0.719898178	0.95486183				Q9C102	0	Putative glutamate synthase [NADPH]			
CGI_10021481	0.006133495	0.008735288	0.007188668	0.007160278	0.007324535	0.008149306	0.007746979	0.007094847	0.007784135	0.00717844	0.00726667	0.008054811	0.008162191	0.007148811	0.008382094	0.006817872	0.007304432	0.007578917	0.007571014	0.007627742	0.964789162	1.007492788	1.037577801				O15990	4.00E-165	Arginine kinase			
CGI_10021482	0	0.000503102	0.000498521	0	0	0	0	0.00074563	0.000748612	0	0	0	0	0.000759127	0	0	0.000250406	0.000186408	0.000187153	0.000189782	1.337973476	1.014045994	0.744421803									
CGI_10021514	0	0.000350922	0	0.000291603	0.000642986	0.000178847	0	0.000462302	0.000348113	0.00028936	0	0.000367145	0	0	0.000357969	0	0.000160631	0.000321034	0.000251155	8.95E-05	0.639571459	0.356323498	1.998575931		*		P18754	3.00E-138	Regulator of chromosome condensation			
CGI_10021543	0	0.000567367	0	0	0.000756053	0.000578316	0.00061211	0	0	0	0	0	0	0	0	0	0.000141842	0.00048662	0	0	up	up	3.430722971			*	P26697	1.00E-13	Glutathione S-transferase 3			
CGI_10021544	0	0	0	0	0	0	0	0	0	0	0	0	0	0	0.000969909	0	0	0	0	0.000242477	up	up	up				P26697	3.00E-44	Glutathione S-transferase 3			
CGI_10021602	0	0.003074039	0.001305448	0	0	0.00134287	0	0.001735591	0	0	0	0	0	0	0.002239833	0	0.001094872	0.000769615	0	0.000559958	up	up	0.702927306	**								
CGI_10021606	0.000324671	0.000329162	0.000652329	0.000422005	0.000328972	0	0.00035512	0.000418148	0.000326527	0.000558344	0.000583055	0.000639561	0.000398823	0.000425718	0.000287804	0.000470736	0.000432042	0.00027556	0.000526872	0.00039577	0.820013125	0.751169995	0.63780873				Q8R081	1.00E-157	Heterogeneous nuclear ribonucleoprotein L			
CGI_10021635	0.000269486	0.000364285	0.000315847	0.000317842	0.000364075	0.000324901	0.000245633	0.000269947	0.000271026	0.000315397	0	0.000142922	0.00033793	0	0.00023225	0.000227922	0.000316865	0.000301139	0.000182336	0.000199526	1.737805839	1.094272258	0.950370031				P48809	1.00E-51	Heterogeneous nuclear ribonucleoprotein 27C			
CGI_10021644	0.000670232	0.00073859	0.000585492	0.000648111	0.000797218	0.000542048	0.000478102	0.000583808	0.000849906	0.000672358	0.001007382	0.000556369	0.000845679	0.000713251	0.000632874	0.001035136	0.000660606	0.000600294	0.000771504	0.000806735	0.85625799	1.045665689	0.908701666				P22648	6.00E-53	Fasciclin-2			
CGI_10021647	0	0.000641728	0.000834598	0.000519921	0.000641358	0	0.000649064	0.00075294	0	0.000476234	0	0	0.000680345	0	0.0006137	0	0.000499062	0.000510841	0.000119059	0.000323511	4.191735575	2.717246144	1.023601789	*	*		Q13310	0	Polyadenylate-binding protein 4			
CGI_10021672	0.001660693	0.001215981	0.001297594	0.001585606	0.00121528	0.000762738	0.001009134	0.001571117	0.001855764	0.001388301	0.001353095	0.001370056	0.000892492	0.001317282	0.001431229	0.001966385	0.001439969	0.001139567	0.001491804	0.001401847	0.965253143	0.939699183	0.791383457				P49154	3.00E-147	40S ribosomal protein S2			
CGI_10021673	0.000338942	0.000412357	0.000136201	0.000274123	0.00020606	0.00056042	0.000148292	0.00061114	0.000477232	0.000272014	0.000213039	0.000143807	0.000145724	0.000345668	0.000771168	0.0002064	0.000290406	0.000381478	0.000276523	0.00036724	1.050204685	1.328063127	1.313603467				P41340	0	Actin-3			
CGI_10021675	0.000291655	0.000295689	0.000512744	0.00036856	0.000295519	0.000376744	0.000279131	0.000328673	0.000146661	0.000329152	0.000190955	0.000154679	0.000313483	0.000260262	0.00022622	0	0.000367162	0.000320017	0.000205362	0.000199991	1.787879194	0.973848587	0.871595508				P55884	0	Eukaryotic translation initiation factor 3 subunit B			
CGI_10021678	0.000125481	0.000169622	0	0.000211424	0.000254286	0.000216119	0	0.000251391	0.00021033	0.000167838	0	0.000221829	0	0	0.000129771	0.000169804	0.000126632	0.000180449	0.000149999	7.49E-05	0.844215888	0.499294163	1.424990178		*		Q5PPZ9	2.00E-101	Rap1 GTPase-GDP dissociation stimulator 1-B			
CGI_10021688	0	0	0	0	0	0	0	0	0	0	0	0	0.000359855	0	0	0	0	0	0	9.00E-05	up	up	up				Q27640	3.00E-82	Aldehyde dehydrogenase			
CGI_10021692	0.003252611	0.003454634	0.00420117	0.003757972	0.003609581	0.003521305	0.002202359	0.002792723	0.003894293	0.00310755	0.002920575	0.003121474	0.002663652	0.002685317	0.004164731	0.002515157	0.003666597	0.003031492	0.003260973	0.003007214	1.124387338	0.922183118	0.826786311				P62844	2.00E-81	40S ribosomal protein S15			
CGI_10021712	0.001357261	0.00144316	0.001396762	0.001171324	0.001610041	0.001128916	0.001231091	0.000829014	0.001398313	0.001195521	0.001213754	0.001615216	0.000889537	0.001316673	0.001095545	0.001243121	0.001342127	0.001199766	0.001355701	0.001136219	0.989987283	0.83810442	0.89392861				Q96I24	3.00E-95	Far upstream element-binding protein 3			
CGI_10021716	0	0	0	0	0	0	0	0	0	0	0	0	0	0	0	0.000694756	0	0	0	0.000173689	up	up	up									
CGI_10021722	0	0	0.000350097	0	0	0	0	0	0	0	0	0	0	0	0	0	8.75E-05	0	0	0	up	up	down									
CGI_10021754	0.000672532	0.000681836	0.000675627	0.000509922	0	0.000521246	0	0	0	0	0	0	0	0.001028817	0	0	0.000634979	0.000130312	0	0.000257204	up	up	0.205221667	**		**	Q9Y2V2	5.00E-43	Calcium-regulated heat stable protein 1	OA	Q9Y2V2	OA
CGI_10021822	0.002038227	0.0014306	0.001575081	0.001426531	0.000953184	0.001053151	0.000857454	0.00125644	0.000946098	0.00117963	0.001478205	0.001330431	0.001685209	0.001838827	0.001216106	0.001193446	0.00161761	0.001030057	0.001233591	0.001483397	1.311301517	1.202503099	0.63677735				P26446	4.00E-14	Poly [ADP-ribose] polymerase 1			
CGI_10021833	0.000217368	0	0	0	0	0	0	0	0	0	0	0	0	0	0	0	5.43E-05	0	0	0	up	up	down				Q66HY8	1.00E-150	Pyridoxal-dependent decarboxylase domain-containing protein 1			
CGI_10021849	0	0.001195835	0.001184945	0	0	0.000812609	0.001075116	0.000590768	0	0.000986049	0	0	0.001479095	0.001403412	0.000813232	0.001396638	0.000595195	0.000619623	0.000246512	0.001273094	2.41446419	5.164425906	1.041042431	*	**		C1C524	2.00E-52	CDGSH iron-sulfur domain-containing protein 2			
CGI_10021851	0.00071653	0.000605368	0.001019754	0.000603646	0.000665521	0.000740461	0.000783729	0.000657943	0.000720626	0.000599002	0.000562961	0.000760024	0.000385078	0.000608957	0.000494019	0.000545416	0.000736325	0.000711914	0.000660653	0.000508368	1.11454004	0.769492166	0.966847497				Q24562	8.00E-166	Splicing factor U2AF 50 kDa subunit			
CGI_10021852	0.003026395	0.001704589	0.00228024	0.002634598	0.001533246	0.00243248	0.001655113	0.00202105	0.001944584	0.002192663	0.002289705	0.00187256	0.00207824	0.0019719	0.002173522	0.00281559	0.002411456	0.001910472	0.002074878	0.002259813	1.162215562	1.089130542	0.792248603				A3RLT6	1.00E-150	40S ribosomal protein SA			
CGI_10021853	0	0	0	0	0	0	0.000335436	0	0	0	0	0	0.000329627	0	0	0	0	8.39E-05	0	8.24E-05	up	up	up				Q96AB6	6.00E-43	Protein N-terminal asparagine amidohydrolase			
CGI_10021857	0.000615813	0	0.000618646	0.000466917	0.000623972	0.000954571	0.000673567	0	0.000774167	0	0	0	0.000827377	0.001099058	0.000796085	0.000625001	0.000425344	0.000563028	0.000193542	0.00083688	2.197686029	4.32402957	1.323699171	*	*		Q8WWB3	4.00E-12	.			
CGI_10021863	0	0.000481296	0	0	0	0.00040882	0.000692335	0.000792569	0.000397869	0.000873096	0	0	0	0.000403458	0	0.000642416	0.000120324	0.000473431	0.000317741	0.000261469	0.378685487	0.822897562	3.934634819	*		*	P20072	2.00E-119	Annexin A7			
CGI_10021866	0	0	0	0	0	0	0	0.00028764	0	0	0	0	0	0	0	0	0	7.19E-05	0	0	up	up	up				P30842	8.00E-69	Omega-crystallin			
CGI_10021874	0	0	0	0.000330173	0	0.000337505	0	0	0	0	0	0	0	0	0	0	8.25E-05	8.44E-05	0	0	up	up	1.02220654				Q3SZ90	4.00E-88	60S ribosomal protein L13a			
CGI_10021888	0	0.000426303	0	0	0.000331378	0.000193125	0	0	0.00042289	0.000328082	0.000391546	0	0.000251087	0	0	0.000237089	0.000106576	0.000131126	0.00028563	0.000122044	0.37312585	0.427280796	1.23035259	*	*		Q8BSN3	9.00E-96	Coiled-coil domain-containing protein 151			
CGI_10021955	0	0	0	0	0.00012579	0	0.00011639	0	0.000142692	0	7.43E-05	0	0	0	0	0	0	6.05E-05	5.42E-05	0	down	down	up	**	**	**	Q94887	0	Neurexin-4	"""OA, MechStress400, MechStress2800"""	Q94887	
CGI_10021968	0.000390768	0.000435791	0.000314053	0.000474056	0.000633512	0.000363437	0.00025645	0.00043058	0.000432302	0.000313606	0.000327486	0.000331591	0.000378013	0.000478227	0.000323303	0.000515578	0.000403667	0.000420995	0.000351246	0.00042378	1.149242163	1.206504696	1.042925852				Q9QXG4	0	"Acetyl-coenzyme A synthetase, cytoplasmic"			
CGI_10021971	0.00210463	0.001676513	0.001661247	0.001367791	0.000761612	0.00186422	0.001808725	0.002409408	0.001965473	0.001508076	0.001889784	0.001275649	0.001938982	0.001839768	0.000932824	0.002136034	0.001702545	0.001710991	0.001659746	0.001711902	1.025786935	1.031424396	1.004960808				Q9CQ19	8.00E-88	Myosin regulatory light polypeptide 9			
CGI_10021978	0.000177064	0	0	0	0	0	0	0	0	0	0	0	0	0	0	0	4.43E-05	0	0	0	up	up	down				P53395	2.00E-166	"Lipoamide acyltransferase component of branched-chain alpha-keto acid dehydrogenase complex, mitochondrial"			
CGI_10021980	0.000314954	0	0.000226002	0.00022743	0.000273537	0.000325473	0.000196852	0.000315493	0.000407255	0.000180544	0	0.000286347	0.000241804	0.000137659	0.000232659	0.000136994	0.000192097	0.000277839	0.000218537	0.000187279	0.879013346	0.856968973	1.446349881				Q7ZV22	2.00E-124	S-methyl-5'-thioadenosine phosphorylase			
CGI_10021998	7.27E-05	0	0	0.000122562	0.000122841	0	0	0	0	0	0.000101601	7.72E-05	0	0	0	9.84E-05	4.88E-05	3.07E-05	4.47E-05	2.46E-05	1.092063243	0.550332493	0.629108582				Q8WXR4	2.00E-180	Myosin-IIIb			
CGI_10022003	0.000384304	0	0.000482591	0	0	0	0	0.000673683	0	0	0.000503232	0	0	0	0.000397444	0	0.000216724	0.000168421	0.000125808	9.94E-05	1.72265476	0.789782844	0.777121797				Q80X19	4.00E-31	Collagen alpha-1(XIV) chain			
CGI_10022004	0.001007851	0.000729852	0.000687046	0.000691387	0.000510602	0.00059515	0.000551186	0.001478308	0.000651608	0.000866612	0.000904967	0.001107209	0.001083281	0.001321523	0.001153987	0.001169017	0.000779034	0.000783812	0.000882599	0.001181952	0.882659056	1.33917215	1.006132595				A6NMZ7	9.00E-58	Collagen alpha-6(VI) chain			
CGI_10022006	0	0	0.000396201	0	0.000399611	0	0.000517648	0	0	0	0.000578406	0.000501991	0.000339122	0.000402213	0	0	9.91E-05	0.000229315	0.000270099	0.000185334	0.366717975	0.686169066	2.315135499	*		*	Q60847	5.00E-23	Collagen alpha-1(XII) chain			
CGI_10022007	0.000218546	0.000304658	0.000384215	0.000248556	0.000152241	0.00042346	0.000328683	0.000314698	0.000219795	0.000246644	0.000357722	0.000362207	0.000190858	0.000250743	0.000226018	0.000249533	0.000288994	0.000304771	0.000296592	0.000229288	0.974381474	0.773075471	1.054592011				P32755	2.00E-169	4-hydroxyphenylpyruvate dioxygenase			
CGI_10022016	0.000510104	0.000491303	0.000512451	0.00051569	0.00041349	0.00044807	0.000530047	0.000485428	0	0.000486136	0.000347341	0.000514015	0.000301555	0.00057225	0.000501168	0.000595373	0.000507387	0.000469259	0.000336873	0.000492587	1.506167012	1.462232058	0.924853711				Q7PPA5	0	Calcium-transporting ATPase sarcoplasmic/endoplasmic reticulum type			
CGI_10022027	0	0.000332176	0.000329151	0.00052997	0.000199191	0.000203152	0.000573395	0.000393846	0	0.000460156	0.000411876	0.000278026	0.000493032	0.000400975	0	0.000399039	0.000297824	0.000342396	0.000287515	0.000323262	1.035858191	1.124331121	1.149657894				P11179	3.00E-102	"Dihydrolipoyllysine-residue succinyltransferase component of 2-oxoglutarate dehydrogenase complex, mitochondrial"			
CGI_10022032	0	0.000166444	0.000164928	0	0	0	0	0	0	0	0	0	0	0	0	0	8.28E-05	0	0	0	up	up	down	**		**	Q922D8	0	"C-1-tetrahydrofolate synthase, cytoplasmic"			
CGI_10022052	0	0.000281628	0.000279063	0	0	0	0.000405116	0	0	0	0	0	0	0	0.000383044	0	0.000140173	0.000101279	0	9.58E-05	up	up	0.722529878	**			P98158	6.00E-13	Low-density lipoprotein receptor-related protein 2			
CGI_10022058	0.001331053	0.001439431	0	0.001704462	0.001618426	0.001558911	0.001164709	0.001511109	0.001874128	0.001780367	0	0.001788344	0.001716807	0.001447965	0.001560106	0.002251524	0.001118737	0.001463289	0.00136071	0.001744101	0.822171297	1.281757921	1.307983381				O57592	2.00E-120	60S ribosomal protein L7a			
CGI_10022074	0	0.000429443	0	0.000380642	0.000810703	0.000486368	0.000566267	0.000330018	0.000710009	0.00056657	0.000443734	0.000698905	0.000505873	0.000623985	0.000486741	0.00033437	0.000202521	0.000548339	0.000604805	0.000487742	0.334854073	0.806446133	2.707562787	*		*	Q5TD94	4.00E-94	Radial spoke head protein 4 homolog A			
CGI_10022093	0.000140419	0.001087123	0.000461667	0.000490395	0.001151168	0.000844269	0.000335101	0.000498701	0.000975713	0.000832379	0.000120353	0.000988437	0.00075464	0.002030912	0.000910925	0.000505277	0.000544901	0.00070731	0.000729221	0.001050439	0.747237633	1.440495022	1.298051848				P24733	0	"Myosin heavy chain, striated muscle"			
CGI_10022095	0.000483496	0.000280105	0.000416332	0.000139654	0.000769846	0	0	0.000415135	0	0.00034645	0	0.000219791	0.000222721	0	0.00057146	0.000771116	0.000329897	0.000296245	0.00014156	0.000391324	2.330433508	2.76436535	0.897993842	*	*		P14866	1.00E-73	Heterogeneous nuclear ribonucleoprotein L			
CGI_10022096	0	0	0	0	0	0	0	0	0	0	0.000431806	0	0	0	0	0.000697246	0	0	0.000107952	0.000174312	down	1.614720499	up				Q8R081	1.00E-52	Heterogeneous nuclear ribonucleoprotein L			
CGI_10022101	0.000121987	0	0	0	0.000679816	0.000945458	0	0.000366587	0	0	0.001214002	0.001099828	0	0.000870853	0	0	3.05E-05	0.000497965	0.000578458	0.000217713	0.052720814	0.376368618	16.32846943	**	*	**						
CGI_10022103	0.004711483	0.003184439	0.003155441	0.003897058	0.002097625	0.003467207	0.003904052	0.002860331	0.002871769	0.003365789	0.00381388	0.003861688	0.004143355	0.003858544	0.004208133	0.002028636	0.003737105	0.003082304	0.003478282	0.003559667	1.074411387	1.023398192	0.824783768				P18503	2.00E-20	Short-chain collagen C4			
CGI_10022112	6.06E-05	0	0	0.000110306	4.91E-05	0	0	7.29E-05	0	0	0	0	0	9.89E-05	0	0	4.27E-05	3.05E-05	0	2.47E-05	up	up	0.713842697	**			Q92616	0	Translational activator GCN1			
CGI_10022154	0.001161647	0.001200364	0.001234318	0.000925943	0.001154402	0.001385129	0.001319461	0.001141257	0.001258156	0.001120511	0.000842474	0.001232161	0.001152542	0.000865741	0.00094723	0.000906908	0.001130568	0.001250062	0.001113326	0.000968105	1.015487384	0.869561732	1.105693996				O02654	0	Enolase			
CGI_10022163	0.000851874	0.000518195	0.000770214	0.000688961	0.000863161	0.000968359	0.000745414	0.000767999	0.000685396	0.000940034	0.001160117	0.000903585	0.00091563	0.000695023	0.000528601	0.001037502	0.000707311	0.000836233	0.000922283	0.000794189	0.766913193	0.861112045	1.182270953				P79136	2.00E-166	F-actin-capping protein subunit beta			
CGI_10022178	0	0.000161683	0.000200264	0.000120918	0	0	0.000218042	0.000119813	0.000120292	0	0	0.000126868	0	0	0	0	0.000120716	8.45E-05	6.18E-05	0	1.953653504	down	0.699688319		**		A7Z035	7.00E-71	Clathrin interactor 1			
CGI_10022234	0	0	0	0.000487473	0	0.000747447	0.001186685	0.000966036	0	0	0	0	0.001036563	0.001229404	0.00074802	0	0.000121868	0.000725042	0	0.000753497	up	up	5.949392069		**	**	Q90YV5	4.00E-88	60S ribosomal protein L13			
CGI_10022239	0.0002479	0	0.00015848	0.000273397	0.00013701	0	9.86E-05	0	0	0	0	0	0	0	0	0.000114363	0.000169944	5.89E-05	0	2.86E-05	up	up	0.346598958	**		*	Q62638	0	Golgi apparatus protein 1			
CGI_10022249	0	0.000533122	0.000528268	0.000425285	0.000532815	0	0	0.000316049	0.000634626	0.000527516	0.00044069	0	0.000678245	0	0.000761359	0.000426956	0.000371669	0.000212216	0.000400708	0.00046664	0.927530147	1.164538766	0.570981553				P52014	8.00E-26	Peptidyl-prolyl cis-trans isomerase 6			
CGI_10022282	0	0	0	0	0	0	0	0	0	0	0	0	0.000492716	0	0	0	0	0	0	0.000123179	up	up	up				Q9R0P6	1.00E-109	Signal peptidase complex catalytic subunit SEC11A			
CGI_10022306	0	0.000653187	0	0	0	0	0	0	0	0	0.001124871	0	0	0	0	0	0.000163297	0	0.000281218	0	0.580677251	down	down				P62316	5.00E-57	Small nuclear ribonucleoprotein Sm D2			
CGI_10022346	0.000279303	0.000330361	0.000374118	0	0.000330171	0.000384842	0.000254581	0.000466302	0.000327716	0	0.00029259	0.00039501	0	0.000379794	0.000192568	0.000519696	0.000245946	0.000358974	0.000253829	0.000273015	0.968941689	1.07558435	1.459567262				P49024	6.00E-163	Paxillin			
CGI_10022349	0	0	0	0	0	0	0	8.12E-05	0	0.000108403	0	0	8.71E-05	0	8.38E-05	0	0	2.03E-05	2.71E-05	4.27E-05	down	1.576524635	up				Q04336	0	Uncharacterized protein YMR196W			
CGI_10022356	0	0	0	0.000679896	0	0	0	0	0	0	0	0	0	0	0.000695527	0	0.000169974	0	0	0.000173882	up	up	down				A8MU46	8.00E-44	Smoothelin-like protein 1			
CGI_10022382	0.001002205	0.000846724	0.001342422	0	0	0	0.001096197	0	0	0	0.00052494	0	0	0.000851744	0.001209217	0.000678106	0.000797838	0.000274049	0.000131235	0.000684767	6.079458605	5.217866804	0.343489951	**	**	*	A0QZA1	1.00E-10	Universal stress protein MSMEG_3950			
CGI_10022383	0.002860772	0.002320276	0.002682339	0.002313677	0.002125694	0.003350495	0.001877441	0.002865668	0.002301702	0.001721907	0.002597278	0.002629836	0.002049919	0.002723039	0.00197239	0.003290585	0.002544266	0.002554825	0.002312681	0.002508983	1.100137146	1.084880933	1.00414992									
CGI_10022384	0.001072289	0	0.001077223	0	0	0	0.000781903	0	0	0.001434254	0.001310515	0	0.000960451	0.001640352	0	0	0.000537378	0.000195476	0.000686192	0.000650201	0.783130384	0.947548956	0.363758379			*	Q6G8L7	2.00E-11	Putative universal stress protein SAS1637			
CGI_10022387	0	0	0	0	0	0.001419881	0.00060114	0.001376342	0.001105477	0	0	0.000582958	0	0	0	0.000836695	0	0.000849341	0.000422109	0.000209174	down	0.495544691	up	**	*	**						
CGI_10022388	0.001409999	0.001429504	0.001416486	0	0	0	0	0	0	0.001237662	0	0	0.003031052	0.001437979	0.001640484	0	0.001063997	0	0.000309416	0.001527379	3.438732869	4.936335607	down	*	*	**	Q8LGG8	3.00E-12	Universal stress protein A-like protein			
CGI_10022396	0.00087322	0.001239419	0.00140358	0.001412449	0.001061747	0.001082861	0.001082463	0.001049657	0.001639329	0.001109586	0.001158694	0.001667206	0.001063716	0.001187397	0.001565332	0.001477082	0.001232167	0.001069182	0.001393704	0.001323382	0.884095347	0.949543079	0.867724911				Q7ZVY5	0	"Citrate synthase, mitochondrial"			
CGI_10022421	0	0.000302155	0.000149702	0.00060259	0.000830446	0.000153993	0	0.000373177	0.000524537	0.000971676	0.000312209	0.000790307	0	0.000455919	0.000539388	0.000378098	0.000263612	0.000339404	0.000649682	0.000343351	0.40575489	0.528491043	1.287514688	*			Q92122	9.00E-145	Pyruvate kinase muscle isozyme			
CGI_10022452	0	0	0	0	0	0.002054094	0.002484712	0.002559996	0	0.001709152	0.002082262	0.002409559	0	0	0	0.000864585	0	0.001774701	0.001550243	0.000216146	down	0.139427312	up	**	**	**	Q7ZUG0	6.00E-52	Small nuclear ribonucleoprotein E			
CGI_10022453	0	0	0	0	0	0	0	0	0.000507283	0.001011998	0	0	0	0	0	0	0	0	0.00037982	0	down	down	up	**	**		O00422	2.00E-57	Histone deacetylase complex subunit SAP18	OA	O00422	
CGI_10022462	0.000231278	0.000351716	0.000174257	0.00023381	0.000263635	0	0	0.00037647	0.000377975	0.000145007	0.00030285	0.000275982	0.000186441	0.000176901	0.000239186	0	0.000247765	0.000160026	0.000275454	0.000150632	0.899481219	0.54685092	0.645878508				Q9NZW5	2.00E-136	MAGUK p55 subfamily member 6			
CGI_10022476	0	0	0	0	0	0	0	0	0	0	0	0	0.000392413	0	0	0	0	0	0	9.81E-05	up	up	up				Q3T106	2.00E-24	Serine/arginine-rich splicing factor 7			
CGI_10022483	0.001281947	0.000964279	0.000747781	0.000877924	0.001131327	0.001025623	0.001221248	0.000787054	0.00091497	0.001120076	0.000779765	0.000877267	0.001022306	0.000927822	0.00072704	0.000965314	0.000967983	0.001041313	0.00092302	0.000910621	1.048713218	0.986566914	1.07575574				Q01518	2.00E-118	Adenylyl cyclase-associated protein 1			
CGI_10022522	0.000762378	0.000705713	0.000765886	0.001005294	0.000940409	0.000685079	0.000398811	0.000597665	0.000800073	0.000565284	0.000763921	0.00066802	0.000712553	0.000540874	0.000754164	0.000975602	0.000809818	0.000655491	0.000699325	0.000745798	1.15799997	1.066455201	0.80943027				Q801S2	0	"Succinate dehydrogenase [ubiquinone] flavoprotein subunit B, mitochondrial"			
CGI_10022553	0	0.000104615	0	0	0	0	0	0	0	0.000103515	0	0	0.000110911	0	0	0	2.62E-05	0	2.59E-05	2.77E-05	1.010626479	1.071448582	down				Q8K2G4	0	Bardet-Biedl syndrome 7 protein homolog			
CGI_10022557	8.26E-05	5.98E-05	0	5.97E-05	5.98E-05	8.54E-05	0	5.91E-05	7.12E-05	7.11E-05	0	7.51E-05	0	0	7.32E-05	3.59E-05	5.05E-05	5.11E-05	5.44E-05	2.73E-05	0.929622815	0.501839926	1.0108857		*		Q8NFP9	0	Neurobeachin			
CGI_10022558	0.000807039	0.000981843	0.000864802	0.001033442	0.000872247	0.000611595	0.000941575	0.000862315	0.001082204	0.000701652	0.000958154	0.000970164	0.000693951	0.000823054	0.000834632	0.000655265	0.000921782	0.000821933	0.000928044	0.000751726	0.993252471	0.810011061	0.891678776				A2VE99	0	Septin-11			
CGI_10022615	0	0	0	0	0	0	0	0	0	0	0	0	0	0	0	0.0001856	0	0	0	4.64E-05	up	up	up				A7YT82	0	Glycylpeptide N-tetradecanoyltransferase 2			
CGI_10022619	0.000163822	0	0	0	0.000165992	0	0	0.000164102	0	0	0	0	0	0	0	0.000166266	4.10E-05	8.25E-05	0	4.16E-05	up	up	2.014955256			*	Q2PC93	2.00E-19	SCO-spondin			
CGI_10022620	0	0	0	0	0	0.000141683	0	0	0	0	0	0.000203597	0.000206312	0.000195755	0	0.00025047	0	3.54E-05	5.09E-05	0.000163134	down	3.205042314	up		*		Q2PC93	0	SCO-spondin			
CGI_10022621	5.10E-05	8.61E-05	9.39E-05	0	6.89E-05	0.000114138	6.51E-05	0.000119149	0.000119625	9.38E-05	9.79E-05	0.000162213	8.22E-05	0.0001473	0.000105439	0.000137966	5.78E-05	9.18E-05	0.000118385	0.000118226	0.48781724	0.998663254	1.589987013	*			Q2PC93	6.00E-47	SCO-spondin			
CGI_10022623	0	0	0	0	0	0	0.000584791	0.000428451	0	0	0.000336049	0	0	0	0	0	0	0.000253311	8.40E-05	0	down	down	up			**	P52430	1.00E-28	Serum paraoxonase/arylesterase 1			
CGI_10022642	0.000705194	0.000972331	0.000850126	0.000684399	0.00097177	0.000816196	0.000894743	0.000649889	0.000822702	0.000933808	0.000620542	0.001286561	0.000727653	0.000747956	0.000816822	0.000658459	0.000803013	0.00083315	0.000915903	0.000737723	0.876743805	0.805458983	1.037529926				A2VCW9	0	"Alpha-aminoadipic semialdehyde synthase, mitochondrial"			
CGI_10022646	0	0	0	0	0.000130584	0	0	9.04E-05	5.18E-05	0	0	5.47E-05	0	0	0	0.00011772	0	5.52E-05	2.66E-05	2.94E-05	down	1.105352113	up	**		*	Q2PZL6	5.00E-102	Protocadherin Fat 4			
CGI_10022651	0.000364345	0.000527694	0.000679755	0.000473573	0.000527389	0.000376514	0.000341585	0.000521384	0.000471122	0.000626573	0.000272627	0.000386462	0.000503503	0.000636987	0.000753606	0.000422608	0.000511342	0.000441718	0.000439196	0.000579176	1.164267776	1.31871875	0.863841061				O89049	0	"Thioredoxin reductase 1, cytoplasmic"			
CGI_10022688	0	0	0	0	0	0	0	0	0	0	0	8.99E-05	0	0	0	0	0	0	2.25E-05	0	down	down	up				O35161	6.00E-52	Cadherin EGF LAG seven-pass G-type receptor 1			
CGI_10022729	0.00101953	0.001240361	0.000614533	0.000687129	0.001239646	0.000772627	0.000817774	0.000612765	0.001025359	0.000409106	0.000783222	0.000937229	0.000730556	0.00055454	0.001054389	0.001586606	0.000890388	0.000860703	0.000788729	0.000981523	1.128889961	1.244435985	0.96666033				P30163	0	Actin-2			
CGI_10022730	0.010807022	0.009853975	0.008398615	0.009344956	0.011638895	0.008428655	0.009813293	0.009804242	0.00902316	0.008454849	0.010039478	0.010021137	0.008036118	0.008872638	0.010543894	0.011037257	0.009601142	0.009921271	0.009384656	0.009622477	1.02306808	1.025341446	1.03334283				O17320	0	Actin			
CGI_10022731	0.00040673	0.000343631	0.000204301	0.000411184	0.00020606	0	0.000593167	0.000339522	0.000409056	0.00040802	0.000213039	0.000143807	0.000218586	0.000207401	0	0.000412799	0.000341462	0.000284687	0.000293481	0.000209697	1.163489567	0.714515956	0.833731621				Q26065	0	"Actin, adductor muscle"			
CGI_10022732	0.000135937	0.000275636	0.000409689	0.000412277	0.000137738	0.000210716	0.000223029	0.000204255	0.000205072	0.000204553	0.000213606	0.000216284	0.000146111	0.000138635	0.000210878	0	0.000308385	0.000193935	0.000209879	0.000123906	1.469347183	0.590369439	0.628871888				Q964E1	0	"Actin, cytoplasmic"			
CGI_10022733	0	0.000146383	0.000217575	0	0	0	0	0	0	0	0.000151254	0	0	0	0.000298644	0	9.10E-05	0	3.78E-05	7.47E-05	2.406270247	1.974453568	down	*		**	O17320	0	Actin			
CGI_10022739	0	0	0	0	0.000182787	0	0	0	0	0	0	0	0	0	0.000186565	0	0	4.57E-05	0	4.66E-05	up	up	up				Q925Q9	5.00E-14	SH3 domain-containing kinase-binding protein 1			
CGI_10022743	0	0.000130069	0.000103108	0.000129699	0.000155993	0	0	0.000128514	0.000180639	0.000102961	0	0	0.000110317	0	7.96E-05	0.00015625	9.07E-05	7.11E-05	7.09E-05	8.65E-05	1.279534556	1.220617066	0.784033664				O74874	6.00E-25	Glucose-repressible alcohol dehydrogenase transcriptional effector			
CGI_10022749	0	0.00178688	0.000885304	0.000890898	0.001403168	0.000910682	0.001927794	0	0.00050645	0.001515505	0	0	0.001623778	0	0	0	0.000890771	0.001060411	0.000505489	0.000405945	1.762196488	0.803073263	1.190442432				P46088	5.00E-45	Glutathione S-transferase			
CGI_10022759	0	0	0.000397018	0	0	0	0.000432263	0	0.000397459	0	0	0	0.000424777	0	0	0	9.93E-05	0.000108066	9.94E-05	0.000106194	0.998890452	1.068731618	1.088774312				Q3SZ45	1.00E-73	Stromal cell-derived factor 2			
CGI_10022767	0.001395928	0.002395019	0.001294478	0.000976994	0.001632026	0.00221931	0.001057047	0.00225882	0.001187923	0.001938954	0.002587204	0.002961327	0.002769974	0.00142363	0.001221556	0.002833514	0.001515605	0.001791801	0.002168852	0.002062169	0.698805059	0.950811074	1.182234847									
CGI_10022793	0	0	0	0	0	0	0	0	0.000898683	0	0	0	0	0	0	0	0	0	0.000224671	0	down	down	up				Q8VCC1	1.00E-39	15-hydroxyprostaglandin dehydrogenase [NAD+]			
CGI_10022811	0.000616638	0.001250337	0.000825967	0.000692656	0.001041347	0.001203663	0.000524587	0.000754959	0.000620164	0.000618594	0.00093307	0.000799418	0.000441859	0.000768625	0.000637722	0.000764914	0.0008464	0.000881139	0.000742812	0.00065328	1.139453953	0.879469421	1.041043857				P81431	0	Alcohol dehydrogenase class-3			
CGI_10022820	0	0	0.000955305	0.000721006	0.000602205	0.000737017	0.00065007	0	0	0	0.000871645	0	0.000894337	0.00121225	0	0	0.000419078	0.000497323	0.000217911	0.000526647	1.923157937	2.416794681	1.186708194		*		O61231	1.00E-131	60S ribosomal protein L10			
CGI_10022824	0.000251785	0	0	0	0.000255121	0	0	0.000168144	0	0.000126292	0	0	0	0	0	0	6.29E-05	0.000105816	3.16E-05	0	1.993673392	down	1.681057251				Q27128	0	Bifunctional 3'-phosphoadenosine 5'-phosphosulfate synthase			
CGI_10022856	0	0.000168464	0.000116851	0	0	0.000188887	0	0	0.000133692	0	0	0	0	0	0	0	7.13E-05	4.72E-05	3.34E-05	0	2.134121713	down	0.662029686	*			Q80XI3	0	Eukaryotic translation initiation factor 4 gamma 3			
CGI_10022882	0	0.00016503	0	0.000205701	0	0	0	0	0.000245564	0.000122471	0	0.000215824	0	0	0	0	9.27E-05	0	0.000145965	0	0.634966661	down	down		**	**	Q6INN8	0	SAM domain and HD domain-containing protein 1			
CGI_10023024	0.000344996	0.000269052	0	0.000321945	0.000161338	0.000466216	0.000319297	0.000398753	0.000240209	0.000319468	0.000305806	0.000168894	0.00039934	0.000189453	0.000274455	0.000350144	0.000233998	0.000336401	0.000258594	0.000303348	0.904885743	1.173065526	1.437621863				P23514	0	Coatomer subunit beta			
CGI_10023029	0.000303038	0.00030723	0	0	0	0	0	0	0	0	0	0.000321433	0	0.000309052	0	0	0.000152567	0	8.04E-05	7.73E-05	1.898585397	0.961481864	down			**	Q642C0	6.00E-53	DnaJ homolog subfamily C member 8			
CGI_10023072	0.000816646	0.001022753	0.000868663	0.000922716	0.001070838	0.001042492	0.000893235	0.001058645	0.001207816	0.001060188	0.00110711	0.000917172	0.001394099	0.001273774	0.001043291	0.00112136	0.000907695	0.001016303	0.001073072	0.001208131	0.845884454	1.125862536	1.119652592				O61491	3.00E-165	Flotillin-1			
CGI_10023099	0.001631249	0.001102543	0.001638754	0.001923961	0.001652861	0.001404776	0.00118949	0.00163404	0.001640574	0	0.000854424	0.002018646	0.00233778	0.00194089	0.001405852	0.001103726	0.001574127	0.001470292	0.001128411	0.001697062	1.394994155	1.503939611	0.934036443				P58374	3.00E-54	60S ribosomal protein L30			
CGI_10023100	0	0	0	0	0	0	0	0	0	0.00050935	0	0.00053856	0	0	0	0	0	0	0.000261978	0	down	down	up	**	**							
CGI_10023109	0	0	0	0	0	0	0	0	0	0	0	0	0	8.47E-05	0	0	0	0	0	2.12E-05	up	up	up				A1XQX0	9.00E-83	Neurexin-1a-alpha			
CGI_10023113	0.000249851	0.000398055	0.000215144	0.000216503	0.000325494	0.000663933	0	0.000572066	0	0.00028645	0.000261737	0.000416457	0.000422008	0.00025481	0.000332221	0.000253579	0.000269888	0.000390373	0.000241161	0.000315655	1.119120629	1.308895302	1.446425511				Q7ZU45	5.00E-151	Tetratricopeptide repeat protein 25			
CGI_10023126	0	0.000291121	0	0	0.000218215	0	0	0	0	0	0.00037601	0	0	0	0.000371208	0.00043715	7.28E-05	5.46E-05	9.40E-05	0.00020209	0.774237387	2.149831122	0.749568049		*		P61458	6.00E-40	Pterin-4-alpha-carbinolamine dehydratase			
CGI_10023132	0	0	0	0	0	0	0	0	0	0	0	0.000558918	0	0	0	0	0	0	0.00013973	0	down	down	up				Q6NW52	5.00E-64	"Methionine-R-sulfoxide reductase B2, mitochondrial"			
CGI_10023148	0	0.00081664	0.000514948	0.000740288	0.000667775	0.000756727	0	0.000660171	0.000736457	0.000587674	0.000843815	0.000932064	0	0	0.000605846	0.000817516	0.000517969	0.000521168	0.000775003	0.000355841	0.668344941	0.459147551	1.006176528		*		A0MTA1	2.00E-103	DNA-(apurinic or apyrimidinic site) lyase			
CGI_10023160	0	0	9.15E-05	0	0	0	0	0	0	0	0	0	0	0	0	0	2.29E-05	0	0	0	up	up	down				E9Q634	0	Uncharacterized protein			
CGI_10023265	0.001356968	0.001605029	0.00113601	0.000914551	0.001145788	0.001168575	0.001731603	0.001585839	0.00159218	0.001815029	0.001184599	0	0.000972351	0.001153247	0.001403364	0.001377215	0.00125314	0.001407951	0.001147952	0.001226544	1.091630573	1.068463011	1.123539119				Q9Z336	6.00E-68	Dynein light chain Tctex-type 1			
CGI_10023297	0.001345065	0.000818203	0	0.001223813	0.000681443	0.000833993	0.001029848	0.000943157	0	0	0.000986335	0.000856027	0	0.000685878	0	0	0.00084677	0.00087211	0.000460591	0.00017147	1.838444888	0.372281886	1.029925473		*		P12815	3.00E-90	Programmed cell death protein 6			
CGI_10023300	0	0	9.14E-05	0	0	0.000156642	0	0	0	9.12E-05	0	0	0.000162924	0	0	0	2.29E-05	3.92E-05	2.28E-05	4.07E-05	1.002192982	1.786447368	1.71380744									
CGI_10023309	0.000301252	0.000356323	0.000353078	0	0.000559613	0.000259428	0.000384423	0.000352062	0.000302974	0.000402944	0	0.000159769	0	0	0	0	0.000252663	0.000388882	0.000216422	0	1.167457753	down	1.539129652		**		Q08E38	0	Pre-mRNA-processing factor 19			
CGI_10023329	0.002140836	0.001899144	0.001209761	0.00148794	0.001491325	0.002074067	0.00175621	0.001608375	0.002422209	0.001610719	0.002242676	0.00099347	0.001438163	0.001773947	0.001798902	0.001901182	0.00168442	0.001732494	0.001817269	0.001728049	0.926896741	0.950904338	1.028540384				P25789	1.00E-92	Proteasome subunit alpha type-4			
CGI_10023335	0.000800907	0.000811987	0.000731448	0	0.000811519	0.000376208	0	0.000656409	0.00073226	0.000730407	0.000839007	0.000772294	0.000391295	0.001113819	0	0.000665066	0.000586086	0.000461034	0.000768492	0.000542545	0.762643593	0.705986529	0.786632667				Q27928	5.00E-175	"Glycerol-3-phosphate dehydrogenase [NAD+], cytoplasmic"			
CGI_10023337	0	0	0.000262744	0	0	0	0	0	0	0.000112444	0	0	0	0.000228626	0	0	6.57E-05	0	2.81E-05	5.72E-05	2.336665362	2.033243214	down				Q2KJI2	0	Dolichyl-diphosphooligosaccharide--protein glycosyltransferase subunit STT3A			
CGI_10023347	0.000721687	0.000645592	0.000725008	0.000686673	0.001118381	0.001052882	0.000789371	0.000935547	0.000896593	0.000723976	0.00080049	0.001125728	0.000730071	0.000865893	0.000878074	0.001120227	0.00069474	0.000974045	0.000886697	0.000898566	0.78351477	1.0133862	1.402028457				Q91YQ5	0	Dolichyl-diphosphooligosaccharide--protein glycosyltransferase subunit 1			
CGI_10023351	0.000115508	0.000263489	8.70E-05	0.00017516	0.000263337	5.97E-05	0	0.000318192	0.000174253	0.000115875	0	0.00027567	6.21E-05	0.000117801	5.97E-05	8.79E-05	0.000160289	0.000160307	0.00014145	8.19E-05	1.133190644	0.578830254	1.000112297				P30682	0	Guanine nucleotide-binding protein G(i) subunit alpha			
CGI_10023358	0.00047036	0.000688807	0	0.000422676	0.000370682	0.000432062	0.000571636	0.000471165	0.000578171	0.000419424	0.000547483	0.000554346	0.000280868	0.000266497	0.000432393	0.000477378	0.000395461	0.000461386	0.000524856	0.000364284	0.753465236	0.694064658	1.166705545				Q52I78	0	Nicotinamide phosphoribosyltransferase			
CGI_10023361	0	0	0	0	0	0	0	8.32E-05	0	0	8.70E-05	0	0	0	0	0	0	2.08E-05	2.18E-05	0	down	down	up				Q9Y4E8	0	Ubiquitin carboxyl-terminal hydrolase 15			
CGI_10023363	0.000912722	0.000771124	0	0	0.000770679	0.000628804	0	0.001066665	0.001070931	0.000915617	0	0	0	0	0	0.000771951	0.000420962	0.000616537	0.000496637	0.000192988	0.84762412	0.388589151	1.464592368		*		P59998	8.00E-96	Actin-related protein 2/3 complex subunit 4			
CGI_10023375	0	0	0	0	0.001574685	0	0.000944359	0	0	0	0	0	0	0	0	0	0	0.000629761	0	0	up	up	up			**						
CGI_10023389	0.000757222	0.00095962	0.001426323	0.00105258	0.001534508	0.001075954	0.001242356	0.000853332	0.001142326	0.000949529	0.000793243	0.000903585	0.001729524	0	0.000685223	0.00076852	0.001048936	0.001176538	0.000947171	0.000795817	1.107441557	0.840204103	1.121648241				Q9Z2U1	6.00E-132	Proteasome subunit alpha type-5			
CGI_10023406	0	0	0	0	0	0	0	0	0	0	0	0	0	0.000153766	0	0	0	0	0	3.84E-05	up	up	up				Q96KP4	1.00E-89	Cytosolic non-specific dipeptidase			
CGI_10023407	0.001355254	0.002061003	0.001312866	0.001370094	0.001618426	0.001750649	0.001111768	0.000824241	0.001070931	0.001310998	0.001673246	0.001386181	0.00140466	0.001332786	0.001551763	0.001080731	0.001524804	0.001326271	0.001360339	0.001342485	1.120900195	0.98687533	0.869797549				Q9D1A2	0	Cytosolic non-specific dipeptidase			
CGI_10023427	0.000749205	0.001012759	0.000919909	0.001178191	0.000843479	0.001032304	0	0.0013342	0.001088372	0.001002109	0	0.001147876	0.001163179	0.000764073	0.001291369	0.000675897	0.000965016	0.000802496	0.000809589	0.00097363	1.19198223	1.202621576	0.831588025				P55210	2.00E-82	Caspase-7			
CGI_10023439	0.000286211	0.000350622	0.000347429	0.000349625	0.000362503	0.000320417	0.000326097	0.000215025	0.000335821	0.000287118	0.000337304	0.000290935	0.000346085	0.000182431	0.000406995	0.000326791	0.000333472	0.000306011	0.000312795	0.000315576	1.066104903	1.008890821	0.917650446				Q6PL18	0	ATPase family AAA domain-containing protein 2			
CGI_10023440	0.000762872	0.00082867	0.000766383	0.000716138	0.000938618	0.00067573	0.001013222	0.00065501	0.000767234	0.000819956	0.000627913	0.000924777	0.000702829	0.000889156	0.000732602	0.00055304	0.000768516	0.000820645	0.00078497	0.000719407	0.979038371	0.916476744	1.067831076				O46629	0	"Trifunctional enzyme subunit beta, mitochondrial"			
CGI_10023458	0.004289157	0.002898993	0.002154446	0.003071419	0.00271624	0.002954941	0.001563805	0.001432166	0.003055522	0.002509944	0.003182678	0.002464321	0.001536722	0.003645227	0.00277238	0.002176578	0.003103504	0.002166788	0.002803116	0.002532727	1.107161984	0.903539677	0.698174765				O96102	4.00E-49	Calmodulin			
CGI_10023479	0	0.000420808	0.000238272	0	0	0	0	0.000237587	0	0	0	0	0	0	0.00024529	0.00042126	0.00016477	5.94E-05	0	0.000166638	up	up	0.360482794	**	**	*	Q6P5L8	6.00E-158	Hydroxysteroid dehydrogenase-like protein 2			
CGI_10023513	0.000237071	0.000264385	0.000238162	0.0002876	0.000144127	9.80E-05	0.000129652	0.000118738	0.000190741	0	0.000223513	0.000176023	0.00017837	0	0	0.000120304	0.000256805	0.000122629	0.000147569	7.47E-05	1.740230434	0.505989561	0.477519864			*	Q00651	4.00E-31	Integrin alpha-4			2800MechStress
CGI_10023521	0	0	0	0	0	0.000195991	0.000259304	0.000332467	0	0	0.000198679	0	0.000203851	0	0	0	0	0.000196941	4.97E-05	5.10E-05	down	1.026031941	up			**	P13280	3.00E-102	Glycogenin-1	MechStress2800	P13280	
CGI_10023522	0.000292489	0.000296535	0	0.00025873	0.000222273	0.000302258	0.00035991	0.000219742	0.000220621	0.000220063	0.000153201	0.000232683	0.000196487	0.000186433	0.000264678	0.000259747	0.000211939	0.000276046	0.000206642	0.000226836	1.025631285	1.097725777	1.302480437				Q5XJ54	2.00E-142	Glutaredoxin 3			
CGI_10023524	0	0.000157986	0.000219167	0	0	0.000128828	0	0.000187317	0	0.000156325	0	0	0	0	0	0.000158156	9.43E-05	7.90E-05	3.91E-05	3.95E-05	2.412621142	1.011712778	0.838240714	*			Q5RA77	0	Coatomer subunit delta			
CGI_10023535	0	0.000647744	0	0	0	0.000770285	0	0	0	0	0	0	0	0	0	0.000648439	0.000161936	0.000192571	0	0.00016211	up	up	1.18918122				P49247	5.00E-98	Ribose-5-phosphate isomerase			
CGI_10023566	0	0	0	0	0	0	0	0.001163635	0	0	0	0	0	0	0	0.00058949	0	0.000290909	0	0.000147373	up	up	up									
CGI_10023573	0	0	0.000115648	0	0	0	0	0	0	0.000115483	0	0	0	0	0	0	2.89E-05	0	2.89E-05	0	1.001428782	down	down				O76094	3.00E-178	Signal recognition particle 72 kDa protein			
CGI_10023578	0.000274798	0.000501479	0	0.000333368	0.00050119	0	0.000420798	0	0	0	0	0.000349775	0	0.000280251	0.000397871	0.000390458	0.000277411	0.000230497	8.74E-05	0.000267145	3.17245372	3.055049675	0.830885553	*	*		Q91756	9.00E-52	Glutamate receptor U1			
CGI_10023610	0.001782993	0.001687147	0.001313544	0.001321845	0.000963528	0.000859854	0.001560168	0.001666974	0.001195457	0.001311675	0.002116851	0.002521631	0.001277624	0.00266695	0.001598095	0.002050876	0.001526382	0.001262631	0.001786404	0.001898386	0.854444279	1.062686146	0.827204981									
CGI_10023612	0.000236632	0	0.000142632	0.000167456	0.00021579	0.000195628	0	0	0	0.000142429	0.000123944	0.000175697	0	0	0	0	0.00013668	0.000102855	0.000110518	0	1.236727215	down	0.752520486		**		Q6PCR7	0	Eukaryotic translation initiation factor 3 subunit A			
CGI_10023658	0	0	0	0.000171954	0	0	0	0	0	0	0	0	0	0	0	0	4.30E-05	0	0	0	up	up	down				Q80WR1	2.00E-18	Tetraspanin-18			
CGI_10023678	0	0.000138259	0	0.000137866	0	0.000112742	0.00011933	0	0	0	0	0	0.000175895	0	0.000141035	0	6.90E-05	5.80E-05	0	7.92E-05	up	up	0.840459937	**	**		Q8TC05	9.00E-28	Nuclear protein MDM1			
CGI_10023684	0.000448355	0.000340918	0.000394116	0.000321062	0.00035965	0.000270276	0.000265635	0.000411695	0.000507283	0.000374814	0.000352262	0.000317047	0.00050199	0.00017147	0.000425044	0.000436085	0.000376113	0.000326814	0.000387852	0.000383647	0.969733906	0.989160155	0.868925608				P23634	0	Plasma membrane calcium-transporting ATPase 4			
CGI_10023702	0.000307906	0	0	0	0	0	0	0.000514056	0	0.000411844	0	0	0	0	0	0	7.70E-05	0.000128514	0.000102961	0	0.747627743	down	1.669522517				P81628	1.00E-33	Endoplasmic reticulum resident protein 29			
CGI_10023706	6.40E-05	0.000116769	0	3.88E-05	0.000116702	0	0.00011198	0	0	0	0	8.14E-05	8.25E-05	5.22E-05	6.62E-05	0	5.49E-05	5.72E-05	2.04E-05	5.02E-05	2.697407862	2.468058968	1.041504037	*	*		P79761	2.00E-96	Cytochrome P450 1A5			
CGI_10023709	0	0	0	0	0	0	0.001040804	0	0	0	0	0	0	0	0	0	0	0.000260201	0	0	up	up	up				P86179	5.00E-44	L-rhamnose-binding lectin CSL3			
CGI_10023724	0.002161472	0.001675755	0.001915956	0.002442214	0.002576599	0.00197088	0.002781395	0.002037808	0.002173829	0.002423425	0.001465131	0.002697267	0.003006548	0.001815359	0.002235375	0.001419468	0.002048849	0.002341671	0.002189913	0.002119188	0.93558477	0.967703968	1.142919861				Q24537	2.00E-61	High mobility group protein DSP1			
CGI_10023726	0	0.00046938	0	0.000374436	0	0.000382751	0	0.000463767	0	0	0	0.000294647	0.0003981	0	0	0.000469883	0.000210954	0.00021163	7.37E-05	0.000216996	2.863820097	2.945840277	1.00320212	*	*		Q9DCH4	5.00E-111	Eukaryotic translation initiation factor 3 subunit F			
CGI_10023746	0	0	0	0	0	0	0	0	0	0	0	7.40E-05	0	0	0	0	0	0	1.85E-05	0	down	down	up				Q9JI18	9.00E-55	Low-density lipoprotein receptor-related protein 1B			
CGI_10023785	0	0.000322146	0	0.00027534	0	0.000140727	0	0	0.000228262	0.000227685	0	0	0	0	0.00018778	0	0.000149372	3.52E-05	0.000113987	4.69E-05	1.310428624	0.411846114	0.235531879		*	*	Q5D018	2.00E-52	RNA-binding protein 8A			
CGI_10023797	0	0	0	0	0.000245837	0	0	0	0	0	0	0	0	0	0	0	0	6.15E-05	0	0	up	up	up				Q6ZFT5	2.00E-108	Ribose-phosphate pyrophosphokinase 4			
CGI_10023805	0	0	0.000573076	0	0.000578009	0.00141481	0.001996644	0.00102857	0	0	0.001553729	0.001210158	0.000490516	0.00081448	0	0.000926341	0.000143269	0.001254508	0.000690972	0.000557834	0.207344222	0.807318461	8.756313299	**		**						
CGI_10023822	0	0	0	0	0	0	0	0	0	0	0	0.000353884	0	0	0	0	0	0	8.85E-05	0	down	down	up				Q6GNV5	1.00E-36	Formin-binding protein 1 homolog			
CGI_10023850	0.001952212	0.000899644	0.001604613	0.000897085	0.001258776	0.00146721	0.001358827	0.001777775	0.001070931	0.00106822	0.00148733	0.001694221	0.001907563	0.001447965	0.001835419	0.001260853	0.001338389	0.001465647	0.001330176	0.00161295	1.006174373	1.212584354	1.095083378				Q08E11	3.00E-52	Peptidyl-prolyl cis-trans isomerase C			
CGI_10023886	0.000385547	0	0.000221326	0.000278406	0.000279039	0	0	0.000386206	0.000387751	0.000221011	0.000403887	0	0	0	0	0	0.00022132	0.000166311	0.000253162	0	0.874220979	down	0.751452367		**		Q9NFT7	2.00E-94	Hexokinase type 2			
CGI_10023895	0	0.000348562	0.000287823	0	0	0	0	0.000229596	0	0.000344896	0	0.000243117	0.000307947	0	0	0	0.000159096	5.74E-05	0.000147003	7.70E-05	1.082263487	0.523707809	0.360781602			*	Q06A98	9.00E-53	Serine/arginine-rich splicing factor 2			
CGI_10023898	0.000340102	0.000394065	0	0.000294708	0.000295378	0	0.000318856	0.000146007	0.000293183	0.0002437	0.000254486	0.000257676	0	0.000297301	0.000200989	0.000197244	0.000257219	0.00019006	0.000262261	0.000173884	0.980772989	0.663016363	0.738905115				P41041	2.00E-40	Calmodulin			
CGI_10023932	0.002389109	0.000954184	0.001309146	0.002708028	0.002714188	0.002244458	0.001504553	0.001813029	0.002694012	0.000944149	0.002957807	0.002150173	0.001867575	0.002288852	0.003519012	0.001543027	0.001840117	0.002069057	0.002186535	0.002304617	0.841567384	1.054003817	1.124416155				P54315	1.00E-27	Pancreatic lipase-related protein 1			
CGI_10023934	0	8.10E-05	0	0	0	0	0	0	0	0	0	0	0	0	0	0	2.03E-05	0	0	0	up	up	down				O60879	2.00E-105	Protein diaphanous homolog 2			
CGI_10023942	0.000915695	0.000590776	0.000669024	0.000504939	0.000674784	0.000688203	0	0.000583713	0	0.000668073	0.00069764	0.000794683	0.000715802	0.000509382	0.000860913	0.000506923	0.000670109	0.000486675	0.000540099	0.000648255	1.240714202	1.200252176	0.726262986				A9JS51	3.00E-22	.			
CGI_10023950	0	0	0.000583496	0	0	0.000857461	0.000635296	0.000664934	0	0.000665903	0	0	0.000713478	0	0	0.000505277	0.000145874	0.000539423	0.000166476	0.000304689	0.876247742	1.830229027	3.69786768			*	Q3T0D6	1.00E-57	Galectin-4			
CGI_10023956	0.000571545	0.000413894	0.0006562	0	0.000496386	0.000759387	0.000446534	0	0	0.00049145	0	0.000606239	0.000702081	0.000582887	0.000422205	0	0.00041041	0.000425577	0.000274422	0.000426793	1.495541087	1.555242878	1.03695575				P22232	1.00E-134	rRNA 2'-O-methyltransferase fibrillarin			
CGI_10024002	0	0.000199818	0	0	0	0	0	0	0	0	0	0	0	0	0	0	5.00E-05	0	0	0	up	up	down									
CGI_10024026	0	0	0	0	0	0	0	0	0	0	0	0.000544328	0	0	0	0	0	0	0.000136082	0	down	down	up									
CGI_10024065	0.001750427	0.001419713	0.001582632	0.001769593	0.001773618	0.000904445	0.001148754	0.001052053	0.000704174	0.000702391	0.001100217	0.001856681	0.001505146	0.001249614	0.001629248	0.001065927	0.001630591	0.001219718	0.001090866	0.001362484	1.494768032	1.248993059	0.748021615				Q9GNE2	5.00E-85	60S ribosomal protein L23			
CGI_10024066	0.000708256	0.001017242	0.000889393	0.000835346	0.000598033	0.000975881	0	0.000945957	0.001009099	0.000888128	0.001051092	0.000813852	0.000570947	0.001324236	0.000793511	0.000718824	0.000862559	0.000629968	0.000940543	0.00085188	0.917086703	0.905731823	0.73034722				Q8I7C3	1.00E-51	LIM and SH3 domain protein Lasp			
CGI_10024074	0.000140226	0	0	0	0.000213126	0	0	0	0.000141028	0	0.000183621	0	0	0.000214513	0	0	3.51E-05	5.33E-05	8.12E-05	5.36E-05	0.431931101	0.660753614	1.519875059	*			P27641	2.00E-148	X-ray repair cross-complementing protein 5			
CGI_10024081	0.000548417	0.000444803	0.000385658	0.00049898	0.000444546	0.000283367	0.00047988	0.000274678	0.000441242	0.000550156	0.000344703	0.000290853	0.000471569	0.00050337	0.000623885	0	0.000469465	0.000370618	0.000406739	0.000399706	1.154217022	0.982710021	0.789447871				Q0MQI4	0	"NADH dehydrogenase [ubiquinone] flavoprotein 1, mitochondrial"			
CGI_10024094	0.001140055	0.001252144	0.0011453	0.001728807	0.002695372	0.001030865	0.001818505	0.002331595	0.001289894	0.001667853	0.001691907	0.001410801	0.000919034	0.001065789	0.002161564	0.002651609	0.001316577	0.001969084	0.001515114	0.001699499	0.868962149	1.121697298	1.495609446									
CGI_10024111	0	0.000165452	0.000131156	0.000131985	0.000198428	0.000202374	0.0001071	0.000130779	0.000262604	0.000229197	0.000273532	0.0001731	0	0	0	0	0.000107148	0.00015967	0.000234608	0	0.456711348	down	1.490180661	*	**		P21265	0	Adenylosuccinate lyase			400MechStress
CGI_10024151	0	0	0	0.000263633	0	0	0	0	0	0	0	0	0	0	0	0	6.59E-05	0	0	0	up	up	down				Q0IIF7	0	Ubiquitin carboxyl-terminal hydrolase 14			
CGI_10024159	0	0	0.000647239	0	0	0	0	0	0	0	0	0	0	0	0	0.000653888	0.00016181	0	0	0.000163472	up	up	down				Q8QGW7	7.00E-17	Lipopolysaccharide-induced tumor necrosis factor-alpha factor homolog			
CGI_10024245	0.00038663	0.000509572	0.000388409	0.000429949	0.000235051	0.000399543	0.000549757	0.000542208	0.000272188	0.000387856	0.000202511	0.000328079	0.000540236	0.000276012	0.000279894	0.000510118	0.00042864	0.00043164	0.000297659	0.000401565	1.440039508	1.349079566	1.006998297				Q5ZMH1	7.00E-173	Septin-2			
CGI_10024246	0	8.91E-05	0	0	8.91E-05	0	0	0.000146789	0	0	0	0	0	0	0	0	2.23E-05	5.90E-05	0	0	up	up	2.647463524			*	Q9Z2Q6	6.00E-134	Septin-5			
CGI_10024268	0.003793502	0.003339929	0.004312399	0.003935961	0.003439156	0.003610713	0.003821701	0.003499995	0.00381519	0.004706845	0.003137337	0.003388442	0.004292017	0.003868782	0.003819965	0.002938239	0.003845448	0.003592891	0.003761954	0.003729751	1.022194387	0.991439886	0.934323253				P92177	6.00E-133	14-3-3 protein epsilon			
CGI_10024274	0	0	0	0	0	0	0	0.000355555	0	0	0	0	0	0	0	0	0	8.89E-05	0	0	up	up	up				P24367	8.00E-73	Peptidyl-prolyl cis-trans isomerase B			
CGI_10024279	0	0	0	0	0	0	0	0	0	0	0	0	0	0	0.000516548	0	0	0	0	0.000129137	up	up	up				Q9D0R2	1.00E-155	"Threonine--tRNA ligase, cytoplasmic"			
CGI_10024288	0	0	0	0	0	0	0	0	0	0	0.000407178	0	0	0	0	0	0	0	0.000101795	0	down	down	up				Q96CX2	8.00E-67	BTB/POZ domain-containing protein KCTD12			
CGI_10024293	0	0.000307926	0	0.000175457	0	0.000179353	0	0	0.000261823	0.000304688	0	0	0	0	0.000269236	0	0.000120846	4.48E-05	0.000141628	6.73E-05	0.85326322	0.475252908	0.371037045		*	*	Q96MM6	7.00E-107	Heat shock 70 kDa protein 12B			
CGI_10024309	0.000200284	0	0	0	0	0	0	0	0	0	0	0	0	0	0	0	5.01E-05	0	0	0	up	up	down				Q5XHZ0	0	"Heat shock protein 75 kDa, mitochondrial"			
CGI_10024320	0.001526589	0.001662351	0.001420012	0.001486145	0.001718683	0.001460718	0.00166976	0.001415927	0.001762771	0.001531431	0.001776899	0.002039062	0.001519298	0.001960519	0.001929626	0.001262447	0.001523774	0.001566272	0.001777541	0.001667973	0.857237309	0.938359641	1.027889794				O61492	6.00E-165	Flotillin-2			
CGI_10024321	0.000705973	0	0.001418443	0.001427406	0	0.000875463	0.000772183	0.00113149	0.000994013	0.001416425	0.001331201	0.000898592	0.00075881	0.000863979	0.001752267	0.001576315	0.000887956	0.000694784	0.001160058	0.001237843	0.765440772	1.067052696	0.782453625				O15145	6.00E-92	Actin-related protein 2/3 complex subunit 3			
CGI_10024342	0.000494105	0.00044528	0.000220613	0.000222007	0.00027814	0.000312038	0.000420346	0.000439956	0.000441716	0.000357986	0.00051761	0.000524098	0.000236038	0.00039193	0.000369055	0.000557198	0.000345501	0.00036262	0.000460353	0.000388555	0.750514551	0.844038536	1.049547578				O35643	0	AP-1 complex subunit beta-1			
CGI_10024352	0.001315394	0	0	0.000949855	0	0	0	0	0	0	0.001181115	0	0	0.000574927	0	0	0.000566312	0	0.000295279	0.000143732	1.917890299	0.486766318	down			**						
CGI_10024361	0	0	0	0	0	0	0	0	0	0	0	0.000827711	0	0	0.000605268	0.000989983	0	0	0.000206928	0.000398813	down	1.927304337	up				Q28654	5.00E-31	Serine/threonine-protein phosphatase 2A 56 kDa regulatory subunit epsilon isoform			
CGI_10024372	0	0	0	0	0.000207574	0	0	0	0	0	0	0	0	0	0	0	0	5.19E-05	0	0	up	up	up				Q01H84	3.00E-97	Selenoprotein N			
CGI_10024386	0.000120767	0.00011302	0.000121323	0.000150264	9.41E-05	0.000201601	0.000233704	0.000204725	0.000130801	0.000195704	0.000116781	0.00018722	0.000189716	8.53E-05	0.000153719	0.000150855	0.000126344	0.000183533	0.000157627	0.000144898	0.801537178	0.919245812	1.452646951				Q868Z9	8.00E-132	Papilin			
CGI_10024442	0	0	0	0	0.000109608	0	8.87E-05	0	0	0	0	0	0	0	0	0	0	4.96E-05	0	0	up	up	up			**	P26232	0	Catenin alpha-2	MechStress2800	P26232	
CGI_10024475	0.001133182	0.00157212	0.001378058	0.001869119	0.001450352	0.001325112	0.001467778	0.001403965	0.001349597	0.001346182	0.001843109	0.001043814	0.001217991	0.001611854	0.001696209	0.001483011	0.00148812	0.001411802	0.001395676	0.001502266	1.066236206	1.076372158	0.948715149				Q5EAJ7	0	Major vault protein			
CGI_10024481	0.000679235	0	0.00034118	0.00042917	0.000258088	0	0.000557203	0	0	0	0	0	0	0.000692714	0	0	0.000362396	0.000203823	0	0.000173179	up	up	0.562430627	**								
CGI_10024493	0.000373473	0.000324548	0.000375191	0.0004315	0.000216241	0	0.000466856	0.000427557	0.000268292	0.000321135	0	0.00028296	0.000229385	0.000435296	0.000386243	0.000324896	0.000376178	0.000277664	0.000218097	0.000343955	1.724821667	1.577075312	0.738117327				O46036	0	C-terminal-binding protein			
CGI_10024501	0.0026804	0.002764332	0.002692733	0.002663029	0.00346513	0.002053564	0.002679041	0.001990594	0.002184466	0.001947136	0.002759495	0.002205857	0.002831334	0.002356544	0.002485283	0.002016844	0.002700124	0.002547082	0.002274239	0.002422501	1.18726488	1.065192261	0.943320648				P19483	0	"ATP synthase subunit alpha, mitochondrial"			
CGI_10024518	0	0.000249132	0	0	0.000331985	0	0	0	0	0	0	0.000260649	0	0.000417682	0	0	6.23E-05	8.30E-05	6.52E-05	0.000104421	0.955814141	1.602469221	1.332566671				Q2HJH3	2.00E-106	Ester hydrolase C11orf54 homolog			
CGI_10024545	0.000528021	0.00042826	0.000636541	0.000640563	0.000428014	0.000436525	0.000577542	0.000370247	0.000477936	0.000529696	0.00027657	0.000392051	0.000510786	0.00026925	0.000273037	0.00037513	0.000558346	0.000453082	0.000419063	0.000357051	1.332367489	0.852021145	0.811471376				Q8BMF4	2.00E-156	"Dihydrolipoyllysine-residue acetyltransferase component of pyruvate dehydrogenase complex, mitochondrial"			
CGI_10024554	0	0	0	0	0.000817731	0.000694994	0.001176969	0.000943157	0	0	0.00056362	0.000570685	0	0.00096023	0	0.000819081	0	0.000908213	0.000283576	0.000444828	down	1.56863542	up	**		**	P61270	5.00E-79	40S ribosomal protein S11			2800MechStress
CGI_10024555	0	0	0.000468215	0	0	0.000481637	0	0	0	0.000233775	0	0	0.000667937	0	0.000321338	0	0.000117054	0.000120409	5.84E-05	0.000247319	2.002844616	4.231739921	1.028666318		*		Q20681	1.00E-10	.			
CGI_10024572	0.000203906	0.000413454	0.000409689	0.000274852	0.000275477	0.000140478	0	0.00013617	0.000205072	0.000272737	0.000213606	0.000216284	0.000219167	0.000415905	0.000140585	0.000206949	0.000325475	0.000138031	0.000226925	0.000245652	1.434287137	1.082524053	0.424091386			*	O17320	0	Actin			
CGI_10024579	0	0	0.000341407	0	0	0	0	0.00013617	0	0.000136369	0.000213606	0	0.000219167	0	0	0	8.54E-05	3.40E-05	8.75E-05	5.48E-05	0.975518251	0.62623616	0.398849467			*	P12716	0	"Actin, cytoplasmic"			
CGI_10024583	0.000559042	0.000593765	0.00045464	0.000618989	0.000404607	0.000495183	0.000582354	0.000399999	0.000348052	0.000427288	0.000418312	0.000592977	0.000686723	0.000461539	0.000578157	0.000324219	0.000556609	0.000470536	0.000446657	0.00051266	1.246165824	1.147769347	0.845361376				P20849	9.00E-52	Collagen alpha-1(IX) chain			
CGI_10024587	0	0	0	0	0.000433645	0	0	0	0	0	0	0	0	0	0.000252919	0	0	0.000108411	0	6.32E-05	up	up	up				Q96T60	8.00E-93	Bifunctional polynucleotide phosphatase/kinase			
CGI_10024605	0.000452323	0	0	0	0	0	0	0	0	0	0	0.001079504	0.001093895	0	0.000584735	0.000688608	0.000113081	0	0.000269876	0.00059181	0.419010027	2.192894144	down		*		Q64LC9	7.00E-31	RNA-binding protein 4B			
CGI_10024623	0	0	0	0	0	0	0	0	0	0	0	0.000903585	0.00091563	0	0	0	0	0	0.000225896	0.000228908	down	1.013330235	up				Q9Y4Y9	6.00E-51	U6 snRNA-associated Sm-like protein LSm5			
CGI_10024646	0.00024842	0.000346303	0.000187172	0.000219748	0.000314639	0.000160448	0	0.000186634	0.000312301	0.000186906	0.000325297	0.000197625	0.000133506	0.000158344	9.63E-05	0.000315159	0.000250411	0.00016543	0.000255532	0.000175827	0.97995752	0.688082424	0.660635576				Q90687	0	Tyrosine-protein phosphatase non-receptor type 11			
CGI_10024666	0.000358684	0.00063638	0	0.000543917	0	0.000648661	0.000490404	0	0.00099202	0.000719643	0.00084543	0.000570685	0.000385529	0.000548703	0.000556422	0.000637063	0.000384745	0.000284766	0.000781945	0.000531929	0.492036519	0.680264712	0.740142341	*			Q568D2	9.00E-62	Uncharacterized protein C15orf26 homolog			
CGI_10024680	0.00082145	0.000462674	0.00082523	0	0.00064737	0.000943207	0	0.001097141	0	0	0.001051755	0.000774501	0	0.000651584	0.000377572	0.000833707	0.000527339	0.00067193	0.000456564	0.000465716	1.155015507	1.020044835	1.274190107				O43399	3.00E-28	.			
CGI_10024681	0	0	0	0	0	0.000138999	0	0.000134737	0	0	0	0	0	0.000411527	0	0	0	6.84E-05	0	0.000102882	up	up	up			**	Q5RBM1	3.00E-82	Dolichyl-diphosphooligosaccharide--protein glycosyltransferase subunit 2			
CGI_10024688	0.000608482	0.000705027	0.00043663	0.000703022	0.000792699	0.000718634	0.000760626	0.000435374	0.000524537	0.000348807	0	0.000553215	0.000840885	0.000443255	0.000629286	0.000705784	0.00061329	0.000676833	0.00035664	0.000654803	1.71963515	1.83603342	1.103609995				Q9WVL0	2.00E-68	Maleylacetoacetate isomerase			
CGI_10024742	0	0	0	0	0	0	0	0.000183293	0	0	0	0	0	0	0	0	0	4.58E-05	0	0	up	up	up				Q96FV2	4.00E-110	Secernin-2			
CGI_10024743	0.001077672	0.000936497	0.000773308	0	0.001403936	0.001431856	0	0	0.001083833	0.000926649	0.001128937	0.001143089	0	0.001099058	0.001114519	0.000781252	0.000696869	0.000708948	0.001070627	0.000748707	0.650898259	0.699316615	1.017332878				P61356	7.00E-67	60S ribosomal protein L27			
CGI_10024760	0.000246356	0.000197182	0.00024749	0.00027527	0.000289034	0.00016079	0.000184368	0.000285743	0.000273845	0.000169094	0.000122246	0.00030257	0.000236921	7.93E-05	0.000174323	0	0.000241575	0.000229984	0.000216939	0.000122636	1.113560855	0.565302418	0.952019977				A6QQP7	0	Dysferlin			
CGI_10024772	0.000200441	0	0.000352386	0	0.000152322	0	0	0.000401568	0	0	0	0.000425216	0	0.000919884	0.000310941	0.00025429	0.000138207	0.000138473	0.000106304	0.000371279	1.300108651	3.492613166	1.001922844		*		Q5R889	0	Putative adenosylhomocysteinase 3			
CGI_10024793	0	0	0	0	0	0	0.000257039	0	0	0	0	0	0	0	0	0	0	6.43E-05	0	0	up	up	up				A5A6H9	0	"2-oxoisovalerate dehydrogenase subunit alpha, mitochondrial"			
CGI_10024800	0	0.00133359	0	0.001139826	0.000761612	0.001359327	0	0.000941175	0.001322914	0.000942547	0.00157482	0.001195921	0.000807909	0	0.000777354	0.001335021	0.000618354	0.000765529	0.001259051	0.000730071	0.491127242	0.579858393	1.238010104	*			P62248	1.00E-24	UPF0556 protein C19orf10 homolog			
CGI_10024801	0.000248722	0	0	0	0	0	0	0	0	0.000124756	0	0	0.000167086	0	0	0	6.22E-05	0	3.12E-05	4.18E-05	1.993667639	1.339302318	down				P97852	0	Peroxisomal multifunctional enzyme type 2			
CGI_10024811	0	0	0	0.000106672	0	0	0	0	0	0	0	0	0	0	0	0	2.67E-05	0	0	0	up	up	down				Q3UPL0	0	Protein transport protein Sec31A			
CGI_10024813	0	5.93E-05	0	7.39E-05	5.93E-05	6.05E-05	0	0	0	0	0	0	0	0	0	0	3.33E-05	3.00E-05	0	0	up	up	0.899399399	**			Q6TH15	0	Eukaryotic translation initiation factor 3 subunit D			
CGI_10024846	0	0	0.000544321	0	0	0	0.001086513	0	0	0.000362364	0	0.000383145	0.000485316	0.00055258	0.000280177	0	0.00013608	0.000271628	0.000186377	0.000329518	0.730133372	1.768017556	1.996088705				Q9JI92	9.00E-98	Syntenin-1			
CGI_10024851	0	0.000944626	0.00120346	0.000605533	0.00060691	0.00137551	0.001091915	0.000933332	0.001204797	0.000867929	0.00097606	0.000917703	0.001144538	0.001018101	0.000825938	0.001148277	0.000688405	0.001001917	0.000991622	0.001034214	0.694220758	1.042951083	1.455418124									
CGI_10024887	0.000209805	0.000207643	0.000165605	0.000186852	0.000182215	0.000206488	0.000174843	0.00018014	0.000180861	0.000155347	0.00019362	0.000190749	0.000155707	0.000157929	0.000149818	0.000162236	0.000192476	0.000185922	0.000180144	0.000156423	1.068456251	0.868318028	0.965945149				Q8IVF4	0	"Dynein heavy chain 10, axonemal"			
CGI_10024931	0.001398599	0.001675755	0.001021843	0.001028301	0.00064415	0	0.001112558	0	0.000895106	0.000892841	0.000799162	0	0.000819968	0	0.000920449	0.000774255	0.001281125	0.000439177	0.000646777	0.000628668	1.980781637	0.972000793	0.342805871			*	P24156	6.00E-91	Protein l(2)37Cc			
CGI_10024965	0	0	0	0	0	0.000117551	0	0	0	0	0	0.000241313	0.000203775	0	0	0	0	2.94E-05	6.03E-05	5.09E-05	down	0.844442695	up				Q9GLK0	1.00E-143	Protein-glutamine gamma-glutamyltransferase K			
CGI_10024971	0.000579725	0.000538766	0.000436795	0.000488394	0.000685307	0.00049924	0.000528412	0.000580718	0.000340106	0.0005331	0.000506086	0.000358701	0.000415409	0.000394153	0.00044966	0.000441282	0.00051092	0.000573419	0.000434498	0.000425126	1.175885058	0.978429717	1.122326881				Q6UW63	8.00E-173	KDEL motif-containing protein 1			
CGI_10024980	0.000405654	0.000411266	0.000570529	0.000246058	0.000246617	0.000251522	0.000266219	0	0.000244784	0	0.000254971	0.000258167	0.000348812	0.000661927	0	0.000329366	0.000408377	0.00019109	0.000189481	0.000335026	2.155244207	1.768130494	0.467924533	*		*						
CGI_10024993	0	0	0	0	0	0	0	0	0	0	0	0	0.000169736	0	0	0.000133561	0	0	0	7.58E-05	up	up	up		**		Q29451	0	Lysosomal alpha-mannosidase			
CGI_10024998	0.000283328	0.000689395	0.000683117	0.000401003	0.000114833	0.000409908	0.001487522	0.000794677	0.000113979	0.000170536	0	0.0022239	0.000121813	0.000288951	0	0.000402578	0.000514211	0.000701735	0.000627104	0.000203336	0.819977157	0.32424539	1.364683644		*		P06603	0	Tubulin alpha-1 chain			
CGI_10024999	0	0	0.000170779	0	0	0.000175675	0	0	0	0.001136908	0.000118723	0	0.00018272	0.000288951	0.000293016	0	4.27E-05	4.39E-05	0.000313908	0.000191172	0.1360105	0.609006149	1.02866863	**			P06603	0	Tubulin alpha-1 chain			
CGI_10025016	0.000459438	0.000582242	0.000346164	0.000580585	0.000581906	0.000534131	0	0.00057528	0.000462064	0.000345671	0.000481293	0.000487326	0.000493823	0.000409986	0.000475147	0.00069944	0.000492107	0.000422829	0.000444089	0.000519599	1.108128785	1.170034802	0.859221745				Q9SF85	9.00E-138	Adenosine kinase 1			
CGI_10025028	0.000594331	0	0.000447799	0.000600838	0	0.000460636	0	0.000446511	0.000597729	0.000447162	0	0.00078801	0.000479109	0.000606125	0.000614652	0.000603199	0.000410742	0.000226787	0.000458225	0.000575771	0.896375745	1.256524493	0.552139177				Q7ZV80	1.00E-33	Survival of motor neuron-related-splicing factor 30			
CGI_10025109	0.00211909	0.001804659	0.001724361	0.001949487	0.00115947	0.001927082	0.00148341	0.001676946	0.001236099	0.001318003	0.001664922	0.001798178	0.001981588	0.002442091	0.001687489	0.001376454	0.001899399	0.001561727	0.001504301	0.001871906	1.26264616	1.244369393	0.822221552				P24733	0	"Myosin heavy chain, striated muscle"			
CGI_10025110	0.001866466	0.001273654	0.001153879	0.001088598	0.00123655	0.001038587	0.001609654	0.00136629	0.001082963	0.001188245	0.001880052	0.001370606	0.001581777	0.00168387	0.001150746	0.001311449	0.001345649	0.00131277	0.001380467	0.001431961	0.974778635	1.037301883	0.975566441				P24733	2.00E-116	"Myosin heavy chain, striated muscle"			
CGI_10025126	0.001694589	0.001671597	0.001196271	0.001759445	0.001438601	0.001135905	0.001252375	0.001238708	0.001151538	0.001424294	0.00148733	0.001457394	0.001476823	0.001588091	0.001278872	0.001580424	0.001580476	0.001266397	0.001380139	0.001481053	1.145156756	1.07311836	0.801276103				Q9WUM3	3.00E-164	Coronin-1B			
CGI_10025135	0	0	0	0	0	0	0.000520864	0	0	0	0.001330283	0	0	0	0	0.00112772	0	0.000130216	0.000332571	0.00028193	down	0.847729393	up				Q6G8L7	2.00E-11	Putative universal stress protein SAS1637			
CGI_10025157	0.001202646	0.001295488	0.001359202	0.001215814	0.000761612	0.001398165	0.000986577	0.00112941	0.001360712	0.001432672	0.00078741	0.001355377	0.001050282	0.001149855	0.001632443	0.001449452	0.001268288	0.001068941	0.001234043	0.001320508	1.027750052	1.070066657	0.84282231									
CGI_10025180	0.007324041	0.006635425	0.008297026	0.007876846	0.00631581	0.008373835	0.007670035	0.008585354	0.007679356	0.00828522	0.008325421	0.008264493	0.009714615	0.007469382	0.009024887	0.009489349	0.007533335	0.007736259	0.008138623	0.008924558	0.925627709	1.096568645	1.02693681				P54985	1.00E-92	Peptidyl-prolyl cis-trans isomerase			
CGI_10025192	0.001059545	0.000644521	0.000638652	0.000685534	0.00103064	0.000963541	0.000648992	0.000849087	0.000809858	0.001190454	0.000932356	0.000629362	0.000592199	0.000821234	0.000701294	0.000903298	0.000757063	0.000873065	0.000890508	0.000754506	0.850147809	0.847276693	1.15322635				Q9VU68	0	Actin-interacting protein 1			
CGI_10025210	0	0.000880429	0	0.000376253	0.000628515	0	0.000407083	0.000372815	0.000499074	0.000373359	0	0	0.000533377	0	0	0.000377731	0.000314171	0.000352103	0.000218108	0.000227777	1.440433821	1.044330052	1.120739376									
CGI_10025212	0.001238407	0.001103352	0.000678603	0.000872583	0.000608395	0.000581713	0.001067222	0.000563876	0.001170003	0.001204689	0.000471752	0.000676693	0.001452101	0.00103335	0.000815023	0.000914099	0.000973236	0.000705302	0.000880784	0.001053643	1.104965546	1.19625578	0.724697112				A6NMZ7	1.00E-61	Collagen alpha-6(VI) chain			
CGI_10025236	0.000225496	0.000266718	0.000377556	0	0	0	0.000287752	0.000263529	0.000264583	0.000339317	0.000314964	0.00039864	0.000525141	0.000268299	0.000349809	0.000381435	0.000217443	0.00013782	0.000329376	0.000381171	0.660164979	1.157251894	0.633823884				Q04446	0	"1,4-alpha-glucan-branching enzyme"			
CGI_10025264	0.000142972	0.000181187	0.000287259	0.000108403	0.00010865	0.000184684	0.000234571	0	0.000179737	0.000215138	0.000187216	0.000151651	0.000230508	0.000109357	0.000184825	0.000108829	0.000179955	0.000131976	0.000183436	0.00015838	0.981027391	0.863408392	0.733383716				Q9R013	2.00E-112	Cathepsin F			
CGI_10025353	0	0	0.000414094	0.000416711	0.000556878	0	0	0	0	0	0.000575741	0	0	0	0.000426291	0	0.000207701	0.00013922	0.000143935	0.000106573	1.443018649	0.740421474	0.670287252				Q68EK7	2.00E-93	Ras-related protein Rab-4B			
CGI_10025370	0	0	0	0	5.65E-05	4.32E-05	7.62E-05	4.19E-05	0	0	0	0	0	0	0	0	0	5.45E-05	0	0	up	up	up			**	Q8HZK2	0	Dual oxidase 2			2800MechStress
CGI_10025378	0	0	0	0	0	0	0	0.002029665	0	0	0	0.002911807	0	0.003666204	0	0	0	0.000507416	0.000727952	0.000916551	down	1.259082075	up				P37397	7.00E-38	Calponin-3			
CGI_10025379	0.000709895	0.000431829	0.000475441	0.000430601	0	0.000391256	0.000569413	0.00090074	0.000475969	0.000474765	0.00064451	0.000351394	0.00061042	0.000675717	0.000293667	0.000432293	0.000511942	0.000465352	0.00048666	0.000503024	1.05195008	1.033626694	0.908994973				P37801	3.00E-24	.			
CGI_10025389	0	0	0	0	0	0	0	0	0	0.000285918	0	0	0	0	0	0	0	0	7.15E-05	0	down	down	up				Q6PAM0	3.00E-84	5'-AMP-activated protein kinase subunit beta-2			
CGI_10025401	0.003591235	0.005080344	0.00495018	0.004137146	0.004315803	0.004746857	0.005480983	0.003932021	0.003191793	0.003602625	0.00314964	0.003543469	0.005834899	0.003236628	0.004491377	0.003729583	0.004439726	0.004618916	0.003371882	0.004323122	1.316690969	1.282109537	1.04036054				P27080	1.00E-121	"ADP,ATP carrier protein"			
CGI_10025410	0.001177942	0.000882697	0.001080461	0.001035513	0.001037869	0.001058508	0.000840271	0.001231261	0.001133169	0.000822037	0.001073024	0.000977827	0.000770671	0.000887931	0.000847456	0.000727707	0.001044153	0.001041977	0.001001514	0.000808441	1.042574532	0.807218919	0.997916015				Q24524	7.00E-129	Protein singed			
CGI_10025417	0.000690709	0.001400527	0.001387774	0.001117235	0.001819636	0.000713778	0.000755487	0.001245404	0.00180611	0.001385799	0.001157706	0.002051381	0.001336325	0.000845299	0.00114292	0.001261827	0.001149061	0.001133576	0.001600249	0.001146593	0.718051534	0.716508962	0.986523782				P42325	3.00E-45	Neurocalcin homolog			
CGI_10025479	0	0	0	0	0	0.000287845	0.000380831	0.000348773	0	0.000279425	0.000291792	0	0.000374236	0	0	0	0	0.000254362	0.000142804	9.36E-05	down	0.655155571	up	**		**	Q6IFY7	2.00E-50	Reticulon-1-A			
CGI_10025534	0.001186154	0	0	0	0	0.001225771	0	0.001080167	0	0.000973568	0	0.000686267	0.001159026	0	0	0	0.000296539	0.000576485	0.000414959	0.000289757	0.714621634	0.698277841	1.944046051				P62909	1.00E-137	40S ribosomal protein S3			
CGI_10025556	0.001760071	0.001784418	0.001414535	0.000925258	0.001640719	0.00189161	0.001540111	0.002609363	0.001699328	0.001553775	0.001253782	0.001642881	0.001362095	0.001723198	0.00182025	0.00235796	0.001471071	0.001920451	0.001537442	0.001815876	0.956830227	1.181102338	1.305478391				Q9GP32	0	Fructose-bisphosphate aldolase			
CGI_10025561	0.000457997	0.0001393	0.000253057	0.000370409	0.000278439	0.000165653	0	0.000206451	0.000230308	0.00018378	0	0	0.000221523	0.00016348	0.000260511	0.000278898	0.000305191	0.000162636	0.000103522	0.000231103	2.948076254	2.232404706	0.532898687	*	*		Q91V92	0	ATP-citrate synthase			
CGI_10025594	0.001092146	0.001107254	0.000877737	0.001230288	0.000758823	0.001257609	0.000750875	0.001125273	0.001255303	0.00109561	0.001013346	0.001059147	0.000905569	0.000954702	0.001000404	0.000950094	0.001076856	0.000973145	0.001105852	0.000952692	0.973780159	0.86150107	0.90369072				P02640	0	Villin-1			
CGI_10025609	0.000638906	0.000575772	0.000998426	0.001004735	0.001078951	0.000953687	0.001087062	0.000995554	0.000856744	0.000569717	0.001115498	0.000978883	0.001068235	0.001013576	0.000660751	0.000936634	0.00080446	0.001028814	0.000880211	0.000919799	0.913940188	1.044976173	1.278887477				Q1JP79	5.00E-157	Actin-related protein 2/3 complex subunit 1A			
CGI_10025621	0	0.001384491	0.0011759	0.001380553	0	0	0.001280291	0	0.001177206	0	0	0.001448494	0.001258118	0	0.001412291	0.00118798	0.000985236	0.000320073	0.000656425	0.000964597	1.500911757	1.469470617	0.324869118			*	Q94519	1.00E-25	"Acyl carrier protein, mitochondrial"			
CGI_10025622	0.0009217	0.00093445	0.001346823	0.0010165	0.00084901	0	0.001099791	0.001342949	0.001264049	0.00075651	0.000965545	0.00124428	0.000990682	0.000256361	0.001126526	0.000935453	0.001054868	0.000822938	0.001057596	0.000827256	0.997420802	0.782203696	0.780132969				Q6RUV5	2.00E-120	Ras-related C3 botulinum toxin substrate 1			
CGI_10025647	0.000235904	0.000239167	0.000197491	0.000238487	0	0.000284413	0.000215023	0	0	0.000118326	0.000123563	0	0.000211299	0	0.000243969	0.000159616	0.000227762	0.000124859	6.05E-05	0.000153721	3.76639285	2.542008938	0.548198835	*	*		Q5R4R4	8.00E-75	Protein LSM14 homolog A			
CGI_10025660	0.000641052	0.000684737	0.000649752	0.000700148	0.00046976	0.000792589	0.000694913	0.000768286	0.00057564	0.000522507	0.000653559	0.000764961	0.000707486	0.000647936	0.000544583	0.000534436	0.000668922	0.000681387	0.000629167	0.00060861	1.063187541	0.967327422	1.018634079				Q05793	0	Basement membrane-specific heparan sulfate proteoglycan core protein			
CGI_10025662	0.001144309	0.001160138	0	0	0	0	0	0	0	0	0	0	0	0.001167017	0	0	0.000576112	0	0	0.000291754	up	up	down	**		**	Q5XIH7	2.00E-16	Prohibitin-2	"""OA, MechStress2800"""	Q5XIH7	
CGI_10025663	0.000927444	0.000835798	0.000724664	0.000729243	0	0	0.000563569	0.00072258	0.000518192	0.000413505	0.00075566	0.000765132	0	0	0.0011723	0.001045869	0.000804287	0.000321537	0.000613122	0.000554542	1.31178937	0.904456248	0.399779121			*	Q5RB19	1.00E-92	Prohibitin-2			
CGI_10025667	0.001436896	0.001456773	0.000721754	0.00134887	0.000935957	0.000424254	0.000785828	0.000616867	0.000619333	0.000823688	0.001397732	0	0.001213486	0.000837377	0.001273736	0.000729168	0.001241073	0.000690727	0.000710188	0.001013442	1.747527152	1.427004389	0.556555788				Q4R7D9	1.00E-128	Proteasome subunit alpha type-7-like			
CGI_10025677	0	0	0	0	0	0	0	0	0	0	0	0	0	0	0.000358779	0.000352094	0	0	0	0.000177718	up	up	up		**		A6NIH7	3.00E-92	.			
CGI_10025690	0	0	0	0	0.000375287	0	0	0	0	0	0	0	0	0	0	0	0	9.38E-05	0	0	up	up	up				O35125	2.00E-92	Leucine-rich repeat-containing protein 23			
CGI_10025721	0.000949969	0.000868893	0.0008921	0.00079335	0.000857929	0.000885662	0.000655061	0.001117089	0.000976169	0.000911548	0.00091944	0.000854298	0.000810194	0.001063596	0.000864983	0.001027022	0.000876078	0.000878935	0.000915364	0.000941449	0.957081816	1.028496868	1.003261411				P13395	0	Spectrin alpha chain			
CGI_10025726	0	0	0.000950882	0	0	0	0	0.000948147	0	0	0	0	0	0	0	0	0.000237721	0.000237037	0	0	up	up	0.997123723				Q91XC8	1.00E-16	Death-associated protein 1			
CGI_10025730	0.000354292	0.000598654	0.000664387	0.000453683	0.000574377	0.000561391	0.000490857	0.000449537	0.000522598	0.000497581	0.000346402	0.000400851	0.000634679	0.000289058	0.000366405	0.000431494	0.000517754	0.000519041	0.000441858	0.000430409	1.17176559	0.974088961	1.002484771				P14625	0	Endoplasmin			
CGI_10025760	0.000391452	0	0.000224716	0	0	0	0	0.000392122	0.000618656	0.000448793	0	0.000296581	0.000300535	0.000342189	0.000520504	0.000454049	0.000154042	9.80E-05	0.000341008	0.000404319	0.451726135	1.185660873	0.636388128	*			C3YWU0	0	Alpha-L-fucosidase			
CGI_10025761	0	0	0	0	0	0	0	0.000111304	0	0	0	0	0	0	0	0	0	2.78E-05	0	0	up	up	up				C3YWU0	0	Alpha-L-fucosidase			
CGI_10025762	0	0	0	0	0	0	0	0	0	0	0	0	0.00023886	0	0	0	0	0	0	5.97E-05	up	up	up				C3YWU0	0	Alpha-L-fucosidase			
CGI_10025768	0.001340655	0.00110435	0.001346823	0.001524751	0.001782922	0.001298842	0.000824843	0.001426883	0.00075843	0.00126085	0.001053322	0.001066526	0.00135093	0.001196352	0.001473149	0.001275617	0.001329145	0.001333373	0.001034782	0.001324012	1.284468371	1.279508148	1.003180805				Q58EA2	4.00E-40	THO complex subunit 4-A			
CGI_10025772	0	0	0	0	0	0.00028644	0.000485085	0.000277657	0.000446027	0.000444899	0	0.00035281	0	0	0	0.000225055	0	0.000262296	0.000310934	5.63E-05	down	0.180950781	up	**	**	**	C3YWU0	0	Alpha-L-fucosidase	MechStress2800	C3YWU0	
CGI_10025805	0	0	0	0	0	9.88E-05	4.48E-05	0	9.61E-05	0	0	0.000130325	0	0	0	0	0	3.59E-05	5.66E-05	0	down	down	up	**	**	**	P58365	3.00E-124	Cadherin-23	"""OA, MechStress400, MechStress2800"""	P58365	
CGI_10025806	7.29E-05	0.000133022	0	0	0.000103402	0.000105458	0.000127567	0.000175242	0.000161281	0.000131623	0.000122177	0.000185562	9.40E-05	5.95E-05	0.000120616	0.000118369	5.15E-05	0.000127917	0.000150161	9.81E-05	0.342835927	0.653441395	2.484770933	*		*	Q9VGG5	1.00E-174	Cadherin-87A			
CGI_10025808	0.000692268	0.000818818	0.000927271	0.000816489	0.000759893	0.000953852	0.000694093	0.000577877	0.001334433	0.000810208	0.000483466	0.000856672	0.000682072	0.000882507	0.000775599	0.000761147	0.000813712	0.000746429	0.000871195	0.000775331	0.93401791	0.88996318	0.917313753				P80147	1.00E-168	"4-aminobutyrate aminotransferase, mitochondrial"			
CGI_10025809	0	0	0.000202955	0.000204238	0	0	0	0	0	0	0	0	0.000271432	0	0	0	0.000101798	0	0	6.79E-05	up	up	down	**		**	A1ZA47	6.00E-73	PDZ and LIM domain protein Zasp			
CGI_10025868	0	0.000526978	0.000609209	0	0	0	0	0.000607457	0	0	0	0.00036756	0.00037246	0	0	0	0.000284047	0.000151864	9.19E-05	9.31E-05	3.091160627	1.013331157	0.534645265	*			A0FGR8	9.00E-24	Extended synaptotagmin-2			
CGI_10025876	0.000240341	0.000234641	0.000169907	9.90E-05	0.000126272	0.000147181	0.000214199	0.00038342	0.000465525	0.000267892	0.000111899	0.000321023	0.000229625	0	0.000230147	0.00039751	0.000185972	0.000217768	0.000291585	0.000214321	0.637798273	0.735019578	1.1709704				P42674	4.00E-45	Blastula protease 10			
CGI_10025906	0.00052875	0.000536064	0	0.000534539	0.000535755	0	0	0.000529654	0	0	0	0	0	0	0.000546828	0	0.000399838	0.000266352	0	0.000136707	up	up	0.666149999	**			Q63ZH8	7.00E-27	Protein FAM136A			
CGI_10025924	0	0	0	0.00010765	0	0	0	0	0	0	0	0	0	0	0	0	2.69E-05	0	0	0	up	up	down				P53992	0	Protein transport protein Sec24C			
CGI_10025934	0.00330538	0.002533761	0.001862769	0.002526554	0.002450614	0.002249414	0.001675417	0.002341953	0.002432397	0.002183617	0.002533622	0.002052306	0.00190636	0.002302128	0.002251138	0.002372836	0.002557116	0.00217935	0.002300486	0.002208116	1.11155493	0.959847606	0.852268532				O42249	0	Guanine nucleotide-binding protein subunit beta-2-like 1			
CGI_10025935	0.000982932	0.00041522	0	0.000579655	0.000580974	0	0	0	0.000411896	0	0	0	0	0.000751828	0.000338846	0.000665066	0.000494452	0.000145244	0.000102974	0.000438935	4.80171451	4.262580846	0.293746559	*	*	*	P62716	0	Serine/threonine-protein phosphatase 2A catalytic subunit beta isoform			
CGI_10025942	0	0	0	0.000649964	0	0	0	0	0	0	0	0	0	0	0	0.000815646	0.000162491	0	0	0.000203912	up	up	down				Q02368	1.00E-22	NADH dehydrogenase [ubiquinone] 1 beta subcomplex subunit 7			
CGI_10025949	0.000172969	0.000263043	0.000217207	0.000480874	0	0.00013406	0.000283787	0	0.000260937	0	0.000135898	0.000183469	0.000418308	0	0.000223604	0	0.000283523	0.000104462	0.000145076	0.000160478	1.954308431	1.106165045	0.368441565			*	Q99MU5	3.00E-27	Spermatogenesis-associated protein 6			
CGI_10025955	0.000112089	0	0	0.000141645	0.000141967	0	0	0.000140351	0	0	0.000205486	0	0.000120478	0	0.000173882	0.000199082	6.34E-05	7.06E-05	5.14E-05	0.000123361	1.234799451	2.401341211	1.112653409		*		P23913	1.00E-148	Lamin-B receptor			
CGI_10025994	0	0.000426498	0	0	0.000266408	0.000271706	0	0	0	0.000580268	0.000275431	0.000223107	0.000226082	0	0.000380679	0	0.000106625	0.000134529	0.000269702	0.00015169	0.395342629	0.562437547	1.261703455	*			O95995	0	Growth arrest-specific protein 8			
CGI_10026004	0	0	0	0	0	0	0.000722923	0	0	0	0	0	0.000710403	0	0	0	0	0.000180731	0	0.000177601	up	up	up				Q25532	9.00E-23	V-type proton ATPase subunit G			
CGI_10026043	0.000458408	0.000580936	0.000345388	0.000579284	0.000464481	0.000592148	0.000877449	0.000459192	0.000576286	0.000459862	0.000600268	0.000486234	0.000615895	0.000701257	0.000474081	0.000697871	0.000491004	0.000598318	0.000530663	0.000622276	0.925266059	1.172639861	1.218559319				Q9CQC9	3.00E-94	GTP-binding protein SAR1b			
CGI_10026047	0.000709895	0.000539787	0	0.000448543	0.00035965	0.000366803	0.000485295	0.000355555	0.000267733	0	0.000557749	0	0.000572269	0	0	0	0.000424556	0.000391826	0.000206371	0.000143067	2.057252611	0.693254365	0.922906564	*			Q8BH95	5.00E-122	"Enoyl-CoA hydratase, mitochondrial"			
CGI_10026048	0.003097724	0.002878861	0.002178384	0.003131643	0.003191079	0.00309448	0.002145888	0.002741006	0.002907739	0.002848587	0.003190999	0.00262861	0.002774638	0.002948584	0.003150246	0.003877533	0.002821653	0.002793113	0.002893984	0.00318775	0.975006511	1.101509381	0.98988545				P05307	0	Protein disulfide-isomerase			
CGI_10026056	0	0	0	0	0	0	0	0.00036312	0.000455715	0.000227281	0.00023734	0.000384504	0	0	0	0	0	9.08E-05	0.00032621	0	down	down	up	**	**		P46781	5.00E-108	40S ribosomal protein S9			
CGI_10026057	0.000179028	0.000181504	0.000179852	0	0.00013605	0.000138755	0	0	0	0	0	0	0	0	0	0.000181699	0.000135096	6.87E-05	0	4.54E-05	up	up	0.508536522	**			A2VEI2	3.00E-144	"Calcium uptake protein 1 homolog, mitochondrial"			
CGI_10026068	0.000628432	0.000690219	0.000894375	0.00058237	0.000795947	0.000920013	0.000630088	0.000734425	0.000737362	0.00057789	0.000658326	0.000999868	0.000844331	0.000694311	0.000704079	0.000903562	0.000698849	0.000770118	0.000743362	0.000786571	0.940119982	1.058126833	1.1019809				Q9DG02	0	Calcium/calmodulin-dependent protein kinase type II delta chain			
CGI_10026072	0.000379313	0.00028842	0.000333426	0.000383466	0.000384339	0.000244989	0.000363026	0.000332467	0.000429167	0.000428081	0.000347688	0	0.000254814	0.000241775	0.000245176	0.00028873	0.000346156	0.000331205	0.000301234	0.000257624	1.149127423	0.855227996	0.956808522				P63329	0	Serine/threonine-protein phosphatase 2B catalytic subunit alpha isoform			
CGI_10026079	0.000316813	0	0.00031827	0	0.000214007	0	0	0	0	0.000317818	0	0	0	0	0.000327645	0	0.000158771	5.35E-05	7.95E-05	8.19E-05	1.99826001	1.030920212	0.336974852			*						
CGI_10026128	0	0	0	0	0	0	0	0.000142751	0	0.000142959	0	0	0	0	0	0	0	3.57E-05	3.57E-05	0	down	down	up									
CGI_10026143	0	0	0	0	0	0	0	0	0	0	0	0.000303443	0.00051248	0	0	0	0	0	7.59E-05	0.00012812	down	1.688883909	up				A4QP81	1.00E-15	Putative ferric-chelate reductase 1			
CGI_10026145	0	0	0	0	0	0.000140478	0	0.00013617	0	0	0	0	0	0	0	0	0	6.92E-05	0	0	up	up	up			**	Q8CFD1	1.00E-73	RNA-binding protein 45			
CGI_10026148	0.00372695	0.000539787	0.007755632	0.005382511	0.000539475	0.000550204	0.007861786	0.002266664	0.000401599	0	0.004880302	0.002964887	0.006724161	0	0.006056881	0.003242194	0.00435122	0.002804532	0.002061697	0.004005809	2.110504114	1.942966886	0.64453929	*								
CGI_10026186	0.001011127	0.001050742	0.001041174	0.001047753	0.000742779	0.001227755	0.000967711	0.0010635	0.000762681	0.000938259	0.000953304	0.000938441	0.001331332	0.000928073	0.000967271	0.001051869	0.001037699	0.001000436	0.000898171	0.001069636	1.155346489	1.190904574	0.964090984				Q11002	0	Calpain-A			
CGI_10026214	0	0	0	0	0	0	0	0	0	0	0	0.000335697	0	0	0	0	0	0	8.39E-05	0	down	down	up				Q5NVI9	3.00E-53	DnaJ homolog subfamily A member 1			
CGI_10026220	0	0.000219574	0.00017406	0.00017516	0.000175558	0.000179049	0.000142134	0.000130169	0.00013069	0.000173812	0.000226881	0.000229725	0.000139672	0.000132526	0.000179187	0.000175848	0.000142199	0.000156728	0.000190277	0.000156808	0.747323639	0.82410512	1.102174074				Q49LS8	2.00E-15	XK-related protein 6			
CGI_10026252	0.000100913	0	0.000126722	0	0	0	0	7.58E-05	0.000126862	0	0	0	0.000135582	0	0	0	5.69E-05	1.90E-05	3.17E-05	3.39E-05	1.794351342	1.068736107	0.332989215			*	Q5R452	2.00E-47	Scaffold attachment factor B1			
CGI_10026254	0.001130807	0.001834319	0.001022409	0.001086029	0.001260367	0.001519147	0.001607917	0.001585839	0.00159218	0.00170159	0.001184599	0.001319393	0.001762386	0.001499221	0.001812679	0.001205063	0.001268391	0.001493318	0.001449441	0.001569837	0.875090078	1.083064293	1.177332148				Q5PPV2	2.00E-160	Tektin-4			
CGI_10026256	0.000384304	0.000428582	0.000463287	0.000427363	0.000350456	0.00039714	0.000714588	0.000577443	0.000618402	0.00050118	0.000402586	0.000366869	0.0006196	0.000313544	0.000516677	0.00050705	0.000425884	0.000509907	0.000472259	0.000489218	0.901801288	1.035909302	1.197290225				Q5F201	0	WD repeat-containing protein 16			
CGI_10026261	0	0.000361531	0	0.000200279	0.000160588	0.000368509	0.00021669	0.000238139	0	0.000198739	0.000249041	0.00029419	0.000255525	0	0	0.000321706	0.000140453	0.000245982	0.000185493	0.000144308	0.757186948	0.777970807	1.751350101				Q6P1B1	5.00E-149	Xaa-Pro aminopeptidase 1			
CGI_10026265	0.001079841	0.00060821	0.001084809	0.000970368	0	0.001487875	0.000656174	0.000600938	0.001327351	0.000722177	0.000754139	0	0.001676506	0.000611816	0.000744508	0	0.000935807	0.000686247	0.000700917	0.000758208	1.335118614	1.081736882	0.733320813				P81942	3.00E-54	Glutathione S-transferase P 1			
CGI_10026274	0.000477686	0.000544831	0.000839798	0.00078474	0.000544517	0.000431936	0.000653108	0	0.000780678	0.000778703	0.00050041	0.000570018	0.000834336	0	0.000741029	0.000666619	0.000661764	0.00040739	0.000657452	0.000560496	1.006557891	0.852527313	0.615612823				Q63569	0	26S protease regulatory subunit 6A			
CGI_10026299	0	0.000791138	0	0	0	0.000705605	0.000746836	0	0	0	0	0.000827711	0	0	0.000706146	0	0.000197785	0.00036311	0.000206928	0.000176537	0.955814288	0.853131105	1.835888303				Q5ZLR5	1.00E-65	"Cytochrome b-c1 complex subunit Rieske, mitochondrial"			
CGI_10026300	0	0	0	0	0	0.000361778	0	0	0	0	0	0	0	0	0	0	0	9.04E-05	0	0	up	up	up									
CGI_10026365	0.000169247	0.000257382	0	0	0	0	0.000277679	0.000339072	0	0.000254675	0	0	0	0.000258908	0.00026255	0	0.000106657	0.000154188	6.37E-05	0.000130365	1.675189948	2.047542947	1.445637779		*		Q5R723	3.00E-164	Peptidyl-prolyl cis-trans isomerase E			
CGI_10026385	0.000749449	0	0.000376449	0.000454593	0.000683441	0.000464688	0	0.000375366	0.000301494	0	0	0	0	0	0.000465044	0	0.000395123	0.000380874	7.54E-05	0.000116261	5.242197191	1.54246519	0.963937789	**			Q8R059	4.00E-167	UDP-glucose 4-epimerase			
CGI_10026412	0	0.000736073	0	0	0	0	0	0	0	0	0	0	0	0.001184699	0	0	0.000184018	0	0	0.000296175	up	up	down				Q02543	5.00E-89	60S ribosomal protein L18a			
CGI_10026431	0	0.001628613	0.001026953	0.001771615	0	0.001207305	0.003354362	0.001023999	0.001174964	0.002636978	0.00122386	0.000464701	0.000784826	0	0.000755144	0.001482146	0.001106795	0.001396417	0.001375126	0.000755529	0.804868391	0.549425389	1.261675545									
CGI_10026433	0	0	0.000578239	0.000465514	0	0.000356889	0.000755487	0	0.000347329	0.0006929	0.000482377	0	0	0	0	0	0.000260938	0.000278094	0.000380652	0	0.685504326	down	1.065746398		**							
CGI_10026446	0	0	0	0.000188584	0	0	0.000272049	0	0.000375217	0	0	0.00039573	0	0	0	0	4.71E-05	6.80E-05	0.000192737	0	0.244613443	down	1.442587918	*	**		Q9CXP4	1.00E-92	Rho GTPase-activating protein 8			
CGI_10026448	4.49E-05	8.53E-05	9.01E-05	6.24E-05	7.95E-05	0.000104295	4.91E-05	7.30E-05	8.46E-05	9.00E-05	0	9.52E-05	0.000120531	4.57E-05	0.000104375	4.55E-05	7.07E-05	7.65E-05	6.75E-05	7.90E-05	1.047813195	1.171630838	1.082048108				Q63164	0	"Dynein heavy chain 1, axonemal"			
CGI_10026449	0	0	0	0	0	0	0	0	0	0.000120741	0	0.000382995	0	0	0	0	0	0	0.000125934	0	down	down	up	**	**		O34355	3.00E-38	Putative amidohydrolase ytcJ			
CGI_10026456	0	0.0001953	0.000387042	0	0.000520499	0	0.000351169	0.000385929	0.00051663	0	0.000269065	0	0.000483122	0.000261943	0.000265628	0.000260679	0.000145586	0.000314399	0.000196424	0.000317843	0.741180738	1.618149536	2.159550573			*	A8E4N3	5.00E-102	.			
CGI_10026468	0	0	0	0	0	0	0	0	0	0	0	0	0	0.000349063	0	0	0	0	0	8.73E-05	up	up	up				P47959	1.00E-104	Hypoxanthine-guanine phosphoribosyltransferase			
CGI_10026479	0.000133337	0	0.00013395	0	0.000225172	0	0	0	0.000134099	0	0	0.000188574	0	0.000135983	0	0	6.68E-05	5.63E-05	8.07E-05	3.40E-05	0.828352543	0.421426646	0.842435285		*		O62703	0	Beta-catenin-like protein 1			
CGI_10026504	0	0	0	0	0.000154904	0	0.000111478	0	0.000205004	0	8.01E-05	0.000135132	0	0	0	0	0	6.66E-05	0.000105059	0	down	down	up	**	**	**	D3YXS5	8.00E-174	Uncharacterized protein			
CGI_10026515	0.000950438	0.000856521	0.001007856	0.000960845	0.00096303	0	0.001097329	0.00105785	0.001221392	0.000741574	0.000885023	0.001288168	0.000737801	0.000592349	0.000546075	0.00112539	0.000943915	0.000779552	0.001034039	0.000750404	0.912842525	0.725701418	0.825871238				P52209	0	"6-phosphogluconate dehydrogenase, decarboxylating"			
CGI_10026535	0.000284485	0	0	0.000119833	0	0	0.000155583	0.000261224	0.000119213	0	0	0	0	0	9.81E-05	0	0.00010108	0.000104202	2.98E-05	2.45E-05	3.391559645	0.822896832	1.030889053	*			Q5REU4	0	Staphylococcal nuclease domain-containing protein 1			
CGI_10026539	0	0	0	0	0	0	0	0.000186182	0	0	0	0	0.000249717	0	0	0.000188637	0	4.65E-05	0	0.000109589	up	up	up		**		O95394	0	Phosphoacetylglucosamine mutase			
CGI_10026549	0.00064024	0.000270457	0.000267994	0.00064725	0.000378421	0.000275676	0	0.000534446	0.000268292	0	0.000558913	0	0	0.000598533	0	0	0.000456485	0.000297136	0.000206801	0.000149633	2.207362141	0.723560665	0.650920813	*			P35465	5.00E-146	Serine/threonine-protein kinase PAK 1			
CGI_10026576	0	0	0	0	0	0	0	3.78E-05	0	0	0	0	0	0	0	0	0	9.45E-06	0	0	up	up	up				Q92621	0	Nuclear pore complex protein Nup205			
CGI_10026636	0	0	0	0	0	0	0	0	0	0	0	0.001642881	0.001664783	0	0	0.001964966	0	0	0.00041072	0.000907437	down	2.209380351	up		*		O60262	2.00E-16	Guanine nucleotide-binding protein G(I)/G(S)/G(O) subunit gamma-7			
CGI_10026639	0.000153031	7.76E-05	0	0.000174045	0	0	0.000209229	0.00011497	0	0.000115138	0.000100194	0.00010145	0.000102803	0.000214594	0.000158264	0	0.000101169	8.10E-05	7.92E-05	0.000118915	1.277458947	1.501540492	0.801132264				Q8WZ42	1.00E-56	Titin			
CGI_10026641	0.00018679	0.000275453	0.000213238	0.000206002	0.000215073	0.000166706	0.000213594	0.000161594	0.000187858	0.000212934	0.000231253	0.00021614	0.00015514	0.000355016	0.000228299	0.000232662	0.000220371	0.000189242	0.000212046	0.000242779	1.039257945	1.144935362	0.858742596				Q23551	0	Twitchin			
CGI_10026642	0.000166671	0	0.000223251	0	0	0	0	0.00027826	0	0	0	0	0	0.000396617	0	0	9.75E-05	6.96E-05	0	9.92E-05	up	up	0.713629905	**			Q15746	9.00E-40	"Myosin light chain kinase, smooth muscle"			
CGI_10026671	0	5.87E-05	0	0	0	0	0	0	5.82E-05	0	0	0	4.67E-05	0	0	0	1.47E-05	0	1.46E-05	1.17E-05	1.008591065	0.802405498	down				Q9VWP4	8.00E-146	"Probable sulfite oxidase, mitochondrial"			
CGI_10026682	0.000920945	0.002100791	0	0	0.001633007	0.001427556	0	0.001383782	0.001389315	0	0	0	0.001237338	0.001408831	0.001666758	0	0.000755434	0.001111086	0.000347329	0.001078232	2.174982635	3.104355024	1.470791955	*	*		P80585	5.00E-22	Tubulin-specific chaperone A			
CGI_10026683	0	0.000231781	0.00013124	8.25E-05	9.93E-05	0	8.93E-05	0.00014722	0.000114963	0	0	0	7.02E-05	0	0	8.29E-05	0.00011138	8.40E-05	2.87E-05	3.83E-05	3.875342502	1.331732818	0.753769183	*			Q9ES45	0	Dual oxidase 2			
CGI_10026694	0	0	0	0	0	0	0.000179186	0	0	0	0	0	0.000293471	0	0	0	0	4.48E-05	0	7.34E-05	up	up	up				Q8C854	1.00E-20	Myelin expression factor 2			
CGI_10026696	0	0	0	0	0	0	0	0	0	0	0	0	0.000273777	0	0	0	0	0	0	6.84E-05	up	up	up				Q5ZIK9	4.00E-148	Coatomer subunit epsilon			
CGI_10026760	0	0	0	0	0	0.000101576	0	0	0	0	0	0	0	0.000100244	0	7.48E-05	0	2.54E-05	0	4.38E-05	up	up	up		**		P56812	6.00E-31	Programmed cell death protein 5			
CGI_10026803	0.00115639	0.000468955	0	0	0.00210908	0.002031522	0.001517811	0.002200902	0.000930401	0.000928047	0	0.000613293	0.001988699	0.000707603	0	0	0.000406336	0.001964829	0.000617935	0.000674076	0.657570919	1.090851347	4.83547493			*						
CGI_10026821	0.000216519	0.00019119	0.000210499	0.000155341	0.000148617	0.000245404	0.000343779	0.000265865	0.000105366	0.000189179	0.000175602	0.000251887	0.000225217	0.000220816	0.000137243	0.000170129	0.000193387	0.000250916	0.000180509	0.000188351	1.071347056	1.043448092	1.297480832				Q00174	0	Laminin subunit alpha			
CGI_10026828	0	0	0	0	0	0	0	0	0	0.000273464	0	0	0	0	0	0	0	0	6.84E-05	0	down	down	up				Q5ZI51	1.00E-62	Poly(ADP-ribose) glycohydrolase ARH3			
CGI_10026848	0	0.001392997	0	0	0.000278439	0.000425964	0	0	0.000552738	0.000827009	0.000575741	0.000437218	0	0.000840754	0.000426291	0	0.000348249	0.000176101	0.000598177	0.000316761	0.582184773	0.529544792	0.505674456				Q6NVA9	5.00E-116	"Actin, cytoplasmic 1"			
CGI_10026867	0.000207353	0.000105111	0.000416614	0.000157217	0.0004202	0.000803543	0.000623698	0.000363488	0.000521346	0	0.000217217	0	0.000167154	0	0	0.000157835	0.000221574	0.000552732	0.000184641	8.12E-05	1.200026267	0.440028813	2.494574606		*	*	Q8MI17	0	Retinal dehydrogenase 1			
CGI_10026868	0.002233936	0.002536619	0.001930025	0.00153571	0	0.000369368	0.000293213	0.002013983	0.001932168	0.001479074	0.00205938	0	0.00187288	0.002187136	0.002079285	0.002630032	0.002059073	0.000669141	0.001367656	0.002192333	1.505549095	1.602986461	0.324972044			*	Q8MI17	0	Retinal dehydrogenase 1			
CGI_10026874	0	0.000441285	0.000249867	0.000502892	0	0.000578316	0	0.000373722	0.000187608	0	0.00045597	0.00039573	0.000401006	0	0.000514453	0	0.000298511	0.00023801	0.000259827	0.000228865	1.14888368	0.880835133	0.797322377				Q8SWU7	0	GTP-binding protein CG1354			
CGI_10026893	0	0.000261129	0	0	0	0.000118297	0	8.60E-05	0	0	0	0	0	0	0.000207178	0	6.53E-05	5.11E-05	0	5.18E-05	up	up	0.782360443				P00570	5.00E-64	Adenylate kinase isoenzyme 1			
CGI_10026913	0.001256072	0.001371405	0.001019187	0.001123307	0.000734258	0.001098328	0.001003984	0.001306614	0.001166079	0.001163128	0.001012172	0.001076103	0.001350079	0.001034652	0.000799396	0.001323845	0.001192493	0.001035796	0.001104371	0.001126993	1.0797941	1.02048452	0.868597314				Q3ZBH0	0	T-complex protein 1 subunit beta			
CGI_10026923	0	0.000453562	0.000393253	0.000226136	0.000566626	0.000288947	0.000611663	0.000168052	0.000506173	0.000448793	0	0.000355898	0.000480856	0.000228126	0.000289169	0	0.000268238	0.000408822	0.000327716	0.000249538	0.818506725	0.761445123	1.524103151				Q96M53	3.00E-23	Protein SPATIAL			
CGI_10026987	0.000218897	0.000221925	0	0.000221294	0	0	0	0	0	0	0	0	0	0	0	0	0.000165529	0	0	0	up	up	down	**		**	Q5XIG6	6.00E-166	N-acetylgalactosamine kinase	MechStress2800	Q5XIG6	
CGI_10027000	0.000134224	0.000272161	0	0.000379942	0.000516808	0.000443862	0.000381711	0.000134454	0.000485968	0.000350089	0.000224974	0	0	8.21E-05	0.000277626	0.000245208	0.000196582	0.000369209	0.000265258	0.000151234	0.741097103	0.570137913	1.878143571				P49013	8.00E-79	Fibropellin-3			
CGI_10027003	0	0.001448371	0.001116253	0.000802362	0.000965024	0.001476323	0.001736212	0.001431054	0	0.001114665	0	0.000673479	0.001535529	0.000971306	0	0	0.000841747	0.001402153	0.000447036	0.000626709	1.882950143	1.401920091	1.665766653				O73817	4.00E-85	Proteasome subunit beta type-3			
CGI_10027022	0.001199119	0.00136767	0.001656375	0.00204567	0.001594696	0.001936201	0.001475526	0.001126098	0.001356721	0.001503653	0.001570202	0.001033425	0.001530526	0.002063669	0.001860178	0.001749454	0.001567209	0.00153313	0.001366	0.001800957	1.147297374	1.31841612	0.978255446				A1E295	3.00E-145	Cathepsin B			
CGI_10027059	0.001118623	0.00095962	0.000259331	0.000608931	0.000959067	0.000266766	0.001317651	0.000344781	0.001038478	0.000345283	0.000270424	0.001003983	0.000739903	0.002018376	0.00026697	0.001484641	0.000736626	0.000722066	0.000664542	0.001127473	1.108472076	1.696615865	0.98023421				P00507	1.00E-125	"Aspartate aminotransferase, mitochondrial"			
CGI_10027073	0.002756064	0	0	0.002026357	0	0	0	0	0.002267853	0	0.00157482	0	0	0	0	0	0.001195605	0	0.000960668	0	1.244555808	down	down		**	**						
CGI_10027089	0	0	0	0	0	0.000279765	0	0	0	0	0	0	0.000232787	0	0	0	0	6.99E-05	0	5.82E-05	up	up	up									
CGI_10027104	0.00049265	0.000249733	0.000618646	0	0	0	0	0.000246747	0.000433533	0	0.000322554	0	0.000330951	0	0	0	0.000340257	6.17E-05	0.000189022	8.27E-05	1.800095756	0.437715501	0.181294447		*	**	Q5F408	5.00E-78	"Cysteine--tRNA ligase, cytoplasmic"			
CGI_10027107	0	0	0	0	0	0	0	0	0	0	0	0	0	0.00041925	0	0	0	0	0	0.000104813	up	up	up				Q5ZJ64	1.00E-130	Eukaryotic translation initiation factor 3 subunit M			
CGI_10027124	0	0	0.000324985	0.000654077	0	0.000334301	0	0.00025924	0	0	0	0	0.000278166	0.000395899	0.000334557	0.000459653	0.000244766	0.000148385	0	0.000367069	up	up	0.606234334	**	**		Q3SZ63	1.00E-151	Nucleolar protein 56			400MechStress
CGI_10027129	0	0	7.54E-05	0	0	0	0	0.000175342	0	0	0	0	0	0.000102009	0	0	1.89E-05	4.38E-05	0	2.55E-05	up	up	2.325490716				Q7ZUW2	0	Hypoxia up-regulated protein 1			
CGI_10027157	0.000369191	0.000270326	0.00028847	0.000186617	0.000311735	0.000254348	0.00026921	0.000410914	0.000247535	0.000226332	0.000193377	0.000261068	0.000242502	0.000251012	0.000169695	0.000208167	0.000278651	0.000311552	0.000232078	0.000217844	1.20067822	0.938667172	1.11807153				Q8VDJ3	0	Vigilin			
CGI_10027171	0.00018519	0	0	0	0.000281465	0	0.000354477	0.000371014	0.000139687	0	0	0.000147324	0.000348338	0	0	0	4.63E-05	0.000251739	7.18E-05	8.71E-05	0.645236594	1.213674737	5.437421027			**	Q6DKB0	0	Cytosolic purine 5'-nucleotidase			
CGI_10027192	0.000754613	0.000816055	0.00101078	0.000864592	0.000815585	0.000727829	0.000990461	0.001259841	0.000910713	0.001261677	0.000421605	0.000800419	0.000865163	0.000769588	0.000520276	0.001021164	0.00086151	0.000948429	0.000848604	0.000794048	1.015209105	0.935711142	1.100891458				Q26481	8.00E-128	60S ribosomal protein L5			
CGI_10027205	0.000158406	0	0	0	0	0	0	0	0	0	0.000331884	0	0	0	0	0	3.96E-05	0	8.30E-05	0	0.477293271	down	down				Q4R5P6	5.00E-151	Cytoplasmic dynein 1 light intermediate chain 2			
CGI_10027210	0.000272842	0.000645439	0	0.000459716	0.000921524	0.000657895	0.000895292	0.000364412	0.000457337	0.000547415	0	0.000578809	0	0.000649266	0	0	0.000344499	0.000709781	0.00039589	0.000162317	0.870188771	0.410003783	2.060325966		*	*	B0BNE5	6.00E-162	S-formylglutathione hydrolase			
CGI_10027229	0	0	0	0	0	0	0	0	0	0	0	0	0	0	0.000169423	0	0	0	0	4.24E-05	up	up	up				Q29RL1	0	.			
CGI_10027230	0	0.000163986	0	0	0	0	0	0	0	0	0	0	0	0	0	0	4.10E-05	0	0	0	up	up	down				Q8BUR4	6.00E-142	Dedicator of cytokinesis protein 1			
CGI_10027278	0	0.000303927	0.000225869	0.000227297	0.000227814	0	0.000245921	0	0	0	0	0	0	0	0	0.00022819	0.000189273	0.000118434	0	5.70E-05	up	up	0.62572894	**			Q8AVS8	2.00E-52	Leucine-rich repeat-containing protein 59			
CGI_10027280	0	0	0	0.000190321	0	0	0	0.000188582	0	0	0	0	0	0	0	0	4.76E-05	4.71E-05	0	0	up	up	0.990862805				Q5ZIJ9	3.00E-18	E3 ubiquitin-protein ligase MIB2			
CGI_10027308	0	8.38E-05	0	0.000139203	0	0	0	0.000110345	0.000138482	0	0	0	0	0	0	0	5.58E-05	2.76E-05	3.46E-05	0	1.61033925	down	0.494813971			*	Q5SSM3	1.00E-132	Rho GTPase-activating protein 44			
CGI_10027326	0	0.00029696	0	0	0.000370986	0	0	0.000293409	0	0	0.000383552	0	0	0.000597441	0.000454384	0	7.42E-05	0.000166099	9.59E-05	0.000262956	0.774236609	2.742326986	2.237321525		*	*	O35115	5.00E-123	Four and a half LIM domains protein 2			
CGI_10027347	0.000415887	0.00042164	0.00043869	0.000399418	0.000294978	0.000451266	0.000272934	0.000395768	0.000439177	0.000521507	0.000413887	0.000264679	0.000290558	0.000233277	0.000344085	0.000316569	0.000418909	0.000353737	0.000409813	0.000296122	1.022196126	0.722579838	0.844423756				Q27954	0	Coatomer subunit alpha			
CGI_10027360	0	0	0	0.000339948	0	0	0.000459754	0	0.000422736	0	0.000528394	0	0	0	0	0.000426605	8.50E-05	0.000114939	0.000237783	0.000106651	0.357414864	0.448524387	1.352424488	*	*		Q5ZHX7	9.00E-141	NADH-cytochrome b5 reductase 2			
CGI_10027361	0	0	0	0	0	0	0	0	0.000607142	0	0	0	0	0	0	0	0	0	0.000151786	0	down	down	up									
CGI_10027362	0.000953591	0	0	0	0	0.000788352	0.001251628	0.001146267	0.000959042	0	0	0.00080918	0.002254911	0.000972514	0	0	0.000238398	0.000796562	0.000442056	0.000806856	0.539293709	1.825237442	3.341314043			*						
CGI_10027380	0.000831097	0	0	0	0	0.001073569	0	0.000624389	0.000835848	0	0	0	0	0	0	0	0.000207774	0.00042449	0.000208962	0	0.994315952	down	2.043032281			*	Q9CQM5	6.00E-44	Thioredoxin domain-containing protein 17			
CGI_10027448	0	6.36E-05	0.00018901	0.000158503	0.000222409	9.72E-05	6.86E-05	0.000251288	0.00018922	0.000125827	9.85E-05	0	0	9.59E-05	0.000162147	9.55E-05	0.000102778	0.000159874	0.000103387	8.84E-05	0.994114333	0.85491371	1.555526096				Q80TR8	1.00E-64	Protein VPRBP			
CGI_10027449	0.000179309	0.000239196	0.000312864	0.000190813	0.000181684	0.000204803	0.000299349	0.000132348	0.000275247	0.000160943	5.93E-05	0.000350356	0.000273878	0.000182867	0.00018544	7.66E-05	0.000230546	0.000204546	0.000211462	0.000179696	1.090248107	0.849782348	0.887226166				P10079	1.00E-123	Fibropellin-1			
CGI_10027457	0	0	0	0	0.000735648	0	0.000476472	0	0	0	0	0	0.00046822	0	0	0	0	0.00030303	0	0.000117055	up	up	up			**	Q95NR9	1.00E-82	Calmodulin			
CGI_10027458	0.001426394	0.001084594	0.001791196	0.001081509	0.000722646	0.001351198	0.001170126	0.001666974	0.000717274	0.001788648	0.000622603	0.001134734	0.001405386	0.001818375	0.001352234	0.001447677	0.001345923	0.001227736	0.001065815	0.001505918	1.262811619	1.41292659	0.912188715				P24367	1.00E-55	Peptidyl-prolyl cis-trans isomerase B			
CGI_10027462	0.00365089	0.003540463	0.00239197	0.003530393	0.004181772	0.002952647	0.003993288	0.003498132	0.002873553	0.002707042	0.003159422	0.002525547	0.001535529	0.004208992	0.00295491	0.003705365	0.003278429	0.00365646	0.002816391	0.003101199	1.164053216	1.101125163	1.115308506				Q4I963	7.00E-28	Cofilin			
CGI_10027484	0	0	0	0	0.000456967	0	0	0	0	0	0	0	0.000484745	0	0	0.000457722	0	0.000114242	0	0.000235617	up	up	up		**							
CGI_10027501	0	0	0	0	0.000660582	0.000606347	0	0.00032653	0.000196702	0	0	0.000345759	0	0.000398929	0.000404541	0	0	0.000398365	0.000135615	0.000200868	down	1.481157171	up	**		**	P31029	3.00E-141	"Serine--pyruvate aminotransferase, mitochondrial"			
CGI_10027502	0.001044365	0.001482337	0.001333063	0.001304224	0.001157797	0.001079246	0.001464846	0.00137846	0.001285117	0.001417446	0.001390082	0.001511766	0.001347033	0.001102681	0.001626463	0.001159708	0.001290997	0.001270087	0.001401103	0.001308971	0.921415114	0.934243581	0.983803219				Q5TZA2	0	Rootletin			
CGI_10027546	9.16E-05	0	6.90E-05	0.000208355	0.000116016	0	0	0.000137634	0.000161215	4.59E-05	0	0.000145739	4.92E-05	0.00016348	0.000118414	0.000185932	9.22E-05	6.34E-05	8.82E-05	0.000129257	1.045630771	1.465268921	0.687482213				Q8K0U4	4.00E-60	Heat shock 70 kDa protein 12A			
CGI_10027566	0.000623323	0	0.001252381	0	0.001136846	0.000386485	0.000818137	0.000999023	0.000501509	0	0.000522379	0	0.000937963	0	0.000515708	0	0.000468926	0.000835123	0.000255972	0.000363418	1.831942556	1.419755872	1.780926521				Q05974	3.00E-126	Ras-related protein Rab-1A			
CGI_10027605	0	0	0	0	0.00069986	0	0.000755487	0	0.000520993	0.001039349	0	0	0	0	0.000535744	0	0	0.000363837	0.000390086	0.000133936	down	0.343350368	up	**	*	**	P55008	3.00E-56	Allograft inflammatory factor 1			
CGI_10027607	0	0	0	0	0	0	0	0	0	8.54E-05	0	0	0	0	0	0	0	0	2.14E-05	0	down	down	up				Q8C419	1.00E-10	Probable G-protein coupled receptor 158			
CGI_10027616	0	0	0	0	0	0	0	0	0.000690923	0	0	0	0	0	0	0	0	0	0.000172731	0	down	down	up				O73746	2.00E-11	Metalloproteinase inhibitor 3			
CGI_10027618	0.001404188	0.00113889	0.001410649	0.000851738	0	0	0	0	0	0	0	0	0.001207425	0	0	0	0.001201366	0	0	0.000301856	up	up	down	**		**	P19971	1.00E-20	Thymidine phosphorylase	OA	P19971	"""OA, 2800MechStress"""
CGI_10027619	0	0.000345463	0.000570529	0.000574135	0	0	0	0.000568888	0.000571163	0.000284859	0.000475946	0	0.000488336	0	0.000646067	0	0.000372532	0.000142222	0.000332992	0.000283601	1.118740841	0.851674365	0.381771487			*	P19971	5.00E-124	Thymidine phosphorylase			
CGI_10027620	0	0	0	0	0	0	0.000109334	0	0	0	0	0	0	0	0.000103377	0	0	2.73E-05	0	2.58E-05	up	up	up				Q75J93	1.00E-60	Circularly permutated Ras protein 1			
CGI_10027627	0	0	0.000531182	0	0	0.000728546	0	0	0	0	0	0	0	0	0	0	0.000132796	0.000182137	0	0	up	up	1.371556265									
CGI_10027701	0	0	0	0	0	0	0	0	0	0	0	0	0	0	0	0.000331824	0	0	0	8.30E-05	up	up	up				P14685	0	26S proteasome non-ATPase regulatory subunit 3			
CGI_10027721	0.000668137	0.000620931	0.000615277	0.000619165	0.000620573	0.000805527	0.000548098	0.00066928	0.000391975	0.000502692	0.000466613	0.000472462	0.000777987	0.000738178	0.000518236	0.000452071	0.000630878	0.00066087	0.000458436	0.000621618	1.376153243	1.3559552	1.047540133				P00523	2.00E-161	Proto-oncogene tyrosine-protein kinase Src			
CGI_10027722	0.000899867	0.000790673	0.00042187	0.000667128	0.000851003	0.000681943	0.000459322	0.00078122	0.000784344	0.000902721	0.000816984	0.000827225	0.000709291	0.001040088	0.000558381	0.000669749	0.000694885	0.000693372	0.000832819	0.000744377	0.834376878	0.893804893	0.997823379				Q6BWA5	4.00E-116	Inorganic pyrophosphatase			
CGI_10027742	0	0	0.003111978	0.002055141	0	0	0	0	0	0.002427773	0	0	0	0	0	0	0.00129178	0	0.000606943	0	2.128336957	down	down	*		**	P43166	1.00E-75	Carbonic anhydrase 7			
CGI_10027762	0	0	0.000141584	0	0	0	0	0	0.000188988	0	0	0	0	0	0	0	3.54E-05	0	4.72E-05	0	0.749169259	down	down				Q562D5	7.00E-115	Putative oxidoreductase GLYR1			
CGI_10027787	0.000401407	0	0	0.000541069	0	0	0.000439053	0	0	0	0	0	0.000575265	0	0	0	0.000235619	0.000109763	0	0.000143816	up	up	0.465850589	**		*						
CGI_10027835	0.000607036	0.001230867	0.000914744	0.000859156	0.001045634	0.000752773	0.001062347	0.00121615	0.001159963	0.001035235	0.001081052	0.000965827	0.001109196	0.000866716	0.001255583	0.000800922	0.000902951	0.001019226	0.001060519	0.001008104	0.851423253	0.950576098	1.128772527				Q969V4	1.00E-141	Tektin-1			
CGI_10027842	0	0	0	0	0	0	0	0	0	0	0.000231191	0	0	0	0	0.000134391	0	0	5.78E-05	3.36E-05	down	0.58129858	up				P27674	1.00E-107	"Solute carrier family 2, facilitated glucose transporter member 1"			
CGI_10027858	0	0	0.000165211	0	0.00019996	0.000169947	0	0.000164736	0	0	0	0	0	0	0	0	4.13E-05	0.000133661	0	0	up	up	3.236122292			*	Q7SZE5	0	Protein transport protein Sec23A			
CGI_10027903	0.000245733	0.000186849	0.000185148	0.000248424	0.000248989	0	0.000268779	0.000307692	0.000247138	0.000246512	0.000257423	0.000260649	0.000264124	0	0.000254135	0	0.000216539	0.000206365	0.000252931	0.000129565	0.856118578	0.512254354	0.953017593									
CGI_10027917	0.00325557	0.001980363	0.00261644	0.002303852	0.002144157	0.001850367	0.002848715	0.002282799	0.00196451	0.002286127	0.001705219	0.002071914	0.003849147	0.002324123	0.002020129	0.001652074	0.002539056	0.00228151	0.002006943	0.002461368	1.26513652	1.226426891	0.898565953				P30044	3.00E-63	"Peroxiredoxin-5, mitochondrial"			
CGI_10027951	0.000833355	0.000563256	0	0	0.000844396	0.00100472	0.000607674	0	0.000558746	0.000975331	0.000872998	0.000883941	0	0.000708244	0.000861849	0	0.000349153	0.000614198	0.000822754	0.000392523	0.424370772	0.477084584	1.759108299	*	*		P08645	2.00E-81	Ras-like protein 3			
CGI_10027967	0.000130223	0	0	0	0	0	0	0	0	0	0	0	0	0	0	0	3.26E-05	0	0	0	up	up	down				Q6GM65	0	Phospholipase A-2-activating protein			
CGI_10028023	0.00126516	0.000769597	0.001270981	0	0	0.001045932	0.001660575	0	0.001526871	0	0	0	0.001903786	0	0	0	0.000826435	0.000676627	0.000381718	0.000475947	2.165040793	1.246854515	0.818730038	*								
CGI_10028032	0.000946527	0.000799684	0.000792402	0	0.000959067	0.001630234	0.001725495	0.000948147	0.000634626	0.001424294	0.001156812	0.001003983	0	0.00128708	0	0.000640433	0.000634653	0.001315736	0.001054929	0.000481878	0.601607692	0.456787484	2.073156877		*	*	Q6PEC4	7.00E-69	S-phase kinase-associated protein 1			
CGI_10028038	0.000602741	0	0.000605515	0.000731209	0	0	0	0.000362264	0.000606187	0.000483722	0	0	0	0	0	0.000611735	0.000484866	9.06E-05	0.000272477	0.000152934	1.77947425	0.561271629	0.186785531			**	P55210	6.00E-16	Caspase-7			
CGI_10028078	0	0	0	0	0	0	0	0.000398443	0	0	0	0	0	0	0	0.00070647	0	9.96E-05	0	0.000176618	up	up	up				Q9X248	2.00E-37	3-oxoacyl-[acyl-carrier-protein] reductase FabG			
CGI_10028115	0	0.000337953	0.000297667	0.000262105	0.00030023	0.000267925	0.000202558	0.00025971	0	0	0.000194	0	0.00019905	0	0.000191522	0.000225544	0.000224431	0.000257606	4.85E-05	0.000154029	4.627448454	3.17585567	1.147815868	*	*		Q8CAQ8	6.00E-83	Mitochondrial inner membrane protein			
CGI_10028123	0	0.00030723	0.000202955	0	0	0.00031316	0.000441945	0	0.000355566	0.000455999	0.000370363	0	0.000271432	0.000257543	0.0003134	0	0.000127546	0.000188776	0.000295482	0.000210594	0.431654889	0.712712619	1.480061154	*			Q9UL16	2.00E-98	"Coiled-coil domain-containing protein 19, mitochondrial"			
CGI_10028136	0.00189774	0.001795725	0.001652275	0.001790618	0.002051075	0.001176674	0.002075719	0.00152079	0.002035828	0.002030676	0.002253084	0.002415523	0.001631817	0.001806372	0.002485993	0.00205446	0.00178409	0.001706065	0.002183778	0.001994661	0.816973934	0.91339904	0.956266207				O54879	2.00E-33	High mobility group protein B3			
CGI_10028140	0.000256295	0.0003712	0.000257474	0.00033313	0.000408085	0.000340527	0.000280331	0.000330086	0.000294583	0.000404026	0.000306842	0.000271852	0.000275476	0.000261381	0.000340788	0.000408758	0.000304525	0.000339757	0.000319326	0.000321601	0.953649212	1.007124386	1.115696672				Q86FP7	3.00E-78	40S ribosomal protein S23			
CGI_10028148	0.000619095	0.00055234	0.000621943	0.000776083	0.000702573	0.00058859	0.00043338	0.000620154	0.000597729	0.000695585	0.00057072	0.000630408	0.000825132	0.000555615	0.000614652	0.000578066	0.000642365	0.000586174	0.000623611	0.000643366	1.030074462	1.03167963	0.912524845				P55786	0	Puromycin-sensitive aminopeptidase			
CGI_10028199	0	0.000586636	0.000775059	0	0.00078173	0.000797277	0	0	0.00058194	0	0	0.00040917	0.000310969	0	0.000897624	0	0.000340424	0.000394752	0.000247778	0.000302148	1.373909051	1.219433766	1.159589335				Q6P8Y1	1.00E-82	Calcyphosin-like protein			
CGI_10028202	0.002611585	0.001891223	0.001874001	0.003394518	0.003969279	0.002506038	0.001632293	0.002616055	0.001876083	0.002432735	0.002735819	0.002770113	0.001604024	0.003614629	0.003279638	0.002461228	0.002442832	0.002680916	0.002453688	0.00273988	0.995575741	1.116637612	1.097462504				P84175	3.00E-73	40S ribosomal protein S12			
CGI_10028231	0	0	0	0	0	0	0	0	0	0	0	0	0	0	0	8.27E-05	0	0	0	2.07E-05	up	up	up				Q9P2K2	2.00E-57	Thioredoxin domain-containing protein 16			
CGI_10028246	0	6.73E-05	0	6.71E-05	0	0	0	6.65E-05	0	0	6.95E-05	0	7.13E-05	0	0	0	3.36E-05	1.66E-05	1.74E-05	1.78E-05	1.93381295	1.025899281	0.494791667			*	Q810B6	0	Ankyrin repeat and FYVE domain-containing protein 1			
CGI_10028291	0	0	0.000244513	0	0	0	0	0	0	0.000305206	0	0.000387251	0	0	0	0.000247024	6.11E-05	0	0.000173114	6.18E-05	0.353109291	0.356735508	down	*	*		Q28F51	2.00E-105	TAR DNA-binding protein 43			
CGI_10028365	0	0	0	0	0	0	8.46E-05	0	5.19E-05	0	0	0	0	0	0	0	0	2.12E-05	1.30E-05	0	down	down	up				Q8N7X0	3.00E-112	Calpain-7-like protein			
CGI_10028368	0.000651114	0.000536348	0.000940283	0.000740524	0.000453572	0.00088313	0.000934735	0.000937578	0.000941328	0.001143064	0.000937871	0.001079122	0.000962287	0.000581031	0.000757549	0.001156451	0.000717067	0.000802254	0.001025346	0.00086433	0.699341564	0.842963535	1.118798481				O43390	3.00E-149	Heterogeneous nuclear ribonucleoprotein R			
CGI_10028396	0.000331899	0	0	0	0	0	0	0	0	0	0	0	0	0	0	0	8.30E-05	0	0	0	up	up	down				Q02427	9.00E-37	RNA-binding protein 1			
CGI_10028411	0	0	0	0	0	0	0.000122601	0	0	0	0	5.94E-05	0	0	0	0	0	3.07E-05	1.49E-05	0	down	down	up				Q8HZK2	0	Dual oxidase 2			
CGI_10028468	0	0.000167972	0	0	0	0	0.000317133	0.000248946	0.000374912	0	0	0	0.00017808	0.00021121	0	0	4.20E-05	0.00014152	9.37E-05	9.73E-05	0.448030471	1.038350333	3.370079537			*						
CGI_10028469	0.001830474	0.001713042	0.002970524	0.001992864	0.002496746	0.002691907	0.002618189	0.001974653	0.002478186	0.001906905	0.00191755	0.002240292	0.002648518	0.001723198	0.00240273	0.001857786	0.002126726	0.002445374	0.002135733	0.002158058	0.995782596	1.010452967	1.149830185				P51989	1.00E-62	Heterogeneous nuclear ribonucleoprotein A2 homolog 1			
CGI_10028470	0.000655288	0	0	0.000397478	0.000531176	0	0	0.000656409	0.000922648	0	0	0	0	0	0.000542154	0.001064105	0.000263192	0.000296896	0.000230662	0.000401565	1.141026697	1.740922865	1.128061697				P83916	1.00E-57	Chromobox protein homolog 1			
CGI_10028471	0	0	0	0	0.000279039	0	0	0	0	0	0	0	0	0	0	0	0	6.98E-05	0	0	up	up	up				P15650	0	"Long-chain specific acyl-CoA dehydrogenase, mitochondrial"			
CGI_10028508	0.000898142	0.00066223	0.002050624	0.00099052	0.001323697	0.001350021	0.000803761	0.001308624	0.000903277	0.001638165	0.001197467	0.001299083	0.001667442	0.001498852	0.00084441	0.000580073	0.001150379	0.001196526	0.001259498	0.001147694	0.913363102	0.911231499	1.040114388				A8X4W9	1.00E-69	Probable sodium/potassium-transporting ATPase subunit beta-3			
CGI_10028528	0.000131903	0.000150444	0.00013251	0.000183353	0.000100238	0.000102231	0	0	8.29E-05	0	0.000120906	0	0.000141775	0.000218596	0.000119361	0.000150605	0.000149553	5.06E-05	5.10E-05	0.000157584	2.935193272	3.092828474	0.338458067	*	*	*	P09623	0	"Dihydrolipoyl dehydrogenase, mitochondrial"			
CGI_10028541	0.000300661	0.000304821	0	0	0.000487432	0	0	0.000301176	0.00030238	0	0	0	0	0	0	0	0.000151371	0.000197152	7.56E-05	0	2.002387724	down	1.302446646	*			Q90744	5.00E-107	Alpha-N-acetylgalactosaminidase			
CGI_10028542	0.000156787	0.000158956	0.000122506	0.000176115	0.000176515	0.000180026	0.000152436	0.000209407	0	0.000104856	0.000145996	0.000147826	0.000243419	0	9.01E-05	8.84E-05	0.000153591	0.000179596	9.97E-05	0.00010548	1.541003015	1.058295166	1.169313306				Q6TUG0	2.00E-130	DnaJ homolog subfamily B member 11			
CGI_10028568	0.000918188	0.000930889	0	0	0.001085412	0.000948855	0	0	0.001539062	0	0.000641244	0.000973923	0	0	0	0.000931888	0.000462269	0.000508567	0.000788557	0.000232972	0.586221546	0.295440819	1.100152671		*		A8Y5T1	3.00E-45	.			
CGI_10028599	0.000134506	0	0	0	0.000136289	0	0	0	0	0.000134933	0	0	0	0	0	0	3.36E-05	3.41E-05	3.37E-05	0	0.996835466	down	1.013255914				P53470	0	Actin-1			
CGI_10028648	0.000328346	0.000305147	0.00013744	0.000304279	0.000221797	0.000311036	0.000299283	0.000219272	0.000220148	0.00024704	0.00022931	0.000435346	0.00017646	0	0.000198084	0.000166622	0.000268803	0.000262847	0.000282961	0.000135292	0.949964836	0.478127728	0.977842509		*		Q14697	0	Neutral alpha-glucosidase AB			
CGI_10028694	0.001213461	0.001081126	0.000812696	0.000966529	0.001043245	0.001101991	0.001367486	0.001547048	0.000887563	0.001106645	0.001117103	0.000975091	0.001106661	0.001275043	0.000684519	0.001082286	0.001018453	0.001264943	0.001021601	0.001037127	0.99691905	1.015198456	1.242023441				Q9D4D4	0	Transketolase-like protein 2			
CGI_10028701	0.002312781	0.002051677	0.002730021	0.002513462	0.001991909	0.001732769	0.001581053	0.001621717	0.002035253	0.001972099	0.00211995	0.002146524	0.001864406	0.002004875	0.002391858	0.002171243	0.002401985	0.001731862	0.002068457	0.002108096	1.161245233	1.019163565	0.721012754				P50395	0	Rab GDP dissociation inhibitor beta			
CGI_10028742	0	0	0	0.000185426	0	0	0	0.000183732	0	0	0	0	0	0.000187058	0	0	4.64E-05	4.59E-05	0	4.68E-05	up	up	0.99086428				Q9QYM2	1.00E-115	Poly(ADP-ribose) glycohydrolase			
CGI_10028772	0.000826298	0.000777891	0.000474343	0.000417673	0.001016656	0.000426948	0.000451896	0.000650346	0.000890381	0.000769711	0.000865605	0.000500832	0.000507509	0.000662118	0.001220786	0.000539118	0.000624051	0.000636462	0.000756632	0.000732383	0.824774849	0.967950745	1.019886588				Q3TEA8	1.00E-24	Heterochromatin protein 1-binding protein 3			
CGI_10028782	0.000664757	0	0.000445211	0.000672036	0.000598724	0	0.000727102	0.00044393	0.000965695	0	0.000386878	0.000626764	0.00047634	0	0.000381937	0.000524748	0.000445501	0.000442439	0.000494834	0.000345756	0.900303485	0.698731444	0.993126839				Q8YTC2	5.00E-11	Uncharacterized WD repeat-containing protein alr2800			
CGI_10028805	0	0	0	0	0	0	0	0	0.000332358	0	0	0	0	0	0	0	0	0	8.31E-05	0	down	down	up				Q8N6F8	4.00E-26	.			
CGI_10028828	0.000100417	0	7.57E-05	0	0.000127185	7.78E-05	0	0	0.000100991	0.000100736	0	7.99E-05	0	0	7.79E-05	7.64E-05	4.40E-05	5.12E-05	7.04E-05	3.86E-05	0.625355523	0.547887809	1.163913762				Q9UGT4	4.00E-11	Sushi domain-containing protein 2			
CGI_10028829	0	0.000199818	0	0.0003985	0	0	0	0.000263239	0	0	0.00027529	0	0	0	0	0.000400065	0.00014958	6.58E-05	6.88E-05	0.000100016	2.173409859	1.453249301	0.439965035	*		*						
CGI_10028871	0.00095665	0.000831329	0.000686466	0.000483563	0.000623137	0.000917987	0.000971629	0.000889838	0.000755951	0.000548391	0.000715827	0.001087201	0.000734463	0.000418129	0.000565348	0.000901573	0.000739502	0.000850648	0.000776843	0.000654878	0.951932985	0.843000029	1.150298106				Q8NC51	1.00E-19	Plasminogen activator inhibitor 1 RNA-binding protein			
CGI_10028902	0	0.00070663	0	0.000587183	0	0	0	0	0	0	0	0.000492864	0.000624293	0	0	0.000825286	0.000323453	0	0.000123216	0.000362395	2.625091303	2.941133862	down	*	*	**						
