# Supplementary material for: Shotgun proteomics reveals physiological response to ocean acidification in Crassostrea gigas
Source: BMC Genomics. 2014 Nov 3;15(1):951. doi: 10.1186/1471-2164-15-951 (PMC4531390; doi:10.1186/1471-2164-15-951)
Supplement: Supplementary file 5 — Additional file 5: Table S4: C. gigas proteins with associated SwissProt/UniProt-KB, Gene Ontology (GO), and GO Slim annotations. (TXT 4 MB) [file 12864_2014_7071_MOESM5_ESM.txt]

All Proteins	2800 1	2800 2	2800 3	2800 4	2800MechS 1	2800MechS 2	2800MechS 3	2800MechS 4	400 1	400 2	400 3	400 4	400MechS 1	400MechS 2	400MechS 3	400MechS 4	SPID	evalue	Gene Name	GO_id	term	GOSlim_bin	aspect
CGI_10000033	0	0	0	0.000692037	0	0	0.000499161	0	0	0	0	0	0	0.001628961	0.000471965	0	P47835	8.00E-65	40S ribosomal protein S3-B	GO:0003723	RNA binding	nucleic acid binding activity	F
CGI_10000033	0	0	0	0.000692037	0	0	0.000499161	0	0	0	0	0	0	0.001628961	0.000471965	0	P47835	8.00E-65	40S ribosomal protein S3-B	GO:0003735	structural constituent of ribosome	other molecular function	F
CGI_10000033	0	0	0	0.000692037	0	0	0.000499161	0	0	0	0	0	0	0.001628961	0.000471965	0	P47835	8.00E-65	40S ribosomal protein S3-B	GO:0005622	intracellular	other cellular component	C
CGI_10000033	0	0	0	0.000692037	0	0	0.000499161	0	0	0	0	0	0	0.001628961	0.000471965	0	P47835	8.00E-65	40S ribosomal protein S3-B	GO:0005840	ribosome	translational apparatus	C
CGI_10000033	0	0	0	0.000692037	0	0	0.000499161	0	0	0	0	0	0	0.001628961	0.000471965	0	P47835	8.00E-65	40S ribosomal protein S3-B	GO:0006412	translation	protein metabolism	P
CGI_10000033	0	0	0	0.000692037	0	0	0.000499161	0	0	0	0	0	0	0.001628961	0.000471965	0	P47835	8.00E-65	40S ribosomal protein S3-B	GO:0015935	small ribosomal subunit	translational apparatus	C
CGI_10000033	0	0	0	0.000692037	0	0	0.000499161	0	0	0	0	0	0	0.001628961	0.000471965	0	P47835	8.00E-65	40S ribosomal protein S3-B	GO:0030529	ribonucleoprotein complex	other cellular component	C
CGI_10000041	0.001179518	0.001993058	0.000789964	0.001987389	0.001195146	0.001625218	0.002150232	0.001575382	0.003163364	0.001972099	0.001235628	0.003336312	0.001267796	0.001202925	0.001219847	0	P10817	4.00E-08	"Cytochrome c oxidase subunit 6A2, mitochondrial"	GO:0004129	cytochrome-c oxidase activity	transporter activity	F
CGI_10000041	0.001179518	0.001993058	0.000789964	0.001987389	0.001195146	0.001625218	0.002150232	0.001575382	0.003163364	0.001972099	0.001235628	0.003336312	0.001267796	0.001202925	0.001219847	0	P10817	4.00E-08	"Cytochrome c oxidase subunit 6A2, mitochondrial"	GO:0005739	mitochondrion	mitochondrion	C
CGI_10000041	0.001179518	0.001993058	0.000789964	0.001987389	0.001195146	0.001625218	0.002150232	0.001575382	0.003163364	0.001972099	0.001235628	0.003336312	0.001267796	0.001202925	0.001219847	0	P10817	4.00E-08	"Cytochrome c oxidase subunit 6A2, mitochondrial"	GO:0005743	mitochondrial inner membrane	mitochondrion	C
CGI_10000041	0.001179518	0.001993058	0.000789964	0.001987389	0.001195146	0.001625218	0.002150232	0.001575382	0.003163364	0.001972099	0.001235628	0.003336312	0.001267796	0.001202925	0.001219847	0	P10817	4.00E-08	"Cytochrome c oxidase subunit 6A2, mitochondrial"	GO:0005743	mitochondrial inner membrane	other membranes	C
CGI_10000041	0.001179518	0.001993058	0.000789964	0.001987389	0.001195146	0.001625218	0.002150232	0.001575382	0.003163364	0.001972099	0.001235628	0.003336312	0.001267796	0.001202925	0.001219847	0	P10817	4.00E-08	"Cytochrome c oxidase subunit 6A2, mitochondrial"	GO:0005751	mitochondrial respiratory chain complex IV	mitochondrion	C
CGI_10000041	0.001179518	0.001993058	0.000789964	0.001987389	0.001195146	0.001625218	0.002150232	0.001575382	0.003163364	0.001972099	0.001235628	0.003336312	0.001267796	0.001202925	0.001219847	0	P10817	4.00E-08	"Cytochrome c oxidase subunit 6A2, mitochondrial"	GO:0005751	mitochondrial respiratory chain complex IV	other membranes	C
CGI_10000041	0.001179518	0.001993058	0.000789964	0.001987389	0.001195146	0.001625218	0.002150232	0.001575382	0.003163364	0.001972099	0.001235628	0.003336312	0.001267796	0.001202925	0.001219847	0	P10817	4.00E-08	"Cytochrome c oxidase subunit 6A2, mitochondrial"	GO:0016020	membrane	other membranes	C
CGI_10000050	0	0	0	0	0	0	0	0	0	0	0.000290999	0	0	0	0	0	Q9YHT2	2.00E-102	"Succinate dehydrogenase [ubiquinone] iron-sulfur subunit, mitochondrial"	GO:0005739	mitochondrion	mitochondrion	C
CGI_10000050	0	0	0	0	0	0	0	0	0	0	0.000290999	0	0	0	0	0	Q9YHT2	2.00E-102	"Succinate dehydrogenase [ubiquinone] iron-sulfur subunit, mitochondrial"	GO:0005743	mitochondrial inner membrane	mitochondrion	C
CGI_10000050	0	0	0	0	0	0	0	0	0	0	0.000290999	0	0	0	0	0	Q9YHT2	2.00E-102	"Succinate dehydrogenase [ubiquinone] iron-sulfur subunit, mitochondrial"	GO:0005743	mitochondrial inner membrane	other membranes	C
CGI_10000050	0	0	0	0	0	0	0	0	0	0	0.000290999	0	0	0	0	0	Q9YHT2	2.00E-102	"Succinate dehydrogenase [ubiquinone] iron-sulfur subunit, mitochondrial"	GO:0005749	mitochondrial respiratory chain complex II	mitochondrion	C
CGI_10000050	0	0	0	0	0	0	0	0	0	0	0.000290999	0	0	0	0	0	Q9YHT2	2.00E-102	"Succinate dehydrogenase [ubiquinone] iron-sulfur subunit, mitochondrial"	GO:0005749	mitochondrial respiratory chain complex II	other membranes	C
CGI_10000050	0	0	0	0	0	0	0	0	0	0	0.000290999	0	0	0	0	0	Q9YHT2	2.00E-102	"Succinate dehydrogenase [ubiquinone] iron-sulfur subunit, mitochondrial"	GO:0006099	tricarboxylic acid cycle	other metabolic processes	P
CGI_10000050	0	0	0	0	0	0	0	0	0	0	0.000290999	0	0	0	0	0	Q9YHT2	2.00E-102	"Succinate dehydrogenase [ubiquinone] iron-sulfur subunit, mitochondrial"	GO:0006810	transport	transport	P
CGI_10000050	0	0	0	0	0	0	0	0	0	0	0.000290999	0	0	0	0	0	Q9YHT2	2.00E-102	"Succinate dehydrogenase [ubiquinone] iron-sulfur subunit, mitochondrial"	GO:0008177	succinate dehydrogenase (ubiquinone) activity	other molecular function	F
CGI_10000050	0	0	0	0	0	0	0	0	0	0	0.000290999	0	0	0	0	0	Q9YHT2	2.00E-102	"Succinate dehydrogenase [ubiquinone] iron-sulfur subunit, mitochondrial"	GO:0009055	electron carrier activity	other molecular function	F
CGI_10000050	0	0	0	0	0	0	0	0	0	0	0.000290999	0	0	0	0	0	Q9YHT2	2.00E-102	"Succinate dehydrogenase [ubiquinone] iron-sulfur subunit, mitochondrial"	GO:0016020	membrane	other membranes	C
CGI_10000050	0	0	0	0	0	0	0	0	0	0	0.000290999	0	0	0	0	0	Q9YHT2	2.00E-102	"Succinate dehydrogenase [ubiquinone] iron-sulfur subunit, mitochondrial"	GO:0016491	oxidoreductase activity	other molecular function	F
CGI_10000050	0	0	0	0	0	0	0	0	0	0	0.000290999	0	0	0	0	0	Q9YHT2	2.00E-102	"Succinate dehydrogenase [ubiquinone] iron-sulfur subunit, mitochondrial"	GO:0022900	electron transport chain	other metabolic processes	P
CGI_10000050	0	0	0	0	0	0	0	0	0	0	0.000290999	0	0	0	0	0	Q9YHT2	2.00E-102	"Succinate dehydrogenase [ubiquinone] iron-sulfur subunit, mitochondrial"				
CGI_10000050	0	0	0	0	0	0	0	0	0	0	0.000290999	0	0	0	0	0	Q9YHT2	2.00E-102	"Succinate dehydrogenase [ubiquinone] iron-sulfur subunit, mitochondrial"	GO:0046872	metal ion binding	other molecular function	F
CGI_10000050	0	0	0	0	0	0	0	0	0	0	0.000290999	0	0	0	0	0	Q9YHT2	2.00E-102	"Succinate dehydrogenase [ubiquinone] iron-sulfur subunit, mitochondrial"	GO:0048039	ubiquinone binding	other molecular function	F
CGI_10000050	0	0	0	0	0	0	0	0	0	0	0.000290999	0	0	0	0	0	Q9YHT2	2.00E-102	"Succinate dehydrogenase [ubiquinone] iron-sulfur subunit, mitochondrial"	GO:0051536	iron-sulfur cluster binding	other molecular function	F
CGI_10000050	0	0	0	0	0	0	0	0	0	0	0.000290999	0	0	0	0	0	Q9YHT2	2.00E-102	"Succinate dehydrogenase [ubiquinone] iron-sulfur subunit, mitochondrial"	GO:0051537	"2 iron, 2 sulfur cluster binding"	other molecular function	F
CGI_10000050	0	0	0	0	0	0	0	0	0	0	0.000290999	0	0	0	0	0	Q9YHT2	2.00E-102	"Succinate dehydrogenase [ubiquinone] iron-sulfur subunit, mitochondrial"	GO:0051538	"3 iron, 4 sulfur cluster binding"	other molecular function	F
CGI_10000050	0	0	0	0	0	0	0	0	0	0	0.000290999	0	0	0	0	0	Q9YHT2	2.00E-102	"Succinate dehydrogenase [ubiquinone] iron-sulfur subunit, mitochondrial"	GO:0051539	"4 iron, 4 sulfur cluster binding"	other molecular function	F
CGI_10000050	0	0	0	0	0	0	0	0	0	0	0.000290999	0	0	0	0	0	Q9YHT2	2.00E-102	"Succinate dehydrogenase [ubiquinone] iron-sulfur subunit, mitochondrial"	GO:0055114	oxidation reduction	other metabolic processes	P
CGI_10000055	0.003006615	0.001905129	0.001132668	0.003989391	0.002284837	0.000582569	0	0.002823526	0.002834816	0.001508076	0.001377968	0.001993201	0.001211864	0.003449564	0.003303753	0.004005064	P84245	3.00E-90	Histone H3.3	GO:0000786	nucleosome	other cellular component	C
CGI_10000055	0.003006615	0.001905129	0.001132668	0.003989391	0.002284837	0.000582569	0	0.002823526	0.002834816	0.001508076	0.001377968	0.001993201	0.001211864	0.003449564	0.003303753	0.004005064	P84245	3.00E-90	Histone H3.3	GO:0003674	molecular_function	other molecular function	F
CGI_10000055	0.003006615	0.001905129	0.001132668	0.003989391	0.002284837	0.000582569	0	0.002823526	0.002834816	0.001508076	0.001377968	0.001993201	0.001211864	0.003449564	0.003303753	0.004005064	P84245	3.00E-90	Histone H3.3	GO:0003677	DNA binding	nucleic acid binding activity	F
CGI_10000055	0.003006615	0.001905129	0.001132668	0.003989391	0.002284837	0.000582569	0	0.002823526	0.002834816	0.001508076	0.001377968	0.001993201	0.001211864	0.003449564	0.003303753	0.004005064	P84245	3.00E-90	Histone H3.3	GO:0005575	cellular_component	other cellular component	C
CGI_10000055	0.003006615	0.001905129	0.001132668	0.003989391	0.002284837	0.000582569	0	0.002823526	0.002834816	0.001508076	0.001377968	0.001993201	0.001211864	0.003449564	0.003303753	0.004005064	P84245	3.00E-90	Histone H3.3	GO:0005634	nucleus	nucleus	C
CGI_10000055	0.003006615	0.001905129	0.001132668	0.003989391	0.002284837	0.000582569	0	0.002823526	0.002834816	0.001508076	0.001377968	0.001993201	0.001211864	0.003449564	0.003303753	0.004005064	P84245	3.00E-90	Histone H3.3	GO:0005694	chromosome	other cellular component	C
CGI_10000055	0.003006615	0.001905129	0.001132668	0.003989391	0.002284837	0.000582569	0	0.002823526	0.002834816	0.001508076	0.001377968	0.001993201	0.001211864	0.003449564	0.003303753	0.004005064	P84245	3.00E-90	Histone H3.3	GO:0006334	nucleosome assembly	cell organization and biogenesis	P
CGI_10000055	0.003006615	0.001905129	0.001132668	0.003989391	0.002284837	0.000582569	0	0.002823526	0.002834816	0.001508076	0.001377968	0.001993201	0.001211864	0.003449564	0.003303753	0.004005064	P84245	3.00E-90	Histone H3.3	GO:0007420	brain development	developmental processes	P
CGI_10000055	0.003006615	0.001905129	0.001132668	0.003989391	0.002284837	0.000582569	0	0.002823526	0.002834816	0.001508076	0.001377968	0.001993201	0.001211864	0.003449564	0.003303753	0.004005064	P84245	3.00E-90	Histone H3.3	GO:0009725	response to hormone stimulus	other biological processes	P
CGI_10000067	0	0.001351813	0.001786005	0	0	0.003904055	0	0	0.00156449	0.004235725	0.001163997	0.002828612	0.003105181	0.000906552	0	0.001804352	Q2HJ57	1.00E-29	Coactosin-like protein	GO:0003779	actin binding	cytoskeletal activity	F
CGI_10000067	0	0.001351813	0.001786005	0	0	0.003904055	0	0	0.00156449	0.004235725	0.001163997	0.002828612	0.003105181	0.000906552	0	0.001804352	Q2HJ57	1.00E-29	Coactosin-like protein	GO:0005622	intracellular	other cellular component	C
CGI_10000067	0	0.001351813	0.001786005	0	0	0.003904055	0	0	0.00156449	0.004235725	0.001163997	0.002828612	0.003105181	0.000906552	0	0.001804352	Q2HJ57	1.00E-29	Coactosin-like protein	GO:0005737	cytoplasm	other cellular component	C
CGI_10000067	0	0.001351813	0.001786005	0	0	0.003904055	0	0	0.00156449	0.004235725	0.001163997	0.002828612	0.003105181	0.000906552	0	0.001804352	Q2HJ57	1.00E-29	Coactosin-like protein	GO:0005856	cytoskeleton	cytoskeleton	C
CGI_10000067	0	0.001351813	0.001786005	0	0	0.003904055	0	0	0.00156449	0.004235725	0.001163997	0.002828612	0.003105181	0.000906552	0	0.001804352	Q2HJ57	1.00E-29	Coactosin-like protein	GO:0019899	enzyme binding	other molecular function	F
CGI_10000067	0	0.001351813	0.001786005	0	0	0.003904055	0	0	0.00156449	0.004235725	0.001163997	0.002828612	0.003105181	0.000906552	0	0.001804352	Q2HJ57	1.00E-29	Coactosin-like protein	GO:0050832	defense response to fungus	stress response	P
CGI_10000075	0.002871486	0.002328967	0.003461638	0.003483513	0.004073342	0.003857609	0.002512631	0.003739321	0.003465483	0.002880594	0.0036097	0.004568686	0.001543197	0.002928469	0.004157532	0.003205765	Q78P75	3.00E-59	"Dynein light chain 2, cytoplasmic"	GO:0003774	motor activity	cytoskeletal activity	F
CGI_10000075	0.002871486	0.002328967	0.003461638	0.003483513	0.004073342	0.003857609	0.002512631	0.003739321	0.003465483	0.002880594	0.0036097	0.004568686	0.001543197	0.002928469	0.004157532	0.003205765	Q78P75	3.00E-59	"Dynein light chain 2, cytoplasmic"	GO:0005515	protein binding	other molecular function	F
CGI_10000075	0.002871486	0.002328967	0.003461638	0.003483513	0.004073342	0.003857609	0.002512631	0.003739321	0.003465483	0.002880594	0.0036097	0.004568686	0.001543197	0.002928469	0.004157532	0.003205765	Q78P75	3.00E-59	"Dynein light chain 2, cytoplasmic"	GO:0005737	cytoplasm	other cellular component	C
CGI_10000075	0.002871486	0.002328967	0.003461638	0.003483513	0.004073342	0.003857609	0.002512631	0.003739321	0.003465483	0.002880594	0.0036097	0.004568686	0.001543197	0.002928469	0.004157532	0.003205765	Q78P75	3.00E-59	"Dynein light chain 2, cytoplasmic"	GO:0005813	centrosome	cytoskeleton	C
CGI_10000075	0.002871486	0.002328967	0.003461638	0.003483513	0.004073342	0.003857609	0.002512631	0.003739321	0.003465483	0.002880594	0.0036097	0.004568686	0.001543197	0.002928469	0.004157532	0.003205765	Q78P75	3.00E-59	"Dynein light chain 2, cytoplasmic"	GO:0005856	cytoskeleton	cytoskeleton	C
CGI_10000075	0.002871486	0.002328967	0.003461638	0.003483513	0.004073342	0.003857609	0.002512631	0.003739321	0.003465483	0.002880594	0.0036097	0.004568686	0.001543197	0.002928469	0.004157532	0.003205765	Q78P75	3.00E-59	"Dynein light chain 2, cytoplasmic"	GO:0005874	microtubule	cytoskeleton	C
CGI_10000075	0.002871486	0.002328967	0.003461638	0.003483513	0.004073342	0.003857609	0.002512631	0.003739321	0.003465483	0.002880594	0.0036097	0.004568686	0.001543197	0.002928469	0.004157532	0.003205765	Q78P75	3.00E-59	"Dynein light chain 2, cytoplasmic"	GO:0005875	microtubule associated complex	cytoskeleton	C
CGI_10000075	0.002871486	0.002328967	0.003461638	0.003483513	0.004073342	0.003857609	0.002512631	0.003739321	0.003465483	0.002880594	0.0036097	0.004568686	0.001543197	0.002928469	0.004157532	0.003205765	Q78P75	3.00E-59	"Dynein light chain 2, cytoplasmic"	GO:0006810	transport	transport	P
CGI_10000075	0.002871486	0.002328967	0.003461638	0.003483513	0.004073342	0.003857609	0.002512631	0.003739321	0.003465483	0.002880594	0.0036097	0.004568686	0.001543197	0.002928469	0.004157532	0.003205765	Q78P75	3.00E-59	"Dynein light chain 2, cytoplasmic"	GO:0007017	microtubule-based process	other biological processes	P
CGI_10000075	0.002871486	0.002328967	0.003461638	0.003483513	0.004073342	0.003857609	0.002512631	0.003739321	0.003465483	0.002880594	0.0036097	0.004568686	0.001543197	0.002928469	0.004157532	0.003205765	Q78P75	3.00E-59	"Dynein light chain 2, cytoplasmic"	GO:0008039	synaptic target recognition	other biological processes	P
CGI_10000075	0.002871486	0.002328967	0.003461638	0.003483513	0.004073342	0.003857609	0.002512631	0.003739321	0.003465483	0.002880594	0.0036097	0.004568686	0.001543197	0.002928469	0.004157532	0.003205765	Q78P75	3.00E-59	"Dynein light chain 2, cytoplasmic"	GO:0008092	cytoskeletal protein binding	cytoskeletal activity	F
CGI_10000075	0.002871486	0.002328967	0.003461638	0.003483513	0.004073342	0.003857609	0.002512631	0.003739321	0.003465483	0.002880594	0.0036097	0.004568686	0.001543197	0.002928469	0.004157532	0.003205765	Q78P75	3.00E-59	"Dynein light chain 2, cytoplasmic"	GO:0016459	myosin complex	cytoskeleton	C
CGI_10000075	0.002871486	0.002328967	0.003461638	0.003483513	0.004073342	0.003857609	0.002512631	0.003739321	0.003465483	0.002880594	0.0036097	0.004568686	0.001543197	0.002928469	0.004157532	0.003205765	Q78P75	3.00E-59	"Dynein light chain 2, cytoplasmic"	GO:0030286	dynein complex	cytoskeleton	C
CGI_10000077	0.001299469	0.001317445	0.001087874	0.001751597	0.000877791	0.001790494	0.00142134	0.001518642	0.001089082	0.001738121	0.001588166	0.0009189	0.002095086	0.00110438	0.0013439	0.001538669	P37380	4.00E-46	60S ribosomal protein L17	GO:0003735	structural constituent of ribosome	other molecular function	F
CGI_10000077	0.001299469	0.001317445	0.001087874	0.001751597	0.000877791	0.001790494	0.00142134	0.001518642	0.001089082	0.001738121	0.001588166	0.0009189	0.002095086	0.00110438	0.0013439	0.001538669	P37380	4.00E-46	60S ribosomal protein L17	GO:0005622	intracellular	other cellular component	C
CGI_10000077	0.001299469	0.001317445	0.001087874	0.001751597	0.000877791	0.001790494	0.00142134	0.001518642	0.001089082	0.001738121	0.001588166	0.0009189	0.002095086	0.00110438	0.0013439	0.001538669	P37380	4.00E-46	60S ribosomal protein L17	GO:0005840	ribosome	translational apparatus	C
CGI_10000077	0.001299469	0.001317445	0.001087874	0.001751597	0.000877791	0.001790494	0.00142134	0.001518642	0.001089082	0.001738121	0.001588166	0.0009189	0.002095086	0.00110438	0.0013439	0.001538669	P37380	4.00E-46	60S ribosomal protein L17	GO:0006412	translation	protein metabolism	P
CGI_10000077	0.001299469	0.001317445	0.001087874	0.001751597	0.000877791	0.001790494	0.00142134	0.001518642	0.001089082	0.001738121	0.001588166	0.0009189	0.002095086	0.00110438	0.0013439	0.001538669	P37380	4.00E-46	60S ribosomal protein L17	GO:0015934	large ribosomal subunit	translational apparatus	C
CGI_10000077	0.001299469	0.001317445	0.001087874	0.001751597	0.000877791	0.001790494	0.00142134	0.001518642	0.001089082	0.001738121	0.001588166	0.0009189	0.002095086	0.00110438	0.0013439	0.001538669	P37380	4.00E-46	60S ribosomal protein L17	GO:0030529	ribonucleoprotein complex	other cellular component	C
CGI_10000082	0.00596312	0.004030406	0.007987409	0.004306009	0.002877202	0.005868841	0.006211781	0.004551105	0.005140467	0.005127457	0.00594932	0.006325092	0.006104203	0.003475117	0.00675434	0.005475706	Q6P026	2.00E-49	Barrier-to-autointegration factor	GO:0003677	DNA binding	nucleic acid binding activity	F
CGI_10000082	0.00596312	0.004030406	0.007987409	0.004306009	0.002877202	0.005868841	0.006211781	0.004551105	0.005140467	0.005127457	0.00594932	0.006325092	0.006104203	0.003475117	0.00675434	0.005475706	Q6P026	2.00E-49	Barrier-to-autointegration factor	GO:0005634	nucleus	nucleus	C
CGI_10000082	0.00596312	0.004030406	0.007987409	0.004306009	0.002877202	0.005868841	0.006211781	0.004551105	0.005140467	0.005127457	0.00594932	0.006325092	0.006104203	0.003475117	0.00675434	0.005475706	Q6P026	2.00E-49	Barrier-to-autointegration factor	GO:0005694	chromosome	other cellular component	C
CGI_10000096	0	0.000588858	0.00072937	0.001467958	0.001618426	0	0	0	0	0	0.000760567	0.001540201	0.00140466	0.001036611	0.001501706	0.001031607	Q0P5Y3	2.00E-23	Tubulin polymerization-promoting protein family member 2	GO:0003674	molecular_function	other molecular function	F
CGI_10000096	0	0.000588858	0.00072937	0.001467958	0.001618426	0	0	0	0	0	0.000760567	0.001540201	0.00140466	0.001036611	0.001501706	0.001031607	Q0P5Y3	2.00E-23	Tubulin polymerization-promoting protein family member 2	GO:0005509	calcium ion binding	other molecular function	F
CGI_10000096	0	0.000588858	0.00072937	0.001467958	0.001618426	0	0	0	0	0	0.000760567	0.001540201	0.00140466	0.001036611	0.001501706	0.001031607	Q0P5Y3	2.00E-23	Tubulin polymerization-promoting protein family member 2	GO:0005575	cellular_component	other cellular component	C
CGI_10000096	0	0.000588858	0.00072937	0.001467958	0.001618426	0	0	0	0	0	0.000760567	0.001540201	0.00140466	0.001036611	0.001501706	0.001031607	Q0P5Y3	2.00E-23	Tubulin polymerization-promoting protein family member 2	GO:0005737	cytoplasm	other cellular component	C
CGI_10000096	0	0.000588858	0.00072937	0.001467958	0.001618426	0	0	0	0	0	0.000760567	0.001540201	0.00140466	0.001036611	0.001501706	0.001031607	Q0P5Y3	2.00E-23	Tubulin polymerization-promoting protein family member 2	GO:0008150	biological_process	other biological processes	P
CGI_10000124	0	0	0	0	0.000731492	0.000895247	0.000789633	0.000433898	0.000871266	0	0	0	0.000620766	0	0.000298644	0.00043962	Q9BEA9	1.00E-57	Glutathione S-transferase Mu 3	GO:0004364	glutathione transferase activity	other molecular function	F
CGI_10000124	0	0	0	0	0.000731492	0.000895247	0.000789633	0.000433898	0.000871266	0	0	0	0.000620766	0	0.000298644	0.00043962	Q9BEA9	1.00E-57	Glutathione S-transferase Mu 3	GO:0005737	cytoplasm	other cellular component	C
CGI_10000124	0	0	0	0	0.000731492	0.000895247	0.000789633	0.000433898	0.000871266	0	0	0	0.000620766	0	0.000298644	0.00043962	Q9BEA9	1.00E-57	Glutathione S-transferase Mu 3	GO:0006749	glutathione metabolic process	other metabolic processes	P
CGI_10000124	0	0	0	0	0.000731492	0.000895247	0.000789633	0.000433898	0.000871266	0	0	0	0.000620766	0	0.000298644	0.00043962	Q9BEA9	1.00E-57	Glutathione S-transferase Mu 3	GO:0008152	metabolic process	other metabolic processes	P
CGI_10000124	0	0	0	0	0.000731492	0.000895247	0.000789633	0.000433898	0.000871266	0	0	0	0.000620766	0	0.000298644	0.00043962	Q9BEA9	1.00E-57	Glutathione S-transferase Mu 3	GO:0016740	transferase activity	other molecular function	F
CGI_10000134	0.001166951	0.000946475	0.000937856	0.001179729	0.000709447	0.001567704	0.001021115	0.000701369	0.000938898	0.001053587	0.00097797	0.001114008	0.000878002	0.00142813	0.001086165	0.002131854							
CGI_10000147	0	0	0	0	0	0.000990367	0.001222944	0.000639999	0	0	0.000501974	0.000677688	0.000686723	0.00081448	0.000825938	0.001296878	P46778	4.00E-70	60S ribosomal protein L21	GO:0000184	"nuclear-transcribed mRNA catabolic process, nonsense-mediated decay"	RNA metabolism	P
CGI_10000147	0	0	0	0	0	0.000990367	0.001222944	0.000639999	0	0	0.000501974	0.000677688	0.000686723	0.00081448	0.000825938	0.001296878	P46778	4.00E-70	60S ribosomal protein L21	GO:0003723	RNA binding	nucleic acid binding activity	F
CGI_10000147	0	0	0	0	0	0.000990367	0.001222944	0.000639999	0	0	0.000501974	0.000677688	0.000686723	0.00081448	0.000825938	0.001296878	P46778	4.00E-70	60S ribosomal protein L21	GO:0003735	structural constituent of ribosome	other molecular function	F
CGI_10000147	0	0	0	0	0	0.000990367	0.001222944	0.000639999	0	0	0.000501974	0.000677688	0.000686723	0.00081448	0.000825938	0.001296878	P46778	4.00E-70	60S ribosomal protein L21	GO:0005622	intracellular	other cellular component	C
CGI_10000147	0	0	0	0	0	0.000990367	0.001222944	0.000639999	0	0	0.000501974	0.000677688	0.000686723	0.00081448	0.000825938	0.001296878	P46778	4.00E-70	60S ribosomal protein L21	GO:0005829	cytosol	cytosol	C
CGI_10000147	0	0	0	0	0	0.000990367	0.001222944	0.000639999	0	0	0.000501974	0.000677688	0.000686723	0.00081448	0.000825938	0.001296878	P46778	4.00E-70	60S ribosomal protein L21	GO:0005840	ribosome	translational apparatus	C
CGI_10000147	0	0	0	0	0	0.000990367	0.001222944	0.000639999	0	0	0.000501974	0.000677688	0.000686723	0.00081448	0.000825938	0.001296878	P46778	4.00E-70	60S ribosomal protein L21	GO:0006412	translation	protein metabolism	P
CGI_10000147	0	0	0	0	0	0.000990367	0.001222944	0.000639999	0	0	0.000501974	0.000677688	0.000686723	0.00081448	0.000825938	0.001296878	P46778	4.00E-70	60S ribosomal protein L21	GO:0006413	translational initiation	protein metabolism	P
CGI_10000147	0	0	0	0	0	0.000990367	0.001222944	0.000639999	0	0	0.000501974	0.000677688	0.000686723	0.00081448	0.000825938	0.001296878	P46778	4.00E-70	60S ribosomal protein L21	GO:0006414	translational elongation	protein metabolism	P
CGI_10000147	0	0	0	0	0	0.000990367	0.001222944	0.000639999	0	0	0.000501974	0.000677688	0.000686723	0.00081448	0.000825938	0.001296878	P46778	4.00E-70	60S ribosomal protein L21	GO:0006415	translational termination	cell organization and biogenesis	P
CGI_10000147	0	0	0	0	0	0.000990367	0.001222944	0.000639999	0	0	0.000501974	0.000677688	0.000686723	0.00081448	0.000825938	0.001296878	P46778	4.00E-70	60S ribosomal protein L21	GO:0006415	translational termination	protein metabolism	P
CGI_10000147	0	0	0	0	0	0.000990367	0.001222944	0.000639999	0	0	0.000501974	0.000677688	0.000686723	0.00081448	0.000825938	0.001296878	P46778	4.00E-70	60S ribosomal protein L21	GO:0006614	SRP-dependent cotranslational protein targeting to membrane	transport	P
CGI_10000147	0	0	0	0	0	0.000990367	0.001222944	0.000639999	0	0	0.000501974	0.000677688	0.000686723	0.00081448	0.000825938	0.001296878	P46778	4.00E-70	60S ribosomal protein L21	GO:0010467	gene expression	other metabolic processes	P
CGI_10000147	0	0	0	0	0	0.000990367	0.001222944	0.000639999	0	0	0.000501974	0.000677688	0.000686723	0.00081448	0.000825938	0.001296878	P46778	4.00E-70	60S ribosomal protein L21	GO:0016032	viral reproduction	other biological processes	P
CGI_10000147	0	0	0	0	0	0.000990367	0.001222944	0.000639999	0	0	0.000501974	0.000677688	0.000686723	0.00081448	0.000825938	0.001296878	P46778	4.00E-70	60S ribosomal protein L21	GO:0016070	RNA metabolic process	RNA metabolism	P
CGI_10000147	0	0	0	0	0	0.000990367	0.001222944	0.000639999	0	0	0.000501974	0.000677688	0.000686723	0.00081448	0.000825938	0.001296878	P46778	4.00E-70	60S ribosomal protein L21	GO:0016071	mRNA metabolic process	RNA metabolism	P
CGI_10000147	0	0	0	0	0	0.000990367	0.001222944	0.000639999	0	0	0.000501974	0.000677688	0.000686723	0.00081448	0.000825938	0.001296878	P46778	4.00E-70	60S ribosomal protein L21	GO:0019058	viral infectious cycle	other biological processes	P
CGI_10000147	0	0	0	0	0	0.000990367	0.001222944	0.000639999	0	0	0.000501974	0.000677688	0.000686723	0.00081448	0.000825938	0.001296878	P46778	4.00E-70	60S ribosomal protein L21	GO:0019083	viral transcription	RNA metabolism	P
CGI_10000147	0	0	0	0	0	0.000990367	0.001222944	0.000639999	0	0	0.000501974	0.000677688	0.000686723	0.00081448	0.000825938	0.001296878	P46778	4.00E-70	60S ribosomal protein L21	GO:0022625	cytosolic large ribosomal subunit	cytosol	C
CGI_10000147	0	0	0	0	0	0.000990367	0.001222944	0.000639999	0	0	0.000501974	0.000677688	0.000686723	0.00081448	0.000825938	0.001296878	P46778	4.00E-70	60S ribosomal protein L21	GO:0022625	cytosolic large ribosomal subunit	translational apparatus	C
CGI_10000147	0	0	0	0	0	0.000990367	0.001222944	0.000639999	0	0	0.000501974	0.000677688	0.000686723	0.00081448	0.000825938	0.001296878	P46778	4.00E-70	60S ribosomal protein L21	GO:0030529	ribonucleoprotein complex	other cellular component	C
CGI_10000147	0	0	0	0	0	0.000990367	0.001222944	0.000639999	0	0	0.000501974	0.000677688	0.000686723	0.00081448	0.000825938	0.001296878	P46778	4.00E-70	60S ribosomal protein L21	GO:0044267	cellular protein metabolic process	protein metabolism	P
CGI_10000220	0	0	0	0	0	0	0	0	0	0	0	0	0.000908063	0	0	0	O35783	9.00E-31	Calumenin	GO:0004857	enzyme inhibitor activity	enzyme regulator activity	F
CGI_10000220	0	0	0	0	0	0	0	0	0	0	0	0	0.000908063	0	0	0	O35783	9.00E-31	Calumenin	GO:0005509	calcium ion binding	other molecular function	F
CGI_10000220	0	0	0	0	0	0	0	0	0	0	0	0	0.000908063	0	0	0	O35783	9.00E-31	Calumenin	GO:0005576	extracellular region	non-structural extracellular	C
CGI_10000220	0	0	0	0	0	0	0	0	0	0	0	0	0.000908063	0	0	0	O35783	9.00E-31	Calumenin	GO:0005783	endoplasmic reticulum	ER/Golgi	C
CGI_10000220	0	0	0	0	0	0	0	0	0	0	0	0	0.000908063	0	0	0	O35783	9.00E-31	Calumenin	GO:0005788	endoplasmic reticulum lumen	ER/Golgi	C
CGI_10000220	0	0	0	0	0	0	0	0	0	0	0	0	0.000908063	0	0	0	O35783	9.00E-31	Calumenin	GO:0005792	microsome	other membranes	C
CGI_10000220	0	0	0	0	0	0	0	0	0	0	0	0	0.000908063	0	0	0	O35783	9.00E-31	Calumenin	GO:0014012	axon regeneration in the peripheral nervous system	cell organization and biogenesis	P
CGI_10000220	0	0	0	0	0	0	0	0	0	0	0	0	0.000908063	0	0	0	O35783	9.00E-31	Calumenin	GO:0014012	axon regeneration in the peripheral nervous system	developmental processes	P
CGI_10000220	0	0	0	0	0	0	0	0	0	0	0	0	0.000908063	0	0	0	O35783	9.00E-31	Calumenin	GO:0014012	axon regeneration in the peripheral nervous system	stress response	P
CGI_10000220	0	0	0	0	0	0	0	0	0	0	0	0	0.000908063	0	0	0	O35783	9.00E-31	Calumenin	GO:0014070	response to organic cyclic substance	other biological processes	P
CGI_10000220	0	0	0	0	0	0	0	0	0	0	0	0	0.000908063	0	0	0	O35783	9.00E-31	Calumenin	GO:0016529	sarcoplasmic reticulum	ER/Golgi	C
CGI_10000220	0	0	0	0	0	0	0	0	0	0	0	0	0.000908063	0	0	0	O35783	9.00E-31	Calumenin	GO:0019899	enzyme binding	other molecular function	F
CGI_10000220	0	0	0	0	0	0	0	0	0	0	0	0	0.000908063	0	0	0	O35783	9.00E-31	Calumenin	GO:0033018	sarcoplasmic reticulum lumen	ER/Golgi	C
CGI_10000220	0	0	0	0	0	0	0	0	0	0	0	0	0.000908063	0	0	0	O35783	9.00E-31	Calumenin	GO:0042470	melanosome	other cellular component	C
CGI_10000220	0	0	0	0	0	0	0	0	0	0	0	0	0.000908063	0	0	0	O35783	9.00E-31	Calumenin	GO:0043086	negative regulation of catalytic activity	other biological processes	P
CGI_10000231	0	0	0.001333705	0.0005033	0	0	0	0.000997401	0	0	0	0	0	0.000846213	0	0							
CGI_10000235	0.000975429	0.000988922	0.000979917	0.001183331	0.000790682	0.000806406	0.000640145	0	0.000784804	0.000587113	0	0.001034639	0.000629059	0	0	0.000989983	Q9CXW3	4.00E-19	Calcyclin-binding protein	GO:0005625	soluble fraction	other cellular component	C
CGI_10000235	0.000975429	0.000988922	0.000979917	0.001183331	0.000790682	0.000806406	0.000640145	0	0.000784804	0.000587113	0	0.001034639	0.000629059	0	0	0.000989983	Q9CXW3	4.00E-19	Calcyclin-binding protein	GO:0005634	nucleus	nucleus	C
CGI_10000235	0.000975429	0.000988922	0.000979917	0.001183331	0.000790682	0.000806406	0.000640145	0	0.000784804	0.000587113	0	0.001034639	0.000629059	0	0	0.000989983	Q9CXW3	4.00E-19	Calcyclin-binding protein	GO:0005641	nuclear envelope lumen	nucleus	C
CGI_10000235	0.000975429	0.000988922	0.000979917	0.001183331	0.000790682	0.000806406	0.000640145	0	0.000784804	0.000587113	0	0.001034639	0.000629059	0	0	0.000989983	Q9CXW3	4.00E-19	Calcyclin-binding protein	GO:0005737	cytoplasm	other cellular component	C
CGI_10000235	0.000975429	0.000988922	0.000979917	0.001183331	0.000790682	0.000806406	0.000640145	0	0.000784804	0.000587113	0	0.001034639	0.000629059	0	0	0.000989983	Q9CXW3	4.00E-19	Calcyclin-binding protein	GO:0007507	heart development	developmental processes	P
CGI_10000235	0.000975429	0.000988922	0.000979917	0.001183331	0.000790682	0.000806406	0.000640145	0	0.000784804	0.000587113	0	0.001034639	0.000629059	0	0	0.000989983	Q9CXW3	4.00E-19	Calcyclin-binding protein	GO:0007568	aging	other biological processes	P
CGI_10000235	0.000975429	0.000988922	0.000979917	0.001183331	0.000790682	0.000806406	0.000640145	0	0.000784804	0.000587113	0	0.001034639	0.000629059	0	0	0.000989983	Q9CXW3	4.00E-19	Calcyclin-binding protein	GO:0030877	beta-catenin destruction complex	other cellular component	C
CGI_10000235	0.000975429	0.000988922	0.000979917	0.001183331	0.000790682	0.000806406	0.000640145	0	0.000784804	0.000587113	0	0.001034639	0.000629059	0	0	0.000989983	Q9CXW3	4.00E-19	Calcyclin-binding protein	GO:0042803	protein homodimerization activity	other molecular function	F
CGI_10000235	0.000975429	0.000988922	0.000979917	0.001183331	0.000790682	0.000806406	0.000640145	0	0.000784804	0.000587113	0	0.001034639	0.000629059	0	0	0.000989983	Q9CXW3	4.00E-19	Calcyclin-binding protein	GO:0043005	neuron projection	other cellular component	C
CGI_10000235	0.000975429	0.000988922	0.000979917	0.001183331	0.000790682	0.000806406	0.000640145	0	0.000784804	0.000587113	0	0.001034639	0.000629059	0	0	0.000989983	Q9CXW3	4.00E-19	Calcyclin-binding protein				
CGI_10000235	0.000975429	0.000988922	0.000979917	0.001183331	0.000790682	0.000806406	0.000640145	0	0.000784804	0.000587113	0	0.001034639	0.000629059	0	0	0.000989983	Q9CXW3	4.00E-19	Calcyclin-binding protein	GO:0045740	positive regulation of DNA replication	DNA metabolism	P
CGI_10000235	0.000975429	0.000988922	0.000979917	0.001183331	0.000790682	0.000806406	0.000640145	0	0.000784804	0.000587113	0	0.001034639	0.000629059	0	0	0.000989983	Q9CXW3	4.00E-19	Calcyclin-binding protein	GO:0055007	cardiac muscle cell differentiation	developmental processes	P
CGI_10000235	0.000975429	0.000988922	0.000979917	0.001183331	0.000790682	0.000806406	0.000640145	0	0.000784804	0.000587113	0	0.001034639	0.000629059	0	0	0.000989983	Q9CXW3	4.00E-19	Calcyclin-binding protein	GO:0060416	response to growth hormone stimulus	other biological processes	P
CGI_10000235	0.000975429	0.000988922	0.000979917	0.001183331	0.000790682	0.000806406	0.000640145	0	0.000784804	0.000587113	0	0.001034639	0.000629059	0	0	0.000989983	Q9CXW3	4.00E-19	Calcyclin-binding protein	GO:0060548	negative regulation of cell death	death	P
CGI_10000235	0.000975429	0.000988922	0.000979917	0.001183331	0.000790682	0.000806406	0.000640145	0	0.000784804	0.000587113	0	0.001034639	0.000629059	0	0	0.000989983	Q9CXW3	4.00E-19	Calcyclin-binding protein				
CGI_10000237	0.000936616	0.001627838	0.001478597	0.001082138	0	0.00124444	0.000878105	0.001474344	0.00094197	0.00120804	0.001121338	0.001277318	0.001294347	0.001364575	0.001522148	0.001222188	Q29HY3	3.00E-121	Cdc42 homolog	GO:0000166	nucleotide binding	other molecular function	F
CGI_10000237	0.000936616	0.001627838	0.001478597	0.001082138	0	0.00124444	0.000878105	0.001474344	0.00094197	0.00120804	0.001121338	0.001277318	0.001294347	0.001364575	0.001522148	0.001222188	Q29HY3	3.00E-121	Cdc42 homolog	GO:0003674	molecular_function	other molecular function	F
CGI_10000237	0.000936616	0.001627838	0.001478597	0.001082138	0	0.00124444	0.000878105	0.001474344	0.00094197	0.00120804	0.001121338	0.001277318	0.001294347	0.001364575	0.001522148	0.001222188	Q29HY3	3.00E-121	Cdc42 homolog	GO:0005525	GTP binding	other molecular function	F
CGI_10000237	0.000936616	0.001627838	0.001478597	0.001082138	0	0.00124444	0.000878105	0.001474344	0.00094197	0.00120804	0.001121338	0.001277318	0.001294347	0.001364575	0.001522148	0.001222188	Q29HY3	3.00E-121	Cdc42 homolog	GO:0005622	intracellular	other cellular component	C
CGI_10000237	0.000936616	0.001627838	0.001478597	0.001082138	0	0.00124444	0.000878105	0.001474344	0.00094197	0.00120804	0.001121338	0.001277318	0.001294347	0.001364575	0.001522148	0.001222188	Q29HY3	3.00E-121	Cdc42 homolog	GO:0005886	plasma membrane	other membranes	C
CGI_10000237	0.000936616	0.001627838	0.001478597	0.001082138	0	0.00124444	0.000878105	0.001474344	0.00094197	0.00120804	0.001121338	0.001277318	0.001294347	0.001364575	0.001522148	0.001222188	Q29HY3	3.00E-121	Cdc42 homolog	GO:0005886	plasma membrane	plasma membrane	C
CGI_10000237	0.000936616	0.001627838	0.001478597	0.001082138	0	0.00124444	0.000878105	0.001474344	0.00094197	0.00120804	0.001121338	0.001277318	0.001294347	0.001364575	0.001522148	0.001222188	Q29HY3	3.00E-121	Cdc42 homolog	GO:0005912	adherens junction	other membranes	C
CGI_10000237	0.000936616	0.001627838	0.001478597	0.001082138	0	0.00124444	0.000878105	0.001474344	0.00094197	0.00120804	0.001121338	0.001277318	0.001294347	0.001364575	0.001522148	0.001222188	Q29HY3	3.00E-121	Cdc42 homolog	GO:0005912	adherens junction	plasma membrane	C
CGI_10000237	0.000936616	0.001627838	0.001478597	0.001082138	0	0.00124444	0.000878105	0.001474344	0.00094197	0.00120804	0.001121338	0.001277318	0.001294347	0.001364575	0.001522148	0.001222188	Q29HY3	3.00E-121	Cdc42 homolog	GO:0007264	small GTPase mediated signal transduction	signal transduction	P
CGI_10000237	0.000936616	0.001627838	0.001478597	0.001082138	0	0.00124444	0.000878105	0.001474344	0.00094197	0.00120804	0.001121338	0.001277318	0.001294347	0.001364575	0.001522148	0.001222188	Q29HY3	3.00E-121	Cdc42 homolog	GO:0007275	multicellular organismal development	developmental processes	P
CGI_10000237	0.000936616	0.001627838	0.001478597	0.001082138	0	0.00124444	0.000878105	0.001474344	0.00094197	0.00120804	0.001121338	0.001277318	0.001294347	0.001364575	0.001522148	0.001222188	Q29HY3	3.00E-121	Cdc42 homolog	GO:0016020	membrane	other membranes	C
CGI_10000237	0.000936616	0.001627838	0.001478597	0.001082138	0	0.00124444	0.000878105	0.001474344	0.00094197	0.00120804	0.001121338	0.001277318	0.001294347	0.001364575	0.001522148	0.001222188	Q29HY3	3.00E-121	Cdc42 homolog	GO:0030054	cell junction	other membranes	C
CGI_10000237	0.000936616	0.001627838	0.001478597	0.001082138	0	0.00124444	0.000878105	0.001474344	0.00094197	0.00120804	0.001121338	0.001277318	0.001294347	0.001364575	0.001522148	0.001222188	Q29HY3	3.00E-121	Cdc42 homolog	GO:0030054	cell junction	plasma membrane	C
CGI_10000237	0.000936616	0.001627838	0.001478597	0.001082138	0	0.00124444	0.000878105	0.001474344	0.00094197	0.00120804	0.001121338	0.001277318	0.001294347	0.001364575	0.001522148	0.001222188	Q29HY3	3.00E-121	Cdc42 homolog	GO:0045185	maintenance of protein location	other biological processes	P
CGI_10000237	0.000936616	0.001627838	0.001478597	0.001082138	0	0.00124444	0.000878105	0.001474344	0.00094197	0.00120804	0.001121338	0.001277318	0.001294347	0.001364575	0.001522148	0.001222188	Q29HY3	3.00E-121	Cdc42 homolog	GO:0045860	positive regulation of protein kinase activity	other metabolic processes	P
CGI_10000259	0	0	0	0.000520189	0	0	0	0	0	0	0.000539032	0	0	0.000524766	0	0	Q5RDB5	2.00E-53	Protein cornichon homolog	GO:0000139	Golgi membrane	ER/Golgi	C
CGI_10000259	0	0	0	0.000520189	0	0	0	0	0	0	0.000539032	0	0	0.000524766	0	0	Q5RDB5	2.00E-53	Protein cornichon homolog	GO:0000139	Golgi membrane	other membranes	C
CGI_10000259	0	0	0	0.000520189	0	0	0	0	0	0	0.000539032	0	0	0.000524766	0	0	Q5RDB5	2.00E-53	Protein cornichon homolog	GO:0005783	endoplasmic reticulum	ER/Golgi	C
CGI_10000259	0	0	0	0.000520189	0	0	0	0	0	0	0.000539032	0	0	0.000524766	0	0	Q5RDB5	2.00E-53	Protein cornichon homolog	GO:0005789	endoplasmic reticulum membrane	ER/Golgi	C
CGI_10000259	0	0	0	0.000520189	0	0	0	0	0	0	0.000539032	0	0	0.000524766	0	0	Q5RDB5	2.00E-53	Protein cornichon homolog	GO:0005789	endoplasmic reticulum membrane	other membranes	C
CGI_10000259	0	0	0	0.000520189	0	0	0	0	0	0	0.000539032	0	0	0.000524766	0	0	Q5RDB5	2.00E-53	Protein cornichon homolog	GO:0005794	Golgi apparatus	ER/Golgi	C
CGI_10000259	0	0	0	0.000520189	0	0	0	0	0	0	0.000539032	0	0	0.000524766	0	0	Q5RDB5	2.00E-53	Protein cornichon homolog	GO:0006810	transport	transport	P
CGI_10000259	0	0	0	0.000520189	0	0	0	0	0	0	0.000539032	0	0	0.000524766	0	0	Q5RDB5	2.00E-53	Protein cornichon homolog	GO:0016020	membrane	other membranes	C
CGI_10000259	0	0	0	0.000520189	0	0	0	0	0	0	0.000539032	0	0	0.000524766	0	0	Q5RDB5	2.00E-53	Protein cornichon homolog	GO:0016021	integral to membrane	other membranes	C
CGI_10000259	0	0	0	0.000520189	0	0	0	0	0	0	0.000539032	0	0	0.000524766	0	0	Q5RDB5	2.00E-53	Protein cornichon homolog	GO:0016192	vesicle-mediated transport	transport	P
CGI_10000259	0	0	0	0.000520189	0	0	0	0	0	0	0.000539032	0	0	0.000524766	0	0	Q5RDB5	2.00E-53	Protein cornichon homolog				
CGI_10000304	0.003914017	0.004668424	0.003469434	0.003724116	0.005365593	0.003330964	0.004281092	0.004843237	0.003010183	0.003695464	0.003859019	0.003174756	0.00321708	0.004930909	0.003809734	0.00420609	Q4R4Y9	2.00E-24	Eukaryotic initiation factor 4A-II	GO:0000166	nucleotide binding	other molecular function	F
CGI_10000304	0.003914017	0.004668424	0.003469434	0.003724116	0.005365593	0.003330964	0.004281092	0.004843237	0.003010183	0.003695464	0.003859019	0.003174756	0.00321708	0.004930909	0.003809734	0.00420609	Q4R4Y9	2.00E-24	Eukaryotic initiation factor 4A-II	GO:0003676	nucleic acid binding	nucleic acid binding activity	F
CGI_10000304	0.003914017	0.004668424	0.003469434	0.003724116	0.005365593	0.003330964	0.004281092	0.004843237	0.003010183	0.003695464	0.003859019	0.003174756	0.00321708	0.004930909	0.003809734	0.00420609	Q4R4Y9	2.00E-24	Eukaryotic initiation factor 4A-II	GO:0003723	RNA binding	nucleic acid binding activity	F
CGI_10000304	0.003914017	0.004668424	0.003469434	0.003724116	0.005365593	0.003330964	0.004281092	0.004843237	0.003010183	0.003695464	0.003859019	0.003174756	0.00321708	0.004930909	0.003809734	0.00420609	Q4R4Y9	2.00E-24	Eukaryotic initiation factor 4A-II	GO:0003743	translation initiation factor activity	nucleic acid binding activity	F
CGI_10000304	0.003914017	0.004668424	0.003469434	0.003724116	0.005365593	0.003330964	0.004281092	0.004843237	0.003010183	0.003695464	0.003859019	0.003174756	0.00321708	0.004930909	0.003809734	0.00420609	Q4R4Y9	2.00E-24	Eukaryotic initiation factor 4A-II	GO:0004386	helicase activity	other molecular function	F
CGI_10000304	0.003914017	0.004668424	0.003469434	0.003724116	0.005365593	0.003330964	0.004281092	0.004843237	0.003010183	0.003695464	0.003859019	0.003174756	0.00321708	0.004930909	0.003809734	0.00420609	Q4R4Y9	2.00E-24	Eukaryotic initiation factor 4A-II	GO:0005524	ATP binding	other molecular function	F
CGI_10000304	0.003914017	0.004668424	0.003469434	0.003724116	0.005365593	0.003330964	0.004281092	0.004843237	0.003010183	0.003695464	0.003859019	0.003174756	0.00321708	0.004930909	0.003809734	0.00420609	Q4R4Y9	2.00E-24	Eukaryotic initiation factor 4A-II	GO:0006412	translation	protein metabolism	P
CGI_10000304	0.003914017	0.004668424	0.003469434	0.003724116	0.005365593	0.003330964	0.004281092	0.004843237	0.003010183	0.003695464	0.003859019	0.003174756	0.00321708	0.004930909	0.003809734	0.00420609	Q4R4Y9	2.00E-24	Eukaryotic initiation factor 4A-II	GO:0006413	translational initiation	protein metabolism	P
CGI_10000304	0.003914017	0.004668424	0.003469434	0.003724116	0.005365593	0.003330964	0.004281092	0.004843237	0.003010183	0.003695464	0.003859019	0.003174756	0.00321708	0.004930909	0.003809734	0.00420609	Q4R4Y9	2.00E-24	Eukaryotic initiation factor 4A-II	GO:0008026	ATP-dependent helicase activity	other molecular function	F
CGI_10000304	0.003914017	0.004668424	0.003469434	0.003724116	0.005365593	0.003330964	0.004281092	0.004843237	0.003010183	0.003695464	0.003859019	0.003174756	0.00321708	0.004930909	0.003809734	0.00420609	Q4R4Y9	2.00E-24	Eukaryotic initiation factor 4A-II	GO:0016787	hydrolase activity	other molecular function	F
CGI_10000384	0.002341028	0.000791138	0.0011759	0.001380553	0.000988352	0.00423363	0.003414109	0.001563357	0.002550613	0	0.00102183	0.003931627	0.003354982	0.001591656	0.003833363	0.001781969	Q1HR24	5.00E-75	40S ribosomal protein S14	GO:0003674	molecular_function	other molecular function	F
CGI_10000384	0.002341028	0.000791138	0.0011759	0.001380553	0.000988352	0.00423363	0.003414109	0.001563357	0.002550613	0	0.00102183	0.003931627	0.003354982	0.001591656	0.003833363	0.001781969	Q1HR24	5.00E-75	40S ribosomal protein S14	GO:0003735	structural constituent of ribosome	other molecular function	F
CGI_10000384	0.002341028	0.000791138	0.0011759	0.001380553	0.000988352	0.00423363	0.003414109	0.001563357	0.002550613	0	0.00102183	0.003931627	0.003354982	0.001591656	0.003833363	0.001781969	Q1HR24	5.00E-75	40S ribosomal protein S14	GO:0005575	cellular_component	other cellular component	C
CGI_10000384	0.002341028	0.000791138	0.0011759	0.001380553	0.000988352	0.00423363	0.003414109	0.001563357	0.002550613	0	0.00102183	0.003931627	0.003354982	0.001591656	0.003833363	0.001781969	Q1HR24	5.00E-75	40S ribosomal protein S14	GO:0005622	intracellular	other cellular component	C
CGI_10000384	0.002341028	0.000791138	0.0011759	0.001380553	0.000988352	0.00423363	0.003414109	0.001563357	0.002550613	0	0.00102183	0.003931627	0.003354982	0.001591656	0.003833363	0.001781969	Q1HR24	5.00E-75	40S ribosomal protein S14	GO:0005840	ribosome	translational apparatus	C
CGI_10000384	0.002341028	0.000791138	0.0011759	0.001380553	0.000988352	0.00423363	0.003414109	0.001563357	0.002550613	0	0.00102183	0.003931627	0.003354982	0.001591656	0.003833363	0.001781969	Q1HR24	5.00E-75	40S ribosomal protein S14	GO:0006412	translation	protein metabolism	P
CGI_10000384	0.002341028	0.000791138	0.0011759	0.001380553	0.000988352	0.00423363	0.003414109	0.001563357	0.002550613	0	0.00102183	0.003931627	0.003354982	0.001591656	0.003833363	0.001781969	Q1HR24	5.00E-75	40S ribosomal protein S14	GO:0008150	biological_process	other biological processes	P
CGI_10000384	0.002341028	0.000791138	0.0011759	0.001380553	0.000988352	0.00423363	0.003414109	0.001563357	0.002550613	0	0.00102183	0.003931627	0.003354982	0.001591656	0.003833363	0.001781969	Q1HR24	5.00E-75	40S ribosomal protein S14	GO:0030529	ribonucleoprotein complex	other cellular component	C
CGI_10000494	0.000646993	0.001311886	0.001083283	0.000872103	0.001201869	0.000780036	0.001297397	0.001188184	0.001301384	0.000865394	0.001016656	0.000686267	0.000811318	0.000769804	0.001561267	0.001094412	Q3T0Z7	3.00E-88	Dihydropteridine reductase	GO:0000166	nucleotide binding	other molecular function	F
CGI_10000494	0.000646993	0.001311886	0.001083283	0.000872103	0.001201869	0.000780036	0.001297397	0.001188184	0.001301384	0.000865394	0.001016656	0.000686267	0.000811318	0.000769804	0.001561267	0.001094412	Q3T0Z7	3.00E-88	Dihydropteridine reductase	GO:0004155	"6,7-dihydropteridine reductase activity"	other molecular function	F
CGI_10000494	0.000646993	0.001311886	0.001083283	0.000872103	0.001201869	0.000780036	0.001297397	0.001188184	0.001301384	0.000865394	0.001016656	0.000686267	0.000811318	0.000769804	0.001561267	0.001094412	Q3T0Z7	3.00E-88	Dihydropteridine reductase	GO:0005575	cellular_component	other cellular component	C
CGI_10000494	0.000646993	0.001311886	0.001083283	0.000872103	0.001201869	0.000780036	0.001297397	0.001188184	0.001301384	0.000865394	0.001016656	0.000686267	0.000811318	0.000769804	0.001561267	0.001094412	Q3T0Z7	3.00E-88	Dihydropteridine reductase	GO:0005737	cytoplasm	other cellular component	C
CGI_10000494	0.000646993	0.001311886	0.001083283	0.000872103	0.001201869	0.000780036	0.001297397	0.001188184	0.001301384	0.000865394	0.001016656	0.000686267	0.000811318	0.000769804	0.001561267	0.001094412	Q3T0Z7	3.00E-88	Dihydropteridine reductase	GO:0005739	mitochondrion	mitochondrion	C
CGI_10000494	0.000646993	0.001311886	0.001083283	0.000872103	0.001201869	0.000780036	0.001297397	0.001188184	0.001301384	0.000865394	0.001016656	0.000686267	0.000811318	0.000769804	0.001561267	0.001094412	Q3T0Z7	3.00E-88	Dihydropteridine reductase	GO:0006729	tetrahydrobiopterin biosynthetic process	other metabolic processes	P
CGI_10000494	0.000646993	0.001311886	0.001083283	0.000872103	0.001201869	0.000780036	0.001297397	0.001188184	0.001301384	0.000865394	0.001016656	0.000686267	0.000811318	0.000769804	0.001561267	0.001094412	Q3T0Z7	3.00E-88	Dihydropteridine reductase	GO:0008152	metabolic process	other metabolic processes	P
CGI_10000494	0.000646993	0.001311886	0.001083283	0.000872103	0.001201869	0.000780036	0.001297397	0.001188184	0.001301384	0.000865394	0.001016656	0.000686267	0.000811318	0.000769804	0.001561267	0.001094412	Q3T0Z7	3.00E-88	Dihydropteridine reductase	GO:0016491	oxidoreductase activity	other molecular function	F
CGI_10000494	0.000646993	0.001311886	0.001083283	0.000872103	0.001201869	0.000780036	0.001297397	0.001188184	0.001301384	0.000865394	0.001016656	0.000686267	0.000811318	0.000769804	0.001561267	0.001094412	Q3T0Z7	3.00E-88	Dihydropteridine reductase	GO:0055114	oxidation reduction	other metabolic processes	P
CGI_10000542	0.000316066	0.000320439	0.000362881	0.000365174	0.000457506	0.000373283	0.000395096	0.000361837	0.000272463	0.000452956	0.000283801	0.000478932	0.000242658	0.000322339	0.000420265	0.000366609							
CGI_10000573	0.000842513	0	0	0	0	0	0	0	0	0	0	0	0	0	0	0	P54412	3.00E-43	Probable elongation factor 1-gamma	GO:0000003	reproduction	other biological processes	P
CGI_10000573	0.000842513	0	0	0	0	0	0	0	0	0	0	0	0	0	0	0	P54412	3.00E-43	Probable elongation factor 1-gamma	GO:0003746	translation elongation factor activity	nucleic acid binding activity	F
CGI_10000573	0.000842513	0	0	0	0	0	0	0	0	0	0	0	0	0	0	0	P54412	3.00E-43	Probable elongation factor 1-gamma	GO:0005853	eukaryotic translation elongation factor 1 complex	other cellular component	C
CGI_10000573	0.000842513	0	0	0	0	0	0	0	0	0	0	0	0	0	0	0	P54412	3.00E-43	Probable elongation factor 1-gamma	GO:0006412	translation	protein metabolism	P
CGI_10000573	0.000842513	0	0	0	0	0	0	0	0	0	0	0	0	0	0	0	P54412	3.00E-43	Probable elongation factor 1-gamma	GO:0006414	translational elongation	protein metabolism	P
CGI_10000573	0.000842513	0	0	0	0	0	0	0	0	0	0	0	0	0	0	0	P54412	3.00E-43	Probable elongation factor 1-gamma	GO:0009792	embryonic development ending in birth or egg hatching	developmental processes	P
CGI_10000573	0.000842513	0	0	0	0	0	0	0	0	0	0	0	0	0	0	0	P54412	3.00E-43	Probable elongation factor 1-gamma	GO:0040010	positive regulation of growth rate	other biological processes	P
CGI_10000581	0	0	0	0	0	0	0.000577542	0	0	0	0	0	0	0	0	0	B3MTS8	2.00E-105	Transmembrane emp24 domain-containing protein eca	GO:0005783	endoplasmic reticulum	ER/Golgi	C
CGI_10000581	0	0	0	0	0	0	0.000577542	0	0	0	0	0	0	0	0	0	B3MTS8	2.00E-105	Transmembrane emp24 domain-containing protein eca	GO:0005789	endoplasmic reticulum membrane	ER/Golgi	C
CGI_10000581	0	0	0	0	0	0	0.000577542	0	0	0	0	0	0	0	0	0	B3MTS8	2.00E-105	Transmembrane emp24 domain-containing protein eca	GO:0005789	endoplasmic reticulum membrane	other membranes	C
CGI_10000581	0	0	0	0	0	0	0.000577542	0	0	0	0	0	0	0	0	0	B3MTS8	2.00E-105	Transmembrane emp24 domain-containing protein eca	GO:0006810	transport	transport	P
CGI_10000581	0	0	0	0	0	0	0.000577542	0	0	0	0	0	0	0	0	0	B3MTS8	2.00E-105	Transmembrane emp24 domain-containing protein eca	GO:0007275	multicellular organismal development	developmental processes	P
CGI_10000581	0	0	0	0	0	0	0.000577542	0	0	0	0	0	0	0	0	0	B3MTS8	2.00E-105	Transmembrane emp24 domain-containing protein eca	GO:0009953	dorsal/ventral pattern formation	developmental processes	P
CGI_10000581	0	0	0	0	0	0	0.000577542	0	0	0	0	0	0	0	0	0	B3MTS8	2.00E-105	Transmembrane emp24 domain-containing protein eca	GO:0016020	membrane	other membranes	C
CGI_10000581	0	0	0	0	0	0	0.000577542	0	0	0	0	0	0	0	0	0	B3MTS8	2.00E-105	Transmembrane emp24 domain-containing protein eca	GO:0016021	integral to membrane	other membranes	C
CGI_10000591	0	0	0	0	0	0	0	0	0	0	0	0.000752987	0.000545018	0	0	0	Q71LX4	4.00E-69	Talin-2	GO:0001726	ruffle	other cellular component	C
CGI_10000591	0	0	0	0	0	0	0	0	0	0	0	0.000752987	0.000545018	0	0	0	Q71LX4	4.00E-69	Talin-2	GO:0003779	actin binding	cytoskeletal activity	F
CGI_10000591	0	0	0	0	0	0	0	0	0	0	0	0.000752987	0.000545018	0	0	0	Q71LX4	4.00E-69	Talin-2	GO:0005158	insulin receptor binding	signal transduction activity	F
CGI_10000591	0	0	0	0	0	0	0	0	0	0	0	0.000752987	0.000545018	0	0	0	Q71LX4	4.00E-69	Talin-2	GO:0005198	structural molecule activity	other molecular function	F
CGI_10000591	0	0	0	0	0	0	0	0	0	0	0	0.000752987	0.000545018	0	0	0	Q71LX4	4.00E-69	Talin-2	GO:0005200	structural constituent of cytoskeleton	cytoskeletal activity	F
CGI_10000591	0	0	0	0	0	0	0	0	0	0	0	0.000752987	0.000545018	0	0	0	Q71LX4	4.00E-69	Talin-2	GO:0005488	binding	other molecular function	F
CGI_10000591	0	0	0	0	0	0	0	0	0	0	0	0.000752987	0.000545018	0	0	0	Q71LX4	4.00E-69	Talin-2	GO:0005737	cytoplasm	other cellular component	C
CGI_10000591	0	0	0	0	0	0	0	0	0	0	0	0.000752987	0.000545018	0	0	0	Q71LX4	4.00E-69	Talin-2	GO:0005856	cytoskeleton	cytoskeleton	C
CGI_10000591	0	0	0	0	0	0	0	0	0	0	0	0.000752987	0.000545018	0	0	0	Q71LX4	4.00E-69	Talin-2	GO:0005886	plasma membrane	other membranes	C
CGI_10000591	0	0	0	0	0	0	0	0	0	0	0	0.000752987	0.000545018	0	0	0	Q71LX4	4.00E-69	Talin-2	GO:0005886	plasma membrane	plasma membrane	C
CGI_10000591	0	0	0	0	0	0	0	0	0	0	0	0.000752987	0.000545018	0	0	0	Q71LX4	4.00E-69	Talin-2	GO:0005916	fascia adherens	other membranes	C
CGI_10000591	0	0	0	0	0	0	0	0	0	0	0	0.000752987	0.000545018	0	0	0	Q71LX4	4.00E-69	Talin-2	GO:0005916	fascia adherens	plasma membrane	C
CGI_10000591	0	0	0	0	0	0	0	0	0	0	0	0.000752987	0.000545018	0	0	0	Q71LX4	4.00E-69	Talin-2	GO:0005925	focal adhesion	other membranes	C
CGI_10000591	0	0	0	0	0	0	0	0	0	0	0	0.000752987	0.000545018	0	0	0	Q71LX4	4.00E-69	Talin-2	GO:0005925	focal adhesion	plasma membrane	C
CGI_10000591	0	0	0	0	0	0	0	0	0	0	0	0.000752987	0.000545018	0	0	0	Q71LX4	4.00E-69	Talin-2	GO:0007016	cytoskeletal anchoring at plasma membrane	cell organization and biogenesis	P
CGI_10000591	0	0	0	0	0	0	0	0	0	0	0	0.000752987	0.000545018	0	0	0	Q71LX4	4.00E-69	Talin-2	GO:0007155	cell adhesion	cell adhesion	P
CGI_10000591	0	0	0	0	0	0	0	0	0	0	0	0.000752987	0.000545018	0	0	0	Q71LX4	4.00E-69	Talin-2	GO:0015629	actin cytoskeleton	cytoskeleton	C
CGI_10000591	0	0	0	0	0	0	0	0	0	0	0	0.000752987	0.000545018	0	0	0	Q71LX4	4.00E-69	Talin-2	GO:0016020	membrane	other membranes	C
CGI_10000591	0	0	0	0	0	0	0	0	0	0	0	0.000752987	0.000545018	0	0	0	Q71LX4	4.00E-69	Talin-2	GO:0030054	cell junction	other membranes	C
CGI_10000591	0	0	0	0	0	0	0	0	0	0	0	0.000752987	0.000545018	0	0	0	Q71LX4	4.00E-69	Talin-2	GO:0030054	cell junction	plasma membrane	C
CGI_10000591	0	0	0	0	0	0	0	0	0	0	0	0.000752987	0.000545018	0	0	0	Q71LX4	4.00E-69	Talin-2	GO:0045202	synapse	other cellular component	C
CGI_10000595	0.00122425	0	0	0	0.001550588	0.000474427	0.000669533	0.001073052	0.000461719	0	0.000801555	0.000973923	0.000493453	0.000624272	0.000633055	0.000776573	P30050	9.00E-82	60S ribosomal protein L12	GO:0000184	"nuclear-transcribed mRNA catabolic process, nonsense-mediated decay"	RNA metabolism	P
CGI_10000595	0.00122425	0	0	0	0.001550588	0.000474427	0.000669533	0.001073052	0.000461719	0	0.000801555	0.000973923	0.000493453	0.000624272	0.000633055	0.000776573	P30050	9.00E-82	60S ribosomal protein L12	GO:0003723	RNA binding	nucleic acid binding activity	F
CGI_10000595	0.00122425	0	0	0	0.001550588	0.000474427	0.000669533	0.001073052	0.000461719	0	0.000801555	0.000973923	0.000493453	0.000624272	0.000633055	0.000776573	P30050	9.00E-82	60S ribosomal protein L12	GO:0003735	structural constituent of ribosome	other molecular function	F
CGI_10000595	0.00122425	0	0	0	0.001550588	0.000474427	0.000669533	0.001073052	0.000461719	0	0.000801555	0.000973923	0.000493453	0.000624272	0.000633055	0.000776573	P30050	9.00E-82	60S ribosomal protein L12	GO:0005829	cytosol	cytosol	C
CGI_10000595	0.00122425	0	0	0	0.001550588	0.000474427	0.000669533	0.001073052	0.000461719	0	0.000801555	0.000973923	0.000493453	0.000624272	0.000633055	0.000776573	P30050	9.00E-82	60S ribosomal protein L12	GO:0005840	ribosome	translational apparatus	C
CGI_10000595	0.00122425	0	0	0	0.001550588	0.000474427	0.000669533	0.001073052	0.000461719	0	0.000801555	0.000973923	0.000493453	0.000624272	0.000633055	0.000776573	P30050	9.00E-82	60S ribosomal protein L12	GO:0006412	translation	protein metabolism	P
CGI_10000595	0.00122425	0	0	0	0.001550588	0.000474427	0.000669533	0.001073052	0.000461719	0	0.000801555	0.000973923	0.000493453	0.000624272	0.000633055	0.000776573	P30050	9.00E-82	60S ribosomal protein L12	GO:0006413	translational initiation	protein metabolism	P
CGI_10000595	0.00122425	0	0	0	0.001550588	0.000474427	0.000669533	0.001073052	0.000461719	0	0.000801555	0.000973923	0.000493453	0.000624272	0.000633055	0.000776573	P30050	9.00E-82	60S ribosomal protein L12	GO:0006414	translational elongation	protein metabolism	P
CGI_10000595	0.00122425	0	0	0	0.001550588	0.000474427	0.000669533	0.001073052	0.000461719	0	0.000801555	0.000973923	0.000493453	0.000624272	0.000633055	0.000776573	P30050	9.00E-82	60S ribosomal protein L12	GO:0006415	translational termination	cell organization and biogenesis	P
CGI_10000595	0.00122425	0	0	0	0.001550588	0.000474427	0.000669533	0.001073052	0.000461719	0	0.000801555	0.000973923	0.000493453	0.000624272	0.000633055	0.000776573	P30050	9.00E-82	60S ribosomal protein L12	GO:0006415	translational termination	protein metabolism	P
CGI_10000595	0.00122425	0	0	0	0.001550588	0.000474427	0.000669533	0.001073052	0.000461719	0	0.000801555	0.000973923	0.000493453	0.000624272	0.000633055	0.000776573	P30050	9.00E-82	60S ribosomal protein L12	GO:0006614	SRP-dependent cotranslational protein targeting to membrane	transport	P
CGI_10000595	0.00122425	0	0	0	0.001550588	0.000474427	0.000669533	0.001073052	0.000461719	0	0.000801555	0.000973923	0.000493453	0.000624272	0.000633055	0.000776573	P30050	9.00E-82	60S ribosomal protein L12	GO:0010467	gene expression	other metabolic processes	P
CGI_10000595	0.00122425	0	0	0	0.001550588	0.000474427	0.000669533	0.001073052	0.000461719	0	0.000801555	0.000973923	0.000493453	0.000624272	0.000633055	0.000776573	P30050	9.00E-82	60S ribosomal protein L12	GO:0016032	viral reproduction	other biological processes	P
CGI_10000595	0.00122425	0	0	0	0.001550588	0.000474427	0.000669533	0.001073052	0.000461719	0	0.000801555	0.000973923	0.000493453	0.000624272	0.000633055	0.000776573	P30050	9.00E-82	60S ribosomal protein L12	GO:0016070	RNA metabolic process	RNA metabolism	P
CGI_10000595	0.00122425	0	0	0	0.001550588	0.000474427	0.000669533	0.001073052	0.000461719	0	0.000801555	0.000973923	0.000493453	0.000624272	0.000633055	0.000776573	P30050	9.00E-82	60S ribosomal protein L12	GO:0016071	mRNA metabolic process	RNA metabolism	P
CGI_10000595	0.00122425	0	0	0	0.001550588	0.000474427	0.000669533	0.001073052	0.000461719	0	0.000801555	0.000973923	0.000493453	0.000624272	0.000633055	0.000776573	P30050	9.00E-82	60S ribosomal protein L12	GO:0019058	viral infectious cycle	other biological processes	P
CGI_10000595	0.00122425	0	0	0	0.001550588	0.000474427	0.000669533	0.001073052	0.000461719	0	0.000801555	0.000973923	0.000493453	0.000624272	0.000633055	0.000776573	P30050	9.00E-82	60S ribosomal protein L12	GO:0019083	viral transcription	RNA metabolism	P
CGI_10000595	0.00122425	0	0	0	0.001550588	0.000474427	0.000669533	0.001073052	0.000461719	0	0.000801555	0.000973923	0.000493453	0.000624272	0.000633055	0.000776573	P30050	9.00E-82	60S ribosomal protein L12	GO:0022625	cytosolic large ribosomal subunit	cytosol	C
CGI_10000595	0.00122425	0	0	0	0.001550588	0.000474427	0.000669533	0.001073052	0.000461719	0	0.000801555	0.000973923	0.000493453	0.000624272	0.000633055	0.000776573	P30050	9.00E-82	60S ribosomal protein L12	GO:0022625	cytosolic large ribosomal subunit	translational apparatus	C
CGI_10000595	0.00122425	0	0	0	0.001550588	0.000474427	0.000669533	0.001073052	0.000461719	0	0.000801555	0.000973923	0.000493453	0.000624272	0.000633055	0.000776573	P30050	9.00E-82	60S ribosomal protein L12	GO:0030529	ribonucleoprotein complex	other cellular component	C
CGI_10000595	0.00122425	0	0	0	0.001550588	0.000474427	0.000669533	0.001073052	0.000461719	0	0.000801555	0.000973923	0.000493453	0.000624272	0.000633055	0.000776573	P30050	9.00E-82	60S ribosomal protein L12	GO:0044267	cellular protein metabolic process	protein metabolism	P
CGI_10000602	0	0	0	0	0	0	0	0	0	0	0	0	0	0	0.000459653	0.000451088	Q964E3	1.00E-74	"Actin, cytoplasmic"	GO:0000166	nucleotide binding	other molecular function	F
CGI_10000602	0	0	0	0	0	0	0	0	0	0	0	0	0	0	0.000459653	0.000451088	Q964E3	1.00E-74	"Actin, cytoplasmic"	GO:0005524	ATP binding	other molecular function	F
CGI_10000602	0	0	0	0	0	0	0	0	0	0	0	0	0	0	0.000459653	0.000451088	Q964E3	1.00E-74	"Actin, cytoplasmic"	GO:0005737	cytoplasm	other cellular component	C
CGI_10000602	0	0	0	0	0	0	0	0	0	0	0	0	0	0	0.000459653	0.000451088	Q964E3	1.00E-74	"Actin, cytoplasmic"	GO:0005856	cytoskeleton	cytoskeleton	C
CGI_10000611	0	0	0	0.000516721	0	0	0	0	0.000856744	0	0	0	0.001098756	0	0	0	Q9CPW4	3.00E-48	Actin-related protein 2/3 complex subunit 5	GO:0003779	actin binding	cytoskeletal activity	F
CGI_10000611	0	0	0	0.000516721	0	0	0	0	0.000856744	0	0	0	0.001098756	0	0	0	Q9CPW4	3.00E-48	Actin-related protein 2/3 complex subunit 5	GO:0005737	cytoplasm	other cellular component	C
CGI_10000611	0	0	0	0.000516721	0	0	0	0	0.000856744	0	0	0	0.001098756	0	0	0	Q9CPW4	3.00E-48	Actin-related protein 2/3 complex subunit 5	GO:0005856	cytoskeleton	cytoskeleton	C
CGI_10000611	0	0	0	0.000516721	0	0	0	0	0.000856744	0	0	0	0.001098756	0	0	0	Q9CPW4	3.00E-48	Actin-related protein 2/3 complex subunit 5	GO:0005885	Arp2/3 protein complex	cytoskeleton	C
CGI_10000611	0	0	0	0.000516721	0	0	0	0	0.000856744	0	0	0	0.001098756	0	0	0	Q9CPW4	3.00E-48	Actin-related protein 2/3 complex subunit 5	GO:0030027	lamellipodium	other cellular component	C
CGI_10000611	0	0	0	0.000516721	0	0	0	0	0.000856744	0	0	0	0.001098756	0	0	0	Q9CPW4	3.00E-48	Actin-related protein 2/3 complex subunit 5	GO:0030833	regulation of actin filament polymerization	cell organization and biogenesis	P
CGI_10000611	0	0	0	0.000516721	0	0	0	0	0.000856744	0	0	0	0.001098756	0	0	0	Q9CPW4	3.00E-48	Actin-related protein 2/3 complex subunit 5	GO:0030833	regulation of actin filament polymerization	protein metabolism	P
CGI_10000611	0	0	0	0.000516721	0	0	0	0	0.000856744	0	0	0	0.001098756	0	0	0	Q9CPW4	3.00E-48	Actin-related protein 2/3 complex subunit 5	GO:0042995	cell projection	other cellular component	C
CGI_10000616	0	0	0	0	0	0	0	0	0	0	0	0.000497386	0	0	0	0							
CGI_10000633	0.000815624	0.001102543	0.001092503	0	0	0	0	0	0	0	0	0	0	0	0	0	P61958	1.00E-40	Small ubiquitin-related modifier 2	GO:0005634	nucleus	nucleus	C
CGI_10000633	0.000815624	0.001102543	0.001092503	0	0	0	0	0	0	0	0	0	0	0	0	0	P61958	1.00E-40	Small ubiquitin-related modifier 2	GO:0019789	SUMO ligase activity	other molecular function	F
CGI_10000633	0.000815624	0.001102543	0.001092503	0	0	0	0	0	0	0	0	0	0	0	0	0	P61958	1.00E-40	Small ubiquitin-related modifier 2	GO:0031625	ubiquitin protein ligase binding	other molecular function	F
CGI_10000690	0.000723289	0.000611079	0.000484412	0	0	0.000498298	0	0.000724527	0	0	0	0.000639329	0	0	0	0	O01666	2.00E-47	"ATP synthase subunit gamma, mitochondrial"	GO:0005739	mitochondrion	mitochondrion	C
CGI_10000690	0.000723289	0.000611079	0.000484412	0	0	0.000498298	0	0.000724527	0	0	0	0.000639329	0	0	0	0	O01666	2.00E-47	"ATP synthase subunit gamma, mitochondrial"	GO:0005743	mitochondrial inner membrane	mitochondrion	C
CGI_10000690	0.000723289	0.000611079	0.000484412	0	0	0.000498298	0	0.000724527	0	0	0	0.000639329	0	0	0	0	O01666	2.00E-47	"ATP synthase subunit gamma, mitochondrial"	GO:0005743	mitochondrial inner membrane	other membranes	C
CGI_10000690	0.000723289	0.000611079	0.000484412	0	0	0.000498298	0	0.000724527	0	0	0	0.000639329	0	0	0	0	O01666	2.00E-47	"ATP synthase subunit gamma, mitochondrial"	GO:0005811	lipid particle	other cellular component	C
CGI_10000690	0.000723289	0.000611079	0.000484412	0	0	0.000498298	0	0.000724527	0	0	0	0.000639329	0	0	0	0	O01666	2.00E-47	"ATP synthase subunit gamma, mitochondrial"	GO:0006754	ATP biosynthetic process	other metabolic processes	P
CGI_10000690	0.000723289	0.000611079	0.000484412	0	0	0.000498298	0	0.000724527	0	0	0	0.000639329	0	0	0	0	O01666	2.00E-47	"ATP synthase subunit gamma, mitochondrial"	GO:0006810	transport	transport	P
CGI_10000690	0.000723289	0.000611079	0.000484412	0	0	0.000498298	0	0.000724527	0	0	0	0.000639329	0	0	0	0	O01666	2.00E-47	"ATP synthase subunit gamma, mitochondrial"	GO:0006811	ion transport	transport	P
CGI_10000690	0.000723289	0.000611079	0.000484412	0	0	0.000498298	0	0.000724527	0	0	0	0.000639329	0	0	0	0	O01666	2.00E-47	"ATP synthase subunit gamma, mitochondrial"	GO:0006911	"phagocytosis, engulfment"	cell organization and biogenesis	P
CGI_10000690	0.000723289	0.000611079	0.000484412	0	0	0.000498298	0	0.000724527	0	0	0	0.000639329	0	0	0	0	O01666	2.00E-47	"ATP synthase subunit gamma, mitochondrial"	GO:0006911	"phagocytosis, engulfment"	transport	P
CGI_10000690	0.000723289	0.000611079	0.000484412	0	0	0.000498298	0	0.000724527	0	0	0	0.000639329	0	0	0	0	O01666	2.00E-47	"ATP synthase subunit gamma, mitochondrial"	GO:0015986	ATP synthesis coupled proton transport	other metabolic processes	P
CGI_10000690	0.000723289	0.000611079	0.000484412	0	0	0.000498298	0	0.000724527	0	0	0	0.000639329	0	0	0	0	O01666	2.00E-47	"ATP synthase subunit gamma, mitochondrial"	GO:0015986	ATP synthesis coupled proton transport	transport	P
CGI_10000690	0.000723289	0.000611079	0.000484412	0	0	0.000498298	0	0.000724527	0	0	0	0.000639329	0	0	0	0	O01666	2.00E-47	"ATP synthase subunit gamma, mitochondrial"	GO:0015992	proton transport	transport	P
CGI_10000690	0.000723289	0.000611079	0.000484412	0	0	0.000498298	0	0.000724527	0	0	0	0.000639329	0	0	0	0	O01666	2.00E-47	"ATP synthase subunit gamma, mitochondrial"	GO:0016020	membrane	other membranes	C
CGI_10000690	0.000723289	0.000611079	0.000484412	0	0	0.000498298	0	0.000724527	0	0	0	0.000639329	0	0	0	0	O01666	2.00E-47	"ATP synthase subunit gamma, mitochondrial"	GO:0045261	"proton-transporting ATP synthase complex, catalytic core F(1)"	other membranes	C
CGI_10000690	0.000723289	0.000611079	0.000484412	0	0	0.000498298	0	0.000724527	0	0	0	0.000639329	0	0	0	0	O01666	2.00E-47	"ATP synthase subunit gamma, mitochondrial"	GO:0046933	"hydrogen ion transporting ATP synthase activity, rotational mechanism"	transporter activity	F
CGI_10000690	0.000723289	0.000611079	0.000484412	0	0	0.000498298	0	0.000724527	0	0	0	0.000639329	0	0	0	0	O01666	2.00E-47	"ATP synthase subunit gamma, mitochondrial"	GO:0046961	"proton-transporting ATPase activity, rotational mechanism"	transporter activity	F
CGI_10000733	0	0	0	0	0	0	0	0	0	0	0.000652974	0	0	0	0	0	Q9JK81	2.00E-29	"UPF0160 protein MYG1, mitochondrial"	GO:0003674	molecular_function	other molecular function	F
CGI_10000733	0	0	0	0	0	0	0	0	0	0	0.000652974	0	0	0	0	0	Q9JK81	2.00E-29	"UPF0160 protein MYG1, mitochondrial"	GO:0005634	nucleus	nucleus	C
CGI_10000733	0	0	0	0	0	0	0	0	0	0	0.000652974	0	0	0	0	0	Q9JK81	2.00E-29	"UPF0160 protein MYG1, mitochondrial"	GO:0005739	mitochondrion	mitochondrion	C
CGI_10000733	0	0	0	0	0	0	0	0	0	0	0.000652974	0	0	0	0	0	Q9JK81	2.00E-29	"UPF0160 protein MYG1, mitochondrial"	GO:0008150	biological_process	other biological processes	P
CGI_10000759	0.000781195	0	0	0	0	0	0	0	0	0	0	0	0	0	0	0	Q13825	2.00E-103	"Methylglutaconyl-CoA hydratase, mitochondrial"	GO:0003723	RNA binding	nucleic acid binding activity	F
CGI_10000759	0.000781195	0	0	0	0	0	0	0	0	0	0	0	0	0	0	0	Q13825	2.00E-103	"Methylglutaconyl-CoA hydratase, mitochondrial"	GO:0003730	mRNA 3'-UTR binding	nucleic acid binding activity	F
CGI_10000759	0.000781195	0	0	0	0	0	0	0	0	0	0	0	0	0	0	0	Q13825	2.00E-103	"Methylglutaconyl-CoA hydratase, mitochondrial"	GO:0003824	catalytic activity	other molecular function	F
CGI_10000759	0.000781195	0	0	0	0	0	0	0	0	0	0	0	0	0	0	0	Q13825	2.00E-103	"Methylglutaconyl-CoA hydratase, mitochondrial"	GO:0004300	enoyl-CoA hydratase activity	other molecular function	F
CGI_10000759	0.000781195	0	0	0	0	0	0	0	0	0	0	0	0	0	0	0	Q13825	2.00E-103	"Methylglutaconyl-CoA hydratase, mitochondrial"	GO:0004490	methylglutaconyl-CoA hydratase activity	other molecular function	F
CGI_10000759	0.000781195	0	0	0	0	0	0	0	0	0	0	0	0	0	0	0	Q13825	2.00E-103	"Methylglutaconyl-CoA hydratase, mitochondrial"	GO:0005739	mitochondrion	mitochondrion	C
CGI_10000759	0.000781195	0	0	0	0	0	0	0	0	0	0	0	0	0	0	0	Q13825	2.00E-103	"Methylglutaconyl-CoA hydratase, mitochondrial"	GO:0005759	mitochondrial matrix	mitochondrion	C
CGI_10000759	0.000781195	0	0	0	0	0	0	0	0	0	0	0	0	0	0	0	Q13825	2.00E-103	"Methylglutaconyl-CoA hydratase, mitochondrial"	GO:0006402	mRNA catabolic process	RNA metabolism	P
CGI_10000759	0.000781195	0	0	0	0	0	0	0	0	0	0	0	0	0	0	0	Q13825	2.00E-103	"Methylglutaconyl-CoA hydratase, mitochondrial"	GO:0008152	metabolic process	other metabolic processes	P
CGI_10000759	0.000781195	0	0	0	0	0	0	0	0	0	0	0	0	0	0	0	Q13825	2.00E-103	"Methylglutaconyl-CoA hydratase, mitochondrial"	GO:0009083	branched chain family amino acid catabolic process	other metabolic processes	P
CGI_10000759	0.000781195	0	0	0	0	0	0	0	0	0	0	0	0	0	0	0	Q13825	2.00E-103	"Methylglutaconyl-CoA hydratase, mitochondrial"	GO:0016829	lyase activity	other molecular function	F
CGI_10000759	0.000781195	0	0	0	0	0	0	0	0	0	0	0	0	0	0	0	Q13825	2.00E-103	"Methylglutaconyl-CoA hydratase, mitochondrial"	GO:0034641	cellular nitrogen compound metabolic process	other metabolic processes	P
CGI_10000759	0.000781195	0	0	0	0	0	0	0	0	0	0	0	0	0	0	0	Q13825	2.00E-103	"Methylglutaconyl-CoA hydratase, mitochondrial"				
CGI_10000854	0	0	0	0.000534539	0.001964435	0.002185637	0.002506132	0	0.001063545	0	0.001846341	0.001121691	0	0	0	0.000894398	Q66S25	2.00E-08	Natterin-1	GO:0005576	extracellular region	non-structural extracellular	C
CGI_10000854	0	0	0	0.000534539	0.001964435	0.002185637	0.002506132	0	0.001063545	0	0.001846341	0.001121691	0	0	0	0.000894398	Q66S25	2.00E-08	Natterin-1	GO:0016787	hydrolase activity	other molecular function	F
CGI_10000867	0	0.001079573	0.000713162	0	0	0.000733605	0	0	0	0	0	0.001694221	0.000763025	0	0.000734167	0	Q2YDM5	3.00E-19	.				
CGI_10000893	0	0	0.000273854	0	0.000345264	0.000422557	0.000298165	0.0002048	0.000274158	0.000136732	0.000285567	0.00021686	0	0.000347512	0	0.0002075	Q5I0H9	2.00E-99	Protein disulfide-isomerase A5	GO:0003756	protein disulfide isomerase activity	other molecular function	F
CGI_10000893	0	0	0.000273854	0	0.000345264	0.000422557	0.000298165	0.0002048	0.000274158	0.000136732	0.000285567	0.00021686	0	0.000347512	0	0.0002075	Q5I0H9	2.00E-99	Protein disulfide-isomerase A5	GO:0005783	endoplasmic reticulum	ER/Golgi	C
CGI_10000893	0	0	0.000273854	0	0.000345264	0.000422557	0.000298165	0.0002048	0.000274158	0.000136732	0.000285567	0.00021686	0	0.000347512	0	0.0002075	Q5I0H9	2.00E-99	Protein disulfide-isomerase A5	GO:0005788	endoplasmic reticulum lumen	ER/Golgi	C
CGI_10000893	0	0	0.000273854	0	0.000345264	0.000422557	0.000298165	0.0002048	0.000274158	0.000136732	0.000285567	0.00021686	0	0.000347512	0	0.0002075	Q5I0H9	2.00E-99	Protein disulfide-isomerase A5	GO:0006662	glycerol ether metabolic process	other metabolic processes	P
CGI_10000893	0	0	0.000273854	0	0.000345264	0.000422557	0.000298165	0.0002048	0.000274158	0.000136732	0.000285567	0.00021686	0	0.000347512	0	0.0002075	Q5I0H9	2.00E-99	Protein disulfide-isomerase A5	GO:0006950	response to stress	stress response	P
CGI_10000893	0	0	0.000273854	0	0.000345264	0.000422557	0.000298165	0.0002048	0.000274158	0.000136732	0.000285567	0.00021686	0	0.000347512	0	0.0002075	Q5I0H9	2.00E-99	Protein disulfide-isomerase A5	GO:0009055	electron carrier activity	other molecular function	F
CGI_10000893	0	0	0.000273854	0	0.000345264	0.000422557	0.000298165	0.0002048	0.000274158	0.000136732	0.000285567	0.00021686	0	0.000347512	0	0.0002075	Q5I0H9	2.00E-99	Protein disulfide-isomerase A5	GO:0015035	protein disulfide oxidoreductase activity	other molecular function	F
CGI_10000893	0	0	0.000273854	0	0.000345264	0.000422557	0.000298165	0.0002048	0.000274158	0.000136732	0.000285567	0.00021686	0	0.000347512	0	0.0002075	Q5I0H9	2.00E-99	Protein disulfide-isomerase A5	GO:0016853	isomerase activity	other molecular function	F
CGI_10000893	0	0	0.000273854	0	0.000345264	0.000422557	0.000298165	0.0002048	0.000274158	0.000136732	0.000285567	0.00021686	0	0.000347512	0	0.0002075	Q5I0H9	2.00E-99	Protein disulfide-isomerase A5	GO:0045454	cell redox homeostasis	other biological processes	P
CGI_10000975	0	0	0	0	0	0.000356889	0	0	0	0	0	0	0	0	0	0	P12955	5.00E-97	Xaa-Pro dipeptidase	GO:0004177	aminopeptidase activity	other molecular function	F
CGI_10000975	0	0	0	0	0	0.000356889	0	0	0	0	0	0	0	0	0	0	P12955	5.00E-97	Xaa-Pro dipeptidase	GO:0004181	metallocarboxypeptidase activity	other molecular function	F
CGI_10000975	0	0	0	0	0	0.000356889	0	0	0	0	0	0	0	0	0	0	P12955	5.00E-97	Xaa-Pro dipeptidase	GO:0006508	proteolysis	protein metabolism	P
CGI_10000975	0	0	0	0	0	0.000356889	0	0	0	0	0	0	0	0	0	0	P12955	5.00E-97	Xaa-Pro dipeptidase	GO:0006520	cellular amino acid metabolic process	other metabolic processes	P
CGI_10000975	0	0	0	0	0	0.000356889	0	0	0	0	0	0	0	0	0	0	P12955	5.00E-97	Xaa-Pro dipeptidase	GO:0008152	metabolic process	other metabolic processes	P
CGI_10000975	0	0	0	0	0	0.000356889	0	0	0	0	0	0	0	0	0	0	P12955	5.00E-97	Xaa-Pro dipeptidase	GO:0008233	peptidase activity	other molecular function	F
CGI_10000975	0	0	0	0	0	0.000356889	0	0	0	0	0	0	0	0	0	0	P12955	5.00E-97	Xaa-Pro dipeptidase	GO:0008237	metallopeptidase activity	other molecular function	F
CGI_10000975	0	0	0	0	0	0.000356889	0	0	0	0	0	0	0	0	0	0	P12955	5.00E-97	Xaa-Pro dipeptidase	GO:0009987	cellular process	other biological processes	P
CGI_10000975	0	0	0	0	0	0.000356889	0	0	0	0	0	0	0	0	0	0	P12955	5.00E-97	Xaa-Pro dipeptidase	GO:0016787	hydrolase activity	other molecular function	F
CGI_10000975	0	0	0	0	0	0.000356889	0	0	0	0	0	0	0	0	0	0	P12955	5.00E-97	Xaa-Pro dipeptidase	GO:0016805	dipeptidase activity	other molecular function	F
CGI_10000975	0	0	0	0	0	0.000356889	0	0	0	0	0	0	0	0	0	0	P12955	5.00E-97	Xaa-Pro dipeptidase	GO:0030145	manganese ion binding	other molecular function	F
CGI_10000975	0	0	0	0	0	0.000356889	0	0	0	0	0	0	0	0	0	0	P12955	5.00E-97	Xaa-Pro dipeptidase	GO:0030574	collagen catabolic process	other metabolic processes	P
CGI_10000975	0	0	0	0	0	0.000356889	0	0	0	0	0	0	0	0	0	0	P12955	5.00E-97	Xaa-Pro dipeptidase	GO:0046872	metal ion binding	other molecular function	F
CGI_10000994	0	0	0	0	0.000190403	0	0	0	0.000425222	0	0	0.00029898	0	0.000239553	0.000145754	0.000190717	P95896	3.00E-136	Amidase	GO:0004040	amidase activity	other molecular function	F
CGI_10000994	0	0	0	0	0.000190403	0	0	0	0.000425222	0	0	0.00029898	0	0.000239553	0.000145754	0.000190717	P95896	3.00E-136	Amidase	GO:0016787	hydrolase activity	other molecular function	F
CGI_10000994	0	0	0	0	0.000190403	0	0	0	0.000425222	0	0	0.00029898	0	0.000239553	0.000145754	0.000190717	P95896	3.00E-136	Amidase	GO:0016884	"carbon-nitrogen ligase activity, with glutamine as amido-N-donor"	other molecular function	F
CGI_10001015	0	0	0	0	0.000140542	0	0.000151712	0	0	0	0	0	0	0	0	0	Q80XI3	1.00E-87	Eukaryotic translation initiation factor 4 gamma 3	GO:0001934	positive regulation of protein amino acid phosphorylation	protein metabolism	P
CGI_10001015	0	0	0	0	0.000140542	0	0.000151712	0	0	0	0	0	0	0	0	0	Q80XI3	1.00E-87	Eukaryotic translation initiation factor 4 gamma 3	GO:0003723	RNA binding	nucleic acid binding activity	F
CGI_10001015	0	0	0	0	0.000140542	0	0.000151712	0	0	0	0	0	0	0	0	0	Q80XI3	1.00E-87	Eukaryotic translation initiation factor 4 gamma 3	GO:0003743	translation initiation factor activity	nucleic acid binding activity	F
CGI_10001015	0	0	0	0	0.000140542	0	0.000151712	0	0	0	0	0	0	0	0	0	Q80XI3	1.00E-87	Eukaryotic translation initiation factor 4 gamma 3	GO:0005488	binding	other molecular function	F
CGI_10001015	0	0	0	0	0.000140542	0	0.000151712	0	0	0	0	0	0	0	0	0	Q80XI3	1.00E-87	Eukaryotic translation initiation factor 4 gamma 3	GO:0005515	protein binding	other molecular function	F
CGI_10001015	0	0	0	0	0.000140542	0	0.000151712	0	0	0	0	0	0	0	0	0	Q80XI3	1.00E-87	Eukaryotic translation initiation factor 4 gamma 3	GO:0005575	cellular_component	other cellular component	C
CGI_10001015	0	0	0	0	0.000140542	0	0.000151712	0	0	0	0	0	0	0	0	0	Q80XI3	1.00E-87	Eukaryotic translation initiation factor 4 gamma 3	GO:0006412	translation	protein metabolism	P
CGI_10001015	0	0	0	0	0.000140542	0	0.000151712	0	0	0	0	0	0	0	0	0	Q80XI3	1.00E-87	Eukaryotic translation initiation factor 4 gamma 3	GO:0006413	translational initiation	protein metabolism	P
CGI_10001015	0	0	0	0	0.000140542	0	0.000151712	0	0	0	0	0	0	0	0	0	Q80XI3	1.00E-87	Eukaryotic translation initiation factor 4 gamma 3	GO:0006417	regulation of translation	protein metabolism	P
CGI_10001015	0	0	0	0	0.000140542	0	0.000151712	0	0	0	0	0	0	0	0	0	Q80XI3	1.00E-87	Eukaryotic translation initiation factor 4 gamma 3	GO:0007128	meiotic prophase I	cell cycle and proliferation	P
CGI_10001015	0	0	0	0	0.000140542	0	0.000151712	0	0	0	0	0	0	0	0	0	Q80XI3	1.00E-87	Eukaryotic translation initiation factor 4 gamma 3	GO:0007283	spermatogenesis	other biological processes	P
CGI_10001015	0	0	0	0	0.000140542	0	0.000151712	0	0	0	0	0	0	0	0	0	Q80XI3	1.00E-87	Eukaryotic translation initiation factor 4 gamma 3	GO:0016070	RNA metabolic process	RNA metabolism	P
CGI_10001015	0	0	0	0	0.000140542	0	0.000151712	0	0	0	0	0	0	0	0	0	Q80XI3	1.00E-87	Eukaryotic translation initiation factor 4 gamma 3	GO:0045727	positive regulation of translation	protein metabolism	P
CGI_10001021	0.001605867	0	0.001336698	0.001391529	0.000929796	0.000948287	0	0.001149011	0	0.000874521	0	0.001362677	0.000937001	0.000140377	0.000949014	0.001164163	Q9JLF6	7.00E-107	Protein-glutamine gamma-glutamyltransferase K	GO:0003810	protein-glutamine gamma-glutamyltransferase activity	other molecular function	F
CGI_10001021	0.001605867	0	0.001336698	0.001391529	0.000929796	0.000948287	0	0.001149011	0	0.000874521	0	0.001362677	0.000937001	0.000140377	0.000949014	0.001164163	Q9JLF6	7.00E-107	Protein-glutamine gamma-glutamyltransferase K	GO:0005913	cell-cell adherens junction	other membranes	C
CGI_10001021	0.001605867	0	0.001336698	0.001391529	0.000929796	0.000948287	0	0.001149011	0	0.000874521	0	0.001362677	0.000937001	0.000140377	0.000949014	0.001164163	Q9JLF6	7.00E-107	Protein-glutamine gamma-glutamyltransferase K	GO:0005913	cell-cell adherens junction	plasma membrane	C
CGI_10001021	0.001605867	0	0.001336698	0.001391529	0.000929796	0.000948287	0	0.001149011	0	0.000874521	0	0.001362677	0.000937001	0.000140377	0.000949014	0.001164163	Q9JLF6	7.00E-107	Protein-glutamine gamma-glutamyltransferase K	GO:0009887	organ morphogenesis	developmental processes	P
CGI_10001021	0.001605867	0	0.001336698	0.001391529	0.000929796	0.000948287	0	0.001149011	0	0.000874521	0	0.001362677	0.000937001	0.000140377	0.000949014	0.001164163	Q9JLF6	7.00E-107	Protein-glutamine gamma-glutamyltransferase K	GO:0016020	membrane	other membranes	C
CGI_10001021	0.001605867	0	0.001336698	0.001391529	0.000929796	0.000948287	0	0.001149011	0	0.000874521	0	0.001362677	0.000937001	0.000140377	0.000949014	0.001164163	Q9JLF6	7.00E-107	Protein-glutamine gamma-glutamyltransferase K	GO:0016740	transferase activity	other molecular function	F
CGI_10001021	0.001605867	0	0.001336698	0.001391529	0.000929796	0.000948287	0	0.001149011	0	0.000874521	0	0.001362677	0.000937001	0.000140377	0.000949014	0.001164163	Q9JLF6	7.00E-107	Protein-glutamine gamma-glutamyltransferase K	GO:0016746	"transferase activity, transferring acyl groups"	other molecular function	F
CGI_10001021	0.001605867	0	0.001336698	0.001391529	0.000929796	0.000948287	0	0.001149011	0	0.000874521	0	0.001362677	0.000937001	0.000140377	0.000949014	0.001164163	Q9JLF6	7.00E-107	Protein-glutamine gamma-glutamyltransferase K	GO:0018149	peptide cross-linking	protein metabolism	P
CGI_10001021	0.001605867	0	0.001336698	0.001391529	0.000929796	0.000948287	0	0.001149011	0	0.000874521	0	0.001362677	0.000937001	0.000140377	0.000949014	0.001164163	Q9JLF6	7.00E-107	Protein-glutamine gamma-glutamyltransferase K	GO:0019538	protein metabolic process	protein metabolism	P
CGI_10001021	0.001605867	0	0.001336698	0.001391529	0.000929796	0.000948287	0	0.001149011	0	0.000874521	0	0.001362677	0.000937001	0.000140377	0.000949014	0.001164163	Q9JLF6	7.00E-107	Protein-glutamine gamma-glutamyltransferase K	GO:0031424	keratinization	developmental processes	P
CGI_10001021	0.001605867	0	0.001336698	0.001391529	0.000929796	0.000948287	0	0.001149011	0	0.000874521	0	0.001362677	0.000937001	0.000140377	0.000949014	0.001164163	Q9JLF6	7.00E-107	Protein-glutamine gamma-glutamyltransferase K	GO:0046872	metal ion binding	other molecular function	F
CGI_10001106	0	0	0	0	0.000784692	0	0	0	0	0	0	0	0	0.001842865	0	0.000785987	Q4PM47	9.00E-30	40S ribosomal protein S29	GO:0003735	structural constituent of ribosome	other molecular function	F
CGI_10001106	0	0	0	0	0.000784692	0	0	0	0	0	0	0	0	0.001842865	0	0.000785987	Q4PM47	9.00E-30	40S ribosomal protein S29	GO:0005622	intracellular	other cellular component	C
CGI_10001106	0	0	0	0	0.000784692	0	0	0	0	0	0	0	0	0.001842865	0	0.000785987	Q4PM47	9.00E-30	40S ribosomal protein S29	GO:0005840	ribosome	translational apparatus	C
CGI_10001106	0	0	0	0	0.000784692	0	0	0	0	0	0	0	0	0.001842865	0	0.000785987	Q4PM47	9.00E-30	40S ribosomal protein S29	GO:0006412	translation	protein metabolism	P
CGI_10001106	0	0	0	0	0.000784692	0	0	0	0	0	0	0	0	0.001842865	0	0.000785987	Q4PM47	9.00E-30	40S ribosomal protein S29	GO:0030529	ribonucleoprotein complex	other cellular component	C
CGI_10001106	0	0	0	0	0.000784692	0	0	0	0	0	0	0	0	0.001842865	0	0.000785987	Q4PM47	9.00E-30	40S ribosomal protein S29	GO:0046872	metal ion binding	other molecular function	F
CGI_10001126	0.000283958	0	0	0	0	0	0.000207059	0.000189629	0.000285581	0.000189906	0	0	0.00030521	0	0.000293667	0	P20072	5.00E-87	Annexin A7	GO:0005509	calcium ion binding	other molecular function	F
CGI_10001126	0.000283958	0	0	0	0	0	0.000207059	0.000189629	0.000285581	0.000189906	0	0	0.00030521	0	0.000293667	0	P20072	5.00E-87	Annexin A7	GO:0005544	calcium-dependent phospholipid binding	other molecular function	F
CGI_10001126	0.000283958	0	0	0	0	0	0.000207059	0.000189629	0.000285581	0.000189906	0	0	0.00030521	0	0.000293667	0	P20072	5.00E-87	Annexin A7	GO:0005625	soluble fraction	other cellular component	C
CGI_10001126	0.000283958	0	0	0	0	0	0.000207059	0.000189629	0.000285581	0.000189906	0	0	0.00030521	0	0.000293667	0	P20072	5.00E-87	Annexin A7	GO:0005626	insoluble fraction	other cellular component	C
CGI_10001126	0.000283958	0	0	0	0	0	0.000207059	0.000189629	0.000285581	0.000189906	0	0	0.00030521	0	0.000293667	0	P20072	5.00E-87	Annexin A7	GO:0005634	nucleus	nucleus	C
CGI_10001126	0.000283958	0	0	0	0	0	0.000207059	0.000189629	0.000285581	0.000189906	0	0	0.00030521	0	0.000293667	0	P20072	5.00E-87	Annexin A7	GO:0005635	nuclear envelope	nucleus	C
CGI_10001126	0.000283958	0	0	0	0	0	0.000207059	0.000189629	0.000285581	0.000189906	0	0	0.00030521	0	0.000293667	0	P20072	5.00E-87	Annexin A7	GO:0005829	cytosol	cytosol	C
CGI_10001126	0.000283958	0	0	0	0	0	0.000207059	0.000189629	0.000285581	0.000189906	0	0	0.00030521	0	0.000293667	0	P20072	5.00E-87	Annexin A7	GO:0005886	plasma membrane	other membranes	C
CGI_10001126	0.000283958	0	0	0	0	0	0.000207059	0.000189629	0.000285581	0.000189906	0	0	0.00030521	0	0.000293667	0	P20072	5.00E-87	Annexin A7	GO:0005886	plasma membrane	plasma membrane	C
CGI_10001126	0.000283958	0	0	0	0	0	0.000207059	0.000189629	0.000285581	0.000189906	0	0	0.00030521	0	0.000293667	0	P20072	5.00E-87	Annexin A7	GO:0006874	cellular calcium ion homeostasis	other biological processes	P
CGI_10001126	0.000283958	0	0	0	0	0	0.000207059	0.000189629	0.000285581	0.000189906	0	0	0.00030521	0	0.000293667	0	P20072	5.00E-87	Annexin A7	GO:0007599	hemostasis	other biological processes	P
CGI_10001126	0.000283958	0	0	0	0	0	0.000207059	0.000189629	0.000285581	0.000189906	0	0	0.00030521	0	0.000293667	0	P20072	5.00E-87	Annexin A7	GO:0008283	cell proliferation	cell cycle and proliferation	P
CGI_10001126	0.000283958	0	0	0	0	0	0.000207059	0.000189629	0.000285581	0.000189906	0	0	0.00030521	0	0.000293667	0	P20072	5.00E-87	Annexin A7	GO:0008360	regulation of cell shape	cell organization and biogenesis	P
CGI_10001126	0.000283958	0	0	0	0	0	0.000207059	0.000189629	0.000285581	0.000189906	0	0	0.00030521	0	0.000293667	0	P20072	5.00E-87	Annexin A7	GO:0009651	response to salt stress	stress response	P
CGI_10001126	0.000283958	0	0	0	0	0	0.000207059	0.000189629	0.000285581	0.000189906	0	0	0.00030521	0	0.000293667	0	P20072	5.00E-87	Annexin A7	GO:0009992	cellular water homeostasis	other biological processes	P
CGI_10001126	0.000283958	0	0	0	0	0	0.000207059	0.000189629	0.000285581	0.000189906	0	0	0.00030521	0	0.000293667	0	P20072	5.00E-87	Annexin A7	GO:0031982	vesicle	other cellular component	C
CGI_10001126	0.000283958	0	0	0	0	0	0.000207059	0.000189629	0.000285581	0.000189906	0	0	0.00030521	0	0.000293667	0	P20072	5.00E-87	Annexin A7	GO:0048306	calcium-dependent protein binding	other molecular function	F
CGI_10001170	0.001833631	0.000929498	0.001036163	0.001506138	0	0.001776443	0.001128149	0.001033182	0.0008068	0.00149455	0.000600268	0.000607792	0.001601327	0.001870018	0.001659284	0.000930495	Q5RE79	1.00E-106	"Pyruvate dehydrogenase E1 component subunit beta, mitochondrial"	GO:0003824	catalytic activity	other molecular function	F
CGI_10001170	0.001833631	0.000929498	0.001036163	0.001506138	0	0.001776443	0.001128149	0.001033182	0.0008068	0.00149455	0.000600268	0.000607792	0.001601327	0.001870018	0.001659284	0.000930495	Q5RE79	1.00E-106	"Pyruvate dehydrogenase E1 component subunit beta, mitochondrial"	GO:0004739	pyruvate dehydrogenase (acetyl-transferring) activity	other molecular function	F
CGI_10001170	0.001833631	0.000929498	0.001036163	0.001506138	0	0.001776443	0.001128149	0.001033182	0.0008068	0.00149455	0.000600268	0.000607792	0.001601327	0.001870018	0.001659284	0.000930495	Q5RE79	1.00E-106	"Pyruvate dehydrogenase E1 component subunit beta, mitochondrial"	GO:0005739	mitochondrion	mitochondrion	C
CGI_10001170	0.001833631	0.000929498	0.001036163	0.001506138	0	0.001776443	0.001128149	0.001033182	0.0008068	0.00149455	0.000600268	0.000607792	0.001601327	0.001870018	0.001659284	0.000930495	Q5RE79	1.00E-106	"Pyruvate dehydrogenase E1 component subunit beta, mitochondrial"	GO:0005759	mitochondrial matrix	mitochondrion	C
CGI_10001170	0.001833631	0.000929498	0.001036163	0.001506138	0	0.001776443	0.001128149	0.001033182	0.0008068	0.00149455	0.000600268	0.000607792	0.001601327	0.001870018	0.001659284	0.000930495	Q5RE79	1.00E-106	"Pyruvate dehydrogenase E1 component subunit beta, mitochondrial"	GO:0006096	glycolysis	other metabolic processes	P
CGI_10001170	0.001833631	0.000929498	0.001036163	0.001506138	0	0.001776443	0.001128149	0.001033182	0.0008068	0.00149455	0.000600268	0.000607792	0.001601327	0.001870018	0.001659284	0.000930495	Q5RE79	1.00E-106	"Pyruvate dehydrogenase E1 component subunit beta, mitochondrial"	GO:0008152	metabolic process	other metabolic processes	P
CGI_10001170	0.001833631	0.000929498	0.001036163	0.001506138	0	0.001776443	0.001128149	0.001033182	0.0008068	0.00149455	0.000600268	0.000607792	0.001601327	0.001870018	0.001659284	0.000930495	Q5RE79	1.00E-106	"Pyruvate dehydrogenase E1 component subunit beta, mitochondrial"	GO:0016491	oxidoreductase activity	other molecular function	F
CGI_10001170	0.001833631	0.000929498	0.001036163	0.001506138	0	0.001776443	0.001128149	0.001033182	0.0008068	0.00149455	0.000600268	0.000607792	0.001601327	0.001870018	0.001659284	0.000930495	Q5RE79	1.00E-106	"Pyruvate dehydrogenase E1 component subunit beta, mitochondrial"	GO:0055114	oxidation reduction	other metabolic processes	P
CGI_10001333	0	0.000254516	0	0.000253792	0	0.000259428	0	0.000251473	0	0	0	0.000319539	0.000215866	0	0	0	Q6P799	0	"Serine--tRNA ligase, cytoplasmic"	GO:0000166	nucleotide binding	other molecular function	F
CGI_10001333	0	0.000254516	0	0.000253792	0	0.000259428	0	0.000251473	0	0	0	0.000319539	0.000215866	0	0	0	Q6P799	0	"Serine--tRNA ligase, cytoplasmic"	GO:0004812	aminoacyl-tRNA ligase activity	other molecular function	F
CGI_10001333	0	0.000254516	0	0.000253792	0	0.000259428	0	0.000251473	0	0	0	0.000319539	0.000215866	0	0	0	Q6P799	0	"Serine--tRNA ligase, cytoplasmic"	GO:0004828	serine-tRNA ligase activity	other molecular function	F
CGI_10001333	0	0.000254516	0	0.000253792	0	0.000259428	0	0.000251473	0	0	0	0.000319539	0.000215866	0	0	0	Q6P799	0	"Serine--tRNA ligase, cytoplasmic"	GO:0005524	ATP binding	other molecular function	F
CGI_10001333	0	0.000254516	0	0.000253792	0	0.000259428	0	0.000251473	0	0	0	0.000319539	0.000215866	0	0	0	Q6P799	0	"Serine--tRNA ligase, cytoplasmic"	GO:0005737	cytoplasm	other cellular component	C
CGI_10001333	0	0.000254516	0	0.000253792	0	0.000259428	0	0.000251473	0	0	0	0.000319539	0.000215866	0	0	0	Q6P799	0	"Serine--tRNA ligase, cytoplasmic"	GO:0006412	translation	protein metabolism	P
CGI_10001333	0	0.000254516	0	0.000253792	0	0.000259428	0	0.000251473	0	0	0	0.000319539	0.000215866	0	0	0	Q6P799	0	"Serine--tRNA ligase, cytoplasmic"	GO:0006418	tRNA aminoacylation for protein translation	protein metabolism	P
CGI_10001333	0	0.000254516	0	0.000253792	0	0.000259428	0	0.000251473	0	0	0	0.000319539	0.000215866	0	0	0	Q6P799	0	"Serine--tRNA ligase, cytoplasmic"	GO:0006418	tRNA aminoacylation for protein translation	RNA metabolism	P
CGI_10001333	0	0.000254516	0	0.000253792	0	0.000259428	0	0.000251473	0	0	0	0.000319539	0.000215866	0	0	0	Q6P799	0	"Serine--tRNA ligase, cytoplasmic"	GO:0006434	seryl-tRNA aminoacylation	protein metabolism	P
CGI_10001333	0	0.000254516	0	0.000253792	0	0.000259428	0	0.000251473	0	0	0	0.000319539	0.000215866	0	0	0	Q6P799	0	"Serine--tRNA ligase, cytoplasmic"	GO:0006434	seryl-tRNA aminoacylation	RNA metabolism	P
CGI_10001333	0	0.000254516	0	0.000253792	0	0.000259428	0	0.000251473	0	0	0	0.000319539	0.000215866	0	0	0	Q6P799	0	"Serine--tRNA ligase, cytoplasmic"	GO:0016874	ligase activity	other molecular function	F
CGI_10001348	0	0.000215317	0.000284474	0.00035784	0.000286923	0.000292629	0.000619457	0.000212742	0.000427186	0.000355087	0.000519124	0.000375451	0.000380456	0.000360989	0.000292853	0.000215548	Q16537	0	Serine/threonine-protein phosphatase 2A 56 kDa regulatory subunit epsilon isoform	GO:0000159	protein phosphatase type 2A complex	other cellular component	C
CGI_10001348	0	0.000215317	0.000284474	0.00035784	0.000286923	0.000292629	0.000619457	0.000212742	0.000427186	0.000355087	0.000519124	0.000375451	0.000380456	0.000360989	0.000292853	0.000215548	Q16537	0	Serine/threonine-protein phosphatase 2A 56 kDa regulatory subunit epsilon isoform	GO:0005488	binding	other molecular function	F
CGI_10001348	0	0.000215317	0.000284474	0.00035784	0.000286923	0.000292629	0.000619457	0.000212742	0.000427186	0.000355087	0.000519124	0.000375451	0.000380456	0.000360989	0.000292853	0.000215548	Q16537	0	Serine/threonine-protein phosphatase 2A 56 kDa regulatory subunit epsilon isoform	GO:0005515	protein binding	other molecular function	F
CGI_10001348	0	0.000215317	0.000284474	0.00035784	0.000286923	0.000292629	0.000619457	0.000212742	0.000427186	0.000355087	0.000519124	0.000375451	0.000380456	0.000360989	0.000292853	0.000215548	Q16537	0	Serine/threonine-protein phosphatase 2A 56 kDa regulatory subunit epsilon isoform	GO:0005737	cytoplasm	other cellular component	C
CGI_10001348	0	0.000215317	0.000284474	0.00035784	0.000286923	0.000292629	0.000619457	0.000212742	0.000427186	0.000355087	0.000519124	0.000375451	0.000380456	0.000360989	0.000292853	0.000215548	Q16537	0	Serine/threonine-protein phosphatase 2A 56 kDa regulatory subunit epsilon isoform	GO:0007165	signal transduction	signal transduction	P
CGI_10001348	0	0.000215317	0.000284474	0.00035784	0.000286923	0.000292629	0.000619457	0.000212742	0.000427186	0.000355087	0.000519124	0.000375451	0.000380456	0.000360989	0.000292853	0.000215548	Q16537	0	Serine/threonine-protein phosphatase 2A 56 kDa regulatory subunit epsilon isoform	GO:0008601	protein phosphatase type 2A regulator activity	enzyme regulator activity	F
CGI_10001348	0	0.000215317	0.000284474	0.00035784	0.000286923	0.000292629	0.000619457	0.000212742	0.000427186	0.000355087	0.000519124	0.000375451	0.000380456	0.000360989	0.000292853	0.000215548	Q16537	0	Serine/threonine-protein phosphatase 2A 56 kDa regulatory subunit epsilon isoform	GO:0043231	intracellular membrane-bounded organelle	other cellular component	C
CGI_10001357	0.000927294	0.001128146	0.000931561	0.001049941	0.000977163	0.000728281	0.00093312	0.000966036	0.000932596	0.001004654	0.001165687	0.001140956	0.000677753	0.001248318	0.001304239	0.001505809	Q8NBH2	2.00E-42	Kyphoscoliosis peptidase	GO:0005737	cytoplasm	other cellular component	C
CGI_10001357	0.000927294	0.001128146	0.000931561	0.001049941	0.000977163	0.000728281	0.00093312	0.000966036	0.000932596	0.001004654	0.001165687	0.001140956	0.000677753	0.001248318	0.001304239	0.001505809	Q8NBH2	2.00E-42	Kyphoscoliosis peptidase	GO:0005856	cytoskeleton	cytoskeleton	C
CGI_10001357	0.000927294	0.001128146	0.000931561	0.001049941	0.000977163	0.000728281	0.00093312	0.000966036	0.000932596	0.001004654	0.001165687	0.001140956	0.000677753	0.001248318	0.001304239	0.001505809	Q8NBH2	2.00E-42	Kyphoscoliosis peptidase	GO:0006508	proteolysis	protein metabolism	P
CGI_10001357	0.000927294	0.001128146	0.000931561	0.001049941	0.000977163	0.000728281	0.00093312	0.000966036	0.000932596	0.001004654	0.001165687	0.001140956	0.000677753	0.001248318	0.001304239	0.001505809	Q8NBH2	2.00E-42	Kyphoscoliosis peptidase	GO:0008233	peptidase activity	other molecular function	F
CGI_10001357	0.000927294	0.001128146	0.000931561	0.001049941	0.000977163	0.000728281	0.00093312	0.000966036	0.000932596	0.001004654	0.001165687	0.001140956	0.000677753	0.001248318	0.001304239	0.001505809	Q8NBH2	2.00E-42	Kyphoscoliosis peptidase	GO:0016787	hydrolase activity	other molecular function	F
CGI_10001357	0.000927294	0.001128146	0.000931561	0.001049941	0.000977163	0.000728281	0.00093312	0.000966036	0.000932596	0.001004654	0.001165687	0.001140956	0.000677753	0.001248318	0.001304239	0.001505809	Q8NBH2	2.00E-42	Kyphoscoliosis peptidase	GO:0030018	Z disc	other cellular component	C
CGI_10001372	0	0	0	0	0	0.001182528	0	0	0	0	0	0	0.001229951	0	0	0	Q9CQZ5	2.00E-07	NADH dehydrogenase [ubiquinone] 1 alpha subcomplex subunit 6	GO:0003674	molecular_function	other molecular function	F
CGI_10001372	0	0	0	0	0	0.001182528	0	0	0	0	0	0	0.001229951	0	0	0	Q9CQZ5	2.00E-07	NADH dehydrogenase [ubiquinone] 1 alpha subcomplex subunit 6	GO:0005739	mitochondrion	mitochondrion	C
CGI_10001372	0	0	0	0	0	0.001182528	0	0	0	0	0	0	0.001229951	0	0	0	Q9CQZ5	2.00E-07	NADH dehydrogenase [ubiquinone] 1 alpha subcomplex subunit 6	GO:0005743	mitochondrial inner membrane	mitochondrion	C
CGI_10001372	0	0	0	0	0	0.001182528	0	0	0	0	0	0	0.001229951	0	0	0	Q9CQZ5	2.00E-07	NADH dehydrogenase [ubiquinone] 1 alpha subcomplex subunit 6	GO:0005743	mitochondrial inner membrane	other membranes	C
CGI_10001372	0	0	0	0	0	0.001182528	0	0	0	0	0	0	0.001229951	0	0	0	Q9CQZ5	2.00E-07	NADH dehydrogenase [ubiquinone] 1 alpha subcomplex subunit 6	GO:0005747	mitochondrial respiratory chain complex I	mitochondrion	C
CGI_10001372	0	0	0	0	0	0.001182528	0	0	0	0	0	0	0.001229951	0	0	0	Q9CQZ5	2.00E-07	NADH dehydrogenase [ubiquinone] 1 alpha subcomplex subunit 6	GO:0005747	mitochondrial respiratory chain complex I	other membranes	C
CGI_10001372	0	0	0	0	0	0.001182528	0	0	0	0	0	0	0.001229951	0	0	0	Q9CQZ5	2.00E-07	NADH dehydrogenase [ubiquinone] 1 alpha subcomplex subunit 6	GO:0006810	transport	transport	P
CGI_10001372	0	0	0	0	0	0.001182528	0	0	0	0	0	0	0.001229951	0	0	0	Q9CQZ5	2.00E-07	NADH dehydrogenase [ubiquinone] 1 alpha subcomplex subunit 6	GO:0006979	response to oxidative stress	stress response	P
CGI_10001372	0	0	0	0	0	0.001182528	0	0	0	0	0	0	0.001229951	0	0	0	Q9CQZ5	2.00E-07	NADH dehydrogenase [ubiquinone] 1 alpha subcomplex subunit 6	GO:0016020	membrane	other membranes	C
CGI_10001372	0	0	0	0	0	0.001182528	0	0	0	0	0	0	0.001229951	0	0	0	Q9CQZ5	2.00E-07	NADH dehydrogenase [ubiquinone] 1 alpha subcomplex subunit 6	GO:0022900	electron transport chain	other metabolic processes	P
CGI_10001372	0	0	0	0	0	0.001182528	0	0	0	0	0	0	0.001229951	0	0	0	Q9CQZ5	2.00E-07	NADH dehydrogenase [ubiquinone] 1 alpha subcomplex subunit 6	GO:0031966	mitochondrial membrane	mitochondrion	C
CGI_10001372	0	0	0	0	0	0.001182528	0	0	0	0	0	0	0.001229951	0	0	0	Q9CQZ5	2.00E-07	NADH dehydrogenase [ubiquinone] 1 alpha subcomplex subunit 6	GO:0031966	mitochondrial membrane	other membranes	C
CGI_10001372	0	0	0	0	0	0.001182528	0	0	0	0	0	0	0.001229951	0	0	0	Q9CQZ5	2.00E-07	NADH dehydrogenase [ubiquinone] 1 alpha subcomplex subunit 6	GO:0070469	respiratory chain	other membranes	C
CGI_10001407	0.001051156	0.000466242	0.000593996	0.000531333	0.001531056	0.000882589	0.00104195	0.000658097	0.000693765	0.000560198	0	0.001463389	0.000529606	0.000502507	0.000543548	0	P29691	0	Elongation factor 2	GO:0000003	reproduction	other biological processes	P
CGI_10001407	0.001051156	0.000466242	0.000593996	0.000531333	0.001531056	0.000882589	0.00104195	0.000658097	0.000693765	0.000560198	0	0.001463389	0.000529606	0.000502507	0.000543548	0	P29691	0	Elongation factor 2	GO:0000166	nucleotide binding	other molecular function	F
CGI_10001407	0.001051156	0.000466242	0.000593996	0.000531333	0.001531056	0.000882589	0.00104195	0.000658097	0.000693765	0.000560198	0	0.001463389	0.000529606	0.000502507	0.000543548	0	P29691	0	Elongation factor 2	GO:0002119	nematode larval development	developmental processes	P
CGI_10001407	0.001051156	0.000466242	0.000593996	0.000531333	0.001531056	0.000882589	0.00104195	0.000658097	0.000693765	0.000560198	0	0.001463389	0.000529606	0.000502507	0.000543548	0	P29691	0	Elongation factor 2	GO:0003746	translation elongation factor activity	nucleic acid binding activity	F
CGI_10001407	0.001051156	0.000466242	0.000593996	0.000531333	0.001531056	0.000882589	0.00104195	0.000658097	0.000693765	0.000560198	0	0.001463389	0.000529606	0.000502507	0.000543548	0	P29691	0	Elongation factor 2	GO:0003924	GTPase activity	other molecular function	F
CGI_10001407	0.001051156	0.000466242	0.000593996	0.000531333	0.001531056	0.000882589	0.00104195	0.000658097	0.000693765	0.000560198	0	0.001463389	0.000529606	0.000502507	0.000543548	0	P29691	0	Elongation factor 2	GO:0005525	GTP binding	other molecular function	F
CGI_10001407	0.001051156	0.000466242	0.000593996	0.000531333	0.001531056	0.000882589	0.00104195	0.000658097	0.000693765	0.000560198	0	0.001463389	0.000529606	0.000502507	0.000543548	0	P29691	0	Elongation factor 2	GO:0005737	cytoplasm	other cellular component	C
CGI_10001407	0.001051156	0.000466242	0.000593996	0.000531333	0.001531056	0.000882589	0.00104195	0.000658097	0.000693765	0.000560198	0	0.001463389	0.000529606	0.000502507	0.000543548	0	P29691	0	Elongation factor 2	GO:0006184	GTP catabolic process	other metabolic processes	P
CGI_10001407	0.001051156	0.000466242	0.000593996	0.000531333	0.001531056	0.000882589	0.00104195	0.000658097	0.000693765	0.000560198	0	0.001463389	0.000529606	0.000502507	0.000543548	0	P29691	0	Elongation factor 2	GO:0006412	translation	protein metabolism	P
CGI_10001407	0.001051156	0.000466242	0.000593996	0.000531333	0.001531056	0.000882589	0.00104195	0.000658097	0.000693765	0.000560198	0	0.001463389	0.000529606	0.000502507	0.000543548	0	P29691	0	Elongation factor 2	GO:0006414	translational elongation	protein metabolism	P
CGI_10001407	0.001051156	0.000466242	0.000593996	0.000531333	0.001531056	0.000882589	0.00104195	0.000658097	0.000693765	0.000560198	0	0.001463389	0.000529606	0.000502507	0.000543548	0	P29691	0	Elongation factor 2	GO:0006915	apoptosis	death	P
CGI_10001407	0.001051156	0.000466242	0.000593996	0.000531333	0.001531056	0.000882589	0.00104195	0.000658097	0.000693765	0.000560198	0	0.001463389	0.000529606	0.000502507	0.000543548	0	P29691	0	Elongation factor 2	GO:0009792	embryonic development ending in birth or egg hatching	developmental processes	P
CGI_10001407	0.001051156	0.000466242	0.000593996	0.000531333	0.001531056	0.000882589	0.00104195	0.000658097	0.000693765	0.000560198	0	0.001463389	0.000529606	0.000502507	0.000543548	0	P29691	0	Elongation factor 2	GO:0040007	growth	other biological processes	P
CGI_10001407	0.001051156	0.000466242	0.000593996	0.000531333	0.001531056	0.000882589	0.00104195	0.000658097	0.000693765	0.000560198	0	0.001463389	0.000529606	0.000502507	0.000543548	0	P29691	0	Elongation factor 2	GO:0040035	hermaphrodite genitalia development	developmental processes	P
CGI_10001407	0.001051156	0.000466242	0.000593996	0.000531333	0.001531056	0.000882589	0.00104195	0.000658097	0.000693765	0.000560198	0	0.001463389	0.000529606	0.000502507	0.000543548	0	P29691	0	Elongation factor 2	GO:0048477	oogenesis	other biological processes	P
CGI_10001440	0	0	0	0	0	0	0.00037073	0	0	0	0	0	0	0	0	0	Q5R5P3	5.00E-103	Threonine synthase-like 1	GO:0003824	catalytic activity	other molecular function	F
CGI_10001440	0	0	0	0	0	0	0.00037073	0	0	0	0	0	0	0	0	0	Q5R5P3	5.00E-103	Threonine synthase-like 1	GO:0004765	shikimate kinase activity	kinase activity	F
CGI_10001440	0	0	0	0	0	0	0.00037073	0	0	0	0	0	0	0	0	0	Q5R5P3	5.00E-103	Threonine synthase-like 1	GO:0004795	threonine synthase activity	other molecular function	F
CGI_10001440	0	0	0	0	0	0	0.00037073	0	0	0	0	0	0	0	0	0	Q5R5P3	5.00E-103	Threonine synthase-like 1	GO:0005524	ATP binding	other molecular function	F
CGI_10001440	0	0	0	0	0	0	0.00037073	0	0	0	0	0	0	0	0	0	Q5R5P3	5.00E-103	Threonine synthase-like 1	GO:0008152	metabolic process	other metabolic processes	P
CGI_10001440	0	0	0	0	0	0	0.00037073	0	0	0	0	0	0	0	0	0	Q5R5P3	5.00E-103	Threonine synthase-like 1	GO:0009088	threonine biosynthetic process	other metabolic processes	P
CGI_10001440	0	0	0	0	0	0	0.00037073	0	0	0	0	0	0	0	0	0	Q5R5P3	5.00E-103	Threonine synthase-like 1	GO:0030170	pyridoxal phosphate binding	other molecular function	F
CGI_10001478	0	0.000279889	0.000515061	0.000478445	0.00035965	0.000529826	0.000431374	0.000395061	0.000277649	0.00031651	0.000206574	0	0.000296732	0.000241328	0	0.000360244	O60488	0	Long-chain-fatty-acid--CoA ligase 4	GO:0000166	nucleotide binding	other molecular function	F
CGI_10001478	0	0.000279889	0.000515061	0.000478445	0.00035965	0.000529826	0.000431374	0.000395061	0.000277649	0.00031651	0.000206574	0	0.000296732	0.000241328	0	0.000360244	O60488	0	Long-chain-fatty-acid--CoA ligase 4	GO:0003824	catalytic activity	other molecular function	F
CGI_10001478	0	0.000279889	0.000515061	0.000478445	0.00035965	0.000529826	0.000431374	0.000395061	0.000277649	0.00031651	0.000206574	0	0.000296732	0.000241328	0	0.000360244	O60488	0	Long-chain-fatty-acid--CoA ligase 4	GO:0004467	long-chain-fatty-acid-CoA ligase activity	other molecular function	F
CGI_10001478	0	0.000279889	0.000515061	0.000478445	0.00035965	0.000529826	0.000431374	0.000395061	0.000277649	0.00031651	0.000206574	0	0.000296732	0.000241328	0	0.000360244	O60488	0	Long-chain-fatty-acid--CoA ligase 4	GO:0005524	ATP binding	other molecular function	F
CGI_10001478	0	0.000279889	0.000515061	0.000478445	0.00035965	0.000529826	0.000431374	0.000395061	0.000277649	0.00031651	0.000206574	0	0.000296732	0.000241328	0	0.000360244	O60488	0	Long-chain-fatty-acid--CoA ligase 4	GO:0005739	mitochondrion	mitochondrion	C
CGI_10001478	0	0.000279889	0.000515061	0.000478445	0.00035965	0.000529826	0.000431374	0.000395061	0.000277649	0.00031651	0.000206574	0	0.000296732	0.000241328	0	0.000360244	O60488	0	Long-chain-fatty-acid--CoA ligase 4	GO:0005741	mitochondrial outer membrane	mitochondrion	C
CGI_10001478	0	0.000279889	0.000515061	0.000478445	0.00035965	0.000529826	0.000431374	0.000395061	0.000277649	0.00031651	0.000206574	0	0.000296732	0.000241328	0	0.000360244	O60488	0	Long-chain-fatty-acid--CoA ligase 4	GO:0005741	mitochondrial outer membrane	other membranes	C
CGI_10001478	0	0.000279889	0.000515061	0.000478445	0.00035965	0.000529826	0.000431374	0.000395061	0.000277649	0.00031651	0.000206574	0	0.000296732	0.000241328	0	0.000360244	O60488	0	Long-chain-fatty-acid--CoA ligase 4	GO:0005777	peroxisome	other cytoplasmic organelle	C
CGI_10001478	0	0.000279889	0.000515061	0.000478445	0.00035965	0.000529826	0.000431374	0.000395061	0.000277649	0.00031651	0.000206574	0	0.000296732	0.000241328	0	0.000360244	O60488	0	Long-chain-fatty-acid--CoA ligase 4	GO:0005778	peroxisomal membrane	other cytoplasmic organelle	C
CGI_10001478	0	0.000279889	0.000515061	0.000478445	0.00035965	0.000529826	0.000431374	0.000395061	0.000277649	0.00031651	0.000206574	0	0.000296732	0.000241328	0	0.000360244	O60488	0	Long-chain-fatty-acid--CoA ligase 4	GO:0005778	peroxisomal membrane	other membranes	C
CGI_10001478	0	0.000279889	0.000515061	0.000478445	0.00035965	0.000529826	0.000431374	0.000395061	0.000277649	0.00031651	0.000206574	0	0.000296732	0.000241328	0	0.000360244	O60488	0	Long-chain-fatty-acid--CoA ligase 4	GO:0005783	endoplasmic reticulum	ER/Golgi	C
CGI_10001478	0	0.000279889	0.000515061	0.000478445	0.00035965	0.000529826	0.000431374	0.000395061	0.000277649	0.00031651	0.000206574	0	0.000296732	0.000241328	0	0.000360244	O60488	0	Long-chain-fatty-acid--CoA ligase 4	GO:0005789	endoplasmic reticulum membrane	ER/Golgi	C
CGI_10001478	0	0.000279889	0.000515061	0.000478445	0.00035965	0.000529826	0.000431374	0.000395061	0.000277649	0.00031651	0.000206574	0	0.000296732	0.000241328	0	0.000360244	O60488	0	Long-chain-fatty-acid--CoA ligase 4	GO:0005789	endoplasmic reticulum membrane	other membranes	C
CGI_10001478	0	0.000279889	0.000515061	0.000478445	0.00035965	0.000529826	0.000431374	0.000395061	0.000277649	0.00031651	0.000206574	0	0.000296732	0.000241328	0	0.000360244	O60488	0	Long-chain-fatty-acid--CoA ligase 4	GO:0005792	microsome	other membranes	C
CGI_10001478	0	0.000279889	0.000515061	0.000478445	0.00035965	0.000529826	0.000431374	0.000395061	0.000277649	0.00031651	0.000206574	0	0.000296732	0.000241328	0	0.000360244	O60488	0	Long-chain-fatty-acid--CoA ligase 4	GO:0006629	lipid metabolic process	other metabolic processes	P
CGI_10001478	0	0.000279889	0.000515061	0.000478445	0.00035965	0.000529826	0.000431374	0.000395061	0.000277649	0.00031651	0.000206574	0	0.000296732	0.000241328	0	0.000360244	O60488	0	Long-chain-fatty-acid--CoA ligase 4	GO:0006631	fatty acid metabolic process	other metabolic processes	P
CGI_10001478	0	0.000279889	0.000515061	0.000478445	0.00035965	0.000529826	0.000431374	0.000395061	0.000277649	0.00031651	0.000206574	0	0.000296732	0.000241328	0	0.000360244	O60488	0	Long-chain-fatty-acid--CoA ligase 4	GO:0007584	response to nutrient	other biological processes	P
CGI_10001478	0	0.000279889	0.000515061	0.000478445	0.00035965	0.000529826	0.000431374	0.000395061	0.000277649	0.00031651	0.000206574	0	0.000296732	0.000241328	0	0.000360244	O60488	0	Long-chain-fatty-acid--CoA ligase 4	GO:0007611	learning or memory	other biological processes	P
CGI_10001478	0	0.000279889	0.000515061	0.000478445	0.00035965	0.000529826	0.000431374	0.000395061	0.000277649	0.00031651	0.000206574	0	0.000296732	0.000241328	0	0.000360244	O60488	0	Long-chain-fatty-acid--CoA ligase 4	GO:0008152	metabolic process	other metabolic processes	P
CGI_10001478	0	0.000279889	0.000515061	0.000478445	0.00035965	0.000529826	0.000431374	0.000395061	0.000277649	0.00031651	0.000206574	0	0.000296732	0.000241328	0	0.000360244	O60488	0	Long-chain-fatty-acid--CoA ligase 4	GO:0016020	membrane	other membranes	C
CGI_10001478	0	0.000279889	0.000515061	0.000478445	0.00035965	0.000529826	0.000431374	0.000395061	0.000277649	0.00031651	0.000206574	0	0.000296732	0.000241328	0	0.000360244	O60488	0	Long-chain-fatty-acid--CoA ligase 4	GO:0016021	integral to membrane	other membranes	C
CGI_10001478	0	0.000279889	0.000515061	0.000478445	0.00035965	0.000529826	0.000431374	0.000395061	0.000277649	0.00031651	0.000206574	0	0.000296732	0.000241328	0	0.000360244	O60488	0	Long-chain-fatty-acid--CoA ligase 4	GO:0016874	ligase activity	other molecular function	F
CGI_10001478	0	0.000279889	0.000515061	0.000478445	0.00035965	0.000529826	0.000431374	0.000395061	0.000277649	0.00031651	0.000206574	0	0.000296732	0.000241328	0	0.000360244	O60488	0	Long-chain-fatty-acid--CoA ligase 4	GO:0019432	triglyceride biosynthetic process	other metabolic processes	P
CGI_10001478	0	0.000279889	0.000515061	0.000478445	0.00035965	0.000529826	0.000431374	0.000395061	0.000277649	0.00031651	0.000206574	0	0.000296732	0.000241328	0	0.000360244	O60488	0	Long-chain-fatty-acid--CoA ligase 4	GO:0031966	mitochondrial membrane	mitochondrion	C
CGI_10001478	0	0.000279889	0.000515061	0.000478445	0.00035965	0.000529826	0.000431374	0.000395061	0.000277649	0.00031651	0.000206574	0	0.000296732	0.000241328	0	0.000360244	O60488	0	Long-chain-fatty-acid--CoA ligase 4	GO:0031966	mitochondrial membrane	other membranes	C
CGI_10001478	0	0.000279889	0.000515061	0.000478445	0.00035965	0.000529826	0.000431374	0.000395061	0.000277649	0.00031651	0.000206574	0	0.000296732	0.000241328	0	0.000360244	O60488	0	Long-chain-fatty-acid--CoA ligase 4				
CGI_10001478	0	0.000279889	0.000515061	0.000478445	0.00035965	0.000529826	0.000431374	0.000395061	0.000277649	0.00031651	0.000206574	0	0.000296732	0.000241328	0	0.000360244	O60488	0	Long-chain-fatty-acid--CoA ligase 4	GO:0043025	cell soma	other cellular component	C
CGI_10001478	0	0.000279889	0.000515061	0.000478445	0.00035965	0.000529826	0.000431374	0.000395061	0.000277649	0.00031651	0.000206574	0	0.000296732	0.000241328	0	0.000360244	O60488	0	Long-chain-fatty-acid--CoA ligase 4	GO:0044255	cellular lipid metabolic process	other metabolic processes	P
CGI_10001478	0	0.000279889	0.000515061	0.000478445	0.00035965	0.000529826	0.000431374	0.000395061	0.000277649	0.00031651	0.000206574	0	0.000296732	0.000241328	0	0.000360244	O60488	0	Long-chain-fatty-acid--CoA ligase 4				
CGI_10001478	0	0.000279889	0.000515061	0.000478445	0.00035965	0.000529826	0.000431374	0.000395061	0.000277649	0.00031651	0.000206574	0	0.000296732	0.000241328	0	0.000360244	O60488	0	Long-chain-fatty-acid--CoA ligase 4	GO:0060136	embryonic process involved in female pregnancy	developmental processes	P
CGI_10001478	0	0.000279889	0.000515061	0.000478445	0.00035965	0.000529826	0.000431374	0.000395061	0.000277649	0.00031651	0.000206574	0	0.000296732	0.000241328	0	0.000360244	O60488	0	Long-chain-fatty-acid--CoA ligase 4				
CGI_10001478	0	0.000279889	0.000515061	0.000478445	0.00035965	0.000529826	0.000431374	0.000395061	0.000277649	0.00031651	0.000206574	0	0.000296732	0.000241328	0	0.000360244	O60488	0	Long-chain-fatty-acid--CoA ligase 4	GO:0070672	response to interleukin-15	other biological processes	P
CGI_10001493	0.001243276	0	0.001110219	0.001675852	0.001119776	0.000713778	0.001662071	0.000968647	0.001528247	0.001108639	0	0	0.001484806	0.001408831	0.001000055	0.001261827	Q90YQ0	4.00E-38	40S ribosomal protein S24	GO:0000166	nucleotide binding	other molecular function	F
CGI_10001493	0.001243276	0	0.001110219	0.001675852	0.001119776	0.000713778	0.001662071	0.000968647	0.001528247	0.001108639	0	0	0.001484806	0.001408831	0.001000055	0.001261827	Q90YQ0	4.00E-38	40S ribosomal protein S24	GO:0003735	structural constituent of ribosome	other molecular function	F
CGI_10001493	0.001243276	0	0.001110219	0.001675852	0.001119776	0.000713778	0.001662071	0.000968647	0.001528247	0.001108639	0	0	0.001484806	0.001408831	0.001000055	0.001261827	Q90YQ0	4.00E-38	40S ribosomal protein S24	GO:0005622	intracellular	other cellular component	C
CGI_10001493	0.001243276	0	0.001110219	0.001675852	0.001119776	0.000713778	0.001662071	0.000968647	0.001528247	0.001108639	0	0	0.001484806	0.001408831	0.001000055	0.001261827	Q90YQ0	4.00E-38	40S ribosomal protein S24	GO:0005840	ribosome	translational apparatus	C
CGI_10001493	0.001243276	0	0.001110219	0.001675852	0.001119776	0.000713778	0.001662071	0.000968647	0.001528247	0.001108639	0	0	0.001484806	0.001408831	0.001000055	0.001261827	Q90YQ0	4.00E-38	40S ribosomal protein S24	GO:0006412	translation	protein metabolism	P
CGI_10001493	0.001243276	0	0.001110219	0.001675852	0.001119776	0.000713778	0.001662071	0.000968647	0.001528247	0.001108639	0	0	0.001484806	0.001408831	0.001000055	0.001261827	Q90YQ0	4.00E-38	40S ribosomal protein S24	GO:0030529	ribonucleoprotein complex	other cellular component	C
CGI_10001506	0	0	0	0	0	0	0.000493289	0.00075294	0	0	0	0	0	0	0	0.000915443	Q96PE7	2.00E-65	"Methylmalonyl-CoA epimerase, mitochondrial"	GO:0004493	methylmalonyl-CoA epimerase activity	other molecular function	F
CGI_10001506	0	0	0	0	0	0	0.000493289	0.00075294	0	0	0	0	0	0	0	0.000915443	Q96PE7	2.00E-65	"Methylmalonyl-CoA epimerase, mitochondrial"	GO:0005739	mitochondrion	mitochondrion	C
CGI_10001506	0	0	0	0	0	0	0.000493289	0.00075294	0	0	0	0	0	0	0	0.000915443	Q96PE7	2.00E-65	"Methylmalonyl-CoA epimerase, mitochondrial"	GO:0005759	mitochondrial matrix	mitochondrion	C
CGI_10001506	0	0	0	0	0	0	0.000493289	0.00075294	0	0	0	0	0	0	0	0.000915443	Q96PE7	2.00E-65	"Methylmalonyl-CoA epimerase, mitochondrial"	GO:0006635	fatty acid beta-oxidation	other metabolic processes	P
CGI_10001506	0	0	0	0	0	0	0.000493289	0.00075294	0	0	0	0	0	0	0	0.000915443	Q96PE7	2.00E-65	"Methylmalonyl-CoA epimerase, mitochondrial"	GO:0016853	isomerase activity	other molecular function	F
CGI_10001506	0	0	0	0	0	0	0.000493289	0.00075294	0	0	0	0	0	0	0	0.000915443	Q96PE7	2.00E-65	"Methylmalonyl-CoA epimerase, mitochondrial"	GO:0019626	short-chain fatty acid catabolic process	other metabolic processes	P
CGI_10001506	0	0	0	0	0	0	0.000493289	0.00075294	0	0	0	0	0	0	0	0.000915443	Q96PE7	2.00E-65	"Methylmalonyl-CoA epimerase, mitochondrial"	GO:0044255	cellular lipid metabolic process	other metabolic processes	P
CGI_10001506	0	0	0	0	0	0	0.000493289	0.00075294	0	0	0	0	0	0	0	0.000915443	Q96PE7	2.00E-65	"Methylmalonyl-CoA epimerase, mitochondrial"				
CGI_10001506	0	0	0	0	0	0	0.000493289	0.00075294	0	0	0	0	0	0	0	0.000915443	Q96PE7	2.00E-65	"Methylmalonyl-CoA epimerase, mitochondrial"	GO:0046491	L-methylmalonyl-CoA metabolic process	other metabolic processes	P
CGI_10001530	0	0.001118407	0	0.000139403	0.000605454	0	0.000955229	0	0.000785863	0.000138331	0.000866718	0	0	0.001031285	0	0	P23606	3.00E-125	Protein-glutamine gamma-glutamyltransferase K	GO:0003810	protein-glutamine gamma-glutamyltransferase activity	other molecular function	F
CGI_10001530	0	0.001118407	0	0.000139403	0.000605454	0	0.000955229	0	0.000785863	0.000138331	0.000866718	0	0	0.001031285	0	0	P23606	3.00E-125	Protein-glutamine gamma-glutamyltransferase K	GO:0005575	cellular_component	other cellular component	C
CGI_10001530	0	0.001118407	0	0.000139403	0.000605454	0	0.000955229	0	0.000785863	0.000138331	0.000866718	0	0	0.001031285	0	0	P23606	3.00E-125	Protein-glutamine gamma-glutamyltransferase K	GO:0016020	membrane	other membranes	C
CGI_10001530	0	0.001118407	0	0.000139403	0.000605454	0	0.000955229	0	0.000785863	0.000138331	0.000866718	0	0	0.001031285	0	0	P23606	3.00E-125	Protein-glutamine gamma-glutamyltransferase K	GO:0016740	transferase activity	other molecular function	F
CGI_10001530	0	0.001118407	0	0.000139403	0.000605454	0	0.000955229	0	0.000785863	0.000138331	0.000866718	0	0	0.001031285	0	0	P23606	3.00E-125	Protein-glutamine gamma-glutamyltransferase K	GO:0016746	"transferase activity, transferring acyl groups"	other molecular function	F
CGI_10001530	0	0.001118407	0	0.000139403	0.000605454	0	0.000955229	0	0.000785863	0.000138331	0.000866718	0	0	0.001031285	0	0	P23606	3.00E-125	Protein-glutamine gamma-glutamyltransferase K	GO:0018149	peptide cross-linking	protein metabolism	P
CGI_10001530	0	0.001118407	0	0.000139403	0.000605454	0	0.000955229	0	0.000785863	0.000138331	0.000866718	0	0	0.001031285	0	0	P23606	3.00E-125	Protein-glutamine gamma-glutamyltransferase K	GO:0030216	keratinocyte differentiation	other biological processes	P
CGI_10001530	0	0.001118407	0	0.000139403	0.000605454	0	0.000955229	0	0.000785863	0.000138331	0.000866718	0	0	0.001031285	0	0	P23606	3.00E-125	Protein-glutamine gamma-glutamyltransferase K	GO:0031224	intrinsic to membrane	other membranes	C
CGI_10001530	0	0.001118407	0	0.000139403	0.000605454	0	0.000955229	0	0.000785863	0.000138331	0.000866718	0	0	0.001031285	0	0	P23606	3.00E-125	Protein-glutamine gamma-glutamyltransferase K	GO:0031424	keratinization	developmental processes	P
CGI_10001530	0	0.001118407	0	0.000139403	0.000605454	0	0.000955229	0	0.000785863	0.000138331	0.000866718	0	0	0.001031285	0	0	P23606	3.00E-125	Protein-glutamine gamma-glutamyltransferase K	GO:0046872	metal ion binding	other molecular function	F
CGI_10001531	0	0	0.000460517	0	0.000696722	0.000473718	0	0.000459192	0	0	0	0.000607792	0	0	0.000355561	0	P49221	2.00E-15	Protein-glutamine gamma-glutamyltransferase 4	GO:0003810	protein-glutamine gamma-glutamyltransferase activity	other molecular function	F
CGI_10001531	0	0	0.000460517	0	0.000696722	0.000473718	0	0.000459192	0	0	0	0.000607792	0	0	0.000355561	0	P49221	2.00E-15	Protein-glutamine gamma-glutamyltransferase 4	GO:0005575	cellular_component	other cellular component	C
CGI_10001531	0	0	0.000460517	0	0.000696722	0.000473718	0	0.000459192	0	0	0	0.000607792	0	0	0.000355561	0	P49221	2.00E-15	Protein-glutamine gamma-glutamyltransferase 4	GO:0016740	transferase activity	other molecular function	F
CGI_10001531	0	0	0.000460517	0	0.000696722	0.000473718	0	0.000459192	0	0	0	0.000607792	0	0	0.000355561	0	P49221	2.00E-15	Protein-glutamine gamma-glutamyltransferase 4	GO:0016746	"transferase activity, transferring acyl groups"	other molecular function	F
CGI_10001531	0	0	0.000460517	0	0.000696722	0.000473718	0	0.000459192	0	0	0	0.000607792	0	0	0.000355561	0	P49221	2.00E-15	Protein-glutamine gamma-glutamyltransferase 4	GO:0018149	peptide cross-linking	protein metabolism	P
CGI_10001531	0	0	0.000460517	0	0.000696722	0.000473718	0	0.000459192	0	0	0	0.000607792	0	0	0.000355561	0	P49221	2.00E-15	Protein-glutamine gamma-glutamyltransferase 4	GO:0018184	protein amino acid polyamination	protein metabolism	P
CGI_10001531	0	0	0.000460517	0	0.000696722	0.000473718	0	0.000459192	0	0	0	0.000607792	0	0	0.000355561	0	P49221	2.00E-15	Protein-glutamine gamma-glutamyltransferase 4	GO:0046872	metal ion binding	other molecular function	F
CGI_10001554	0.001658516	0.001299309	0.000984542	0.001371826	0.001222174	0.001168575	0.001154402	0.000528613	0.000758181	0	0.001026653	0.000959559	0.001215439	0.00123013	0.001559294	0.001224191	P10630	0	Eukaryotic initiation factor 4A-II	GO:0000166	nucleotide binding	other molecular function	F
CGI_10001554	0.001658516	0.001299309	0.000984542	0.001371826	0.001222174	0.001168575	0.001154402	0.000528613	0.000758181	0	0.001026653	0.000959559	0.001215439	0.00123013	0.001559294	0.001224191	P10630	0	Eukaryotic initiation factor 4A-II	GO:0003676	nucleic acid binding	nucleic acid binding activity	F
CGI_10001554	0.001658516	0.001299309	0.000984542	0.001371826	0.001222174	0.001168575	0.001154402	0.000528613	0.000758181	0	0.001026653	0.000959559	0.001215439	0.00123013	0.001559294	0.001224191	P10630	0	Eukaryotic initiation factor 4A-II	GO:0003723	RNA binding	nucleic acid binding activity	F
CGI_10001554	0.001658516	0.001299309	0.000984542	0.001371826	0.001222174	0.001168575	0.001154402	0.000528613	0.000758181	0	0.001026653	0.000959559	0.001215439	0.00123013	0.001559294	0.001224191	P10630	0	Eukaryotic initiation factor 4A-II	GO:0003743	translation initiation factor activity	nucleic acid binding activity	F
CGI_10001554	0.001658516	0.001299309	0.000984542	0.001371826	0.001222174	0.001168575	0.001154402	0.000528613	0.000758181	0	0.001026653	0.000959559	0.001215439	0.00123013	0.001559294	0.001224191	P10630	0	Eukaryotic initiation factor 4A-II	GO:0004386	helicase activity	other molecular function	F
CGI_10001554	0.001658516	0.001299309	0.000984542	0.001371826	0.001222174	0.001168575	0.001154402	0.000528613	0.000758181	0	0.001026653	0.000959559	0.001215439	0.00123013	0.001559294	0.001224191	P10630	0	Eukaryotic initiation factor 4A-II	GO:0005524	ATP binding	other molecular function	F
CGI_10001554	0.001658516	0.001299309	0.000984542	0.001371826	0.001222174	0.001168575	0.001154402	0.000528613	0.000758181	0	0.001026653	0.000959559	0.001215439	0.00123013	0.001559294	0.001224191	P10630	0	Eukaryotic initiation factor 4A-II	GO:0006412	translation	protein metabolism	P
CGI_10001554	0.001658516	0.001299309	0.000984542	0.001371826	0.001222174	0.001168575	0.001154402	0.000528613	0.000758181	0	0.001026653	0.000959559	0.001215439	0.00123013	0.001559294	0.001224191	P10630	0	Eukaryotic initiation factor 4A-II	GO:0006413	translational initiation	protein metabolism	P
CGI_10001554	0.001658516	0.001299309	0.000984542	0.001371826	0.001222174	0.001168575	0.001154402	0.000528613	0.000758181	0	0.001026653	0.000959559	0.001215439	0.00123013	0.001559294	0.001224191	P10630	0	Eukaryotic initiation factor 4A-II	GO:0008026	ATP-dependent helicase activity	other molecular function	F
CGI_10001554	0.001658516	0.001299309	0.000984542	0.001371826	0.001222174	0.001168575	0.001154402	0.000528613	0.000758181	0	0.001026653	0.000959559	0.001215439	0.00123013	0.001559294	0.001224191	P10630	0	Eukaryotic initiation factor 4A-II	GO:0016787	hydrolase activity	other molecular function	F
CGI_10001571	0	0	0	0.000843626	0.000634159	0.000754565	0.000456376	0.000522448	0	0.000732494	0.000764913	0	0	0	0	0.00042347	Q90YC0	6.00E-100	Elongation factor 1-gamma	GO:0003746	translation elongation factor activity	nucleic acid binding activity	F
CGI_10001571	0	0	0	0.000843626	0.000634159	0.000754565	0.000456376	0.000522448	0	0.000732494	0.000764913	0	0	0	0	0.00042347	Q90YC0	6.00E-100	Elongation factor 1-gamma	GO:0005853	eukaryotic translation elongation factor 1 complex	other cellular component	C
CGI_10001571	0	0	0	0.000843626	0.000634159	0.000754565	0.000456376	0.000522448	0	0.000732494	0.000764913	0	0	0	0	0.00042347	Q90YC0	6.00E-100	Elongation factor 1-gamma	GO:0006412	translation	protein metabolism	P
CGI_10001571	0	0	0	0.000843626	0.000634159	0.000754565	0.000456376	0.000522448	0	0.000732494	0.000764913	0	0	0	0	0.00042347	Q90YC0	6.00E-100	Elongation factor 1-gamma	GO:0006414	translational elongation	protein metabolism	P
CGI_10001572	0	0	0	0	0	0	0	0	0	0	0	0	0	0.000175807	0	0	P35555	5.00E-50	Fibrillin-1	GO:0001501	skeletal system development	developmental processes	P
CGI_10001572	0	0	0	0	0	0	0	0	0	0	0	0	0	0.000175807	0	0	P35555	5.00E-50	Fibrillin-1	GO:0001527	microfibril	extracellular matrix	C
CGI_10001572	0	0	0	0	0	0	0	0	0	0	0	0	0	0.000175807	0	0	P35555	5.00E-50	Fibrillin-1	GO:0005201	extracellular matrix structural constituent	extracellular structural activity	F
CGI_10001572	0	0	0	0	0	0	0	0	0	0	0	0	0	0.000175807	0	0	P35555	5.00E-50	Fibrillin-1	GO:0005488	binding	other molecular function	F
CGI_10001572	0	0	0	0	0	0	0	0	0	0	0	0	0	0.000175807	0	0	P35555	5.00E-50	Fibrillin-1	GO:0005509	calcium ion binding	other molecular function	F
CGI_10001572	0	0	0	0	0	0	0	0	0	0	0	0	0	0.000175807	0	0	P35555	5.00E-50	Fibrillin-1	GO:0005515	protein binding	other molecular function	F
CGI_10001572	0	0	0	0	0	0	0	0	0	0	0	0	0	0.000175807	0	0	P35555	5.00E-50	Fibrillin-1	GO:0005576	extracellular region	non-structural extracellular	C
CGI_10001572	0	0	0	0	0	0	0	0	0	0	0	0	0	0.000175807	0	0	P35555	5.00E-50	Fibrillin-1	GO:0005578	proteinaceous extracellular matrix	extracellular matrix	C
CGI_10001572	0	0	0	0	0	0	0	0	0	0	0	0	0	0.000175807	0	0	P35555	5.00E-50	Fibrillin-1	GO:0005604	basement membrane	extracellular matrix	C
CGI_10001572	0	0	0	0	0	0	0	0	0	0	0	0	0	0.000175807	0	0	P35555	5.00E-50	Fibrillin-1	GO:0005615	extracellular space	non-structural extracellular	C
CGI_10001572	0	0	0	0	0	0	0	0	0	0	0	0	0	0.000175807	0	0	P35555	5.00E-50	Fibrillin-1	GO:0007507	heart development	developmental processes	P
CGI_10001572	0	0	0	0	0	0	0	0	0	0	0	0	0	0.000175807	0	0	P35555	5.00E-50	Fibrillin-1	GO:0031012	extracellular matrix	non-structural extracellular	C
CGI_10001572	0	0	0	0	0	0	0	0	0	0	0	0	0	0.000175807	0	0	P35555	5.00E-50	Fibrillin-1				
CGI_10001572	0	0	0	0	0	0	0	0	0	0	0	0	0	0.000175807	0	0	P35555	5.00E-50	Fibrillin-1				
CGI_10001587	0.002926286	0.001780059	0.00176385	0.00216944	0.002767385	0.002016014	0	0.002931294	0.001765809	0.001565636	0.002248026	0.003103916	0	0.003581227	0.002421071	0.00118798	P04112	5.00E-67	"Myosin regulatory light chain B, smooth adductor muscle"	GO:0005509	calcium ion binding	other molecular function	F
CGI_10001587	0.002926286	0.001780059	0.00176385	0.00216944	0.002767385	0.002016014	0	0.002931294	0.001765809	0.001565636	0.002248026	0.003103916	0	0.003581227	0.002421071	0.00118798	P04112	5.00E-67	"Myosin regulatory light chain B, smooth adductor muscle"	GO:0016459	myosin complex	cytoskeleton	C
CGI_10001592	0.000826369	0.000372356	0.000860918	0.000959183	0.001116423	0.001170254	0.00090387	0.001195687	0.000923437	0.000890397	0.000961866	0.000908995	0.000690835	0.001154904	0.000791318	0.001428895	Q28983	3.00E-41	Zonadhesin	GO:0005886	plasma membrane	other membranes	C
CGI_10001592	0.000826369	0.000372356	0.000860918	0.000959183	0.001116423	0.001170254	0.00090387	0.001195687	0.000923437	0.000890397	0.000961866	0.000908995	0.000690835	0.001154904	0.000791318	0.001428895	Q28983	3.00E-41	Zonadhesin	GO:0005886	plasma membrane	plasma membrane	C
CGI_10001592	0.000826369	0.000372356	0.000860918	0.000959183	0.001116423	0.001170254	0.00090387	0.001195687	0.000923437	0.000890397	0.000961866	0.000908995	0.000690835	0.001154904	0.000791318	0.001428895	Q28983	3.00E-41	Zonadhesin	GO:0007155	cell adhesion	cell adhesion	P
CGI_10001592	0.000826369	0.000372356	0.000860918	0.000959183	0.001116423	0.001170254	0.00090387	0.001195687	0.000923437	0.000890397	0.000961866	0.000908995	0.000690835	0.001154904	0.000791318	0.001428895	Q28983	3.00E-41	Zonadhesin	GO:0007339	binding of sperm to zona pellucida	other biological processes	P
CGI_10001592	0.000826369	0.000372356	0.000860918	0.000959183	0.001116423	0.001170254	0.00090387	0.001195687	0.000923437	0.000890397	0.000961866	0.000908995	0.000690835	0.001154904	0.000791318	0.001428895	Q28983	3.00E-41	Zonadhesin	GO:0016020	membrane	other membranes	C
CGI_10001592	0.000826369	0.000372356	0.000860918	0.000959183	0.001116423	0.001170254	0.00090387	0.001195687	0.000923437	0.000890397	0.000961866	0.000908995	0.000690835	0.001154904	0.000791318	0.001428895	Q28983	3.00E-41	Zonadhesin	GO:0016021	integral to membrane	other membranes	C
CGI_10001592	0.000826369	0.000372356	0.000860918	0.000959183	0.001116423	0.001170254	0.00090387	0.001195687	0.000923437	0.000890397	0.000961866	0.000908995	0.000690835	0.001154904	0.000791318	0.001428895	Q28983	3.00E-41	Zonadhesin	GO:0050840	extracellular matrix binding	other molecular function	F
CGI_10001635	0	0	0	0	0	0	0	0	0	0	0	0	0.000219167	0	0	0.000206949	Q53G44	7.00E-53	Interferon-induced protein 44-like	GO:0005737	cytoplasm	other cellular component	C
CGI_10001635	0	0	0	0	0	0	0	0	0	0	0	0	0.000219167	0	0	0.000206949	Q53G44	7.00E-53	Interferon-induced protein 44-like	GO:0006955	immune response	other biological processes	P
CGI_10001635	0	0	0	0	0	0	0	0	0	0	0	0	0.000219167	0	0	0.000206949	Q53G44	7.00E-53	Interferon-induced protein 44-like	GO:0009615	response to virus	other biological processes	P
CGI_10001640	0	0.002628526	0.002976674	0.002433831	0.002439367	0.003062004	0.003646045	0.002597098	0.002607483	0.002972439	0.002521994	0.002160746	0.003383851	0.004910491	0.002298263	0.002819299	P72745	1.00E-07	Universal stress protein Slr1101	GO:0006950	response to stress	stress response	P
CGI_10001648	0.001246645	0.000884723	0.001252381	0.001386325	0.000631581	0.00141711	0	0.001123901	0.000501509	0.001750839	0	0.000925623	0.001071958	0.001144246	0.000902489	0.000632623	Q3T0F5	5.00E-127	Ras-related protein Rab-7a	GO:0000166	nucleotide binding	other molecular function	F
CGI_10001648	0.001246645	0.000884723	0.001252381	0.001386325	0.000631581	0.00141711	0	0.001123901	0.000501509	0.001750839	0	0.000925623	0.001071958	0.001144246	0.000902489	0.000632623	Q3T0F5	5.00E-127	Ras-related protein Rab-7a	GO:0005525	GTP binding	other molecular function	F
CGI_10001648	0.001246645	0.000884723	0.001252381	0.001386325	0.000631581	0.00141711	0	0.001123901	0.000501509	0.001750839	0	0.000925623	0.001071958	0.001144246	0.000902489	0.000632623	Q3T0F5	5.00E-127	Ras-related protein Rab-7a	GO:0005764	lysosome	other cytoplasmic organelle	C
CGI_10001648	0.001246645	0.000884723	0.001252381	0.001386325	0.000631581	0.00141711	0	0.001123901	0.000501509	0.001750839	0	0.000925623	0.001071958	0.001144246	0.000902489	0.000632623	Q3T0F5	5.00E-127	Ras-related protein Rab-7a	GO:0005768	endosome	other cytoplasmic organelle	C
CGI_10001648	0.001246645	0.000884723	0.001252381	0.001386325	0.000631581	0.00141711	0	0.001123901	0.000501509	0.001750839	0	0.000925623	0.001071958	0.001144246	0.000902489	0.000632623	Q3T0F5	5.00E-127	Ras-related protein Rab-7a	GO:0005770	late endosome	other cytoplasmic organelle	C
CGI_10001648	0.001246645	0.000884723	0.001252381	0.001386325	0.000631581	0.00141711	0	0.001123901	0.000501509	0.001750839	0	0.000925623	0.001071958	0.001144246	0.000902489	0.000632623	Q3T0F5	5.00E-127	Ras-related protein Rab-7a	GO:0006810	transport	transport	P
CGI_10001648	0.001246645	0.000884723	0.001252381	0.001386325	0.000631581	0.00141711	0	0.001123901	0.000501509	0.001750839	0	0.000925623	0.001071958	0.001144246	0.000902489	0.000632623	Q3T0F5	5.00E-127	Ras-related protein Rab-7a	GO:0007264	small GTPase mediated signal transduction	signal transduction	P
CGI_10001648	0.001246645	0.000884723	0.001252381	0.001386325	0.000631581	0.00141711	0	0.001123901	0.000501509	0.001750839	0	0.000925623	0.001071958	0.001144246	0.000902489	0.000632623	Q3T0F5	5.00E-127	Ras-related protein Rab-7a	GO:0015031	protein transport	transport	P
CGI_10001648	0.001246645	0.000884723	0.001252381	0.001386325	0.000631581	0.00141711	0	0.001123901	0.000501509	0.001750839	0	0.000925623	0.001071958	0.001144246	0.000902489	0.000632623	Q3T0F5	5.00E-127	Ras-related protein Rab-7a	GO:0031410	cytoplasmic vesicle	other cellular component	C
CGI_10001648	0.001246645	0.000884723	0.001252381	0.001386325	0.000631581	0.00141711	0	0.001123901	0.000501509	0.001750839	0	0.000925623	0.001071958	0.001144246	0.000902489	0.000632623	Q3T0F5	5.00E-127	Ras-related protein Rab-7a	GO:0042470	melanosome	other cellular component	C
CGI_10001648	0.001246645	0.000884723	0.001252381	0.001386325	0.000631581	0.00141711	0	0.001123901	0.000501509	0.001750839	0	0.000925623	0.001071958	0.001144246	0.000902489	0.000632623	Q3T0F5	5.00E-127	Ras-related protein Rab-7a	GO:0045335	phagocytic vesicle	other cellular component	C
CGI_10001653	0.001952003	0.00170499	0.001598957	0.001943017	0.001460577	0.00186203	0.001609516	0.001774851	0.001389315	0.001446051	0.00154151	0.001720102	0.00180759	0.003154556	0.002267206	0.001584903	O96064	0	Paramyosin	GO:0003774	motor activity	cytoskeletal activity	F
CGI_10001653	0.001952003	0.00170499	0.001598957	0.001943017	0.001460577	0.00186203	0.001609516	0.001774851	0.001389315	0.001446051	0.00154151	0.001720102	0.00180759	0.003154556	0.002267206	0.001584903	O96064	0	Paramyosin	GO:0005737	cytoplasm	other cellular component	C
CGI_10001653	0.001952003	0.00170499	0.001598957	0.001943017	0.001460577	0.00186203	0.001609516	0.001774851	0.001389315	0.001446051	0.00154151	0.001720102	0.00180759	0.003154556	0.002267206	0.001584903	O96064	0	Paramyosin	GO:0016459	myosin complex	cytoskeleton	C
CGI_10001653	0.001952003	0.00170499	0.001598957	0.001943017	0.001460577	0.00186203	0.001609516	0.001774851	0.001389315	0.001446051	0.00154151	0.001720102	0.00180759	0.003154556	0.002267206	0.001584903	O96064	0	Paramyosin	GO:0030016	myofibril	other cellular component	C
CGI_10001653	0.001952003	0.00170499	0.001598957	0.001943017	0.001460577	0.00186203	0.001609516	0.001774851	0.001389315	0.001446051	0.00154151	0.001720102	0.00180759	0.003154556	0.002267206	0.001584903	O96064	0	Paramyosin	GO:0032982	myosin filament	cytoskeleton	C
CGI_10001659	0	0	0	0.000170535	0.000384577	0.000261483	0.000184508	0.000211221	0.000254479	0.000338446	0	0	0	0.000602124	0.000261683	0	P34826	4.00E-46	Elongation factor 1-beta	GO:0003746	translation elongation factor activity	nucleic acid binding activity	F
CGI_10001659	0	0	0	0.000170535	0.000384577	0.000261483	0.000184508	0.000211221	0.000254479	0.000338446	0	0	0	0.000602124	0.000261683	0	P34826	4.00E-46	Elongation factor 1-beta	GO:0005853	eukaryotic translation elongation factor 1 complex	other cellular component	C
CGI_10001659	0	0	0	0.000170535	0.000384577	0.000261483	0.000184508	0.000211221	0.000254479	0.000338446	0	0	0	0.000602124	0.000261683	0	P34826	4.00E-46	Elongation factor 1-beta	GO:0006412	translation	protein metabolism	P
CGI_10001659	0	0	0	0.000170535	0.000384577	0.000261483	0.000184508	0.000211221	0.000254479	0.000338446	0	0	0	0.000602124	0.000261683	0	P34826	4.00E-46	Elongation factor 1-beta	GO:0006414	translational elongation	protein metabolism	P
CGI_10001663	0.000580823	0.001913789	0.000875244	0.001321162	0.001618426	0.001050389	0	0.001745452	0	0.001019665	0.001064793	0.001386181	0.000624293	0.001480874	0.001651877	0.001326352	P49242	2.00E-86	40S ribosomal protein S3a	GO:0003674	molecular_function	other molecular function	F
CGI_10001663	0.000580823	0.001913789	0.000875244	0.001321162	0.001618426	0.001050389	0	0.001745452	0	0.001019665	0.001064793	0.001386181	0.000624293	0.001480874	0.001651877	0.001326352	P49242	2.00E-86	40S ribosomal protein S3a	GO:0003735	structural constituent of ribosome	other molecular function	F
CGI_10001663	0.000580823	0.001913789	0.000875244	0.001321162	0.001618426	0.001050389	0	0.001745452	0	0.001019665	0.001064793	0.001386181	0.000624293	0.001480874	0.001651877	0.001326352	P49242	2.00E-86	40S ribosomal protein S3a	GO:0005622	intracellular	other cellular component	C
CGI_10001663	0.000580823	0.001913789	0.000875244	0.001321162	0.001618426	0.001050389	0	0.001745452	0	0.001019665	0.001064793	0.001386181	0.000624293	0.001480874	0.001651877	0.001326352	P49242	2.00E-86	40S ribosomal protein S3a	GO:0005634	nucleus	nucleus	C
CGI_10001663	0.000580823	0.001913789	0.000875244	0.001321162	0.001618426	0.001050389	0	0.001745452	0	0.001019665	0.001064793	0.001386181	0.000624293	0.001480874	0.001651877	0.001326352	P49242	2.00E-86	40S ribosomal protein S3a	GO:0005737	cytoplasm	other cellular component	C
CGI_10001663	0.000580823	0.001913789	0.000875244	0.001321162	0.001618426	0.001050389	0	0.001745452	0	0.001019665	0.001064793	0.001386181	0.000624293	0.001480874	0.001651877	0.001326352	P49242	2.00E-86	40S ribosomal protein S3a	GO:0005829	cytosol	cytosol	C
CGI_10001663	0.000580823	0.001913789	0.000875244	0.001321162	0.001618426	0.001050389	0	0.001745452	0	0.001019665	0.001064793	0.001386181	0.000624293	0.001480874	0.001651877	0.001326352	P49242	2.00E-86	40S ribosomal protein S3a	GO:0005840	ribosome	translational apparatus	C
CGI_10001663	0.000580823	0.001913789	0.000875244	0.001321162	0.001618426	0.001050389	0	0.001745452	0	0.001019665	0.001064793	0.001386181	0.000624293	0.001480874	0.001651877	0.001326352	P49242	2.00E-86	40S ribosomal protein S3a	GO:0006412	translation	protein metabolism	P
CGI_10001663	0.000580823	0.001913789	0.000875244	0.001321162	0.001618426	0.001050389	0	0.001745452	0	0.001019665	0.001064793	0.001386181	0.000624293	0.001480874	0.001651877	0.001326352	P49242	2.00E-86	40S ribosomal protein S3a	GO:0006917	induction of apoptosis	death	P
CGI_10001663	0.000580823	0.001913789	0.000875244	0.001321162	0.001618426	0.001050389	0	0.001745452	0	0.001019665	0.001064793	0.001386181	0.000624293	0.001480874	0.001651877	0.001326352	P49242	2.00E-86	40S ribosomal protein S3a	GO:0008150	biological_process	other biological processes	P
CGI_10001663	0.000580823	0.001913789	0.000875244	0.001321162	0.001618426	0.001050389	0	0.001745452	0	0.001019665	0.001064793	0.001386181	0.000624293	0.001480874	0.001651877	0.001326352	P49242	2.00E-86	40S ribosomal protein S3a	GO:0022627	cytosolic small ribosomal subunit	cytosol	C
CGI_10001663	0.000580823	0.001913789	0.000875244	0.001321162	0.001618426	0.001050389	0	0.001745452	0	0.001019665	0.001064793	0.001386181	0.000624293	0.001480874	0.001651877	0.001326352	P49242	2.00E-86	40S ribosomal protein S3a	GO:0022627	cytosolic small ribosomal subunit	translational apparatus	C
CGI_10001663	0.000580823	0.001913789	0.000875244	0.001321162	0.001618426	0.001050389	0	0.001745452	0	0.001019665	0.001064793	0.001386181	0.000624293	0.001480874	0.001651877	0.001326352	P49242	2.00E-86	40S ribosomal protein S3a	GO:0030154	cell differentiation	other biological processes	P
CGI_10001663	0.000580823	0.001913789	0.000875244	0.001321162	0.001618426	0.001050389	0	0.001745452	0	0.001019665	0.001064793	0.001386181	0.000624293	0.001480874	0.001651877	0.001326352	P49242	2.00E-86	40S ribosomal protein S3a	GO:0030529	ribonucleoprotein complex	other cellular component	C
CGI_10001665	6.28E-05	9.10E-05	0.000135268	5.44E-05	9.10E-05	0.000139145	0.000157095	0.000107903	0.000117362	8.10E-05	7.52E-05	8.57E-05	7.72E-05	7.32E-05	0.000111402	6.38E-05	Q9QYS2	5.00E-61	Metabotropic glutamate receptor 3	GO:0001641	group II metabotropic glutamate receptor activity	signal transduction activity	F
CGI_10001665	6.28E-05	9.10E-05	0.000135268	5.44E-05	9.10E-05	0.000139145	0.000157095	0.000107903	0.000117362	8.10E-05	7.52E-05	8.57E-05	7.72E-05	7.32E-05	0.000111402	6.38E-05	Q9QYS2	5.00E-61	Metabotropic glutamate receptor 3	GO:0004871	signal transducer activity	signal transduction activity	F
CGI_10001665	6.28E-05	9.10E-05	0.000135268	5.44E-05	9.10E-05	0.000139145	0.000157095	0.000107903	0.000117362	8.10E-05	7.52E-05	8.57E-05	7.72E-05	7.32E-05	0.000111402	6.38E-05	Q9QYS2	5.00E-61	Metabotropic glutamate receptor 3	GO:0004872	receptor activity	signal transduction activity	F
CGI_10001665	6.28E-05	9.10E-05	0.000135268	5.44E-05	9.10E-05	0.000139145	0.000157095	0.000107903	0.000117362	8.10E-05	7.52E-05	8.57E-05	7.72E-05	7.32E-05	0.000111402	6.38E-05	Q9QYS2	5.00E-61	Metabotropic glutamate receptor 3	GO:0004930	G-protein coupled receptor activity	signal transduction activity	F
CGI_10001665	6.28E-05	9.10E-05	0.000135268	5.44E-05	9.10E-05	0.000139145	0.000157095	0.000107903	0.000117362	8.10E-05	7.52E-05	8.57E-05	7.72E-05	7.32E-05	0.000111402	6.38E-05	Q9QYS2	5.00E-61	Metabotropic glutamate receptor 3	GO:0005246	calcium channel regulator activity	other molecular function	F
CGI_10001665	6.28E-05	9.10E-05	0.000135268	5.44E-05	9.10E-05	0.000139145	0.000157095	0.000107903	0.000117362	8.10E-05	7.52E-05	8.57E-05	7.72E-05	7.32E-05	0.000111402	6.38E-05	Q9QYS2	5.00E-61	Metabotropic glutamate receptor 3	GO:0005886	plasma membrane	other membranes	C
CGI_10001665	6.28E-05	9.10E-05	0.000135268	5.44E-05	9.10E-05	0.000139145	0.000157095	0.000107903	0.000117362	8.10E-05	7.52E-05	8.57E-05	7.72E-05	7.32E-05	0.000111402	6.38E-05	Q9QYS2	5.00E-61	Metabotropic glutamate receptor 3	GO:0005886	plasma membrane	plasma membrane	C
CGI_10001665	6.28E-05	9.10E-05	0.000135268	5.44E-05	9.10E-05	0.000139145	0.000157095	0.000107903	0.000117362	8.10E-05	7.52E-05	8.57E-05	7.72E-05	7.32E-05	0.000111402	6.38E-05	Q9QYS2	5.00E-61	Metabotropic glutamate receptor 3	GO:0007165	signal transduction	signal transduction	P
CGI_10001665	6.28E-05	9.10E-05	0.000135268	5.44E-05	9.10E-05	0.000139145	0.000157095	0.000107903	0.000117362	8.10E-05	7.52E-05	8.57E-05	7.72E-05	7.32E-05	0.000111402	6.38E-05	Q9QYS2	5.00E-61	Metabotropic glutamate receptor 3	GO:0007186	G-protein coupled receptor protein signaling pathway	signal transduction	P
CGI_10001665	6.28E-05	9.10E-05	0.000135268	5.44E-05	9.10E-05	0.000139145	0.000157095	0.000107903	0.000117362	8.10E-05	7.52E-05	8.57E-05	7.72E-05	7.32E-05	0.000111402	6.38E-05	Q9QYS2	5.00E-61	Metabotropic glutamate receptor 3	GO:0014069	postsynaptic density	cytoskeleton	C
CGI_10001665	6.28E-05	9.10E-05	0.000135268	5.44E-05	9.10E-05	0.000139145	0.000157095	0.000107903	0.000117362	8.10E-05	7.52E-05	8.57E-05	7.72E-05	7.32E-05	0.000111402	6.38E-05	Q9QYS2	5.00E-61	Metabotropic glutamate receptor 3	GO:0016020	membrane	other membranes	C
CGI_10001665	6.28E-05	9.10E-05	0.000135268	5.44E-05	9.10E-05	0.000139145	0.000157095	0.000107903	0.000117362	8.10E-05	7.52E-05	8.57E-05	7.72E-05	7.32E-05	0.000111402	6.38E-05	Q9QYS2	5.00E-61	Metabotropic glutamate receptor 3	GO:0016021	integral to membrane	other membranes	C
CGI_10001665	6.28E-05	9.10E-05	0.000135268	5.44E-05	9.10E-05	0.000139145	0.000157095	0.000107903	0.000117362	8.10E-05	7.52E-05	8.57E-05	7.72E-05	7.32E-05	0.000111402	6.38E-05	Q9QYS2	5.00E-61	Metabotropic glutamate receptor 3	GO:0019233	sensory perception of pain	other biological processes	P
CGI_10001665	6.28E-05	9.10E-05	0.000135268	5.44E-05	9.10E-05	0.000139145	0.000157095	0.000107903	0.000117362	8.10E-05	7.52E-05	8.57E-05	7.72E-05	7.32E-05	0.000111402	6.38E-05	Q9QYS2	5.00E-61	Metabotropic glutamate receptor 3	GO:0030424	axon	other cellular component	C
CGI_10001665	6.28E-05	9.10E-05	0.000135268	5.44E-05	9.10E-05	0.000139145	0.000157095	0.000107903	0.000117362	8.10E-05	7.52E-05	8.57E-05	7.72E-05	7.32E-05	0.000111402	6.38E-05	Q9QYS2	5.00E-61	Metabotropic glutamate receptor 3	GO:0035249	"synaptic transmission, glutamatergic"	cell-cell signaling	P
CGI_10001665	6.28E-05	9.10E-05	0.000135268	5.44E-05	9.10E-05	0.000139145	0.000157095	0.000107903	0.000117362	8.10E-05	7.52E-05	8.57E-05	7.72E-05	7.32E-05	0.000111402	6.38E-05	Q9QYS2	5.00E-61	Metabotropic glutamate receptor 3	GO:0042734	presynaptic membrane	other membranes	C
CGI_10001665	6.28E-05	9.10E-05	0.000135268	5.44E-05	9.10E-05	0.000139145	0.000157095	0.000107903	0.000117362	8.10E-05	7.52E-05	8.57E-05	7.72E-05	7.32E-05	0.000111402	6.38E-05	Q9QYS2	5.00E-61	Metabotropic glutamate receptor 3	GO:0043005	neuron projection	other cellular component	C
CGI_10001665	6.28E-05	9.10E-05	0.000135268	5.44E-05	9.10E-05	0.000139145	0.000157095	0.000107903	0.000117362	8.10E-05	7.52E-05	8.57E-05	7.72E-05	7.32E-05	0.000111402	6.38E-05	Q9QYS2	5.00E-61	Metabotropic glutamate receptor 3	GO:0043197	dendritic spine	other cellular component	C
CGI_10001665	6.28E-05	9.10E-05	0.000135268	5.44E-05	9.10E-05	0.000139145	0.000157095	0.000107903	0.000117362	8.10E-05	7.52E-05	8.57E-05	7.72E-05	7.32E-05	0.000111402	6.38E-05	Q9QYS2	5.00E-61	Metabotropic glutamate receptor 3	GO:0045211	postsynaptic membrane	other membranes	C
CGI_10001665	6.28E-05	9.10E-05	0.000135268	5.44E-05	9.10E-05	0.000139145	0.000157095	0.000107903	0.000117362	8.10E-05	7.52E-05	8.57E-05	7.72E-05	7.32E-05	0.000111402	6.38E-05	Q9QYS2	5.00E-61	Metabotropic glutamate receptor 3	GO:0048786	presynaptic active zone	other cellular component	C
CGI_10001665	6.28E-05	9.10E-05	0.000135268	5.44E-05	9.10E-05	0.000139145	0.000157095	0.000107903	0.000117362	8.10E-05	7.52E-05	8.57E-05	7.72E-05	7.32E-05	0.000111402	6.38E-05	Q9QYS2	5.00E-61	Metabotropic glutamate receptor 3	GO:0050804	regulation of synaptic transmission	cell-cell signaling	P
CGI_10001665	6.28E-05	9.10E-05	0.000135268	5.44E-05	9.10E-05	0.000139145	0.000157095	0.000107903	0.000117362	8.10E-05	7.52E-05	8.57E-05	7.72E-05	7.32E-05	0.000111402	6.38E-05	Q9QYS2	5.00E-61	Metabotropic glutamate receptor 3	GO:0051930	regulation of sensory perception of pain	other biological processes	P
CGI_10001712	0	0	0	0	0	0	0	0	0	0	0	0	0	0.000155757	0.000210598	0							
CGI_10001718	0	0	0	0	0.000174965	0	0.000188872	0	0	0	0	0	0	0	0	0.00029209	P07686	2.00E-137	Beta-hexosaminidase subunit beta	GO:0001501	skeletal system development	developmental processes	P
CGI_10001718	0	0	0	0	0.000174965	0	0.000188872	0	0	0	0	0	0	0	0	0.00029209	P07686	2.00E-137	Beta-hexosaminidase subunit beta	GO:0001669	acrosomal vesicle	other cellular component	C
CGI_10001718	0	0	0	0	0.000174965	0	0.000188872	0	0	0	0	0	0	0	0	0.00029209	P07686	2.00E-137	Beta-hexosaminidase subunit beta	GO:0003824	catalytic activity	other molecular function	F
CGI_10001718	0	0	0	0	0.000174965	0	0.000188872	0	0	0	0	0	0	0	0	0.00029209	P07686	2.00E-137	Beta-hexosaminidase subunit beta	GO:0004553	"hydrolase activity, hydrolyzing O-glycosyl compounds"	other molecular function	F
CGI_10001718	0	0	0	0	0.000174965	0	0.000188872	0	0	0	0	0	0	0	0	0.00029209	P07686	2.00E-137	Beta-hexosaminidase subunit beta	GO:0004563	beta-N-acetylhexosaminidase activity	other molecular function	F
CGI_10001718	0	0	0	0	0.000174965	0	0.000188872	0	0	0	0	0	0	0	0	0.00029209	P07686	2.00E-137	Beta-hexosaminidase subunit beta	GO:0005529	sugar binding	other molecular function	F
CGI_10001718	0	0	0	0	0.000174965	0	0.000188872	0	0	0	0	0	0	0	0	0.00029209	P07686	2.00E-137	Beta-hexosaminidase subunit beta	GO:0005625	soluble fraction	other cellular component	C
CGI_10001718	0	0	0	0	0.000174965	0	0.000188872	0	0	0	0	0	0	0	0	0.00029209	P07686	2.00E-137	Beta-hexosaminidase subunit beta	GO:0005764	lysosome	other cytoplasmic organelle	C
CGI_10001718	0	0	0	0	0.000174965	0	0.000188872	0	0	0	0	0	0	0	0	0.00029209	P07686	2.00E-137	Beta-hexosaminidase subunit beta	GO:0005975	carbohydrate metabolic process	other metabolic processes	P
CGI_10001718	0	0	0	0	0.000174965	0	0.000188872	0	0	0	0	0	0	0	0	0.00029209	P07686	2.00E-137	Beta-hexosaminidase subunit beta	GO:0006044	N-acetylglucosamine metabolic process	other metabolic processes	P
CGI_10001718	0	0	0	0	0.000174965	0	0.000188872	0	0	0	0	0	0	0	0	0.00029209	P07686	2.00E-137	Beta-hexosaminidase subunit beta	GO:0006665	sphingolipid metabolic process	other metabolic processes	P
CGI_10001718	0	0	0	0	0.000174965	0	0.000188872	0	0	0	0	0	0	0	0	0.00029209	P07686	2.00E-137	Beta-hexosaminidase subunit beta	GO:0006687	glycosphingolipid metabolic process	other metabolic processes	P
CGI_10001718	0	0	0	0	0.000174965	0	0.000188872	0	0	0	0	0	0	0	0	0.00029209	P07686	2.00E-137	Beta-hexosaminidase subunit beta	GO:0006689	ganglioside catabolic process	other metabolic processes	P
CGI_10001718	0	0	0	0	0.000174965	0	0.000188872	0	0	0	0	0	0	0	0	0.00029209	P07686	2.00E-137	Beta-hexosaminidase subunit beta	GO:0006874	cellular calcium ion homeostasis	other biological processes	P
CGI_10001718	0	0	0	0	0.000174965	0	0.000188872	0	0	0	0	0	0	0	0	0.00029209	P07686	2.00E-137	Beta-hexosaminidase subunit beta	GO:0007040	lysosome organization	cell organization and biogenesis	P
CGI_10001718	0	0	0	0	0.000174965	0	0.000188872	0	0	0	0	0	0	0	0	0.00029209	P07686	2.00E-137	Beta-hexosaminidase subunit beta	GO:0007338	single fertilization	other biological processes	P
CGI_10001718	0	0	0	0	0.000174965	0	0.000188872	0	0	0	0	0	0	0	0	0.00029209	P07686	2.00E-137	Beta-hexosaminidase subunit beta	GO:0007341	penetration of zona pellucida	other biological processes	P
CGI_10001718	0	0	0	0	0.000174965	0	0.000188872	0	0	0	0	0	0	0	0	0.00029209	P07686	2.00E-137	Beta-hexosaminidase subunit beta	GO:0007605	sensory perception of sound	other biological processes	P
CGI_10001718	0	0	0	0	0.000174965	0	0.000188872	0	0	0	0	0	0	0	0	0.00029209	P07686	2.00E-137	Beta-hexosaminidase subunit beta	GO:0007626	locomotory behavior	other biological processes	P
CGI_10001718	0	0	0	0	0.000174965	0	0.000188872	0	0	0	0	0	0	0	0	0.00029209	P07686	2.00E-137	Beta-hexosaminidase subunit beta	GO:0008049	male courtship behavior	other biological processes	P
CGI_10001718	0	0	0	0	0.000174965	0	0.000188872	0	0	0	0	0	0	0	0	0.00029209	P07686	2.00E-137	Beta-hexosaminidase subunit beta	GO:0008152	metabolic process	other metabolic processes	P
CGI_10001718	0	0	0	0	0.000174965	0	0.000188872	0	0	0	0	0	0	0	0	0.00029209	P07686	2.00E-137	Beta-hexosaminidase subunit beta	GO:0008219	cell death	death	P
CGI_10001718	0	0	0	0	0.000174965	0	0.000188872	0	0	0	0	0	0	0	0	0.00029209	P07686	2.00E-137	Beta-hexosaminidase subunit beta	GO:0008654	phospholipid biosynthetic process	other metabolic processes	P
CGI_10001718	0	0	0	0	0.000174965	0	0.000188872	0	0	0	0	0	0	0	0	0.00029209	P07686	2.00E-137	Beta-hexosaminidase subunit beta	GO:0009313	oligosaccharide catabolic process	other metabolic processes	P
CGI_10001718	0	0	0	0	0.000174965	0	0.000188872	0	0	0	0	0	0	0	0	0.00029209	P07686	2.00E-137	Beta-hexosaminidase subunit beta	GO:0015929	hexosaminidase activity	other molecular function	F
CGI_10001718	0	0	0	0	0.000174965	0	0.000188872	0	0	0	0	0	0	0	0	0.00029209	P07686	2.00E-137	Beta-hexosaminidase subunit beta	GO:0016020	membrane	other membranes	C
CGI_10001718	0	0	0	0	0.000174965	0	0.000188872	0	0	0	0	0	0	0	0	0.00029209	P07686	2.00E-137	Beta-hexosaminidase subunit beta	GO:0016231	beta-N-acetylglucosaminidase activity	other molecular function	F
CGI_10001718	0	0	0	0	0.000174965	0	0.000188872	0	0	0	0	0	0	0	0	0.00029209	P07686	2.00E-137	Beta-hexosaminidase subunit beta	GO:0016787	hydrolase activity	other molecular function	F
CGI_10001718	0	0	0	0	0.000174965	0	0.000188872	0	0	0	0	0	0	0	0	0.00029209	P07686	2.00E-137	Beta-hexosaminidase subunit beta	GO:0016798	"hydrolase activity, acting on glycosyl bonds"	other molecular function	F
CGI_10001718	0	0	0	0	0.000174965	0	0.000188872	0	0	0	0	0	0	0	0	0.00029209	P07686	2.00E-137	Beta-hexosaminidase subunit beta	GO:0019915	lipid storage	other biological processes	P
CGI_10001718	0	0	0	0	0.000174965	0	0.000188872	0	0	0	0	0	0	0	0	0.00029209	P07686	2.00E-137	Beta-hexosaminidase subunit beta	GO:0019953	sexual reproduction	other biological processes	P
CGI_10001718	0	0	0	0	0.000174965	0	0.000188872	0	0	0	0	0	0	0	0	0.00029209	P07686	2.00E-137	Beta-hexosaminidase subunit beta	GO:0030203	glycosaminoglycan metabolic process	other metabolic processes	P
CGI_10001718	0	0	0	0	0.000174965	0	0.000188872	0	0	0	0	0	0	0	0	0.00029209	P07686	2.00E-137	Beta-hexosaminidase subunit beta	GO:0031323	regulation of cellular metabolic process	other metabolic processes	P
CGI_10001718	0	0	0	0	0.000174965	0	0.000188872	0	0	0	0	0	0	0	0	0.00029209	P07686	2.00E-137	Beta-hexosaminidase subunit beta	GO:0042552	myelination	developmental processes	P
CGI_10001718	0	0	0	0	0.000174965	0	0.000188872	0	0	0	0	0	0	0	0	0.00029209	P07686	2.00E-137	Beta-hexosaminidase subunit beta	GO:0042803	protein homodimerization activity	other molecular function	F
CGI_10001718	0	0	0	0	0.000174965	0	0.000188872	0	0	0	0	0	0	0	0	0.00029209	P07686	2.00E-137	Beta-hexosaminidase subunit beta	GO:0043169	cation binding	other molecular function	F
CGI_10001718	0	0	0	0	0.000174965	0	0.000188872	0	0	0	0	0	0	0	0	0.00029209	P07686	2.00E-137	Beta-hexosaminidase subunit beta	GO:0043202	lysosomal lumen	other cytoplasmic organelle	C
CGI_10001718	0	0	0	0	0.000174965	0	0.000188872	0	0	0	0	0	0	0	0	0.00029209	P07686	2.00E-137	Beta-hexosaminidase subunit beta	GO:0044267	cellular protein metabolic process	protein metabolism	P
CGI_10001718	0	0	0	0	0.000174965	0	0.000188872	0	0	0	0	0	0	0	0	0.00029209	P07686	2.00E-137	Beta-hexosaminidase subunit beta				
CGI_10001718	0	0	0	0	0.000174965	0	0.000188872	0	0	0	0	0	0	0	0	0.00029209	P07686	2.00E-137	Beta-hexosaminidase subunit beta	GO:0046982	protein heterodimerization activity	other molecular function	F
CGI_10001718	0	0	0	0	0.000174965	0	0.000188872	0	0	0	0	0	0	0	0	0.00029209	P07686	2.00E-137	Beta-hexosaminidase subunit beta	GO:0048477	oogenesis	other biological processes	P
CGI_10001718	0	0	0	0	0.000174965	0	0.000188872	0	0	0	0	0	0	0	0	0.00029209	P07686	2.00E-137	Beta-hexosaminidase subunit beta	GO:0050885	neuromuscular process controlling balance	other biological processes	P
CGI_10001718	0	0	0	0	0.000174965	0	0.000188872	0	0	0	0	0	0	0	0	0.00029209	P07686	2.00E-137	Beta-hexosaminidase subunit beta	GO:0050905	neuromuscular process	other biological processes	P
CGI_10001793	0	0.000431829	0	0.000602841	0	0	0	0.000426666	0.000514047	0.000427288	0.000446199	0.000451792	0	0.000347512	0.0004405	0	P46952	3.00E-101	"3-hydroxyanthranilate 3,4-dioxygenase"	GO:0000334	"3-hydroxyanthranilate 3,4-dioxygenase activity"	other molecular function	F
CGI_10001793	0	0.000431829	0	0.000602841	0	0	0	0.000426666	0.000514047	0.000427288	0.000446199	0.000451792	0	0.000347512	0.0004405	0	P46952	3.00E-101	"3-hydroxyanthranilate 3,4-dioxygenase"	GO:0005506	iron ion binding	other molecular function	F
CGI_10001793	0	0.000431829	0	0.000602841	0	0	0	0.000426666	0.000514047	0.000427288	0.000446199	0.000451792	0	0.000347512	0.0004405	0	P46952	3.00E-101	"3-hydroxyanthranilate 3,4-dioxygenase"	GO:0005625	soluble fraction	other cellular component	C
CGI_10001793	0	0.000431829	0	0.000602841	0	0	0	0.000426666	0.000514047	0.000427288	0.000446199	0.000451792	0	0.000347512	0.0004405	0	P46952	3.00E-101	"3-hydroxyanthranilate 3,4-dioxygenase"	GO:0005737	cytoplasm	other cellular component	C
CGI_10001793	0	0.000431829	0	0.000602841	0	0	0	0.000426666	0.000514047	0.000427288	0.000446199	0.000451792	0	0.000347512	0.0004405	0	P46952	3.00E-101	"3-hydroxyanthranilate 3,4-dioxygenase"	GO:0005829	cytosol	cytosol	C
CGI_10001793	0	0.000431829	0	0.000602841	0	0	0	0.000426666	0.000514047	0.000427288	0.000446199	0.000451792	0	0.000347512	0.0004405	0	P46952	3.00E-101	"3-hydroxyanthranilate 3,4-dioxygenase"	GO:0006569	tryptophan catabolic process	other metabolic processes	P
CGI_10001793	0	0.000431829	0	0.000602841	0	0	0	0.000426666	0.000514047	0.000427288	0.000446199	0.000451792	0	0.000347512	0.0004405	0	P46952	3.00E-101	"3-hydroxyanthranilate 3,4-dioxygenase"	GO:0008152	metabolic process	other metabolic processes	P
CGI_10001793	0	0.000431829	0	0.000602841	0	0	0	0.000426666	0.000514047	0.000427288	0.000446199	0.000451792	0	0.000347512	0.0004405	0	P46952	3.00E-101	"3-hydroxyanthranilate 3,4-dioxygenase"	GO:0008198	ferrous iron binding	other molecular function	F
CGI_10001793	0	0.000431829	0	0.000602841	0	0	0	0.000426666	0.000514047	0.000427288	0.000446199	0.000451792	0	0.000347512	0.0004405	0	P46952	3.00E-101	"3-hydroxyanthranilate 3,4-dioxygenase"	GO:0009055	electron carrier activity	other molecular function	F
CGI_10001793	0	0.000431829	0	0.000602841	0	0	0	0.000426666	0.000514047	0.000427288	0.000446199	0.000451792	0	0.000347512	0.0004405	0	P46952	3.00E-101	"3-hydroxyanthranilate 3,4-dioxygenase"	GO:0010043	response to zinc ion	other biological processes	P
CGI_10001793	0	0.000431829	0	0.000602841	0	0	0	0.000426666	0.000514047	0.000427288	0.000446199	0.000451792	0	0.000347512	0.0004405	0	P46952	3.00E-101	"3-hydroxyanthranilate 3,4-dioxygenase"	GO:0016491	oxidoreductase activity	other molecular function	F
CGI_10001793	0	0.000431829	0	0.000602841	0	0	0	0.000426666	0.000514047	0.000427288	0.000446199	0.000451792	0	0.000347512	0.0004405	0	P46952	3.00E-101	"3-hydroxyanthranilate 3,4-dioxygenase"	GO:0016702	"oxidoreductase activity, acting on single donors with incorporation of molecular oxygen, incorporation of two atoms of oxygen"	other molecular function	F
CGI_10001793	0	0.000431829	0	0.000602841	0	0	0	0.000426666	0.000514047	0.000427288	0.000446199	0.000451792	0	0.000347512	0.0004405	0	P46952	3.00E-101	"3-hydroxyanthranilate 3,4-dioxygenase"	GO:0019363	pyridine nucleotide biosynthetic process	other metabolic processes	P
CGI_10001793	0	0.000431829	0	0.000602841	0	0	0	0.000426666	0.000514047	0.000427288	0.000446199	0.000451792	0	0.000347512	0.0004405	0	P46952	3.00E-101	"3-hydroxyanthranilate 3,4-dioxygenase"	GO:0019805	quinolinate biosynthetic process	other metabolic processes	P
CGI_10001793	0	0.000431829	0	0.000602841	0	0	0	0.000426666	0.000514047	0.000427288	0.000446199	0.000451792	0	0.000347512	0.0004405	0	P46952	3.00E-101	"3-hydroxyanthranilate 3,4-dioxygenase"	GO:0019825	oxygen binding	other molecular function	F
CGI_10001793	0	0.000431829	0	0.000602841	0	0	0	0.000426666	0.000514047	0.000427288	0.000446199	0.000451792	0	0.000347512	0.0004405	0	P46952	3.00E-101	"3-hydroxyanthranilate 3,4-dioxygenase"	GO:0031966	mitochondrial membrane	mitochondrion	C
CGI_10001793	0	0.000431829	0	0.000602841	0	0	0	0.000426666	0.000514047	0.000427288	0.000446199	0.000451792	0	0.000347512	0.0004405	0	P46952	3.00E-101	"3-hydroxyanthranilate 3,4-dioxygenase"	GO:0031966	mitochondrial membrane	other membranes	C
CGI_10001793	0	0.000431829	0	0.000602841	0	0	0	0.000426666	0.000514047	0.000427288	0.000446199	0.000451792	0	0.000347512	0.0004405	0	P46952	3.00E-101	"3-hydroxyanthranilate 3,4-dioxygenase"	GO:0034641	cellular nitrogen compound metabolic process	other metabolic processes	P
CGI_10001793	0	0.000431829	0	0.000602841	0	0	0	0.000426666	0.000514047	0.000427288	0.000446199	0.000451792	0	0.000347512	0.0004405	0	P46952	3.00E-101	"3-hydroxyanthranilate 3,4-dioxygenase"				
CGI_10001793	0	0.000431829	0	0.000602841	0	0	0	0.000426666	0.000514047	0.000427288	0.000446199	0.000451792	0	0.000347512	0.0004405	0	P46952	3.00E-101	"3-hydroxyanthranilate 3,4-dioxygenase"	GO:0046686	response to cadmium ion	other biological processes	P
CGI_10001793	0	0.000431829	0	0.000602841	0	0	0	0.000426666	0.000514047	0.000427288	0.000446199	0.000451792	0	0.000347512	0.0004405	0	P46952	3.00E-101	"3-hydroxyanthranilate 3,4-dioxygenase"	GO:0046872	metal ion binding	other molecular function	F
CGI_10001793	0	0.000431829	0	0.000602841	0	0	0	0.000426666	0.000514047	0.000427288	0.000446199	0.000451792	0	0.000347512	0.0004405	0	P46952	3.00E-101	"3-hydroxyanthranilate 3,4-dioxygenase"	GO:0046874	quinolinate metabolic process	other metabolic processes	P
CGI_10001793	0	0.000431829	0	0.000602841	0	0	0	0.000426666	0.000514047	0.000427288	0.000446199	0.000451792	0	0.000347512	0.0004405	0	P46952	3.00E-101	"3-hydroxyanthranilate 3,4-dioxygenase"	GO:0055114	oxidation reduction	other metabolic processes	P
CGI_10001793	0	0.000431829	0	0.000602841	0	0	0	0.000426666	0.000514047	0.000427288	0.000446199	0.000451792	0	0.000347512	0.0004405	0	P46952	3.00E-101	"3-hydroxyanthranilate 3,4-dioxygenase"	GO:0070050	neuron maintenance	other biological processes	P
CGI_10001800	0	0	0	0	0	0	0	0.000682666	0	0	0.000535439	0	0	0	0	0	Q52L45	7.00E-25	Leukocyte elastase inhibitor	GO:0004867	serine-type endopeptidase inhibitor activity	enzyme regulator activity	F
CGI_10001800	0	0	0	0	0	0	0	0.000682666	0	0	0.000535439	0	0	0	0	0	Q52L45	7.00E-25	Leukocyte elastase inhibitor	GO:0005737	cytoplasm	other cellular component	C
CGI_10001800	0	0	0	0	0	0	0	0.000682666	0	0	0.000535439	0	0	0	0	0	Q52L45	7.00E-25	Leukocyte elastase inhibitor	GO:0010466	negative regulation of peptidase activity	other biological processes	P
CGI_10001800	0	0	0	0	0	0	0	0.000682666	0	0	0.000535439	0	0	0	0	0	Q52L45	7.00E-25	Leukocyte elastase inhibitor	GO:0030414	peptidase inhibitor activity	enzyme regulator activity	F
CGI_10001808	0.000429001	0.000434936	0.00030784	0.000557613	0.000372587	0.000316664	0	0.000368345	0.000184909	0	0.000385208	0.000390036	0.000461109	0.000250008	0.000380288	0.000311002	P46471	0	26S protease regulatory subunit 7	GO:0000166	nucleotide binding	other molecular function	F
CGI_10001808	0.000429001	0.000434936	0.00030784	0.000557613	0.000372587	0.000316664	0	0.000368345	0.000184909	0	0.000385208	0.000390036	0.000461109	0.000250008	0.000380288	0.000311002	P46471	0	26S protease regulatory subunit 7	GO:0000502	proteasome complex	other cellular component	C
CGI_10001808	0.000429001	0.000434936	0.00030784	0.000557613	0.000372587	0.000316664	0	0.000368345	0.000184909	0	0.000385208	0.000390036	0.000461109	0.000250008	0.000380288	0.000311002	P46471	0	26S protease regulatory subunit 7	GO:0005524	ATP binding	other molecular function	F
CGI_10001808	0.000429001	0.000434936	0.00030784	0.000557613	0.000372587	0.000316664	0	0.000368345	0.000184909	0	0.000385208	0.000390036	0.000461109	0.000250008	0.000380288	0.000311002	P46471	0	26S protease regulatory subunit 7	GO:0005634	nucleus	nucleus	C
CGI_10001808	0.000429001	0.000434936	0.00030784	0.000557613	0.000372587	0.000316664	0	0.000368345	0.000184909	0	0.000385208	0.000390036	0.000461109	0.000250008	0.000380288	0.000311002	P46471	0	26S protease regulatory subunit 7	GO:0005737	cytoplasm	other cellular component	C
CGI_10001808	0.000429001	0.000434936	0.00030784	0.000557613	0.000372587	0.000316664	0	0.000368345	0.000184909	0	0.000385208	0.000390036	0.000461109	0.000250008	0.000380288	0.000311002	P46471	0	26S protease regulatory subunit 7	GO:0005739	mitochondrion	mitochondrion	C
CGI_10001808	0.000429001	0.000434936	0.00030784	0.000557613	0.000372587	0.000316664	0	0.000368345	0.000184909	0	0.000385208	0.000390036	0.000461109	0.000250008	0.000380288	0.000311002	P46471	0	26S protease regulatory subunit 7	GO:0006200	ATP catabolic process	other metabolic processes	P
CGI_10001808	0.000429001	0.000434936	0.00030784	0.000557613	0.000372587	0.000316664	0	0.000368345	0.000184909	0	0.000385208	0.000390036	0.000461109	0.000250008	0.000380288	0.000311002	P46471	0	26S protease regulatory subunit 7	GO:0006511	ubiquitin-dependent protein catabolic process	protein metabolism	P
CGI_10001808	0.000429001	0.000434936	0.00030784	0.000557613	0.000372587	0.000316664	0	0.000368345	0.000184909	0	0.000385208	0.000390036	0.000461109	0.000250008	0.000380288	0.000311002	P46471	0	26S protease regulatory subunit 7	GO:0016787	hydrolase activity	other molecular function	F
CGI_10001808	0.000429001	0.000434936	0.00030784	0.000557613	0.000372587	0.000316664	0	0.000368345	0.000184909	0	0.000385208	0.000390036	0.000461109	0.000250008	0.000380288	0.000311002	P46471	0	26S protease regulatory subunit 7	GO:0016887	ATPase activity	other molecular function	F
CGI_10001808	0.000429001	0.000434936	0.00030784	0.000557613	0.000372587	0.000316664	0	0.000368345	0.000184909	0	0.000385208	0.000390036	0.000461109	0.000250008	0.000380288	0.000311002	P46471	0	26S protease regulatory subunit 7	GO:0017111	nucleoside-triphosphatase activity	other molecular function	F
CGI_10001808	0.000429001	0.000434936	0.00030784	0.000557613	0.000372587	0.000316664	0	0.000368345	0.000184909	0	0.000385208	0.000390036	0.000461109	0.000250008	0.000380288	0.000311002	P46471	0	26S protease regulatory subunit 7	GO:0030163	protein catabolic process	protein metabolism	P
CGI_10001813	0	0	0	0	0	0	0.000145336	0	0	0	0	0	0	0	0	0	Q8BSY0	2.00E-147	Aspartyl/asparaginyl beta-hydroxylase	GO:0004597	peptide-aspartate beta-dioxygenase activity	other molecular function	F
CGI_10001813	0	0	0	0	0	0	0.000145336	0	0	0	0	0	0	0	0	0	Q8BSY0	2.00E-147	Aspartyl/asparaginyl beta-hydroxylase	GO:0005488	binding	other molecular function	F
CGI_10001813	0	0	0	0	0	0	0.000145336	0	0	0	0	0	0	0	0	0	Q8BSY0	2.00E-147	Aspartyl/asparaginyl beta-hydroxylase	GO:0005783	endoplasmic reticulum	ER/Golgi	C
CGI_10001813	0	0	0	0	0	0	0.000145336	0	0	0	0	0	0	0	0	0	Q8BSY0	2.00E-147	Aspartyl/asparaginyl beta-hydroxylase	GO:0005789	endoplasmic reticulum membrane	ER/Golgi	C
CGI_10001813	0	0	0	0	0	0	0.000145336	0	0	0	0	0	0	0	0	0	Q8BSY0	2.00E-147	Aspartyl/asparaginyl beta-hydroxylase	GO:0005789	endoplasmic reticulum membrane	other membranes	C
CGI_10001813	0	0	0	0	0	0	0.000145336	0	0	0	0	0	0	0	0	0	Q8BSY0	2.00E-147	Aspartyl/asparaginyl beta-hydroxylase	GO:0007389	pattern specification process	developmental processes	P
CGI_10001813	0	0	0	0	0	0	0.000145336	0	0	0	0	0	0	0	0	0	Q8BSY0	2.00E-147	Aspartyl/asparaginyl beta-hydroxylase	GO:0008285	negative regulation of cell proliferation	cell cycle and proliferation	P
CGI_10001813	0	0	0	0	0	0	0.000145336	0	0	0	0	0	0	0	0	0	Q8BSY0	2.00E-147	Aspartyl/asparaginyl beta-hydroxylase	GO:0016020	membrane	other membranes	C
CGI_10001813	0	0	0	0	0	0	0.000145336	0	0	0	0	0	0	0	0	0	Q8BSY0	2.00E-147	Aspartyl/asparaginyl beta-hydroxylase	GO:0016021	integral to membrane	other membranes	C
CGI_10001813	0	0	0	0	0	0	0.000145336	0	0	0	0	0	0	0	0	0	Q8BSY0	2.00E-147	Aspartyl/asparaginyl beta-hydroxylase	GO:0016491	oxidoreductase activity	other molecular function	F
CGI_10001813	0	0	0	0	0	0	0.000145336	0	0	0	0	0	0	0	0	0	Q8BSY0	2.00E-147	Aspartyl/asparaginyl beta-hydroxylase	GO:0016702	"oxidoreductase activity, acting on single donors with incorporation of molecular oxygen, incorporation of two atoms of oxygen"	other molecular function	F
CGI_10001813	0	0	0	0	0	0	0.000145336	0	0	0	0	0	0	0	0	0	Q8BSY0	2.00E-147	Aspartyl/asparaginyl beta-hydroxylase	GO:0018193	peptidyl-amino acid modification	protein metabolism	P
CGI_10001813	0	0	0	0	0	0	0.000145336	0	0	0	0	0	0	0	0	0	Q8BSY0	2.00E-147	Aspartyl/asparaginyl beta-hydroxylase	GO:0030176	integral to endoplasmic reticulum membrane	ER/Golgi	C
CGI_10001813	0	0	0	0	0	0	0.000145336	0	0	0	0	0	0	0	0	0	Q8BSY0	2.00E-147	Aspartyl/asparaginyl beta-hydroxylase	GO:0030176	integral to endoplasmic reticulum membrane	other membranes	C
CGI_10001813	0	0	0	0	0	0	0.000145336	0	0	0	0	0	0	0	0	0	Q8BSY0	2.00E-147	Aspartyl/asparaginyl beta-hydroxylase	GO:0035108	limb morphogenesis	developmental processes	P
CGI_10001813	0	0	0	0	0	0	0.000145336	0	0	0	0	0	0	0	0	0	Q8BSY0	2.00E-147	Aspartyl/asparaginyl beta-hydroxylase	GO:0042264	peptidyl-aspartic acid hydroxylation	protein metabolism	P
CGI_10001813	0	0	0	0	0	0	0.000145336	0	0	0	0	0	0	0	0	0	Q8BSY0	2.00E-147	Aspartyl/asparaginyl beta-hydroxylase	GO:0055114	oxidation reduction	other metabolic processes	P
CGI_10001813	0	0	0	0	0	0	0.000145336	0	0	0	0	0	0	0	0	0	Q8BSY0	2.00E-147	Aspartyl/asparaginyl beta-hydroxylase	GO:0060021	palate development	other biological processes	P
CGI_10001813	0	0	0	0	0	0	0.000145336	0	0	0	0	0	0	0	0	0	Q8BSY0	2.00E-147	Aspartyl/asparaginyl beta-hydroxylase	GO:0060325	face morphogenesis	other biological processes	P
CGI_10001818	0	0	0	0	0	0	0	0	0.000413221	0	0	0	0	0	0	0	O95045	6.00E-105	Uridine phosphorylase 2	GO:0003824	catalytic activity	other molecular function	F
CGI_10001818	0	0	0	0	0	0	0	0	0.000413221	0	0	0	0	0	0	0	O95045	6.00E-105	Uridine phosphorylase 2	GO:0004850	uridine phosphorylase activity	other molecular function	F
CGI_10001818	0	0	0	0	0	0	0	0	0.000413221	0	0	0	0	0	0	0	O95045	6.00E-105	Uridine phosphorylase 2	GO:0005737	cytoplasm	other cellular component	C
CGI_10001818	0	0	0	0	0	0	0	0	0.000413221	0	0	0	0	0	0	0	O95045	6.00E-105	Uridine phosphorylase 2	GO:0005829	cytosol	cytosol	C
CGI_10001818	0	0	0	0	0	0	0	0	0.000413221	0	0	0	0	0	0	0	O95045	6.00E-105	Uridine phosphorylase 2	GO:0006206	pyrimidine base metabolic process	other metabolic processes	P
CGI_10001818	0	0	0	0	0	0	0	0	0.000413221	0	0	0	0	0	0	0	O95045	6.00E-105	Uridine phosphorylase 2	GO:0009116	nucleoside metabolic process	other metabolic processes	P
CGI_10001818	0	0	0	0	0	0	0	0	0.000413221	0	0	0	0	0	0	0	O95045	6.00E-105	Uridine phosphorylase 2	GO:0009166	nucleotide catabolic process	other metabolic processes	P
CGI_10001818	0	0	0	0	0	0	0	0	0.000413221	0	0	0	0	0	0	0	O95045	6.00E-105	Uridine phosphorylase 2	GO:0016740	transferase activity	other molecular function	F
CGI_10001818	0	0	0	0	0	0	0	0	0.000413221	0	0	0	0	0	0	0	O95045	6.00E-105	Uridine phosphorylase 2	GO:0016757	"transferase activity, transferring glycosyl groups"	other molecular function	F
CGI_10001818	0	0	0	0	0	0	0	0	0.000413221	0	0	0	0	0	0	0	O95045	6.00E-105	Uridine phosphorylase 2	GO:0016763	"transferase activity, transferring pentosyl groups"	other molecular function	F
CGI_10001818	0	0	0	0	0	0	0	0	0.000413221	0	0	0	0	0	0	0	O95045	6.00E-105	Uridine phosphorylase 2	GO:0043097	pyrimidine nucleoside salvage	other metabolic processes	P
CGI_10001818	0	0	0	0	0	0	0	0	0.000413221	0	0	0	0	0	0	0	O95045	6.00E-105	Uridine phosphorylase 2				
CGI_10001818	0	0	0	0	0	0	0	0	0.000413221	0	0	0	0	0	0	0	O95045	6.00E-105	Uridine phosphorylase 2	GO:0045098	type III intermediate filament	cytoskeleton	C
CGI_10001818	0	0	0	0	0	0	0	0	0.000413221	0	0	0	0	0	0	0	O95045	6.00E-105	Uridine phosphorylase 2	GO:0046108	uridine metabolic process	other metabolic processes	P
CGI_10001818	0	0	0	0	0	0	0	0	0.000413221	0	0	0	0	0	0	0	O95045	6.00E-105	Uridine phosphorylase 2	GO:0046135	pyrimidine nucleoside catabolic process	other metabolic processes	P
CGI_10001818	0	0	0	0	0	0	0	0	0.000413221	0	0	0	0	0	0	0	O95045	6.00E-105	Uridine phosphorylase 2	GO:0055086	"nucleobase, nucleoside and nucleotide metabolic process"	other metabolic processes	P
CGI_10001832	0	0.000417899	0.000828188	0	0	0	0	0.000412903	0.000829108	0	0	0	0.000590729	0	0	0							
CGI_10001846	0	0	0	0	0	0.000384609	0.000678471	0	0	0	0	0.00052636	0	0	0	0	Q5YW75	2.00E-13	Ectoine hydroxylase	GO:0016491	oxidoreductase activity	other molecular function	F
CGI_10001846	0	0	0	0	0	0.000384609	0.000678471	0	0	0	0	0.00052636	0	0	0	0	Q5YW75	2.00E-13	Ectoine hydroxylase	GO:0016725	"oxidoreductase activity, acting on CH or CH2 groups"	other molecular function	F
CGI_10001846	0	0	0	0	0	0.000384609	0.000678471	0	0	0	0	0.00052636	0	0	0	0	Q5YW75	2.00E-13	Ectoine hydroxylase	GO:0055114	oxidation reduction	other metabolic processes	P
CGI_10001933	0	0	0	0	0	0	0	0.000927535	0	0	0	0	0	0	0	0	Q5NC57	2.00E-33	Protein FAM183B	GO:0003674	molecular_function	other molecular function	F
CGI_10001933	0	0	0	0	0	0	0	0.000927535	0	0	0	0	0	0	0	0	Q5NC57	2.00E-33	Protein FAM183B	GO:0005575	cellular_component	other cellular component	C
CGI_10001933	0	0	0	0	0	0	0	0.000927535	0	0	0	0	0	0	0	0	Q5NC57	2.00E-33	Protein FAM183B	GO:0008150	biological_process	other biological processes	P
CGI_10002011	0	0	0	0	0	0.000654788	0	0	0	0	0	0	0	0	0	0							
CGI_10002017	0	0	0.000534871	0	0	0	0.000582354	0	0	0	0	0	0	0	0	0	Q5RFR0	1.00E-32	Alpha-tocopherol transfer protein-like	GO:0005215	transporter activity	transporter activity	F
CGI_10002017	0	0	0.000534871	0	0	0	0.000582354	0	0	0	0	0	0	0	0	0	Q5RFR0	1.00E-32	Alpha-tocopherol transfer protein-like	GO:0005622	intracellular	other cellular component	C
CGI_10002017	0	0	0.000534871	0	0	0	0.000582354	0	0	0	0	0	0	0	0	0	Q5RFR0	1.00E-32	Alpha-tocopherol transfer protein-like	GO:0006810	transport	transport	P
CGI_10002110	0	0	0	0	0	0	0	0.000483018	0	0	0	0	0	0	0	0	A6H8J1	2.00E-87	Protein PRRC1-A	GO:0005794	Golgi apparatus	ER/Golgi	C
CGI_10002160	0.000569322	0.000448931	0.00063549	0.000447654	0.000576865	0.000784449	0.000691906	0.00050693	0.000699816	0.000571128	0.000596405	0.000603881	0.000407954	0.000903186	0.000457946	0.000577817	P42765	3.00E-168	"3-ketoacyl-CoA thiolase, mitochondrial"	GO:0003824	catalytic activity	other molecular function	F
CGI_10002160	0.000569322	0.000448931	0.00063549	0.000447654	0.000576865	0.000784449	0.000691906	0.00050693	0.000699816	0.000571128	0.000596405	0.000603881	0.000407954	0.000903186	0.000457946	0.000577817	P42765	3.00E-168	"3-ketoacyl-CoA thiolase, mitochondrial"	GO:0003988	acetyl-CoA C-acyltransferase activity	other molecular function	F
CGI_10002160	0.000569322	0.000448931	0.00063549	0.000447654	0.000576865	0.000784449	0.000691906	0.00050693	0.000699816	0.000571128	0.000596405	0.000603881	0.000407954	0.000903186	0.000457946	0.000577817	P42765	3.00E-168	"3-ketoacyl-CoA thiolase, mitochondrial"	GO:0005515	protein binding	other molecular function	F
CGI_10002160	0.000569322	0.000448931	0.00063549	0.000447654	0.000576865	0.000784449	0.000691906	0.00050693	0.000699816	0.000571128	0.000596405	0.000603881	0.000407954	0.000903186	0.000457946	0.000577817	P42765	3.00E-168	"3-ketoacyl-CoA thiolase, mitochondrial"	GO:0005739	mitochondrion	mitochondrion	C
CGI_10002160	0.000569322	0.000448931	0.00063549	0.000447654	0.000576865	0.000784449	0.000691906	0.00050693	0.000699816	0.000571128	0.000596405	0.000603881	0.000407954	0.000903186	0.000457946	0.000577817	P42765	3.00E-168	"3-ketoacyl-CoA thiolase, mitochondrial"	GO:0005743	mitochondrial inner membrane	mitochondrion	C
CGI_10002160	0.000569322	0.000448931	0.00063549	0.000447654	0.000576865	0.000784449	0.000691906	0.00050693	0.000699816	0.000571128	0.000596405	0.000603881	0.000407954	0.000903186	0.000457946	0.000577817	P42765	3.00E-168	"3-ketoacyl-CoA thiolase, mitochondrial"	GO:0005743	mitochondrial inner membrane	other membranes	C
CGI_10002160	0.000569322	0.000448931	0.00063549	0.000447654	0.000576865	0.000784449	0.000691906	0.00050693	0.000699816	0.000571128	0.000596405	0.000603881	0.000407954	0.000903186	0.000457946	0.000577817	P42765	3.00E-168	"3-ketoacyl-CoA thiolase, mitochondrial"	GO:0006084	acetyl-CoA metabolic process	other metabolic processes	P
CGI_10002160	0.000569322	0.000448931	0.00063549	0.000447654	0.000576865	0.000784449	0.000691906	0.00050693	0.000699816	0.000571128	0.000596405	0.000603881	0.000407954	0.000903186	0.000457946	0.000577817	P42765	3.00E-168	"3-ketoacyl-CoA thiolase, mitochondrial"	GO:0006629	lipid metabolic process	other metabolic processes	P
CGI_10002160	0.000569322	0.000448931	0.00063549	0.000447654	0.000576865	0.000784449	0.000691906	0.00050693	0.000699816	0.000571128	0.000596405	0.000603881	0.000407954	0.000903186	0.000457946	0.000577817	P42765	3.00E-168	"3-ketoacyl-CoA thiolase, mitochondrial"	GO:0006631	fatty acid metabolic process	other metabolic processes	P
CGI_10002160	0.000569322	0.000448931	0.00063549	0.000447654	0.000576865	0.000784449	0.000691906	0.00050693	0.000699816	0.000571128	0.000596405	0.000603881	0.000407954	0.000903186	0.000457946	0.000577817	P42765	3.00E-168	"3-ketoacyl-CoA thiolase, mitochondrial"	GO:0006635	fatty acid beta-oxidation	other metabolic processes	P
CGI_10002160	0.000569322	0.000448931	0.00063549	0.000447654	0.000576865	0.000784449	0.000691906	0.00050693	0.000699816	0.000571128	0.000596405	0.000603881	0.000407954	0.000903186	0.000457946	0.000577817	P42765	3.00E-168	"3-ketoacyl-CoA thiolase, mitochondrial"	GO:0006695	cholesterol biosynthetic process	other metabolic processes	P
CGI_10002160	0.000569322	0.000448931	0.00063549	0.000447654	0.000576865	0.000784449	0.000691906	0.00050693	0.000699816	0.000571128	0.000596405	0.000603881	0.000407954	0.000903186	0.000457946	0.000577817	P42765	3.00E-168	"3-ketoacyl-CoA thiolase, mitochondrial"	GO:0006916	anti-apoptosis	death	P
CGI_10002160	0.000569322	0.000448931	0.00063549	0.000447654	0.000576865	0.000784449	0.000691906	0.00050693	0.000699816	0.000571128	0.000596405	0.000603881	0.000407954	0.000903186	0.000457946	0.000577817	P42765	3.00E-168	"3-ketoacyl-CoA thiolase, mitochondrial"	GO:0008152	metabolic process	other metabolic processes	P
CGI_10002160	0.000569322	0.000448931	0.00063549	0.000447654	0.000576865	0.000784449	0.000691906	0.00050693	0.000699816	0.000571128	0.000596405	0.000603881	0.000407954	0.000903186	0.000457946	0.000577817	P42765	3.00E-168	"3-ketoacyl-CoA thiolase, mitochondrial"	GO:0016740	transferase activity	other molecular function	F
CGI_10002160	0.000569322	0.000448931	0.00063549	0.000447654	0.000576865	0.000784449	0.000691906	0.00050693	0.000699816	0.000571128	0.000596405	0.000603881	0.000407954	0.000903186	0.000457946	0.000577817	P42765	3.00E-168	"3-ketoacyl-CoA thiolase, mitochondrial"	GO:0016746	"transferase activity, transferring acyl groups"	other molecular function	F
CGI_10002160	0.000569322	0.000448931	0.00063549	0.000447654	0.000576865	0.000784449	0.000691906	0.00050693	0.000699816	0.000571128	0.000596405	0.000603881	0.000407954	0.000903186	0.000457946	0.000577817	P42765	3.00E-168	"3-ketoacyl-CoA thiolase, mitochondrial"	GO:0016747	"transferase activity, transferring acyl groups other than amino-acyl groups"	other molecular function	F
CGI_10002168	0	0.000188435	0.000140039	0.000187899	0.000235407	0	0.000203295	0.000232727	0.000233658	0	0.000194705	0	0.00014983	0	0.000240273	0	Q6AY40	2.00E-85	.				
CGI_10002180	0	0	0	0	0	0	0.000804403	0	0	0	0.000577812	0	0	0	0	0	Q9D581	2.00E-24	EF-hand calcium-binding domain-containing protein 10	GO:0003674	molecular_function	other molecular function	F
CGI_10002180	0	0	0	0	0	0	0.000804403	0	0	0	0.000577812	0	0	0	0	0	Q9D581	2.00E-24	EF-hand calcium-binding domain-containing protein 10	GO:0005509	calcium ion binding	other molecular function	F
CGI_10002180	0	0	0	0	0	0	0.000804403	0	0	0	0.000577812	0	0	0	0	0	Q9D581	2.00E-24	EF-hand calcium-binding domain-containing protein 10	GO:0005575	cellular_component	other cellular component	C
CGI_10002180	0	0	0	0	0	0	0.000804403	0	0	0	0.000577812	0	0	0	0	0	Q9D581	2.00E-24	EF-hand calcium-binding domain-containing protein 10	GO:0007165	signal transduction	signal transduction	P
CGI_10002180	0	0	0	0	0	0	0.000804403	0	0	0	0.000577812	0	0	0	0	0	Q9D581	2.00E-24	EF-hand calcium-binding domain-containing protein 10	GO:0008150	biological_process	other biological processes	P
CGI_10002180	0	0	0	0	0	0	0.000804403	0	0	0	0.000577812	0	0	0	0	0	Q9D581	2.00E-24	EF-hand calcium-binding domain-containing protein 10	GO:0008603	cAMP-dependent protein kinase regulator activity	enzyme regulator activity	F
CGI_10002226	0.000114602	0.000116187	0	5.79E-05	0.00017418	0.000148037	0.000188025	0.000459192	0.000172886	0.000229931	0	0	0	0	8.89E-05	0.000261702	P56701	0	26S proteasome non-ATPase regulatory subunit 2	GO:0000502	proteasome complex	other cellular component	C
CGI_10002226	0.000114602	0.000116187	0	5.79E-05	0.00017418	0.000148037	0.000188025	0.000459192	0.000172886	0.000229931	0	0	0	0	8.89E-05	0.000261702	P56701	0	26S proteasome non-ATPase regulatory subunit 2	GO:0005488	binding	other molecular function	F
CGI_10002226	0.000114602	0.000116187	0	5.79E-05	0.00017418	0.000148037	0.000188025	0.000459192	0.000172886	0.000229931	0	0	0	0	8.89E-05	0.000261702	P56701	0	26S proteasome non-ATPase regulatory subunit 2	GO:0030234	enzyme regulator activity	enzyme regulator activity	F
CGI_10002226	0.000114602	0.000116187	0	5.79E-05	0.00017418	0.000148037	0.000188025	0.000459192	0.000172886	0.000229931	0	0	0	0	8.89E-05	0.000261702	P56701	0	26S proteasome non-ATPase regulatory subunit 2	GO:0042176	regulation of protein catabolic process	protein metabolism	P
CGI_10002226	0.000114602	0.000116187	0	5.79E-05	0.00017418	0.000148037	0.000188025	0.000459192	0.000172886	0.000229931	0	0	0	0	8.89E-05	0.000261702	P56701	0	26S proteasome non-ATPase regulatory subunit 2	GO:0050790	regulation of catalytic activity	other biological processes	P
CGI_10002248	0.00201299	0.001952105	0.002022253	0.001858072	0.001773618	0.001899334	0.00191459	0.002191778	0.001672412	0.002019375	0.002108749	0.001856681	0.001881432	0.001517388	0.002081817	0.001332409	Q8C8H8	1.00E-11	Kyphoscoliosis peptidase	GO:0005737	cytoplasm	other cellular component	C
CGI_10002248	0.00201299	0.001952105	0.002022253	0.001858072	0.001773618	0.001899334	0.00191459	0.002191778	0.001672412	0.002019375	0.002108749	0.001856681	0.001881432	0.001517388	0.002081817	0.001332409	Q8C8H8	1.00E-11	Kyphoscoliosis peptidase	GO:0005856	cytoskeleton	cytoskeleton	C
CGI_10002248	0.00201299	0.001952105	0.002022253	0.001858072	0.001773618	0.001899334	0.00191459	0.002191778	0.001672412	0.002019375	0.002108749	0.001856681	0.001881432	0.001517388	0.002081817	0.001332409	Q8C8H8	1.00E-11	Kyphoscoliosis peptidase	GO:0006508	proteolysis	protein metabolism	P
CGI_10002248	0.00201299	0.001952105	0.002022253	0.001858072	0.001773618	0.001899334	0.00191459	0.002191778	0.001672412	0.002019375	0.002108749	0.001856681	0.001881432	0.001517388	0.002081817	0.001332409	Q8C8H8	1.00E-11	Kyphoscoliosis peptidase	GO:0008233	peptidase activity	other molecular function	F
CGI_10002248	0.00201299	0.001952105	0.002022253	0.001858072	0.001773618	0.001899334	0.00191459	0.002191778	0.001672412	0.002019375	0.002108749	0.001856681	0.001881432	0.001517388	0.002081817	0.001332409	Q8C8H8	1.00E-11	Kyphoscoliosis peptidase	GO:0016787	hydrolase activity	other molecular function	F
CGI_10002248	0.00201299	0.001952105	0.002022253	0.001858072	0.001773618	0.001899334	0.00191459	0.002191778	0.001672412	0.002019375	0.002108749	0.001856681	0.001881432	0.001517388	0.002081817	0.001332409	Q8C8H8	1.00E-11	Kyphoscoliosis peptidase	GO:0030018	Z disc	other cellular component	C
CGI_10002261	0.000134506	0	0	0	0.000340721	0	0	0	0	0	0	0	0	0.000274351	0	0	Q28F51	1.00E-93	TAR DNA-binding protein 43	GO:0000166	nucleotide binding	other molecular function	F
CGI_10002261	0.000134506	0	0	0	0.000340721	0	0	0	0	0	0	0	0	0.000274351	0	0	Q28F51	1.00E-93	TAR DNA-binding protein 43	GO:0003676	nucleic acid binding	nucleic acid binding activity	F
CGI_10002261	0.000134506	0	0	0	0.000340721	0	0	0	0	0	0	0	0	0.000274351	0	0	Q28F51	1.00E-93	TAR DNA-binding protein 43	GO:0003677	DNA binding	nucleic acid binding activity	F
CGI_10002261	0.000134506	0	0	0	0.000340721	0	0	0	0	0	0	0	0	0.000274351	0	0	Q28F51	1.00E-93	TAR DNA-binding protein 43	GO:0003723	RNA binding	nucleic acid binding activity	F
CGI_10002261	0.000134506	0	0	0	0.000340721	0	0	0	0	0	0	0	0	0.000274351	0	0	Q28F51	1.00E-93	TAR DNA-binding protein 43	GO:0005634	nucleus	nucleus	C
CGI_10002261	0.000134506	0	0	0	0.000340721	0	0	0	0	0	0	0	0	0.000274351	0	0	Q28F51	1.00E-93	TAR DNA-binding protein 43	GO:0006351	"transcription, DNA-dependent"	RNA metabolism	P
CGI_10002261	0.000134506	0	0	0	0.000340721	0	0	0	0	0	0	0	0	0.000274351	0	0	Q28F51	1.00E-93	TAR DNA-binding protein 43	GO:0006355	"regulation of transcription, DNA-dependent"	RNA metabolism	P
CGI_10002261	0.000134506	0	0	0	0.000340721	0	0	0	0	0	0	0	0	0.000274351	0	0	Q28F51	1.00E-93	TAR DNA-binding protein 43	GO:0006397	mRNA processing	RNA metabolism	P
CGI_10002261	0.000134506	0	0	0	0.000340721	0	0	0	0	0	0	0	0	0.000274351	0	0	Q28F51	1.00E-93	TAR DNA-binding protein 43	GO:0008380	RNA splicing	RNA metabolism	P
CGI_10002263	0	0	0.001084809	0.001091664	0	0.001115906	0	0	0	0.001444354	0	0	0	0	0	0	Q9VJ33	2.00E-24	NEDD8	GO:0005634	nucleus	nucleus	C
CGI_10002263	0	0	0.001084809	0.001091664	0	0.001115906	0	0	0	0.001444354	0	0	0	0	0	0	Q9VJ33	2.00E-24	NEDD8	GO:0007275	multicellular organismal development	developmental processes	P
CGI_10002263	0	0	0.001084809	0.001091664	0	0.001115906	0	0	0	0.001444354	0	0	0	0	0	0	Q9VJ33	2.00E-24	NEDD8	GO:0008283	cell proliferation	cell cycle and proliferation	P
CGI_10002263	0	0	0.001084809	0.001091664	0	0.001115906	0	0	0	0.001444354	0	0	0	0	0	0	Q9VJ33	2.00E-24	NEDD8	GO:0008589	regulation of smoothened signaling pathway	signal transduction	P
CGI_10002263	0	0	0.001084809	0.001091664	0	0.001115906	0	0	0	0.001444354	0	0	0	0	0	0	Q9VJ33	2.00E-24	NEDD8	GO:0030162	regulation of proteolysis	protein metabolism	P
CGI_10002263	0	0	0.001084809	0.001091664	0	0.001115906	0	0	0	0.001444354	0	0	0	0	0	0	Q9VJ33	2.00E-24	NEDD8	GO:0031386	protein tag	other molecular function	F
CGI_10002263	0	0	0.001084809	0.001091664	0	0.001115906	0	0	0	0.001444354	0	0	0	0	0	0	Q9VJ33	2.00E-24	NEDD8	GO:0031647	regulation of protein stability	protein metabolism	P
CGI_10002263	0	0	0.001084809	0.001091664	0	0.001115906	0	0	0	0.001444354	0	0	0	0	0	0	Q9VJ33	2.00E-24	NEDD8	GO:0045116	protein neddylation	protein metabolism	P
CGI_10002263	0	0	0.001084809	0.001091664	0	0.001115906	0	0	0	0.001444354	0	0	0	0	0	0	Q9VJ33	2.00E-24	NEDD8	GO:0051438	regulation of ubiquitin-protein ligase activity	other biological processes	P
CGI_10002287	0	0	0	0	0.000231617	0	0	0	9.20E-05	0	0	0	0	0	0	0	Q8K0U4	2.00E-39	Heat shock 70 kDa protein 12A	GO:0000166	nucleotide binding	other molecular function	F
CGI_10002287	0	0	0	0	0.000231617	0	0	0	9.20E-05	0	0	0	0	0	0	0	Q8K0U4	2.00E-39	Heat shock 70 kDa protein 12A	GO:0003674	molecular_function	other molecular function	F
CGI_10002287	0	0	0	0	0.000231617	0	0	0	9.20E-05	0	0	0	0	0	0	0	Q8K0U4	2.00E-39	Heat shock 70 kDa protein 12A	GO:0005524	ATP binding	other molecular function	F
CGI_10002287	0	0	0	0	0.000231617	0	0	0	9.20E-05	0	0	0	0	0	0	0	Q8K0U4	2.00E-39	Heat shock 70 kDa protein 12A	GO:0005575	cellular_component	other cellular component	C
CGI_10002287	0	0	0	0	0.000231617	0	0	0	9.20E-05	0	0	0	0	0	0	0	Q8K0U4	2.00E-39	Heat shock 70 kDa protein 12A	GO:0008150	biological_process	other biological processes	P
CGI_10002289	0	0	0	0	0.000560494	0	0	0.000554112	0	0	0.000579479	0.000469395	0	0	0	0.000449135	Q9Y490	6.00E-69	Talin-1	GO:0001726	ruffle	other cellular component	C
CGI_10002289	0	0	0	0	0.000560494	0	0	0.000554112	0	0	0.000579479	0.000469395	0	0	0	0.000449135	Q9Y490	6.00E-69	Talin-1	GO:0002576	platelet degranulation	transport	P
CGI_10002289	0	0	0	0	0.000560494	0	0	0.000554112	0	0	0.000579479	0.000469395	0	0	0	0.000449135	Q9Y490	6.00E-69	Talin-1	GO:0003779	actin binding	cytoskeletal activity	F
CGI_10002289	0	0	0	0	0.000560494	0	0	0.000554112	0	0	0.000579479	0.000469395	0	0	0	0.000449135	Q9Y490	6.00E-69	Talin-1	GO:0005158	insulin receptor binding	signal transduction activity	F
CGI_10002289	0	0	0	0	0.000560494	0	0	0.000554112	0	0	0.000579479	0.000469395	0	0	0	0.000449135	Q9Y490	6.00E-69	Talin-1	GO:0005198	structural molecule activity	other molecular function	F
CGI_10002289	0	0	0	0	0.000560494	0	0	0.000554112	0	0	0.000579479	0.000469395	0	0	0	0.000449135	Q9Y490	6.00E-69	Talin-1	GO:0005200	structural constituent of cytoskeleton	cytoskeletal activity	F
CGI_10002289	0	0	0	0	0.000560494	0	0	0.000554112	0	0	0.000579479	0.000469395	0	0	0	0.000449135	Q9Y490	6.00E-69	Talin-1	GO:0005488	binding	other molecular function	F
CGI_10002289	0	0	0	0	0.000560494	0	0	0.000554112	0	0	0.000579479	0.000469395	0	0	0	0.000449135	Q9Y490	6.00E-69	Talin-1	GO:0005515	protein binding	other molecular function	F
CGI_10002289	0	0	0	0	0.000560494	0	0	0.000554112	0	0	0.000579479	0.000469395	0	0	0	0.000449135	Q9Y490	6.00E-69	Talin-1	GO:0005576	extracellular region	non-structural extracellular	C
CGI_10002289	0	0	0	0	0.000560494	0	0	0.000554112	0	0	0.000579479	0.000469395	0	0	0	0.000449135	Q9Y490	6.00E-69	Talin-1	GO:0005737	cytoplasm	other cellular component	C
CGI_10002289	0	0	0	0	0.000560494	0	0	0.000554112	0	0	0.000579479	0.000469395	0	0	0	0.000449135	Q9Y490	6.00E-69	Talin-1	GO:0005813	centrosome	cytoskeleton	C
CGI_10002289	0	0	0	0	0.000560494	0	0	0.000554112	0	0	0.000579479	0.000469395	0	0	0	0.000449135	Q9Y490	6.00E-69	Talin-1	GO:0005829	cytosol	cytosol	C
CGI_10002289	0	0	0	0	0.000560494	0	0	0.000554112	0	0	0.000579479	0.000469395	0	0	0	0.000449135	Q9Y490	6.00E-69	Talin-1	GO:0005856	cytoskeleton	cytoskeleton	C
CGI_10002289	0	0	0	0	0.000560494	0	0	0.000554112	0	0	0.000579479	0.000469395	0	0	0	0.000449135	Q9Y490	6.00E-69	Talin-1	GO:0005886	plasma membrane	other membranes	C
CGI_10002289	0	0	0	0	0.000560494	0	0	0.000554112	0	0	0.000579479	0.000469395	0	0	0	0.000449135	Q9Y490	6.00E-69	Talin-1	GO:0005886	plasma membrane	plasma membrane	C
CGI_10002289	0	0	0	0	0.000560494	0	0	0.000554112	0	0	0.000579479	0.000469395	0	0	0	0.000449135	Q9Y490	6.00E-69	Talin-1	GO:0005911	cell-cell junction	other membranes	C
CGI_10002289	0	0	0	0	0.000560494	0	0	0.000554112	0	0	0.000579479	0.000469395	0	0	0	0.000449135	Q9Y490	6.00E-69	Talin-1	GO:0005911	cell-cell junction	plasma membrane	C
CGI_10002289	0	0	0	0	0.000560494	0	0	0.000554112	0	0	0.000579479	0.000469395	0	0	0	0.000449135	Q9Y490	6.00E-69	Talin-1	GO:0005925	focal adhesion	other membranes	C
CGI_10002289	0	0	0	0	0.000560494	0	0	0.000554112	0	0	0.000579479	0.000469395	0	0	0	0.000449135	Q9Y490	6.00E-69	Talin-1	GO:0005925	focal adhesion	plasma membrane	C
CGI_10002289	0	0	0	0	0.000560494	0	0	0.000554112	0	0	0.000579479	0.000469395	0	0	0	0.000449135	Q9Y490	6.00E-69	Talin-1	GO:0006928	cell motion	other biological processes	P
CGI_10002289	0	0	0	0	0.000560494	0	0	0.000554112	0	0	0.000579479	0.000469395	0	0	0	0.000449135	Q9Y490	6.00E-69	Talin-1	GO:0006936	muscle contraction	other biological processes	P
CGI_10002289	0	0	0	0	0.000560494	0	0	0.000554112	0	0	0.000579479	0.000469395	0	0	0	0.000449135	Q9Y490	6.00E-69	Talin-1	GO:0006987	activation of signaling protein activity involved in unfolded protein response	other metabolic processes	P
CGI_10002289	0	0	0	0	0.000560494	0	0	0.000554112	0	0	0.000579479	0.000469395	0	0	0	0.000449135	Q9Y490	6.00E-69	Talin-1	GO:0006987	activation of signaling protein activity involved in unfolded protein response	signal transduction	P
CGI_10002289	0	0	0	0	0.000560494	0	0	0.000554112	0	0	0.000579479	0.000469395	0	0	0	0.000449135	Q9Y490	6.00E-69	Talin-1	GO:0006987	activation of signaling protein activity involved in unfolded protein response	stress response	P
CGI_10002289	0	0	0	0	0.000560494	0	0	0.000554112	0	0	0.000579479	0.000469395	0	0	0	0.000449135	Q9Y490	6.00E-69	Talin-1	GO:0007016	cytoskeletal anchoring at plasma membrane	cell organization and biogenesis	P
CGI_10002289	0	0	0	0	0.000560494	0	0	0.000554112	0	0	0.000579479	0.000469395	0	0	0	0.000449135	Q9Y490	6.00E-69	Talin-1	GO:0007043	cell-cell junction assembly	cell organization and biogenesis	P
CGI_10002289	0	0	0	0	0.000560494	0	0	0.000554112	0	0	0.000579479	0.000469395	0	0	0	0.000449135	Q9Y490	6.00E-69	Talin-1	GO:0007044	cell-substrate junction assembly	cell organization and biogenesis	P
CGI_10002289	0	0	0	0	0.000560494	0	0	0.000554112	0	0	0.000579479	0.000469395	0	0	0	0.000449135	Q9Y490	6.00E-69	Talin-1	GO:0007155	cell adhesion	cell adhesion	P
CGI_10002289	0	0	0	0	0.000560494	0	0	0.000554112	0	0	0.000579479	0.000469395	0	0	0	0.000449135	Q9Y490	6.00E-69	Talin-1	GO:0007411	axon guidance	cell organization and biogenesis	P
CGI_10002289	0	0	0	0	0.000560494	0	0	0.000554112	0	0	0.000579479	0.000469395	0	0	0	0.000449135	Q9Y490	6.00E-69	Talin-1	GO:0007411	axon guidance	developmental processes	P
CGI_10002289	0	0	0	0	0.000560494	0	0	0.000554112	0	0	0.000579479	0.000469395	0	0	0	0.000449135	Q9Y490	6.00E-69	Talin-1	GO:0007596	blood coagulation	stress response	P
CGI_10002289	0	0	0	0	0.000560494	0	0	0.000554112	0	0	0.000579479	0.000469395	0	0	0	0.000449135	Q9Y490	6.00E-69	Talin-1	GO:0015629	actin cytoskeleton	cytoskeleton	C
CGI_10002289	0	0	0	0	0.000560494	0	0	0.000554112	0	0	0.000579479	0.000469395	0	0	0	0.000449135	Q9Y490	6.00E-69	Talin-1	GO:0016020	membrane	other membranes	C
CGI_10002289	0	0	0	0	0.000560494	0	0	0.000554112	0	0	0.000579479	0.000469395	0	0	0	0.000449135	Q9Y490	6.00E-69	Talin-1	GO:0017166	vinculin binding	cytoskeletal activity	F
CGI_10002289	0	0	0	0	0.000560494	0	0	0.000554112	0	0	0.000579479	0.000469395	0	0	0	0.000449135	Q9Y490	6.00E-69	Talin-1	GO:0030168	platelet activation	stress response	P
CGI_10002289	0	0	0	0	0.000560494	0	0	0.000554112	0	0	0.000579479	0.000469395	0	0	0	0.000449135	Q9Y490	6.00E-69	Talin-1	GO:0030274	LIM domain binding	other molecular function	F
CGI_10002289	0	0	0	0	0.000560494	0	0	0.000554112	0	0	0.000579479	0.000469395	0	0	0	0.000449135	Q9Y490	6.00E-69	Talin-1	GO:0030866	cortical actin cytoskeleton organization	cell organization and biogenesis	P
CGI_10002289	0	0	0	0	0.000560494	0	0	0.000554112	0	0	0.000579479	0.000469395	0	0	0	0.000449135	Q9Y490	6.00E-69	Talin-1	GO:0030968	endoplasmic reticulum unfolded protein response	signal transduction	P
CGI_10002289	0	0	0	0	0.000560494	0	0	0.000554112	0	0	0.000579479	0.000469395	0	0	0	0.000449135	Q9Y490	6.00E-69	Talin-1	GO:0030968	endoplasmic reticulum unfolded protein response	stress response	P
CGI_10002289	0	0	0	0	0.000560494	0	0	0.000554112	0	0	0.000579479	0.000469395	0	0	0	0.000449135	Q9Y490	6.00E-69	Talin-1	GO:0032587	ruffle membrane	other membranes	C
CGI_10002289	0	0	0	0	0.000560494	0	0	0.000554112	0	0	0.000579479	0.000469395	0	0	0	0.000449135	Q9Y490	6.00E-69	Talin-1	GO:0032587	ruffle membrane	plasma membrane	C
CGI_10002289	0	0	0	0	0.000560494	0	0	0.000554112	0	0	0.000579479	0.000469395	0	0	0	0.000449135	Q9Y490	6.00E-69	Talin-1	GO:0042995	cell projection	other cellular component	C
CGI_10002289	0	0	0	0	0.000560494	0	0	0.000554112	0	0	0.000579479	0.000469395	0	0	0	0.000449135	Q9Y490	6.00E-69	Talin-1	GO:0043231	intracellular membrane-bounded organelle	other cellular component	C
CGI_10002296	0	0.00089344	0	0	0.000765364	0.00104078	0	0.001134974	0.0010129	0.001010336	0.001055052	0.000934743	0.000811889	0.001027128	0.000650986	0.000766627	Q8NEA4	1.00E-32	.				
CGI_10002311	0.001095267	0.000879081	0.000779384	0.001291803	0.001202259	0.000707405	0.000948406	0.00086857	0.00091794	0.001098741	0.001051755	0.000968126	0.000882929	0.001117002	0.001038322	0.00078739	Q2TBL6	3.00E-137	Transaldolase	GO:0003824	catalytic activity	other molecular function	F
CGI_10002311	0.001095267	0.000879081	0.000779384	0.001291803	0.001202259	0.000707405	0.000948406	0.00086857	0.00091794	0.001098741	0.001051755	0.000968126	0.000882929	0.001117002	0.001038322	0.00078739	Q2TBL6	3.00E-137	Transaldolase	GO:0004801	transaldolase activity	other molecular function	F
CGI_10002311	0.001095267	0.000879081	0.000779384	0.001291803	0.001202259	0.000707405	0.000948406	0.00086857	0.00091794	0.001098741	0.001051755	0.000968126	0.000882929	0.001117002	0.001038322	0.00078739	Q2TBL6	3.00E-137	Transaldolase	GO:0005737	cytoplasm	other cellular component	C
CGI_10002311	0.001095267	0.000879081	0.000779384	0.001291803	0.001202259	0.000707405	0.000948406	0.00086857	0.00091794	0.001098741	0.001051755	0.000968126	0.000882929	0.001117002	0.001038322	0.00078739	Q2TBL6	3.00E-137	Transaldolase	GO:0005975	carbohydrate metabolic process	other metabolic processes	P
CGI_10002311	0.001095267	0.000879081	0.000779384	0.001291803	0.001202259	0.000707405	0.000948406	0.00086857	0.00091794	0.001098741	0.001051755	0.000968126	0.000882929	0.001117002	0.001038322	0.00078739	Q2TBL6	3.00E-137	Transaldolase	GO:0006098	pentose-phosphate shunt	other metabolic processes	P
CGI_10002311	0.001095267	0.000879081	0.000779384	0.001291803	0.001202259	0.000707405	0.000948406	0.00086857	0.00091794	0.001098741	0.001051755	0.000968126	0.000882929	0.001117002	0.001038322	0.00078739	Q2TBL6	3.00E-137	Transaldolase	GO:0016740	transferase activity	other molecular function	F
CGI_10002332	0	8.39E-05	8.31E-05	0	0	0.000170937	0.000150771	0	0.000221811	0	0.000173281	0	0	0	0	0	Q54G05	5.00E-16	.				
CGI_10002335	0	0	0	0	0	0	0	0	0	0	0.000338885	0	0	0	0	0	Q5R8H3	5.00E-64	B-cell receptor-associated protein 31	GO:0005783	endoplasmic reticulum	ER/Golgi	C
CGI_10002335	0	0	0	0	0	0	0	0	0	0	0.000338885	0	0	0	0	0	Q5R8H3	5.00E-64	B-cell receptor-associated protein 31	GO:0005789	endoplasmic reticulum membrane	ER/Golgi	C
CGI_10002335	0	0	0	0	0	0	0	0	0	0	0.000338885	0	0	0	0	0	Q5R8H3	5.00E-64	B-cell receptor-associated protein 31	GO:0005789	endoplasmic reticulum membrane	other membranes	C
CGI_10002335	0	0	0	0	0	0	0	0	0	0	0.000338885	0	0	0	0	0	Q5R8H3	5.00E-64	B-cell receptor-associated protein 31	GO:0006810	transport	transport	P
CGI_10002335	0	0	0	0	0	0	0	0	0	0	0.000338885	0	0	0	0	0	Q5R8H3	5.00E-64	B-cell receptor-associated protein 31	GO:0006886	intracellular protein transport	transport	P
CGI_10002335	0	0	0	0	0	0	0	0	0	0	0.000338885	0	0	0	0	0	Q5R8H3	5.00E-64	B-cell receptor-associated protein 31	GO:0006915	apoptosis	death	P
CGI_10002335	0	0	0	0	0	0	0	0	0	0	0.000338885	0	0	0	0	0	Q5R8H3	5.00E-64	B-cell receptor-associated protein 31	GO:0015031	protein transport	transport	P
CGI_10002335	0	0	0	0	0	0	0	0	0	0	0.000338885	0	0	0	0	0	Q5R8H3	5.00E-64	B-cell receptor-associated protein 31	GO:0016020	membrane	other membranes	C
CGI_10002335	0	0	0	0	0	0	0	0	0	0	0.000338885	0	0	0	0	0	Q5R8H3	5.00E-64	B-cell receptor-associated protein 31	GO:0016021	integral to membrane	other membranes	C
CGI_10002335	0	0	0	0	0	0	0	0	0	0	0.000338885	0	0	0	0	0	Q5R8H3	5.00E-64	B-cell receptor-associated protein 31	GO:0016192	vesicle-mediated transport	transport	P
CGI_10002335	0	0	0	0	0	0	0	0	0	0	0.000338885	0	0	0	0	0	Q5R8H3	5.00E-64	B-cell receptor-associated protein 31	GO:0033116	ER-Golgi intermediate compartment membrane	ER/Golgi	C
CGI_10002335	0	0	0	0	0	0	0	0	0	0	0.000338885	0	0	0	0	0	Q5R8H3	5.00E-64	B-cell receptor-associated protein 31	GO:0033116	ER-Golgi intermediate compartment membrane	other membranes	C
CGI_10002360	0	0	0	0	0	0.000110501	0	0	0	0	0	0	0	0	0	0							
CGI_10002366	0	0	0	0	0	0	0	0	0	0	0	0	0	0	0.000649919	0							
CGI_10002375	0.00056866	0.000508699	0.000537672	0.000710153	0.0005423	0.000414813	0.000731754	0.000569633	0.000706478	0.000469793	0.000490585	0.00067414	0.000323587	0.00054583	0.00072648	0.000407396	Q6EE31	0	T-complex protein 1 subunit theta	GO:0000166	nucleotide binding	other molecular function	F
CGI_10002375	0.00056866	0.000508699	0.000537672	0.000710153	0.0005423	0.000414813	0.000731754	0.000569633	0.000706478	0.000469793	0.000490585	0.00067414	0.000323587	0.00054583	0.00072648	0.000407396	Q6EE31	0	T-complex protein 1 subunit theta	GO:0005524	ATP binding	other molecular function	F
CGI_10002375	0.00056866	0.000508699	0.000537672	0.000710153	0.0005423	0.000414813	0.000731754	0.000569633	0.000706478	0.000469793	0.000490585	0.00067414	0.000323587	0.00054583	0.00072648	0.000407396	Q6EE31	0	T-complex protein 1 subunit theta	GO:0005737	cytoplasm	other cellular component	C
CGI_10002375	0.00056866	0.000508699	0.000537672	0.000710153	0.0005423	0.000414813	0.000731754	0.000569633	0.000706478	0.000469793	0.000490585	0.00067414	0.000323587	0.00054583	0.00072648	0.000407396	Q6EE31	0	T-complex protein 1 subunit theta	GO:0005815	microtubule organizing center	cytoskeleton	C
CGI_10002375	0.00056866	0.000508699	0.000537672	0.000710153	0.0005423	0.000414813	0.000731754	0.000569633	0.000706478	0.000469793	0.000490585	0.00067414	0.000323587	0.00054583	0.00072648	0.000407396	Q6EE31	0	T-complex protein 1 subunit theta	GO:0005856	cytoskeleton	cytoskeleton	C
CGI_10002375	0.00056866	0.000508699	0.000537672	0.000710153	0.0005423	0.000414813	0.000731754	0.000569633	0.000706478	0.000469793	0.000490585	0.00067414	0.000323587	0.00054583	0.00072648	0.000407396	Q6EE31	0	T-complex protein 1 subunit theta	GO:0006457	protein folding	protein metabolism	P
CGI_10002375	0.00056866	0.000508699	0.000537672	0.000710153	0.0005423	0.000414813	0.000731754	0.000569633	0.000706478	0.000469793	0.000490585	0.00067414	0.000323587	0.00054583	0.00072648	0.000407396	Q6EE31	0	T-complex protein 1 subunit theta	GO:0044267	cellular protein metabolic process	protein metabolism	P
CGI_10002375	0.00056866	0.000508699	0.000537672	0.000710153	0.0005423	0.000414813	0.000731754	0.000569633	0.000706478	0.000469793	0.000490585	0.00067414	0.000323587	0.00054583	0.00072648	0.000407396	Q6EE31	0	T-complex protein 1 subunit theta	GO:0051082	unfolded protein binding	other molecular function	F
CGI_10002384	0.001277811	0.000797223	0.000789964	0.001490542	0.001493932	0.000914185	0.001182628	0.001279998	0.001779392	0.001380469	0.001132659	0.000729818	0.001690395	0.000701706	0.00050827	0.000598559	P12545	2.00E-46	Plasminogen	GO:0003824	catalytic activity	other molecular function	F
CGI_10002384	0.001277811	0.000797223	0.000789964	0.001490542	0.001493932	0.000914185	0.001182628	0.001279998	0.001779392	0.001380469	0.001132659	0.000729818	0.001690395	0.000701706	0.00050827	0.000598559	P12545	2.00E-46	Plasminogen	GO:0004252	serine-type endopeptidase activity	other molecular function	F
CGI_10002384	0.001277811	0.000797223	0.000789964	0.001490542	0.001493932	0.000914185	0.001182628	0.001279998	0.001779392	0.001380469	0.001132659	0.000729818	0.001690395	0.000701706	0.00050827	0.000598559	P12545	2.00E-46	Plasminogen	GO:0005576	extracellular region	non-structural extracellular	C
CGI_10002384	0.001277811	0.000797223	0.000789964	0.001490542	0.001493932	0.000914185	0.001182628	0.001279998	0.001779392	0.001380469	0.001132659	0.000729818	0.001690395	0.000701706	0.00050827	0.000598559	P12545	2.00E-46	Plasminogen	GO:0005615	extracellular space	non-structural extracellular	C
CGI_10002384	0.001277811	0.000797223	0.000789964	0.001490542	0.001493932	0.000914185	0.001182628	0.001279998	0.001779392	0.001380469	0.001132659	0.000729818	0.001690395	0.000701706	0.00050827	0.000598559	P12545	2.00E-46	Plasminogen	GO:0006508	proteolysis	protein metabolism	P
CGI_10002384	0.001277811	0.000797223	0.000789964	0.001490542	0.001493932	0.000914185	0.001182628	0.001279998	0.001779392	0.001380469	0.001132659	0.000729818	0.001690395	0.000701706	0.00050827	0.000598559	P12545	2.00E-46	Plasminogen	GO:0007596	blood coagulation	stress response	P
CGI_10002384	0.001277811	0.000797223	0.000789964	0.001490542	0.001493932	0.000914185	0.001182628	0.001279998	0.001779392	0.001380469	0.001132659	0.000729818	0.001690395	0.000701706	0.00050827	0.000598559	P12545	2.00E-46	Plasminogen	GO:0008233	peptidase activity	other molecular function	F
CGI_10002384	0.001277811	0.000797223	0.000789964	0.001490542	0.001493932	0.000914185	0.001182628	0.001279998	0.001779392	0.001380469	0.001132659	0.000729818	0.001690395	0.000701706	0.00050827	0.000598559	P12545	2.00E-46	Plasminogen	GO:0008236	serine-type peptidase activity	other molecular function	F
CGI_10002384	0.001277811	0.000797223	0.000789964	0.001490542	0.001493932	0.000914185	0.001182628	0.001279998	0.001779392	0.001380469	0.001132659	0.000729818	0.001690395	0.000701706	0.00050827	0.000598559	P12545	2.00E-46	Plasminogen	GO:0010812	negative regulation of cell-substrate adhesion	cell adhesion	P
CGI_10002384	0.001277811	0.000797223	0.000789964	0.001490542	0.001493932	0.000914185	0.001182628	0.001279998	0.001779392	0.001380469	0.001132659	0.000729818	0.001690395	0.000701706	0.00050827	0.000598559	P12545	2.00E-46	Plasminogen	GO:0016787	hydrolase activity	other molecular function	F
CGI_10002384	0.001277811	0.000797223	0.000789964	0.001490542	0.001493932	0.000914185	0.001182628	0.001279998	0.001779392	0.001380469	0.001132659	0.000729818	0.001690395	0.000701706	0.00050827	0.000598559	P12545	2.00E-46	Plasminogen	GO:0022617	extracellular matrix disassembly	cell organization and biogenesis	P
CGI_10002384	0.001277811	0.000797223	0.000789964	0.001490542	0.001493932	0.000914185	0.001182628	0.001279998	0.001779392	0.001380469	0.001132659	0.000729818	0.001690395	0.000701706	0.00050827	0.000598559	P12545	2.00E-46	Plasminogen	GO:0031232	extrinsic to external side of plasma membrane	other membranes	C
CGI_10002384	0.001277811	0.000797223	0.000789964	0.001490542	0.001493932	0.000914185	0.001182628	0.001279998	0.001779392	0.001380469	0.001132659	0.000729818	0.001690395	0.000701706	0.00050827	0.000598559	P12545	2.00E-46	Plasminogen	GO:0031232	extrinsic to external side of plasma membrane	plasma membrane	C
CGI_10002384	0.001277811	0.000797223	0.000789964	0.001490542	0.001493932	0.000914185	0.001182628	0.001279998	0.001779392	0.001380469	0.001132659	0.000729818	0.001690395	0.000701706	0.00050827	0.000598559	P12545	2.00E-46	Plasminogen	GO:0034185	apolipoprotein binding	other molecular function	F
CGI_10002384	0.001277811	0.000797223	0.000789964	0.001490542	0.001493932	0.000914185	0.001182628	0.001279998	0.001779392	0.001380469	0.001132659	0.000729818	0.001690395	0.000701706	0.00050827	0.000598559	P12545	2.00E-46	Plasminogen	GO:0042730	fibrinolysis	stress response	P
CGI_10002384	0.001277811	0.000797223	0.000789964	0.001490542	0.001493932	0.000914185	0.001182628	0.001279998	0.001779392	0.001380469	0.001132659	0.000729818	0.001690395	0.000701706	0.00050827	0.000598559	P12545	2.00E-46	Plasminogen	GO:0043498	cell surface binding	other molecular function	F
CGI_10002384	0.001277811	0.000797223	0.000789964	0.001490542	0.001493932	0.000914185	0.001182628	0.001279998	0.001779392	0.001380469	0.001132659	0.000729818	0.001690395	0.000701706	0.00050827	0.000598559	P12545	2.00E-46	Plasminogen	GO:0048771	tissue remodeling	other biological processes	P
CGI_10002384	0.001277811	0.000797223	0.000789964	0.001490542	0.001493932	0.000914185	0.001182628	0.001279998	0.001779392	0.001380469	0.001132659	0.000729818	0.001690395	0.000701706	0.00050827	0.000598559	P12545	2.00E-46	Plasminogen	GO:0051918	negative regulation of fibrinolysis	stress response	P
CGI_10002384	0.001277811	0.000797223	0.000789964	0.001490542	0.001493932	0.000914185	0.001182628	0.001279998	0.001779392	0.001380469	0.001132659	0.000729818	0.001690395	0.000701706	0.00050827	0.000598559	P12545	2.00E-46	Plasminogen	GO:0051919	positive regulation of fibrinolysis	stress response	P
CGI_10002385	0	0	0	0	0	0	0	0	0	0	0.000200039	0	0	0	0	0	Q01177	5.00E-54	Plasminogen	GO:0003824	catalytic activity	other molecular function	F
CGI_10002385	0	0	0	0	0	0	0	0	0	0	0.000200039	0	0	0	0	0	Q01177	5.00E-54	Plasminogen	GO:0004175	endopeptidase activity	other molecular function	F
CGI_10002385	0	0	0	0	0	0	0	0	0	0	0.000200039	0	0	0	0	0	Q01177	5.00E-54	Plasminogen	GO:0004252	serine-type endopeptidase activity	other molecular function	F
CGI_10002385	0	0	0	0	0	0	0	0	0	0	0.000200039	0	0	0	0	0	Q01177	5.00E-54	Plasminogen	GO:0005576	extracellular region	non-structural extracellular	C
CGI_10002385	0	0	0	0	0	0	0	0	0	0	0.000200039	0	0	0	0	0	Q01177	5.00E-54	Plasminogen	GO:0005792	microsome	other membranes	C
CGI_10002385	0	0	0	0	0	0	0	0	0	0	0.000200039	0	0	0	0	0	Q01177	5.00E-54	Plasminogen	GO:0006508	proteolysis	protein metabolism	P
CGI_10002385	0	0	0	0	0	0	0	0	0	0	0.000200039	0	0	0	0	0	Q01177	5.00E-54	Plasminogen	GO:0006915	apoptosis	death	P
CGI_10002385	0	0	0	0	0	0	0	0	0	0	0.000200039	0	0	0	0	0	Q01177	5.00E-54	Plasminogen	GO:0006917	induction of apoptosis	death	P
CGI_10002385	0	0	0	0	0	0	0	0	0	0	0.000200039	0	0	0	0	0	Q01177	5.00E-54	Plasminogen	GO:0007596	blood coagulation	stress response	P
CGI_10002385	0	0	0	0	0	0	0	0	0	0	0.000200039	0	0	0	0	0	Q01177	5.00E-54	Plasminogen	GO:0008233	peptidase activity	other molecular function	F
CGI_10002385	0	0	0	0	0	0	0	0	0	0	0.000200039	0	0	0	0	0	Q01177	5.00E-54	Plasminogen	GO:0008236	serine-type peptidase activity	other molecular function	F
CGI_10002385	0	0	0	0	0	0	0	0	0	0	0.000200039	0	0	0	0	0	Q01177	5.00E-54	Plasminogen	GO:0016787	hydrolase activity	other molecular function	F
CGI_10002385	0	0	0	0	0	0	0	0	0	0	0.000200039	0	0	0	0	0	Q01177	5.00E-54	Plasminogen	GO:0019897	extrinsic to plasma membrane	other membranes	C
CGI_10002385	0	0	0	0	0	0	0	0	0	0	0.000200039	0	0	0	0	0	Q01177	5.00E-54	Plasminogen	GO:0019897	extrinsic to plasma membrane	plasma membrane	C
CGI_10002385	0	0	0	0	0	0	0	0	0	0	0.000200039	0	0	0	0	0	Q01177	5.00E-54	Plasminogen	GO:0042246	tissue regeneration	developmental processes	P
CGI_10002385	0	0	0	0	0	0	0	0	0	0	0.000200039	0	0	0	0	0	Q01177	5.00E-54	Plasminogen	GO:0042246	tissue regeneration	stress response	P
CGI_10002385	0	0	0	0	0	0	0	0	0	0	0.000200039	0	0	0	0	0	Q01177	5.00E-54	Plasminogen	GO:0042730	fibrinolysis	stress response	P
CGI_10002385	0	0	0	0	0	0	0	0	0	0	0.000200039	0	0	0	0	0	Q01177	5.00E-54	Plasminogen	GO:0045445	myoblast differentiation	developmental processes	P
CGI_10002385	0	0	0	0	0	0	0	0	0	0	0.000200039	0	0	0	0	0	Q01177	5.00E-54	Plasminogen	GO:0046716	muscle maintenance	other biological processes	P
CGI_10002385	0	0	0	0	0	0	0	0	0	0	0.000200039	0	0	0	0	0	Q01177	5.00E-54	Plasminogen	GO:0048771	tissue remodeling	other biological processes	P
CGI_10002385	0	0	0	0	0	0	0	0	0	0	0.000200039	0	0	0	0	0	Q01177	5.00E-54	Plasminogen	GO:0051603	proteolysis involved in cellular protein catabolic process	protein metabolism	P
CGI_10002385	0	0	0	0	0	0	0	0	0	0	0.000200039	0	0	0	0	0	Q01177	5.00E-54	Plasminogen	GO:0060707	trophoblast giant cell differentiation	developmental processes	P
CGI_10002385	0	0	0	0	0	0	0	0	0	0	0.000200039	0	0	0	0	0	Q01177	5.00E-54	Plasminogen	GO:0060716	labyrinthine layer blood vessel development	developmental processes	P
CGI_10002385	0	0	0	0	0	0	0	0	0	0	0.000200039	0	0	0	0	0	Q01177	5.00E-54	Plasminogen				
CGI_10002387	0	0	0	0	0	0	0	0	0	0	0	0.000171296	0	0	0	0	O43301	1.00E-73	Heat shock 70 kDa protein 12A	GO:0000166	nucleotide binding	other molecular function	F
CGI_10002387	0	0	0	0	0	0	0	0	0	0	0	0.000171296	0	0	0	0	O43301	1.00E-73	Heat shock 70 kDa protein 12A	GO:0005524	ATP binding	other molecular function	F
CGI_10002394	0	0.000628115	0	0.000469746	0.000627753	0	0	0	0.000623087	0	0	0	0	0	0.000480546	0							
CGI_10002445	0	0	0.000498521	0	0	0	0	0.000497087	0	0	0	0	0	0	0	0							
CGI_10002451	0	0	0	0	0	0	0	0	0.000431972	0	0	0	0	0	0	0.000217963	Q8R5C5	4.00E-141	Beta-centractin	GO:0000166	nucleotide binding	other molecular function	F
CGI_10002451	0	0	0	0	0	0	0	0	0.000431972	0	0	0	0	0	0	0.000217963	Q8R5C5	4.00E-141	Beta-centractin	GO:0003674	molecular_function	other molecular function	F
CGI_10002451	0	0	0	0	0	0	0	0	0.000431972	0	0	0	0	0	0	0.000217963	Q8R5C5	4.00E-141	Beta-centractin	GO:0005524	ATP binding	other molecular function	F
CGI_10002451	0	0	0	0	0	0	0	0	0.000431972	0	0	0	0	0	0	0.000217963	Q8R5C5	4.00E-141	Beta-centractin	GO:0005737	cytoplasm	other cellular component	C
CGI_10002451	0	0	0	0	0	0	0	0	0.000431972	0	0	0	0	0	0	0.000217963	Q8R5C5	4.00E-141	Beta-centractin	GO:0005813	centrosome	cytoskeleton	C
CGI_10002451	0	0	0	0	0	0	0	0	0.000431972	0	0	0	0	0	0	0.000217963	Q8R5C5	4.00E-141	Beta-centractin	GO:0005815	microtubule organizing center	cytoskeleton	C
CGI_10002451	0	0	0	0	0	0	0	0	0.000431972	0	0	0	0	0	0	0.000217963	Q8R5C5	4.00E-141	Beta-centractin	GO:0005856	cytoskeleton	cytoskeleton	C
CGI_10002451	0	0	0	0	0	0	0	0	0.000431972	0	0	0	0	0	0	0.000217963	Q8R5C5	4.00E-141	Beta-centractin	GO:0008150	biological_process	other biological processes	P
CGI_10002455	0.002094773	0.002184429	0.001984159	0.002057203	0.00303218	0.001979188	0.002553086	0.000839343	0.002166941	0.00246166	0.002006328	0.001523609	0.00180124	0.001342844	0.002104499	0.001457849	P06603	0	Tubulin alpha-1 chain	GO:0000166	nucleotide binding	other molecular function	F
CGI_10002455	0.002094773	0.002184429	0.001984159	0.002057203	0.00303218	0.001979188	0.002553086	0.000839343	0.002166941	0.00246166	0.002006328	0.001523609	0.00180124	0.001342844	0.002104499	0.001457849	P06603	0	Tubulin alpha-1 chain	GO:0000235	astral microtubule	cytoskeleton	C
CGI_10002455	0.002094773	0.002184429	0.001984159	0.002057203	0.00303218	0.001979188	0.002553086	0.000839343	0.002166941	0.00246166	0.002006328	0.001523609	0.00180124	0.001342844	0.002104499	0.001457849	P06603	0	Tubulin alpha-1 chain	GO:0003924	GTPase activity	other molecular function	F
CGI_10002455	0.002094773	0.002184429	0.001984159	0.002057203	0.00303218	0.001979188	0.002553086	0.000839343	0.002166941	0.00246166	0.002006328	0.001523609	0.00180124	0.001342844	0.002104499	0.001457849	P06603	0	Tubulin alpha-1 chain	GO:0005198	structural molecule activity	other molecular function	F
CGI_10002455	0.002094773	0.002184429	0.001984159	0.002057203	0.00303218	0.001979188	0.002553086	0.000839343	0.002166941	0.00246166	0.002006328	0.001523609	0.00180124	0.001342844	0.002104499	0.001457849	P06603	0	Tubulin alpha-1 chain	GO:0005525	GTP binding	other molecular function	F
CGI_10002455	0.002094773	0.002184429	0.001984159	0.002057203	0.00303218	0.001979188	0.002553086	0.000839343	0.002166941	0.00246166	0.002006328	0.001523609	0.00180124	0.001342844	0.002104499	0.001457849	P06603	0	Tubulin alpha-1 chain	GO:0005737	cytoplasm	other cellular component	C
CGI_10002455	0.002094773	0.002184429	0.001984159	0.002057203	0.00303218	0.001979188	0.002553086	0.000839343	0.002166941	0.00246166	0.002006328	0.001523609	0.00180124	0.001342844	0.002104499	0.001457849	P06603	0	Tubulin alpha-1 chain	GO:0005813	centrosome	cytoskeleton	C
CGI_10002455	0.002094773	0.002184429	0.001984159	0.002057203	0.00303218	0.001979188	0.002553086	0.000839343	0.002166941	0.00246166	0.002006328	0.001523609	0.00180124	0.001342844	0.002104499	0.001457849	P06603	0	Tubulin alpha-1 chain	GO:0005819	spindle	cytoskeleton	C
CGI_10002455	0.002094773	0.002184429	0.001984159	0.002057203	0.00303218	0.001979188	0.002553086	0.000839343	0.002166941	0.00246166	0.002006328	0.001523609	0.00180124	0.001342844	0.002104499	0.001457849	P06603	0	Tubulin alpha-1 chain	GO:0005856	cytoskeleton	cytoskeleton	C
CGI_10002455	0.002094773	0.002184429	0.001984159	0.002057203	0.00303218	0.001979188	0.002553086	0.000839343	0.002166941	0.00246166	0.002006328	0.001523609	0.00180124	0.001342844	0.002104499	0.001457849	P06603	0	Tubulin alpha-1 chain	GO:0005874	microtubule	cytoskeleton	C
CGI_10002455	0.002094773	0.002184429	0.001984159	0.002057203	0.00303218	0.001979188	0.002553086	0.000839343	0.002166941	0.00246166	0.002006328	0.001523609	0.00180124	0.001342844	0.002104499	0.001457849	P06603	0	Tubulin alpha-1 chain	GO:0006184	GTP catabolic process	other metabolic processes	P
CGI_10002455	0.002094773	0.002184429	0.001984159	0.002057203	0.00303218	0.001979188	0.002553086	0.000839343	0.002166941	0.00246166	0.002006328	0.001523609	0.00180124	0.001342844	0.002104499	0.001457849	P06603	0	Tubulin alpha-1 chain	GO:0007017	microtubule-based process	other biological processes	P
CGI_10002455	0.002094773	0.002184429	0.001984159	0.002057203	0.00303218	0.001979188	0.002553086	0.000839343	0.002166941	0.00246166	0.002006328	0.001523609	0.00180124	0.001342844	0.002104499	0.001457849	P06603	0	Tubulin alpha-1 chain	GO:0007018	microtubule-based movement	other biological processes	P
CGI_10002455	0.002094773	0.002184429	0.001984159	0.002057203	0.00303218	0.001979188	0.002553086	0.000839343	0.002166941	0.00246166	0.002006328	0.001523609	0.00180124	0.001342844	0.002104499	0.001457849	P06603	0	Tubulin alpha-1 chain	GO:0007052	mitotic spindle organization	cell cycle and proliferation	P
CGI_10002455	0.002094773	0.002184429	0.001984159	0.002057203	0.00303218	0.001979188	0.002553086	0.000839343	0.002166941	0.00246166	0.002006328	0.001523609	0.00180124	0.001342844	0.002104499	0.001457849	P06603	0	Tubulin alpha-1 chain	GO:0007052	mitotic spindle organization	cell organization and biogenesis	P
CGI_10002455	0.002094773	0.002184429	0.001984159	0.002057203	0.00303218	0.001979188	0.002553086	0.000839343	0.002166941	0.00246166	0.002006328	0.001523609	0.00180124	0.001342844	0.002104499	0.001457849	P06603	0	Tubulin alpha-1 chain	GO:0007094	mitotic cell cycle spindle assembly checkpoint	cell cycle and proliferation	P
CGI_10002455	0.002094773	0.002184429	0.001984159	0.002057203	0.00303218	0.001979188	0.002553086	0.000839343	0.002166941	0.00246166	0.002006328	0.001523609	0.00180124	0.001342844	0.002104499	0.001457849	P06603	0	Tubulin alpha-1 chain	GO:0007094	mitotic cell cycle spindle assembly checkpoint	cell organization and biogenesis	P
CGI_10002455	0.002094773	0.002184429	0.001984159	0.002057203	0.00303218	0.001979188	0.002553086	0.000839343	0.002166941	0.00246166	0.002006328	0.001523609	0.00180124	0.001342844	0.002104499	0.001457849	P06603	0	Tubulin alpha-1 chain	GO:0009987	cellular process	other biological processes	P
CGI_10002455	0.002094773	0.002184429	0.001984159	0.002057203	0.00303218	0.001979188	0.002553086	0.000839343	0.002166941	0.00246166	0.002006328	0.001523609	0.00180124	0.001342844	0.002104499	0.001457849	P06603	0	Tubulin alpha-1 chain	GO:0019730	antimicrobial humoral response	other biological processes	P
CGI_10002455	0.002094773	0.002184429	0.001984159	0.002057203	0.00303218	0.001979188	0.002553086	0.000839343	0.002166941	0.00246166	0.002006328	0.001523609	0.00180124	0.001342844	0.002104499	0.001457849	P06603	0	Tubulin alpha-1 chain	GO:0043234	protein complex	other cellular component	C
CGI_10002455	0.002094773	0.002184429	0.001984159	0.002057203	0.00303218	0.001979188	0.002553086	0.000839343	0.002166941	0.00246166	0.002006328	0.001523609	0.00180124	0.001342844	0.002104499	0.001457849	P06603	0	Tubulin alpha-1 chain	GO:0051258	protein polymerization	cell organization and biogenesis	P
CGI_10002456	0.000173852	0.000176257	0.000174652	0.000263633	0	0.000179658	0.000190157	0.000174149	0.000174846	0.000174403	0.000182122	0.000276608	0	0	0.000269694	0.000264669	P06605	1.00E-95	Tubulin alpha-3 chain	GO:0000166	nucleotide binding	other molecular function	F
CGI_10002456	0.000173852	0.000176257	0.000174652	0.000263633	0	0.000179658	0.000190157	0.000174149	0.000174846	0.000174403	0.000182122	0.000276608	0	0	0.000269694	0.000264669	P06605	1.00E-95	Tubulin alpha-3 chain	GO:0000910	cytokinesis	other biological processes	P
CGI_10002456	0.000173852	0.000176257	0.000174652	0.000263633	0	0.000179658	0.000190157	0.000174149	0.000174846	0.000174403	0.000182122	0.000276608	0	0	0.000269694	0.000264669	P06605	1.00E-95	Tubulin alpha-3 chain	GO:0003924	GTPase activity	other molecular function	F
CGI_10002456	0.000173852	0.000176257	0.000174652	0.000263633	0	0.000179658	0.000190157	0.000174149	0.000174846	0.000174403	0.000182122	0.000276608	0	0	0.000269694	0.000264669	P06605	1.00E-95	Tubulin alpha-3 chain	GO:0005198	structural molecule activity	other molecular function	F
CGI_10002456	0.000173852	0.000176257	0.000174652	0.000263633	0	0.000179658	0.000190157	0.000174149	0.000174846	0.000174403	0.000182122	0.000276608	0	0	0.000269694	0.000264669	P06605	1.00E-95	Tubulin alpha-3 chain	GO:0005515	protein binding	other molecular function	F
CGI_10002456	0.000173852	0.000176257	0.000174652	0.000263633	0	0.000179658	0.000190157	0.000174149	0.000174846	0.000174403	0.000182122	0.000276608	0	0	0.000269694	0.000264669	P06605	1.00E-95	Tubulin alpha-3 chain	GO:0005525	GTP binding	other molecular function	F
CGI_10002456	0.000173852	0.000176257	0.000174652	0.000263633	0	0.000179658	0.000190157	0.000174149	0.000174846	0.000174403	0.000182122	0.000276608	0	0	0.000269694	0.000264669	P06605	1.00E-95	Tubulin alpha-3 chain	GO:0005737	cytoplasm	other cellular component	C
CGI_10002456	0.000173852	0.000176257	0.000174652	0.000263633	0	0.000179658	0.000190157	0.000174149	0.000174846	0.000174403	0.000182122	0.000276608	0	0	0.000269694	0.000264669	P06605	1.00E-95	Tubulin alpha-3 chain	GO:0005811	lipid particle	other cellular component	C
CGI_10002456	0.000173852	0.000176257	0.000174652	0.000263633	0	0.000179658	0.000190157	0.000174149	0.000174846	0.000174403	0.000182122	0.000276608	0	0	0.000269694	0.000264669	P06605	1.00E-95	Tubulin alpha-3 chain	GO:0005856	cytoskeleton	cytoskeleton	C
CGI_10002456	0.000173852	0.000176257	0.000174652	0.000263633	0	0.000179658	0.000190157	0.000174149	0.000174846	0.000174403	0.000182122	0.000276608	0	0	0.000269694	0.000264669	P06605	1.00E-95	Tubulin alpha-3 chain	GO:0005874	microtubule	cytoskeleton	C
CGI_10002456	0.000173852	0.000176257	0.000174652	0.000263633	0	0.000179658	0.000190157	0.000174149	0.000174846	0.000174403	0.000182122	0.000276608	0	0	0.000269694	0.000264669	P06605	1.00E-95	Tubulin alpha-3 chain	GO:0006184	GTP catabolic process	other metabolic processes	P
CGI_10002456	0.000173852	0.000176257	0.000174652	0.000263633	0	0.000179658	0.000190157	0.000174149	0.000174846	0.000174403	0.000182122	0.000276608	0	0	0.000269694	0.000264669	P06605	1.00E-95	Tubulin alpha-3 chain	GO:0007017	microtubule-based process	other biological processes	P
CGI_10002456	0.000173852	0.000176257	0.000174652	0.000263633	0	0.000179658	0.000190157	0.000174149	0.000174846	0.000174403	0.000182122	0.000276608	0	0	0.000269694	0.000264669	P06605	1.00E-95	Tubulin alpha-3 chain	GO:0007018	microtubule-based movement	other biological processes	P
CGI_10002456	0.000173852	0.000176257	0.000174652	0.000263633	0	0.000179658	0.000190157	0.000174149	0.000174846	0.000174403	0.000182122	0.000276608	0	0	0.000269694	0.000264669	P06605	1.00E-95	Tubulin alpha-3 chain	GO:0009987	cellular process	other biological processes	P
CGI_10002456	0.000173852	0.000176257	0.000174652	0.000263633	0	0.000179658	0.000190157	0.000174149	0.000174846	0.000174403	0.000182122	0.000276608	0	0	0.000269694	0.000264669	P06605	1.00E-95	Tubulin alpha-3 chain	GO:0043234	protein complex	other cellular component	C
CGI_10002456	0.000173852	0.000176257	0.000174652	0.000263633	0	0.000179658	0.000190157	0.000174149	0.000174846	0.000174403	0.000182122	0.000276608	0	0	0.000269694	0.000264669	P06605	1.00E-95	Tubulin alpha-3 chain	GO:0051258	protein polymerization	cell organization and biogenesis	P
CGI_10002459	0.000171327	0.000231596	0.000143429	0.000230937	0.00031826	0.000206557	0	0.000200223	0.000229742	0	0.000179477	0.000181726	0.000184149	0	0.000147654	0.000115922	Q8K0U4	3.00E-80	Heat shock 70 kDa protein 12A	GO:0000166	nucleotide binding	other molecular function	F
CGI_10002459	0.000171327	0.000231596	0.000143429	0.000230937	0.00031826	0.000206557	0	0.000200223	0.000229742	0	0.000179477	0.000181726	0.000184149	0	0.000147654	0.000115922	Q8K0U4	3.00E-80	Heat shock 70 kDa protein 12A	GO:0003674	molecular_function	other molecular function	F
CGI_10002459	0.000171327	0.000231596	0.000143429	0.000230937	0.00031826	0.000206557	0	0.000200223	0.000229742	0	0.000179477	0.000181726	0.000184149	0	0.000147654	0.000115922	Q8K0U4	3.00E-80	Heat shock 70 kDa protein 12A	GO:0005524	ATP binding	other molecular function	F
CGI_10002459	0.000171327	0.000231596	0.000143429	0.000230937	0.00031826	0.000206557	0	0.000200223	0.000229742	0	0.000179477	0.000181726	0.000184149	0	0.000147654	0.000115922	Q8K0U4	3.00E-80	Heat shock 70 kDa protein 12A	GO:0005575	cellular_component	other cellular component	C
CGI_10002459	0.000171327	0.000231596	0.000143429	0.000230937	0.00031826	0.000206557	0	0.000200223	0.000229742	0	0.000179477	0.000181726	0.000184149	0	0.000147654	0.000115922	Q8K0U4	3.00E-80	Heat shock 70 kDa protein 12A	GO:0008150	biological_process	other biological processes	P
CGI_10002508	0	0	0	0.000194744	0	0	0	0	0	0	0.000269065	0	0	0	0	0	O73853	5.00E-42	"Steroid 17-alpha-hydroxylase/17,20 lyase"	GO:0004497	monooxygenase activity	other molecular function	F
CGI_10002508	0	0	0	0.000194744	0	0	0	0	0	0	0.000269065	0	0	0	0	0	O73853	5.00E-42	"Steroid 17-alpha-hydroxylase/17,20 lyase"	GO:0004508	steroid 17-alpha-monooxygenase activity	other molecular function	F
CGI_10002508	0	0	0	0.000194744	0	0	0	0	0	0	0.000269065	0	0	0	0	0	O73853	5.00E-42	"Steroid 17-alpha-hydroxylase/17,20 lyase"	GO:0005506	iron ion binding	other molecular function	F
CGI_10002508	0	0	0	0.000194744	0	0	0	0	0	0	0.000269065	0	0	0	0	0	O73853	5.00E-42	"Steroid 17-alpha-hydroxylase/17,20 lyase"	GO:0006694	steroid biosynthetic process	other metabolic processes	P
CGI_10002508	0	0	0	0.000194744	0	0	0	0	0	0	0.000269065	0	0	0	0	0	O73853	5.00E-42	"Steroid 17-alpha-hydroxylase/17,20 lyase"	GO:0009055	electron carrier activity	other molecular function	F
CGI_10002508	0	0	0	0.000194744	0	0	0	0	0	0	0.000269065	0	0	0	0	0	O73853	5.00E-42	"Steroid 17-alpha-hydroxylase/17,20 lyase"	GO:0016020	membrane	other membranes	C
CGI_10002508	0	0	0	0.000194744	0	0	0	0	0	0	0.000269065	0	0	0	0	0	O73853	5.00E-42	"Steroid 17-alpha-hydroxylase/17,20 lyase"	GO:0016491	oxidoreductase activity	other molecular function	F
CGI_10002508	0	0	0	0.000194744	0	0	0	0	0	0	0.000269065	0	0	0	0	0	O73853	5.00E-42	"Steroid 17-alpha-hydroxylase/17,20 lyase"	GO:0016705	"oxidoreductase activity, acting on paired donors, with incorporation or reduction of molecular oxygen"	other molecular function	F
CGI_10002508	0	0	0	0.000194744	0	0	0	0	0	0	0.000269065	0	0	0	0	0	O73853	5.00E-42	"Steroid 17-alpha-hydroxylase/17,20 lyase"	GO:0020037	heme binding	other molecular function	F
CGI_10002508	0	0	0	0.000194744	0	0	0	0	0	0	0.000269065	0	0	0	0	0	O73853	5.00E-42	"Steroid 17-alpha-hydroxylase/17,20 lyase"	GO:0046872	metal ion binding	other molecular function	F
CGI_10002508	0	0	0	0.000194744	0	0	0	0	0	0	0.000269065	0	0	0	0	0	O73853	5.00E-42	"Steroid 17-alpha-hydroxylase/17,20 lyase"	GO:0055114	oxidation reduction	other metabolic processes	P
CGI_10002568	0	0.000421678	0.000232132	0.000233599	0	0.000334301	0.000353836	0	0	0.000185441	0.000338885	0.000490191	0.00039738	0	0	0.000469034	Q8VE97	9.00E-75	Serine/arginine-rich splicing factor 4	GO:0000166	nucleotide binding	other molecular function	F
CGI_10002568	0	0.000421678	0.000232132	0.000233599	0	0.000334301	0.000353836	0	0	0.000185441	0.000338885	0.000490191	0.00039738	0	0	0.000469034	Q8VE97	9.00E-75	Serine/arginine-rich splicing factor 4	GO:0003676	nucleic acid binding	nucleic acid binding activity	F
CGI_10002568	0	0.000421678	0.000232132	0.000233599	0	0.000334301	0.000353836	0	0	0.000185441	0.000338885	0.000490191	0.00039738	0	0	0.000469034	Q8VE97	9.00E-75	Serine/arginine-rich splicing factor 4	GO:0003723	RNA binding	nucleic acid binding activity	F
CGI_10002568	0	0.000421678	0.000232132	0.000233599	0	0.000334301	0.000353836	0	0	0.000185441	0.000338885	0.000490191	0.00039738	0	0	0.000469034	Q8VE97	9.00E-75	Serine/arginine-rich splicing factor 4	GO:0005634	nucleus	nucleus	C
CGI_10002568	0	0.000421678	0.000232132	0.000233599	0	0.000334301	0.000353836	0	0	0.000185441	0.000338885	0.000490191	0.00039738	0	0	0.000469034	Q8VE97	9.00E-75	Serine/arginine-rich splicing factor 4	GO:0006397	mRNA processing	RNA metabolism	P
CGI_10002568	0	0.000421678	0.000232132	0.000233599	0	0.000334301	0.000353836	0	0	0.000185441	0.000338885	0.000490191	0.00039738	0	0	0.000469034	Q8VE97	9.00E-75	Serine/arginine-rich splicing factor 4	GO:0008380	RNA splicing	RNA metabolism	P
CGI_10002568	0	0.000421678	0.000232132	0.000233599	0	0.000334301	0.000353836	0	0	0.000185441	0.000338885	0.000490191	0.00039738	0	0	0.000469034	Q8VE97	9.00E-75	Serine/arginine-rich splicing factor 4	GO:0016607	nuclear speck	nucleus	C
CGI_10002568	0	0.000421678	0.000232132	0.000233599	0	0.000334301	0.000353836	0	0	0.000185441	0.000338885	0.000490191	0.00039738	0	0	0.000469034	Q8VE97	9.00E-75	Serine/arginine-rich splicing factor 4	GO:0048025	"negative regulation of nuclear mRNA splicing, via spliceosome"	RNA metabolism	P
CGI_10002587	0.000652896	0	0	0	0	0	0	0.000280292	0	0	0	0	0	0	0	0	Q15404	9.00E-116	Ras suppressor protein 1	GO:0005829	cytosol	cytosol	C
CGI_10002587	0.000652896	0	0	0	0	0	0	0.000280292	0	0	0	0	0	0	0	0	Q15404	9.00E-116	Ras suppressor protein 1	GO:0007165	signal transduction	signal transduction	P
CGI_10002587	0.000652896	0	0	0	0	0	0	0.000280292	0	0	0	0	0	0	0	0	Q15404	9.00E-116	Ras suppressor protein 1	GO:0007265	Ras protein signal transduction	signal transduction	P
CGI_10002587	0.000652896	0	0	0	0	0	0	0.000280292	0	0	0	0	0	0	0	0	Q15404	9.00E-116	Ras suppressor protein 1	GO:0034329	cell junction assembly	cell organization and biogenesis	P
CGI_10002594	0.000120929	8.17E-05	0.000202475	0	0.000122531	0.000166623	0	0	0.00024324	0.000161749	0	0.000256538	0	0	0.000208439	0	O97125	0	Heat shock protein 68	GO:0000166	nucleotide binding	other molecular function	F
CGI_10002594	0.000120929	8.17E-05	0.000202475	0	0.000122531	0.000166623	0	0	0.00024324	0.000161749	0	0.000256538	0	0	0.000208439	0	O97125	0	Heat shock protein 68	GO:0005524	ATP binding	other molecular function	F
CGI_10002594	0.000120929	8.17E-05	0.000202475	0	0.000122531	0.000166623	0	0	0.00024324	0.000161749	0	0.000256538	0	0	0.000208439	0	O97125	0	Heat shock protein 68	GO:0005875	microtubule associated complex	cytoskeleton	C
CGI_10002594	0.000120929	8.17E-05	0.000202475	0	0.000122531	0.000166623	0	0	0.00024324	0.000161749	0	0.000256538	0	0	0.000208439	0	O97125	0	Heat shock protein 68	GO:0006950	response to stress	stress response	P
CGI_10002594	0.000120929	8.17E-05	0.000202475	0	0.000122531	0.000166623	0	0	0.00024324	0.000161749	0	0.000256538	0	0	0.000208439	0	O97125	0	Heat shock protein 68	GO:0008340	determination of adult life span	developmental processes	P
CGI_10002594	0.000120929	8.17E-05	0.000202475	0	0.000122531	0.000166623	0	0	0.00024324	0.000161749	0	0.000256538	0	0	0.000208439	0	O97125	0	Heat shock protein 68	GO:0031427	response to methotrexate	other biological processes	P
CGI_10002617	0.001192624	0.000921236	0.001654535	0.001320509	0.000805617	0.001232457	0.000993885	0.001365331	0.001256559	0.001253378	0.001011384	0.00114454	0.000671462	0.000289593	0.001057201	0.001383336	Q9Y6N5	1.00E-157	"Sulfide:quinone oxidoreductase, mitochondrial"	GO:0000096	sulfur amino acid metabolic process	other metabolic processes	P
CGI_10002617	0.001192624	0.000921236	0.001654535	0.001320509	0.000805617	0.001232457	0.000993885	0.001365331	0.001256559	0.001253378	0.001011384	0.00114454	0.000671462	0.000289593	0.001057201	0.001383336	Q9Y6N5	1.00E-157	"Sulfide:quinone oxidoreductase, mitochondrial"	GO:0000098	sulfur amino acid catabolic process	other metabolic processes	P
CGI_10002617	0.001192624	0.000921236	0.001654535	0.001320509	0.000805617	0.001232457	0.000993885	0.001365331	0.001256559	0.001253378	0.001011384	0.00114454	0.000671462	0.000289593	0.001057201	0.001383336	Q9Y6N5	1.00E-157	"Sulfide:quinone oxidoreductase, mitochondrial"	GO:0005737	cytoplasm	other cellular component	C
CGI_10002617	0.001192624	0.000921236	0.001654535	0.001320509	0.000805617	0.001232457	0.000993885	0.001365331	0.001256559	0.001253378	0.001011384	0.00114454	0.000671462	0.000289593	0.001057201	0.001383336	Q9Y6N5	1.00E-157	"Sulfide:quinone oxidoreductase, mitochondrial"	GO:0005739	mitochondrion	mitochondrion	C
CGI_10002617	0.001192624	0.000921236	0.001654535	0.001320509	0.000805617	0.001232457	0.000993885	0.001365331	0.001256559	0.001253378	0.001011384	0.00114454	0.000671462	0.000289593	0.001057201	0.001383336	Q9Y6N5	1.00E-157	"Sulfide:quinone oxidoreductase, mitochondrial"	GO:0005743	mitochondrial inner membrane	mitochondrion	C
CGI_10002617	0.001192624	0.000921236	0.001654535	0.001320509	0.000805617	0.001232457	0.000993885	0.001365331	0.001256559	0.001253378	0.001011384	0.00114454	0.000671462	0.000289593	0.001057201	0.001383336	Q9Y6N5	1.00E-157	"Sulfide:quinone oxidoreductase, mitochondrial"	GO:0005743	mitochondrial inner membrane	other membranes	C
CGI_10002617	0.001192624	0.000921236	0.001654535	0.001320509	0.000805617	0.001232457	0.000993885	0.001365331	0.001256559	0.001253378	0.001011384	0.00114454	0.000671462	0.000289593	0.001057201	0.001383336	Q9Y6N5	1.00E-157	"Sulfide:quinone oxidoreductase, mitochondrial"	GO:0016491	oxidoreductase activity	other molecular function	F
CGI_10002617	0.001192624	0.000921236	0.001654535	0.001320509	0.000805617	0.001232457	0.000993885	0.001365331	0.001256559	0.001253378	0.001011384	0.00114454	0.000671462	0.000289593	0.001057201	0.001383336	Q9Y6N5	1.00E-157	"Sulfide:quinone oxidoreductase, mitochondrial"	GO:0034641	cellular nitrogen compound metabolic process	other metabolic processes	P
CGI_10002617	0.001192624	0.000921236	0.001654535	0.001320509	0.000805617	0.001232457	0.000993885	0.001365331	0.001256559	0.001253378	0.001011384	0.00114454	0.000671462	0.000289593	0.001057201	0.001383336	Q9Y6N5	1.00E-157	"Sulfide:quinone oxidoreductase, mitochondrial"				
CGI_10002617	0.001192624	0.000921236	0.001654535	0.001320509	0.000805617	0.001232457	0.000993885	0.001365331	0.001256559	0.001253378	0.001011384	0.00114454	0.000671462	0.000289593	0.001057201	0.001383336	Q9Y6N5	1.00E-157	"Sulfide:quinone oxidoreductase, mitochondrial"	GO:0055114	oxidation reduction	other metabolic processes	P
CGI_10002617	0.001192624	0.000921236	0.001654535	0.001320509	0.000805617	0.001232457	0.000993885	0.001365331	0.001256559	0.001253378	0.001011384	0.00114454	0.000671462	0.000289593	0.001057201	0.001383336	Q9Y6N5	1.00E-157	"Sulfide:quinone oxidoreductase, mitochondrial"	GO:0070221	"sulfide oxidation, using sulfide:quinone oxidoreductase"	other metabolic processes	P
CGI_10002617	0.001192624	0.000921236	0.001654535	0.001320509	0.000805617	0.001232457	0.000993885	0.001365331	0.001256559	0.001253378	0.001011384	0.00114454	0.000671462	0.000289593	0.001057201	0.001383336	Q9Y6N5	1.00E-157	"Sulfide:quinone oxidoreductase, mitochondrial"	GO:0070224	sulfide:quinone oxidoreductase activity	other molecular function	F
CGI_10002628	0	0.001682452	0.001333705	0.001342133	0.001681482	0.001371937	0.001452105	0.001329868	0	0.001664759	0.00139075	0.00176023	0	0	0.001716235	0.001684257	P62308	3.00E-38	Small nuclear ribonucleoprotein G	GO:0000245	spliceosome assembly	cell organization and biogenesis	P
CGI_10002628	0	0.001682452	0.001333705	0.001342133	0.001681482	0.001371937	0.001452105	0.001329868	0	0.001664759	0.00139075	0.00176023	0	0	0.001716235	0.001684257	P62308	3.00E-38	Small nuclear ribonucleoprotein G	GO:0000245	spliceosome assembly	RNA metabolism	P
CGI_10002628	0	0.001682452	0.001333705	0.001342133	0.001681482	0.001371937	0.001452105	0.001329868	0	0.001664759	0.00139075	0.00176023	0	0	0.001716235	0.001684257	P62308	3.00E-38	Small nuclear ribonucleoprotein G	GO:0000387	spliceosomal snRNP biogenesis	RNA metabolism	P
CGI_10002628	0	0.001682452	0.001333705	0.001342133	0.001681482	0.001371937	0.001452105	0.001329868	0	0.001664759	0.00139075	0.00176023	0	0	0.001716235	0.001684257	P62308	3.00E-38	Small nuclear ribonucleoprotein G	GO:0000398	"nuclear mRNA splicing, via spliceosome"	RNA metabolism	P
CGI_10002628	0	0.001682452	0.001333705	0.001342133	0.001681482	0.001371937	0.001452105	0.001329868	0	0.001664759	0.00139075	0.00176023	0	0	0.001716235	0.001684257	P62308	3.00E-38	Small nuclear ribonucleoprotein G	GO:0003723	RNA binding	nucleic acid binding activity	F
CGI_10002628	0	0.001682452	0.001333705	0.001342133	0.001681482	0.001371937	0.001452105	0.001329868	0	0.001664759	0.00139075	0.00176023	0	0	0.001716235	0.001684257	P62308	3.00E-38	Small nuclear ribonucleoprotein G	GO:0005515	protein binding	other molecular function	F
CGI_10002628	0	0.001682452	0.001333705	0.001342133	0.001681482	0.001371937	0.001452105	0.001329868	0	0.001664759	0.00139075	0.00176023	0	0	0.001716235	0.001684257	P62308	3.00E-38	Small nuclear ribonucleoprotein G	GO:0005634	nucleus	nucleus	C
CGI_10002628	0	0.001682452	0.001333705	0.001342133	0.001681482	0.001371937	0.001452105	0.001329868	0	0.001664759	0.00139075	0.00176023	0	0	0.001716235	0.001684257	P62308	3.00E-38	Small nuclear ribonucleoprotein G	GO:0005654	nucleoplasm	nucleus	C
CGI_10002628	0	0.001682452	0.001333705	0.001342133	0.001681482	0.001371937	0.001452105	0.001329868	0	0.001664759	0.00139075	0.00176023	0	0	0.001716235	0.001684257	P62308	3.00E-38	Small nuclear ribonucleoprotein G	GO:0005681	spliceosome	nucleus	C
CGI_10002628	0	0.001682452	0.001333705	0.001342133	0.001681482	0.001371937	0.001452105	0.001329868	0	0.001664759	0.00139075	0.00176023	0	0	0.001716235	0.001684257	P62308	3.00E-38	Small nuclear ribonucleoprotein G	GO:0005683	snRNP U7	nucleus	C
CGI_10002628	0	0.001682452	0.001333705	0.001342133	0.001681482	0.001371937	0.001452105	0.001329868	0	0.001664759	0.00139075	0.00176023	0	0	0.001716235	0.001684257	P62308	3.00E-38	Small nuclear ribonucleoprotein G	GO:0005689	U12-dependent spliceosome	nucleus	C
CGI_10002628	0	0.001682452	0.001333705	0.001342133	0.001681482	0.001371937	0.001452105	0.001329868	0	0.001664759	0.00139075	0.00176023	0	0	0.001716235	0.001684257	P62308	3.00E-38	Small nuclear ribonucleoprotein G	GO:0005829	cytosol	cytosol	C
CGI_10002628	0	0.001682452	0.001333705	0.001342133	0.001681482	0.001371937	0.001452105	0.001329868	0	0.001664759	0.00139075	0.00176023	0	0	0.001716235	0.001684257	P62308	3.00E-38	Small nuclear ribonucleoprotein G	GO:0006366	transcription from RNA polymerase II promoter	RNA metabolism	P
CGI_10002628	0	0.001682452	0.001333705	0.001342133	0.001681482	0.001371937	0.001452105	0.001329868	0	0.001664759	0.00139075	0.00176023	0	0	0.001716235	0.001684257	P62308	3.00E-38	Small nuclear ribonucleoprotein G	GO:0006369	termination of RNA polymerase II transcription	cell organization and biogenesis	P
CGI_10002628	0	0.001682452	0.001333705	0.001342133	0.001681482	0.001371937	0.001452105	0.001329868	0	0.001664759	0.00139075	0.00176023	0	0	0.001716235	0.001684257	P62308	3.00E-38	Small nuclear ribonucleoprotein G	GO:0006369	termination of RNA polymerase II transcription	RNA metabolism	P
CGI_10002628	0	0.001682452	0.001333705	0.001342133	0.001681482	0.001371937	0.001452105	0.001329868	0	0.001664759	0.00139075	0.00176023	0	0	0.001716235	0.001684257	P62308	3.00E-38	Small nuclear ribonucleoprotein G	GO:0006397	mRNA processing	RNA metabolism	P
CGI_10002628	0	0.001682452	0.001333705	0.001342133	0.001681482	0.001371937	0.001452105	0.001329868	0	0.001664759	0.00139075	0.00176023	0	0	0.001716235	0.001684257	P62308	3.00E-38	Small nuclear ribonucleoprotein G	GO:0008334	histone mRNA metabolic process	RNA metabolism	P
CGI_10002628	0	0.001682452	0.001333705	0.001342133	0.001681482	0.001371937	0.001452105	0.001329868	0	0.001664759	0.00139075	0.00176023	0	0	0.001716235	0.001684257	P62308	3.00E-38	Small nuclear ribonucleoprotein G	GO:0008380	RNA splicing	RNA metabolism	P
CGI_10002628	0	0.001682452	0.001333705	0.001342133	0.001681482	0.001371937	0.001452105	0.001329868	0	0.001664759	0.00139075	0.00176023	0	0	0.001716235	0.001684257	P62308	3.00E-38	Small nuclear ribonucleoprotein G	GO:0010467	gene expression	other metabolic processes	P
CGI_10002628	0	0.001682452	0.001333705	0.001342133	0.001681482	0.001371937	0.001452105	0.001329868	0	0.001664759	0.00139075	0.00176023	0	0	0.001716235	0.001684257	P62308	3.00E-38	Small nuclear ribonucleoprotein G	GO:0016070	RNA metabolic process	RNA metabolism	P
CGI_10002628	0	0.001682452	0.001333705	0.001342133	0.001681482	0.001371937	0.001452105	0.001329868	0	0.001664759	0.00139075	0.00176023	0	0	0.001716235	0.001684257	P62308	3.00E-38	Small nuclear ribonucleoprotein G	GO:0030529	ribonucleoprotein complex	other cellular component	C
CGI_10002628	0	0.001682452	0.001333705	0.001342133	0.001681482	0.001371937	0.001452105	0.001329868	0	0.001664759	0.00139075	0.00176023	0	0	0.001716235	0.001684257	P62308	3.00E-38	Small nuclear ribonucleoprotein G	GO:0030532	small nuclear ribonucleoprotein complex	nucleus	C
CGI_10002628	0	0.001682452	0.001333705	0.001342133	0.001681482	0.001371937	0.001452105	0.001329868	0	0.001664759	0.00139075	0.00176023	0	0	0.001716235	0.001684257	P62308	3.00E-38	Small nuclear ribonucleoprotein G	GO:0034660	ncRNA metabolic process	RNA metabolism	P
CGI_10002628	0	0.001682452	0.001333705	0.001342133	0.001681482	0.001371937	0.001452105	0.001329868	0	0.001664759	0.00139075	0.00176023	0	0	0.001716235	0.001684257	P62308	3.00E-38	Small nuclear ribonucleoprotein G	GO:0071013		nucleus	
CGI_10002631	0	0.001164483	0	0	0.001745718	0.000890218	0	0	0	0	0.002406467	0.000913737	0	0.002049928	0	0							
CGI_10002658	0	0	0	0	0.000128086	0	0	0	0	0	0	0	0	0	0	0	Q9U943	2.00E-124	Apolipophorins	GO:0005319	lipid transporter activity	transporter activity	F
CGI_10002658	0	0	0	0	0.000128086	0	0	0	0	0	0	0	0	0	0	0	Q9U943	2.00E-124	Apolipophorins	GO:0005576	extracellular region	non-structural extracellular	C
CGI_10002658	0	0	0	0	0.000128086	0	0	0	0	0	0	0	0	0	0	0	Q9U943	2.00E-124	Apolipophorins	GO:0006810	transport	transport	P
CGI_10002658	0	0	0	0	0.000128086	0	0	0	0	0	0	0	0	0	0	0	Q9U943	2.00E-124	Apolipophorins	GO:0006869	lipid transport	transport	P
CGI_10002658	0	0	0	0	0.000128086	0	0	0	0	0	0	0	0	0	0	0	Q9U943	2.00E-124	Apolipophorins	GO:0008289	lipid binding	other molecular function	F
CGI_10002658	0	0	0	0	0.000128086	0	0	0	0	0	0	0	0	0	0	0	Q9U943	2.00E-124	Apolipophorins	GO:0016055	Wnt receptor signaling pathway	signal transduction	P
CGI_10002689	0.003562383	0.002826519	0.00272298	0.003209934	0.003923458	0.003441275	0.002710595	0.003490904	0.003426978	0.002252973	0.003569592	0.003532194	0.003246326	0.004580835	0.003443913	0.00463732	Q7JQD3	2.00E-115	Gelsolin-like protein 1	GO:0003779	actin binding	cytoskeletal activity	F
CGI_10002689	0.003562383	0.002826519	0.00272298	0.003209934	0.003923458	0.003441275	0.002710595	0.003490904	0.003426978	0.002252973	0.003569592	0.003532194	0.003246326	0.004580835	0.003443913	0.00463732	Q7JQD3	2.00E-115	Gelsolin-like protein 1	GO:0005509	calcium ion binding	other molecular function	F
CGI_10002689	0.003562383	0.002826519	0.00272298	0.003209934	0.003923458	0.003441275	0.002710595	0.003490904	0.003426978	0.002252973	0.003569592	0.003532194	0.003246326	0.004580835	0.003443913	0.00463732	Q7JQD3	2.00E-115	Gelsolin-like protein 1	GO:0005737	cytoplasm	other cellular component	C
CGI_10002689	0.003562383	0.002826519	0.00272298	0.003209934	0.003923458	0.003441275	0.002710595	0.003490904	0.003426978	0.002252973	0.003569592	0.003532194	0.003246326	0.004580835	0.003443913	0.00463732	Q7JQD3	2.00E-115	Gelsolin-like protein 1	GO:0005856	cytoskeleton	cytoskeleton	C
CGI_10002689	0.003562383	0.002826519	0.00272298	0.003209934	0.003923458	0.003441275	0.002710595	0.003490904	0.003426978	0.002252973	0.003569592	0.003532194	0.003246326	0.004580835	0.003443913	0.00463732	Q7JQD3	2.00E-115	Gelsolin-like protein 1	GO:0007275	multicellular organismal development	developmental processes	P
CGI_10002689	0.003562383	0.002826519	0.00272298	0.003209934	0.003923458	0.003441275	0.002710595	0.003490904	0.003426978	0.002252973	0.003569592	0.003532194	0.003246326	0.004580835	0.003443913	0.00463732	Q7JQD3	2.00E-115	Gelsolin-like protein 1	GO:0030041	actin filament polymerization	cell organization and biogenesis	P
CGI_10002689	0.003562383	0.002826519	0.00272298	0.003209934	0.003923458	0.003441275	0.002710595	0.003490904	0.003426978	0.002252973	0.003569592	0.003532194	0.003246326	0.004580835	0.003443913	0.00463732	Q7JQD3	2.00E-115	Gelsolin-like protein 1	GO:0030043	actin filament fragmentation	cell organization and biogenesis	P
CGI_10002689	0.003562383	0.002826519	0.00272298	0.003209934	0.003923458	0.003441275	0.002710595	0.003490904	0.003426978	0.002252973	0.003569592	0.003532194	0.003246326	0.004580835	0.003443913	0.00463732	Q7JQD3	2.00E-115	Gelsolin-like protein 1	GO:0045010	actin nucleation	cell organization and biogenesis	P
CGI_10002689	0.003562383	0.002826519	0.00272298	0.003209934	0.003923458	0.003441275	0.002710595	0.003490904	0.003426978	0.002252973	0.003569592	0.003532194	0.003246326	0.004580835	0.003443913	0.00463732	Q7JQD3	2.00E-115	Gelsolin-like protein 1	GO:0051014	actin filament severing	other biological processes	P
CGI_10002689	0.003562383	0.002826519	0.00272298	0.003209934	0.003923458	0.003441275	0.002710595	0.003490904	0.003426978	0.002252973	0.003569592	0.003532194	0.003246326	0.004580835	0.003443913	0.00463732	Q7JQD3	2.00E-115	Gelsolin-like protein 1	GO:0051693	actin filament capping	cell organization and biogenesis	P
CGI_10002689	0.003562383	0.002826519	0.00272298	0.003209934	0.003923458	0.003441275	0.002710595	0.003490904	0.003426978	0.002252973	0.003569592	0.003532194	0.003246326	0.004580835	0.003443913	0.00463732	Q7JQD3	2.00E-115	Gelsolin-like protein 1	GO:0051693	actin filament capping	protein metabolism	P
CGI_10002715	0	0	0	0	0	0.000429427	0	0	0	0	0	0	0.000446649	0	0	0							
CGI_10002798	0.000688383	0	0	0.00043495	0	0.000266766	0	0	0	0	0.000630989	0.000273813	0.000369952	0	0.00044495	0	P84169	3.00E-127	26S proteasome non-ATPase regulatory subunit 13	GO:0000502	proteasome complex	other cellular component	C
CGI_10002799	0.001641226	0	0.001413238	0.00118514	0.001900537	0	0.002308047	0.000939448	0	0.00211684	0.001719299	0.002238237	0.001764059	0.001434681	0.001454864	0.001665715	Q5R7A8	8.00E-36	C-Myc-binding protein	GO:0003713	transcription coactivator activity	transcription regulatory activity	F
CGI_10002799	0.001641226	0	0.001413238	0.00118514	0.001900537	0	0.002308047	0.000939448	0	0.00211684	0.001719299	0.002238237	0.001764059	0.001434681	0.001454864	0.001665715	Q5R7A8	8.00E-36	C-Myc-binding protein	GO:0005634	nucleus	nucleus	C
CGI_10002799	0.001641226	0	0.001413238	0.00118514	0.001900537	0	0.002308047	0.000939448	0	0.00211684	0.001719299	0.002238237	0.001764059	0.001434681	0.001454864	0.001665715	Q5R7A8	8.00E-36	C-Myc-binding protein	GO:0005737	cytoplasm	other cellular component	C
CGI_10002799	0.001641226	0	0.001413238	0.00118514	0.001900537	0	0.002308047	0.000939448	0	0.00211684	0.001719299	0.002238237	0.001764059	0.001434681	0.001454864	0.001665715	Q5R7A8	8.00E-36	C-Myc-binding protein	GO:0006351	"transcription, DNA-dependent"	RNA metabolism	P
CGI_10002799	0.001641226	0	0.001413238	0.00118514	0.001900537	0	0.002308047	0.000939448	0	0.00211684	0.001719299	0.002238237	0.001764059	0.001434681	0.001454864	0.001665715	Q5R7A8	8.00E-36	C-Myc-binding protein	GO:0006355	"regulation of transcription, DNA-dependent"	RNA metabolism	P
CGI_10002799	0.001641226	0	0.001413238	0.00118514	0.001900537	0	0.002308047	0.000939448	0	0.00211684	0.001719299	0.002238237	0.001764059	0.001434681	0.001454864	0.001665715	Q5R7A8	8.00E-36	C-Myc-binding protein	GO:0007283	spermatogenesis	other biological processes	P
CGI_10002812	0.00205196	0.002269467	0.002373735	0.002640181	0.003591252	0.003020097	0.0027885	0.001993185	0.003126805	0.002931758	0.003256927	0.002506293	0.002740208	0.002409752	0.002379345	0.002398119	P17248	0	"Tryptophan--tRNA ligase, cytoplasmic"	GO:0000166	nucleotide binding	other molecular function	F
CGI_10002812	0.00205196	0.002269467	0.002373735	0.002640181	0.003591252	0.003020097	0.0027885	0.001993185	0.003126805	0.002931758	0.003256927	0.002506293	0.002740208	0.002409752	0.002379345	0.002398119	P17248	0	"Tryptophan--tRNA ligase, cytoplasmic"	GO:0004812	aminoacyl-tRNA ligase activity	other molecular function	F
CGI_10002812	0.00205196	0.002269467	0.002373735	0.002640181	0.003591252	0.003020097	0.0027885	0.001993185	0.003126805	0.002931758	0.003256927	0.002506293	0.002740208	0.002409752	0.002379345	0.002398119	P17248	0	"Tryptophan--tRNA ligase, cytoplasmic"	GO:0004830	tryptophan-tRNA ligase activity	other molecular function	F
CGI_10002812	0.00205196	0.002269467	0.002373735	0.002640181	0.003591252	0.003020097	0.0027885	0.001993185	0.003126805	0.002931758	0.003256927	0.002506293	0.002740208	0.002409752	0.002379345	0.002398119	P17248	0	"Tryptophan--tRNA ligase, cytoplasmic"	GO:0005524	ATP binding	other molecular function	F
CGI_10002812	0.00205196	0.002269467	0.002373735	0.002640181	0.003591252	0.003020097	0.0027885	0.001993185	0.003126805	0.002931758	0.003256927	0.002506293	0.002740208	0.002409752	0.002379345	0.002398119	P17248	0	"Tryptophan--tRNA ligase, cytoplasmic"	GO:0005737	cytoplasm	other cellular component	C
CGI_10002812	0.00205196	0.002269467	0.002373735	0.002640181	0.003591252	0.003020097	0.0027885	0.001993185	0.003126805	0.002931758	0.003256927	0.002506293	0.002740208	0.002409752	0.002379345	0.002398119	P17248	0	"Tryptophan--tRNA ligase, cytoplasmic"	GO:0006412	translation	protein metabolism	P
CGI_10002812	0.00205196	0.002269467	0.002373735	0.002640181	0.003591252	0.003020097	0.0027885	0.001993185	0.003126805	0.002931758	0.003256927	0.002506293	0.002740208	0.002409752	0.002379345	0.002398119	P17248	0	"Tryptophan--tRNA ligase, cytoplasmic"	GO:0006418	tRNA aminoacylation for protein translation	protein metabolism	P
CGI_10002812	0.00205196	0.002269467	0.002373735	0.002640181	0.003591252	0.003020097	0.0027885	0.001993185	0.003126805	0.002931758	0.003256927	0.002506293	0.002740208	0.002409752	0.002379345	0.002398119	P17248	0	"Tryptophan--tRNA ligase, cytoplasmic"	GO:0006418	tRNA aminoacylation for protein translation	RNA metabolism	P
CGI_10002812	0.00205196	0.002269467	0.002373735	0.002640181	0.003591252	0.003020097	0.0027885	0.001993185	0.003126805	0.002931758	0.003256927	0.002506293	0.002740208	0.002409752	0.002379345	0.002398119	P17248	0	"Tryptophan--tRNA ligase, cytoplasmic"	GO:0006436	tryptophanyl-tRNA aminoacylation	protein metabolism	P
CGI_10002812	0.00205196	0.002269467	0.002373735	0.002640181	0.003591252	0.003020097	0.0027885	0.001993185	0.003126805	0.002931758	0.003256927	0.002506293	0.002740208	0.002409752	0.002379345	0.002398119	P17248	0	"Tryptophan--tRNA ligase, cytoplasmic"	GO:0006436	tryptophanyl-tRNA aminoacylation	RNA metabolism	P
CGI_10002812	0.00205196	0.002269467	0.002373735	0.002640181	0.003591252	0.003020097	0.0027885	0.001993185	0.003126805	0.002931758	0.003256927	0.002506293	0.002740208	0.002409752	0.002379345	0.002398119	P17248	0	"Tryptophan--tRNA ligase, cytoplasmic"	GO:0016874	ligase activity	other molecular function	F
CGI_10002812	0.00205196	0.002269467	0.002373735	0.002640181	0.003591252	0.003020097	0.0027885	0.001993185	0.003126805	0.002931758	0.003256927	0.002506293	0.002740208	0.002409752	0.002379345	0.002398119	P17248	0	"Tryptophan--tRNA ligase, cytoplasmic"	GO:0045765	regulation of angiogenesis	developmental processes	P
CGI_10002862	0.000815624	0	0	0.000549703	0.000459128	0.000468259	0	0	0	0	0	0.000384504	0	0	0.000562341	0.001011749	Q99L47	3.00E-60	Hsc70-interacting protein	GO:0005488	binding	other molecular function	F
CGI_10002862	0.000815624	0	0	0.000549703	0.000459128	0.000468259	0	0	0	0	0	0.000384504	0	0	0.000562341	0.001011749	Q99L47	3.00E-60	Hsc70-interacting protein	GO:0005737	cytoplasm	other cellular component	C
CGI_10002862	0.000815624	0	0	0.000549703	0.000459128	0.000468259	0	0	0	0	0	0.000384504	0	0	0.000562341	0.001011749	Q99L47	3.00E-60	Hsc70-interacting protein	GO:0005829	cytosol	cytosol	C
CGI_10002862	0.000815624	0	0	0.000549703	0.000459128	0.000468259	0	0	0	0	0	0.000384504	0	0	0.000562341	0.001011749	Q99L47	3.00E-60	Hsc70-interacting protein	GO:0006457	protein folding	protein metabolism	P
CGI_10002862	0.000815624	0	0	0.000549703	0.000459128	0.000468259	0	0	0	0	0	0.000384504	0	0	0.000562341	0.001011749	Q99L47	3.00E-60	Hsc70-interacting protein	GO:0019904	protein domain specific binding	other molecular function	F
CGI_10002862	0.000815624	0	0	0.000549703	0.000459128	0.000468259	0	0	0	0	0	0.000384504	0	0	0.000562341	0.001011749	Q99L47	3.00E-60	Hsc70-interacting protein	GO:0030544	Hsp70 protein binding	other molecular function	F
CGI_10002862	0.000815624	0	0	0.000549703	0.000459128	0.000468259	0	0	0	0	0	0.000384504	0	0	0.000562341	0.001011749	Q99L47	3.00E-60	Hsc70-interacting protein	GO:0032403	protein complex binding	other molecular function	F
CGI_10002862	0.000815624	0	0	0.000549703	0.000459128	0.000468259	0	0	0	0	0	0.000384504	0	0	0.000562341	0.001011749	Q99L47	3.00E-60	Hsc70-interacting protein	GO:0032564	dATP binding	other molecular function	F
CGI_10002862	0.000815624	0	0	0.000549703	0.000459128	0.000468259	0	0	0	0	0	0.000384504	0	0	0.000562341	0.001011749	Q99L47	3.00E-60	Hsc70-interacting protein	GO:0042802	identical protein binding	other molecular function	F
CGI_10002862	0.000815624	0	0	0.000549703	0.000459128	0.000468259	0	0	0	0	0	0.000384504	0	0	0.000562341	0.001011749	Q99L47	3.00E-60	Hsc70-interacting protein	GO:0043234	protein complex	other cellular component	C
CGI_10002862	0.000815624	0	0	0.000549703	0.000459128	0.000468259	0	0	0	0	0	0.000384504	0	0	0.000562341	0.001011749	Q99L47	3.00E-60	Hsc70-interacting protein	GO:0051082	unfolded protein binding	other molecular function	F
CGI_10002862	0.000815624	0	0	0.000549703	0.000459128	0.000468259	0	0	0	0	0	0.000384504	0	0	0.000562341	0.001011749	Q99L47	3.00E-60	Hsc70-interacting protein	GO:0051087	chaperone binding	other molecular function	F
CGI_10002862	0.000815624	0	0	0.000549703	0.000459128	0.000468259	0	0	0	0	0	0.000384504	0	0	0.000562341	0.001011749	Q99L47	3.00E-60	Hsc70-interacting protein	GO:0051260	protein homooligomerization	cell organization and biogenesis	P
CGI_10002862	0.000815624	0	0	0.000549703	0.000459128	0.000468259	0	0	0	0	0	0.000384504	0	0	0.000562341	0.001011749	Q99L47	3.00E-60	Hsc70-interacting protein				
CGI_10002862	0.000815624	0	0	0.000549703	0.000459128	0.000468259	0	0	0	0	0	0.000384504	0	0	0.000562341	0.001011749	Q99L47	3.00E-60	Hsc70-interacting protein	GO:0070389	chaperone cofactor-dependent protein refolding	protein metabolism	P
CGI_10002865	0	0.000421297	0.000313095	0	0	0	0	0	0	0	0.000435316	0	0	0	0	0	Q9CQ60	1.00E-70	6-phosphogluconolactonase	GO:0005625	soluble fraction	other cellular component	C
CGI_10002865	0	0.000421297	0.000313095	0	0	0	0	0	0	0	0.000435316	0	0	0	0	0	Q9CQ60	1.00E-70	6-phosphogluconolactonase	GO:0005737	cytoplasm	other cellular component	C
CGI_10002865	0	0.000421297	0.000313095	0	0	0	0	0	0	0	0.000435316	0	0	0	0	0	Q9CQ60	1.00E-70	6-phosphogluconolactonase	GO:0005975	carbohydrate metabolic process	other metabolic processes	P
CGI_10002865	0	0.000421297	0.000313095	0	0	0	0	0	0	0	0.000435316	0	0	0	0	0	Q9CQ60	1.00E-70	6-phosphogluconolactonase	GO:0006098	pentose-phosphate shunt	other metabolic processes	P
CGI_10002865	0	0.000421297	0.000313095	0	0	0	0	0	0	0	0.000435316	0	0	0	0	0	Q9CQ60	1.00E-70	6-phosphogluconolactonase	GO:0009051	"pentose-phosphate shunt, oxidative branch"	other metabolic processes	P
CGI_10002865	0	0.000421297	0.000313095	0	0	0	0	0	0	0	0.000435316	0	0	0	0	0	Q9CQ60	1.00E-70	6-phosphogluconolactonase	GO:0016787	hydrolase activity	other molecular function	F
CGI_10002865	0	0.000421297	0.000313095	0	0	0	0	0	0	0	0.000435316	0	0	0	0	0	Q9CQ60	1.00E-70	6-phosphogluconolactonase	GO:0017057	6-phosphogluconolactonase activity	other molecular function	F
CGI_10002865	0	0.000421297	0.000313095	0	0	0	0	0	0	0	0.000435316	0	0	0	0	0	Q9CQ60	1.00E-70	6-phosphogluconolactonase	GO:0048029	monosaccharide binding	other molecular function	F
CGI_10002873	0.001307332	0.001368172	0.001143883	0.000895309	0.001410114	0.001438157	0.001383813	0.001267325	0.00122998	0.001480701	0.001325344	0.001297225	0.001359847	0.001290266	0.001526487	0.001583646	P40927	0	NADP-dependent malic enzyme	GO:0000166	nucleotide binding	other molecular function	F
CGI_10002873	0.001307332	0.001368172	0.001143883	0.000895309	0.001410114	0.001438157	0.001383813	0.001267325	0.00122998	0.001480701	0.001325344	0.001297225	0.001359847	0.001290266	0.001526487	0.001583646	P40927	0	NADP-dependent malic enzyme	GO:0004470	malic enzyme activity	other molecular function	F
CGI_10002873	0.001307332	0.001368172	0.001143883	0.000895309	0.001410114	0.001438157	0.001383813	0.001267325	0.00122998	0.001480701	0.001325344	0.001297225	0.001359847	0.001290266	0.001526487	0.001583646	P40927	0	NADP-dependent malic enzyme	GO:0004473	malate dehydrogenase (oxaloacetate-decarboxylating) (NADP+) activity	other molecular function	F
CGI_10002873	0.001307332	0.001368172	0.001143883	0.000895309	0.001410114	0.001438157	0.001383813	0.001267325	0.00122998	0.001480701	0.001325344	0.001297225	0.001359847	0.001290266	0.001526487	0.001583646	P40927	0	NADP-dependent malic enzyme	GO:0005737	cytoplasm	other cellular component	C
CGI_10002873	0.001307332	0.001368172	0.001143883	0.000895309	0.001410114	0.001438157	0.001383813	0.001267325	0.00122998	0.001480701	0.001325344	0.001297225	0.001359847	0.001290266	0.001526487	0.001583646	P40927	0	NADP-dependent malic enzyme	GO:0006108	malate metabolic process	other metabolic processes	P
CGI_10002873	0.001307332	0.001368172	0.001143883	0.000895309	0.001410114	0.001438157	0.001383813	0.001267325	0.00122998	0.001480701	0.001325344	0.001297225	0.001359847	0.001290266	0.001526487	0.001583646	P40927	0	NADP-dependent malic enzyme	GO:0016491	oxidoreductase activity	other molecular function	F
CGI_10002873	0.001307332	0.001368172	0.001143883	0.000895309	0.001410114	0.001438157	0.001383813	0.001267325	0.00122998	0.001480701	0.001325344	0.001297225	0.001359847	0.001290266	0.001526487	0.001583646	P40927	0	NADP-dependent malic enzyme	GO:0016616	"oxidoreductase activity, acting on the CH-OH group of donors, NAD or NADP as acceptor"	other molecular function	F
CGI_10002873	0.001307332	0.001368172	0.001143883	0.000895309	0.001410114	0.001438157	0.001383813	0.001267325	0.00122998	0.001480701	0.001325344	0.001297225	0.001359847	0.001290266	0.001526487	0.001583646	P40927	0	NADP-dependent malic enzyme	GO:0016619	malate dehydrogenase (oxaloacetate-decarboxylating) activity	other molecular function	F
CGI_10002873	0.001307332	0.001368172	0.001143883	0.000895309	0.001410114	0.001438157	0.001383813	0.001267325	0.00122998	0.001480701	0.001325344	0.001297225	0.001359847	0.001290266	0.001526487	0.001583646	P40927	0	NADP-dependent malic enzyme	GO:0046872	metal ion binding	other molecular function	F
CGI_10002873	0.001307332	0.001368172	0.001143883	0.000895309	0.001410114	0.001438157	0.001383813	0.001267325	0.00122998	0.001480701	0.001325344	0.001297225	0.001359847	0.001290266	0.001526487	0.001583646	P40927	0	NADP-dependent malic enzyme	GO:0051287	NAD or NADH binding	other molecular function	F
CGI_10002873	0.001307332	0.001368172	0.001143883	0.000895309	0.001410114	0.001438157	0.001383813	0.001267325	0.00122998	0.001480701	0.001325344	0.001297225	0.001359847	0.001290266	0.001526487	0.001583646	P40927	0	NADP-dependent malic enzyme	GO:0055114	oxidation reduction	other metabolic processes	P
CGI_10002881	0	0.000197952	0.000174355	0.000241253	0.00010991	8.97E-05	0.000166105	0.000152122	0.00015273	0	0.000204539	0.000138069	0.000209864	0	0.000201927	0.000154128	P20241	2.00E-146	Neuroglian	GO:0005509	calcium ion binding	other molecular function	F
CGI_10002881	0	0.000197952	0.000174355	0.000241253	0.00010991	8.97E-05	0.000166105	0.000152122	0.00015273	0	0.000204539	0.000138069	0.000209864	0	0.000201927	0.000154128	P20241	2.00E-146	Neuroglian	GO:0005886	plasma membrane	other membranes	C
CGI_10002881	0	0.000197952	0.000174355	0.000241253	0.00010991	8.97E-05	0.000166105	0.000152122	0.00015273	0	0.000204539	0.000138069	0.000209864	0	0.000201927	0.000154128	P20241	2.00E-146	Neuroglian	GO:0005886	plasma membrane	plasma membrane	C
CGI_10002881	0	0.000197952	0.000174355	0.000241253	0.00010991	8.97E-05	0.000166105	0.000152122	0.00015273	0	0.000204539	0.000138069	0.000209864	0	0.000201927	0.000154128	P20241	2.00E-146	Neuroglian	GO:0005918	septate junction	other membranes	C
CGI_10002881	0	0.000197952	0.000174355	0.000241253	0.00010991	8.97E-05	0.000166105	0.000152122	0.00015273	0	0.000204539	0.000138069	0.000209864	0	0.000201927	0.000154128	P20241	2.00E-146	Neuroglian	GO:0005918	septate junction	plasma membrane	C
CGI_10002881	0	0.000197952	0.000174355	0.000241253	0.00010991	8.97E-05	0.000166105	0.000152122	0.00015273	0	0.000204539	0.000138069	0.000209864	0	0.000201927	0.000154128	P20241	2.00E-146	Neuroglian	GO:0005919	pleated septate junction	other membranes	C
CGI_10002881	0	0.000197952	0.000174355	0.000241253	0.00010991	8.97E-05	0.000166105	0.000152122	0.00015273	0	0.000204539	0.000138069	0.000209864	0	0.000201927	0.000154128	P20241	2.00E-146	Neuroglian	GO:0005919	pleated septate junction	plasma membrane	C
CGI_10002881	0	0.000197952	0.000174355	0.000241253	0.00010991	8.97E-05	0.000166105	0.000152122	0.00015273	0	0.000204539	0.000138069	0.000209864	0	0.000201927	0.000154128	P20241	2.00E-146	Neuroglian	GO:0005923	tight junction	other membranes	C
CGI_10002881	0	0.000197952	0.000174355	0.000241253	0.00010991	8.97E-05	0.000166105	0.000152122	0.00015273	0	0.000204539	0.000138069	0.000209864	0	0.000201927	0.000154128	P20241	2.00E-146	Neuroglian	GO:0005923	tight junction	plasma membrane	C
CGI_10002881	0	0.000197952	0.000174355	0.000241253	0.00010991	8.97E-05	0.000166105	0.000152122	0.00015273	0	0.000204539	0.000138069	0.000209864	0	0.000201927	0.000154128	P20241	2.00E-146	Neuroglian	GO:0007155	cell adhesion	cell adhesion	P
CGI_10002881	0	0.000197952	0.000174355	0.000241253	0.00010991	8.97E-05	0.000166105	0.000152122	0.00015273	0	0.000204539	0.000138069	0.000209864	0	0.000201927	0.000154128	P20241	2.00E-146	Neuroglian	GO:0007158	neuron adhesion	cell adhesion	P
CGI_10002881	0	0.000197952	0.000174355	0.000241253	0.00010991	8.97E-05	0.000166105	0.000152122	0.00015273	0	0.000204539	0.000138069	0.000209864	0	0.000201927	0.000154128	P20241	2.00E-146	Neuroglian	GO:0007173	epidermal growth factor receptor signaling pathway	signal transduction	P
CGI_10002881	0	0.000197952	0.000174355	0.000241253	0.00010991	8.97E-05	0.000166105	0.000152122	0.00015273	0	0.000204539	0.000138069	0.000209864	0	0.000201927	0.000154128	P20241	2.00E-146	Neuroglian	GO:0007275	multicellular organismal development	developmental processes	P
CGI_10002881	0	0.000197952	0.000174355	0.000241253	0.00010991	8.97E-05	0.000166105	0.000152122	0.00015273	0	0.000204539	0.000138069	0.000209864	0	0.000201927	0.000154128	P20241	2.00E-146	Neuroglian	GO:0007409	axonogenesis	cell organization and biogenesis	P
CGI_10002881	0	0.000197952	0.000174355	0.000241253	0.00010991	8.97E-05	0.000166105	0.000152122	0.00015273	0	0.000204539	0.000138069	0.000209864	0	0.000201927	0.000154128	P20241	2.00E-146	Neuroglian	GO:0007409	axonogenesis	developmental processes	P
CGI_10002881	0	0.000197952	0.000174355	0.000241253	0.00010991	8.97E-05	0.000166105	0.000152122	0.00015273	0	0.000204539	0.000138069	0.000209864	0	0.000201927	0.000154128	P20241	2.00E-146	Neuroglian	GO:0007560	imaginal disc morphogenesis	developmental processes	P
CGI_10002881	0	0.000197952	0.000174355	0.000241253	0.00010991	8.97E-05	0.000166105	0.000152122	0.00015273	0	0.000204539	0.000138069	0.000209864	0	0.000201927	0.000154128	P20241	2.00E-146	Neuroglian	GO:0008366	axon ensheathment	developmental processes	P
CGI_10002881	0	0.000197952	0.000174355	0.000241253	0.00010991	8.97E-05	0.000166105	0.000152122	0.00015273	0	0.000204539	0.000138069	0.000209864	0	0.000201927	0.000154128	P20241	2.00E-146	Neuroglian	GO:0016020	membrane	other membranes	C
CGI_10002881	0	0.000197952	0.000174355	0.000241253	0.00010991	8.97E-05	0.000166105	0.000152122	0.00015273	0	0.000204539	0.000138069	0.000209864	0	0.000201927	0.000154128	P20241	2.00E-146	Neuroglian	GO:0016021	integral to membrane	other membranes	C
CGI_10002881	0	0.000197952	0.000174355	0.000241253	0.00010991	8.97E-05	0.000166105	0.000152122	0.00015273	0	0.000204539	0.000138069	0.000209864	0	0.000201927	0.000154128	P20241	2.00E-146	Neuroglian	GO:0016319	mushroom body development	developmental processes	P
CGI_10002881	0	0.000197952	0.000174355	0.000241253	0.00010991	8.97E-05	0.000166105	0.000152122	0.00015273	0	0.000204539	0.000138069	0.000209864	0	0.000201927	0.000154128	P20241	2.00E-146	Neuroglian	GO:0016328	lateral plasma membrane	other membranes	C
CGI_10002881	0	0.000197952	0.000174355	0.000241253	0.00010991	8.97E-05	0.000166105	0.000152122	0.00015273	0	0.000204539	0.000138069	0.000209864	0	0.000201927	0.000154128	P20241	2.00E-146	Neuroglian	GO:0016328	lateral plasma membrane	plasma membrane	C
CGI_10002881	0	0.000197952	0.000174355	0.000241253	0.00010991	8.97E-05	0.000166105	0.000152122	0.00015273	0	0.000204539	0.000138069	0.000209864	0	0.000201927	0.000154128	P20241	2.00E-146	Neuroglian	GO:0019991	septate junction assembly	cell organization and biogenesis	P
CGI_10002881	0	0.000197952	0.000174355	0.000241253	0.00010991	8.97E-05	0.000166105	0.000152122	0.00015273	0	0.000204539	0.000138069	0.000209864	0	0.000201927	0.000154128	P20241	2.00E-146	Neuroglian	GO:0021682	nerve maturation	developmental processes	P
CGI_10002881	0	0.000197952	0.000174355	0.000241253	0.00010991	8.97E-05	0.000166105	0.000152122	0.00015273	0	0.000204539	0.000138069	0.000209864	0	0.000201927	0.000154128	P20241	2.00E-146	Neuroglian	GO:0030054	cell junction	other membranes	C
CGI_10002881	0	0.000197952	0.000174355	0.000241253	0.00010991	8.97E-05	0.000166105	0.000152122	0.00015273	0	0.000204539	0.000138069	0.000209864	0	0.000201927	0.000154128	P20241	2.00E-146	Neuroglian	GO:0030054	cell junction	plasma membrane	C
CGI_10002881	0	0.000197952	0.000174355	0.000241253	0.00010991	8.97E-05	0.000166105	0.000152122	0.00015273	0	0.000204539	0.000138069	0.000209864	0	0.000201927	0.000154128	P20241	2.00E-146	Neuroglian	GO:0030175	filopodium	other cellular component	C
CGI_10002881	0	0.000197952	0.000174355	0.000241253	0.00010991	8.97E-05	0.000166105	0.000152122	0.00015273	0	0.000204539	0.000138069	0.000209864	0	0.000201927	0.000154128	P20241	2.00E-146	Neuroglian	GO:0035011	melanotic encapsulation of foreign target	other metabolic processes	P
CGI_10002881	0	0.000197952	0.000174355	0.000241253	0.00010991	8.97E-05	0.000166105	0.000152122	0.00015273	0	0.000204539	0.000138069	0.000209864	0	0.000201927	0.000154128	P20241	2.00E-146	Neuroglian	GO:0035011	melanotic encapsulation of foreign target	stress response	P
CGI_10002881	0	0.000197952	0.000174355	0.000241253	0.00010991	8.97E-05	0.000166105	0.000152122	0.00015273	0	0.000204539	0.000138069	0.000209864	0	0.000201927	0.000154128	P20241	2.00E-146	Neuroglian	GO:0035151	"regulation of tube size, open tracheal system"	developmental processes	P
CGI_10002881	0	0.000197952	0.000174355	0.000241253	0.00010991	8.97E-05	0.000166105	0.000152122	0.00015273	0	0.000204539	0.000138069	0.000209864	0	0.000201927	0.000154128	P20241	2.00E-146	Neuroglian	GO:0048675	axon extension	cell organization and biogenesis	P
CGI_10002881	0	0.000197952	0.000174355	0.000241253	0.00010991	8.97E-05	0.000166105	0.000152122	0.00015273	0	0.000204539	0.000138069	0.000209864	0	0.000201927	0.000154128	P20241	2.00E-146	Neuroglian	GO:0048675	axon extension	developmental processes	P
CGI_10002881	0	0.000197952	0.000174355	0.000241253	0.00010991	8.97E-05	0.000166105	0.000152122	0.00015273	0	0.000204539	0.000138069	0.000209864	0	0.000201927	0.000154128	P20241	2.00E-146	Neuroglian	GO:0048813	dendrite morphogenesis	cell organization and biogenesis	P
CGI_10002881	0	0.000197952	0.000174355	0.000241253	0.00010991	8.97E-05	0.000166105	0.000152122	0.00015273	0	0.000204539	0.000138069	0.000209864	0	0.000201927	0.000154128	P20241	2.00E-146	Neuroglian	GO:0048813	dendrite morphogenesis	developmental processes	P
CGI_10002881	0	0.000197952	0.000174355	0.000241253	0.00010991	8.97E-05	0.000166105	0.000152122	0.00015273	0	0.000204539	0.000138069	0.000209864	0	0.000201927	0.000154128	P20241	2.00E-146	Neuroglian	GO:0050808	synapse organization	cell organization and biogenesis	P
CGI_10002881	0	0.000197952	0.000174355	0.000241253	0.00010991	8.97E-05	0.000166105	0.000152122	0.00015273	0	0.000204539	0.000138069	0.000209864	0	0.000201927	0.000154128	P20241	2.00E-146	Neuroglian				
CGI_10002917	0.000565589	0.000297325	0.000420882	0	0.000106126	0.000238121	0.000206211	8.39E-05	0.000316012	0.000336227	0.000153609	0.000155535	0.000180124	8.55E-05	0.000129984	0.000318904	Q95WA4	7.00E-11	Spore wall protein 2	GO:0030435	sporulation resulting in formation of a cellular spore	other biological processes	P
CGI_10002917	0.000565589	0.000297325	0.000420882	0	0.000106126	0.000238121	0.000206211	8.39E-05	0.000316012	0.000336227	0.000153609	0.000155535	0.000180124	8.55E-05	0.000129984	0.000318904	Q95WA4	7.00E-11	Spore wall protein 2	GO:0031160	spore wall	other cellular component	C
CGI_10002919	0	0	0.000956788	0	0	0.000492108	0	0	0	0	0	0	0.000511843	0	0	0	P04359	3.00E-64	60S ribosomal protein L32	GO:0000022	mitotic spindle elongation	cell cycle and proliferation	P
CGI_10002919	0	0	0.000956788	0	0	0.000492108	0	0	0	0	0	0	0.000511843	0	0	0	P04359	3.00E-64	60S ribosomal protein L32	GO:0000022	mitotic spindle elongation	cell organization and biogenesis	P
CGI_10002919	0	0	0.000956788	0	0	0.000492108	0	0	0	0	0	0	0.000511843	0	0	0	P04359	3.00E-64	60S ribosomal protein L32	GO:0003735	structural constituent of ribosome	other molecular function	F
CGI_10002919	0	0	0.000956788	0	0	0.000492108	0	0	0	0	0	0	0.000511843	0	0	0	P04359	3.00E-64	60S ribosomal protein L32	GO:0005622	intracellular	other cellular component	C
CGI_10002919	0	0	0.000956788	0	0	0.000492108	0	0	0	0	0	0	0.000511843	0	0	0	P04359	3.00E-64	60S ribosomal protein L32	GO:0005840	ribosome	translational apparatus	C
CGI_10002919	0	0	0.000956788	0	0	0.000492108	0	0	0	0	0	0	0.000511843	0	0	0	P04359	3.00E-64	60S ribosomal protein L32	GO:0006412	translation	protein metabolism	P
CGI_10002919	0	0	0.000956788	0	0	0.000492108	0	0	0	0	0	0	0.000511843	0	0	0	P04359	3.00E-64	60S ribosomal protein L32	GO:0007052	mitotic spindle organization	cell cycle and proliferation	P
CGI_10002919	0	0	0.000956788	0	0	0.000492108	0	0	0	0	0	0	0.000511843	0	0	0	P04359	3.00E-64	60S ribosomal protein L32	GO:0007052	mitotic spindle organization	cell organization and biogenesis	P
CGI_10002919	0	0	0.000956788	0	0	0.000492108	0	0	0	0	0	0	0.000511843	0	0	0	P04359	3.00E-64	60S ribosomal protein L32	GO:0030529	ribonucleoprotein complex	other cellular component	C
CGI_10002925	0	0	0	0	0	0	0	0	0	0	0	0	0	0	0	0.00029078	P90893	1.00E-85	Putative serine protease F56F10.1	GO:0006508	proteolysis	protein metabolism	P
CGI_10002925	0	0	0	0	0	0	0	0	0	0	0	0	0	0	0	0.00029078	P90893	1.00E-85	Putative serine protease F56F10.1	GO:0008233	peptidase activity	other molecular function	F
CGI_10002925	0	0	0	0	0	0	0	0	0	0	0	0	0	0	0	0.00029078	P90893	1.00E-85	Putative serine protease F56F10.1	GO:0008236	serine-type peptidase activity	other molecular function	F
CGI_10002925	0	0	0	0	0	0	0	0	0	0	0	0	0	0	0	0.00029078	P90893	1.00E-85	Putative serine protease F56F10.1	GO:0016787	hydrolase activity	other molecular function	F
CGI_10002970	0	0	0	0	0	0	0	0	0	0	0	0.000392863	0	0	0	0							
CGI_10002987	0	0	0	0	0	0	0	0	0	0	8.17E-05	0	0	0	0	0	Q5ZL00	0	Uncharacterized protein KIAA0090 homolog	GO:0016020	membrane	other membranes	C
CGI_10002987	0	0	0	0	0	0	0	0	0	0	8.17E-05	0	0	0	0	0	Q5ZL00	0	Uncharacterized protein KIAA0090 homolog	GO:0016021	integral to membrane	other membranes	C
CGI_10003022	0.000375827	0	0	0	0.000507742	0	0.000411074	0	0	0	0	0	0	0	0.000388677	0	Q9VN14	6.00E-13	Contactin	GO:0003674	molecular_function	other molecular function	F
CGI_10003022	0.000375827	0	0	0	0.000507742	0	0.000411074	0	0	0	0	0	0	0	0.000388677	0	Q9VN14	6.00E-13	Contactin	GO:0005488	binding	other molecular function	F
CGI_10003022	0.000375827	0	0	0	0.000507742	0	0.000411074	0	0	0	0	0	0	0	0.000388677	0	Q9VN14	6.00E-13	Contactin	GO:0005886	plasma membrane	other membranes	C
CGI_10003022	0.000375827	0	0	0	0.000507742	0	0.000411074	0	0	0	0	0	0	0	0.000388677	0	Q9VN14	6.00E-13	Contactin	GO:0005886	plasma membrane	plasma membrane	C
CGI_10003022	0.000375827	0	0	0	0.000507742	0	0.000411074	0	0	0	0	0	0	0	0.000388677	0	Q9VN14	6.00E-13	Contactin	GO:0005918	septate junction	other membranes	C
CGI_10003022	0.000375827	0	0	0	0.000507742	0	0.000411074	0	0	0	0	0	0	0	0.000388677	0	Q9VN14	6.00E-13	Contactin	GO:0005918	septate junction	plasma membrane	C
CGI_10003022	0.000375827	0	0	0	0.000507742	0	0.000411074	0	0	0	0	0	0	0	0.000388677	0	Q9VN14	6.00E-13	Contactin	GO:0007155	cell adhesion	cell adhesion	P
CGI_10003022	0.000375827	0	0	0	0.000507742	0	0.000411074	0	0	0	0	0	0	0	0.000388677	0	Q9VN14	6.00E-13	Contactin	GO:0008366	axon ensheathment	developmental processes	P
CGI_10003022	0.000375827	0	0	0	0.000507742	0	0.000411074	0	0	0	0	0	0	0	0.000388677	0	Q9VN14	6.00E-13	Contactin	GO:0016020	membrane	other membranes	C
CGI_10003022	0.000375827	0	0	0	0.000507742	0	0.000411074	0	0	0	0	0	0	0	0.000388677	0	Q9VN14	6.00E-13	Contactin	GO:0019991	septate junction assembly	cell organization and biogenesis	P
CGI_10003022	0.000375827	0	0	0	0.000507742	0	0.000411074	0	0	0	0	0	0	0	0.000388677	0	Q9VN14	6.00E-13	Contactin	GO:0021682	nerve maturation	developmental processes	P
CGI_10003022	0.000375827	0	0	0	0.000507742	0	0.000411074	0	0	0	0	0	0	0	0.000388677	0	Q9VN14	6.00E-13	Contactin	GO:0030054	cell junction	other membranes	C
CGI_10003022	0.000375827	0	0	0	0.000507742	0	0.000411074	0	0	0	0	0	0	0	0.000388677	0	Q9VN14	6.00E-13	Contactin	GO:0030054	cell junction	plasma membrane	C
CGI_10003022	0.000375827	0	0	0	0.000507742	0	0.000411074	0	0	0	0	0	0	0	0.000388677	0	Q9VN14	6.00E-13	Contactin	GO:0031225	anchored to membrane	other membranes	C
CGI_10003022	0.000375827	0	0	0	0.000507742	0	0.000411074	0	0	0	0	0	0	0	0.000388677	0	Q9VN14	6.00E-13	Contactin	GO:0045197	establishment or maintenance of epithelial cell apical/basal polarity	cell organization and biogenesis	P
CGI_10003022	0.000375827	0	0	0	0.000507742	0	0.000411074	0	0	0	0	0	0	0	0.000388677	0	Q9VN14	6.00E-13	Contactin				
CGI_10003051	0	0	0	0	0.001008889	0	0	0.000775757	0.000667593	0.000776887	0	0	0.000713478	0	0	0	Q13247	3.00E-16	Serine/arginine-rich splicing factor 6	GO:0000166	nucleotide binding	other molecular function	F
CGI_10003051	0	0	0	0	0.001008889	0	0	0.000775757	0.000667593	0.000776887	0	0	0.000713478	0	0	0	Q13247	3.00E-16	Serine/arginine-rich splicing factor 6	GO:0000398	"nuclear mRNA splicing, via spliceosome"	RNA metabolism	P
CGI_10003051	0	0	0	0	0.001008889	0	0	0.000775757	0.000667593	0.000776887	0	0	0.000713478	0	0	0	Q13247	3.00E-16	Serine/arginine-rich splicing factor 6	GO:0003676	nucleic acid binding	nucleic acid binding activity	F
CGI_10003051	0	0	0	0	0.001008889	0	0	0.000775757	0.000667593	0.000776887	0	0	0.000713478	0	0	0	Q13247	3.00E-16	Serine/arginine-rich splicing factor 6	GO:0003723	RNA binding	nucleic acid binding activity	F
CGI_10003051	0	0	0	0	0.001008889	0	0	0.000775757	0.000667593	0.000776887	0	0	0.000713478	0	0	0	Q13247	3.00E-16	Serine/arginine-rich splicing factor 6	GO:0005634	nucleus	nucleus	C
CGI_10003051	0	0	0	0	0.001008889	0	0	0.000775757	0.000667593	0.000776887	0	0	0.000713478	0	0	0	Q13247	3.00E-16	Serine/arginine-rich splicing factor 6	GO:0005654	nucleoplasm	nucleus	C
CGI_10003051	0	0	0	0	0.001008889	0	0	0.000775757	0.000667593	0.000776887	0	0	0.000713478	0	0	0	Q13247	3.00E-16	Serine/arginine-rich splicing factor 6	GO:0005730	nucleolus	nucleus	C
CGI_10003051	0	0	0	0	0.001008889	0	0	0.000775757	0.000667593	0.000776887	0	0	0.000713478	0	0	0	Q13247	3.00E-16	Serine/arginine-rich splicing factor 6	GO:0006366	transcription from RNA polymerase II promoter	RNA metabolism	P
CGI_10003051	0	0	0	0	0.001008889	0	0	0.000775757	0.000667593	0.000776887	0	0	0.000713478	0	0	0	Q13247	3.00E-16	Serine/arginine-rich splicing factor 6	GO:0006369	termination of RNA polymerase II transcription	cell organization and biogenesis	P
CGI_10003051	0	0	0	0	0.001008889	0	0	0.000775757	0.000667593	0.000776887	0	0	0.000713478	0	0	0	Q13247	3.00E-16	Serine/arginine-rich splicing factor 6	GO:0006369	termination of RNA polymerase II transcription	RNA metabolism	P
CGI_10003051	0	0	0	0	0.001008889	0	0	0.000775757	0.000667593	0.000776887	0	0	0.000713478	0	0	0	Q13247	3.00E-16	Serine/arginine-rich splicing factor 6	GO:0006376	mRNA splice site selection	cell organization and biogenesis	P
CGI_10003051	0	0	0	0	0.001008889	0	0	0.000775757	0.000667593	0.000776887	0	0	0.000713478	0	0	0	Q13247	3.00E-16	Serine/arginine-rich splicing factor 6	GO:0006376	mRNA splice site selection	RNA metabolism	P
CGI_10003051	0	0	0	0	0.001008889	0	0	0.000775757	0.000667593	0.000776887	0	0	0.000713478	0	0	0	Q13247	3.00E-16	Serine/arginine-rich splicing factor 6	GO:0006397	mRNA processing	RNA metabolism	P
CGI_10003051	0	0	0	0	0.001008889	0	0	0.000775757	0.000667593	0.000776887	0	0	0.000713478	0	0	0	Q13247	3.00E-16	Serine/arginine-rich splicing factor 6	GO:0006406	mRNA export from nucleus	transport	P
CGI_10003051	0	0	0	0	0.001008889	0	0	0.000775757	0.000667593	0.000776887	0	0	0.000713478	0	0	0	Q13247	3.00E-16	Serine/arginine-rich splicing factor 6	GO:0008380	RNA splicing	RNA metabolism	P
CGI_10003051	0	0	0	0	0.001008889	0	0	0.000775757	0.000667593	0.000776887	0	0	0.000713478	0	0	0	Q13247	3.00E-16	Serine/arginine-rich splicing factor 6	GO:0010467	gene expression	other metabolic processes	P
CGI_10003051	0	0	0	0	0.001008889	0	0	0.000775757	0.000667593	0.000776887	0	0	0.000713478	0	0	0	Q13247	3.00E-16	Serine/arginine-rich splicing factor 6	GO:0031124	mRNA 3'-end processing	RNA metabolism	P
CGI_10003051	0	0	0	0	0.001008889	0	0	0.000775757	0.000667593	0.000776887	0	0	0.000713478	0	0	0	Q13247	3.00E-16	Serine/arginine-rich splicing factor 6	GO:0048025	"negative regulation of nuclear mRNA splicing, via spliceosome"	RNA metabolism	P
CGI_10003058	0	0	4.23E-05	0	0	0	0	0	0	0	0	0	0	0	0	0	Q9Y6D5	0	Brefeldin A-inhibited guanine nucleotide-exchange protein 2	GO:0000139	Golgi membrane	ER/Golgi	C
CGI_10003058	0	0	4.23E-05	0	0	0	0	0	0	0	0	0	0	0	0	0	Q9Y6D5	0	Brefeldin A-inhibited guanine nucleotide-exchange protein 2	GO:0000139	Golgi membrane	other membranes	C
CGI_10003058	0	0	4.23E-05	0	0	0	0	0	0	0	0	0	0	0	0	0	Q9Y6D5	0	Brefeldin A-inhibited guanine nucleotide-exchange protein 2	GO:0005085	guanyl-nucleotide exchange factor activity	enzyme regulator activity	F
CGI_10003058	0	0	4.23E-05	0	0	0	0	0	0	0	0	0	0	0	0	0	Q9Y6D5	0	Brefeldin A-inhibited guanine nucleotide-exchange protein 2	GO:0005086	ARF guanyl-nucleotide exchange factor activity	enzyme regulator activity	F
CGI_10003058	0	0	4.23E-05	0	0	0	0	0	0	0	0	0	0	0	0	0	Q9Y6D5	0	Brefeldin A-inhibited guanine nucleotide-exchange protein 2	GO:0005488	binding	other molecular function	F
CGI_10003058	0	0	4.23E-05	0	0	0	0	0	0	0	0	0	0	0	0	0	Q9Y6D5	0	Brefeldin A-inhibited guanine nucleotide-exchange protein 2	GO:0005622	intracellular	other cellular component	C
CGI_10003058	0	0	4.23E-05	0	0	0	0	0	0	0	0	0	0	0	0	0	Q9Y6D5	0	Brefeldin A-inhibited guanine nucleotide-exchange protein 2	GO:0005737	cytoplasm	other cellular component	C
CGI_10003058	0	0	4.23E-05	0	0	0	0	0	0	0	0	0	0	0	0	0	Q9Y6D5	0	Brefeldin A-inhibited guanine nucleotide-exchange protein 2	GO:0005802	trans-Golgi network	ER/Golgi	C
CGI_10003058	0	0	4.23E-05	0	0	0	0	0	0	0	0	0	0	0	0	0	Q9Y6D5	0	Brefeldin A-inhibited guanine nucleotide-exchange protein 2	GO:0005829	cytosol	cytosol	C
CGI_10003058	0	0	4.23E-05	0	0	0	0	0	0	0	0	0	0	0	0	0	Q9Y6D5	0	Brefeldin A-inhibited guanine nucleotide-exchange protein 2	GO:0006887	exocytosis	transport	P
CGI_10003058	0	0	4.23E-05	0	0	0	0	0	0	0	0	0	0	0	0	0	Q9Y6D5	0	Brefeldin A-inhibited guanine nucleotide-exchange protein 2	GO:0016020	membrane	other membranes	C
CGI_10003058	0	0	4.23E-05	0	0	0	0	0	0	0	0	0	0	0	0	0	Q9Y6D5	0	Brefeldin A-inhibited guanine nucleotide-exchange protein 2	GO:0016192	vesicle-mediated transport	transport	P
CGI_10003058	0	0	4.23E-05	0	0	0	0	0	0	0	0	0	0	0	0	0	Q9Y6D5	0	Brefeldin A-inhibited guanine nucleotide-exchange protein 2	GO:0017022	myosin binding	cytoskeletal activity	F
CGI_10003058	0	0	4.23E-05	0	0	0	0	0	0	0	0	0	0	0	0	0	Q9Y6D5	0	Brefeldin A-inhibited guanine nucleotide-exchange protein 2	GO:0032012	regulation of ARF protein signal transduction	signal transduction	P
CGI_10003058	0	0	4.23E-05	0	0	0	0	0	0	0	0	0	0	0	0	0	Q9Y6D5	0	Brefeldin A-inhibited guanine nucleotide-exchange protein 2				
CGI_10003058	0	0	4.23E-05	0	0	0	0	0	0	0	0	0	0	0	0	0	Q9Y6D5	0	Brefeldin A-inhibited guanine nucleotide-exchange protein 2	GO:0050811	GABA receptor binding	signal transduction activity	F
CGI_10003086	0.000237732	0.000662808	0.000477652	0.000300419	0	0.000307091	0.000325035	0.000178604	0	0	0.000249041	0.000315204	0.000383287	0.000545512	0.000245861	0.000482559	Q28EB4	6.00E-98	Nucleosome assembly protein 1-like 1	GO:0005634	nucleus	nucleus	C
CGI_10003086	0.000237732	0.000662808	0.000477652	0.000300419	0	0.000307091	0.000325035	0.000178604	0	0	0.000249041	0.000315204	0.000383287	0.000545512	0.000245861	0.000482559	Q28EB4	6.00E-98	Nucleosome assembly protein 1-like 1	GO:0005737	cytoplasm	other cellular component	C
CGI_10003086	0.000237732	0.000662808	0.000477652	0.000300419	0	0.000307091	0.000325035	0.000178604	0	0	0.000249041	0.000315204	0.000383287	0.000545512	0.000245861	0.000482559	Q28EB4	6.00E-98	Nucleosome assembly protein 1-like 1	GO:0006334	nucleosome assembly	cell organization and biogenesis	P
CGI_10003086	0.000237732	0.000662808	0.000477652	0.000300419	0	0.000307091	0.000325035	0.000178604	0	0	0.000249041	0.000315204	0.000383287	0.000545512	0.000245861	0.000482559	Q28EB4	6.00E-98	Nucleosome assembly protein 1-like 1	GO:0006351	"transcription, DNA-dependent"	RNA metabolism	P
CGI_10003086	0.000237732	0.000662808	0.000477652	0.000300419	0	0.000307091	0.000325035	0.000178604	0	0	0.000249041	0.000315204	0.000383287	0.000545512	0.000245861	0.000482559	Q28EB4	6.00E-98	Nucleosome assembly protein 1-like 1	GO:0006355	"regulation of transcription, DNA-dependent"	RNA metabolism	P
CGI_10003086	0.000237732	0.000662808	0.000477652	0.000300419	0	0.000307091	0.000325035	0.000178604	0	0	0.000249041	0.000315204	0.000383287	0.000545512	0.000245861	0.000482559	Q28EB4	6.00E-98	Nucleosome assembly protein 1-like 1	GO:0007275	multicellular organismal development	developmental processes	P
CGI_10003086	0.000237732	0.000662808	0.000477652	0.000300419	0	0.000307091	0.000325035	0.000178604	0	0	0.000249041	0.000315204	0.000383287	0.000545512	0.000245861	0.000482559	Q28EB4	6.00E-98	Nucleosome assembly protein 1-like 1	GO:0007283	spermatogenesis	other biological processes	P
CGI_10003086	0.000237732	0.000662808	0.000477652	0.000300419	0	0.000307091	0.000325035	0.000178604	0	0	0.000249041	0.000315204	0.000383287	0.000545512	0.000245861	0.000482559	Q28EB4	6.00E-98	Nucleosome assembly protein 1-like 1	GO:0030154	cell differentiation	other biological processes	P
CGI_10003086	0.000237732	0.000662808	0.000477652	0.000300419	0	0.000307091	0.000325035	0.000178604	0	0	0.000249041	0.000315204	0.000383287	0.000545512	0.000245861	0.000482559	Q28EB4	6.00E-98	Nucleosome assembly protein 1-like 1	GO:0030332	cyclin binding	other molecular function	F
CGI_10003086	0.000237732	0.000662808	0.000477652	0.000300419	0	0.000307091	0.000325035	0.000178604	0	0	0.000249041	0.000315204	0.000383287	0.000545512	0.000245861	0.000482559	Q28EB4	6.00E-98	Nucleosome assembly protein 1-like 1	GO:0042393	histone binding	other molecular function	F
CGI_10003086	0.000237732	0.000662808	0.000477652	0.000300419	0	0.000307091	0.000325035	0.000178604	0	0	0.000249041	0.000315204	0.000383287	0.000545512	0.000245861	0.000482559	Q28EB4	6.00E-98	Nucleosome assembly protein 1-like 1	GO:0045944	positive regulation of transcription from RNA polymerase II promoter	RNA metabolism	P
CGI_10003086	0.000237732	0.000662808	0.000477652	0.000300419	0	0.000307091	0.000325035	0.000178604	0	0	0.000249041	0.000315204	0.000383287	0.000545512	0.000245861	0.000482559	Q28EB4	6.00E-98	Nucleosome assembly protein 1-like 1	GO:0051260	protein homooligomerization	cell organization and biogenesis	P
CGI_10003086	0.000237732	0.000662808	0.000477652	0.000300419	0	0.000307091	0.000325035	0.000178604	0	0	0.000249041	0.000315204	0.000383287	0.000545512	0.000245861	0.000482559	Q28EB4	6.00E-98	Nucleosome assembly protein 1-like 1	GO:0060215	primitive hemopoiesis	developmental processes	P
CGI_10003110	0.002439458	0.002296546	0.002246459	0.001878986	0.002648334	0.002160801	0.002096476	0.002298179	0.002307369	0.002068463	0.002525081	0.002618341	0.002216242	0.002250928	0.002432764	0.002770602	P18091	0	"Alpha-actinin, sarcomeric"	GO:0003779	actin binding	cytoskeletal activity	F
CGI_10003110	0.002439458	0.002296546	0.002246459	0.001878986	0.002648334	0.002160801	0.002096476	0.002298179	0.002307369	0.002068463	0.002525081	0.002618341	0.002216242	0.002250928	0.002432764	0.002770602	P18091	0	"Alpha-actinin, sarcomeric"	GO:0005509	calcium ion binding	other molecular function	F
CGI_10003110	0.002439458	0.002296546	0.002246459	0.001878986	0.002648334	0.002160801	0.002096476	0.002298179	0.002307369	0.002068463	0.002525081	0.002618341	0.002216242	0.002250928	0.002432764	0.002770602	P18091	0	"Alpha-actinin, sarcomeric"	GO:0007629	flight behavior	other biological processes	P
CGI_10003110	0.002439458	0.002296546	0.002246459	0.001878986	0.002648334	0.002160801	0.002096476	0.002298179	0.002307369	0.002068463	0.002525081	0.002618341	0.002216242	0.002250928	0.002432764	0.002770602	P18091	0	"Alpha-actinin, sarcomeric"	GO:0030018	Z disc	other cellular component	C
CGI_10003110	0.002439458	0.002296546	0.002246459	0.001878986	0.002648334	0.002160801	0.002096476	0.002298179	0.002307369	0.002068463	0.002525081	0.002618341	0.002216242	0.002250928	0.002432764	0.002770602	P18091	0	"Alpha-actinin, sarcomeric"	GO:0031532	actin cytoskeleton reorganization	cell organization and biogenesis	P
CGI_10003110	0.002439458	0.002296546	0.002246459	0.001878986	0.002648334	0.002160801	0.002096476	0.002298179	0.002307369	0.002068463	0.002525081	0.002618341	0.002216242	0.002250928	0.002432764	0.002770602	P18091	0	"Alpha-actinin, sarcomeric"	GO:0045214	sarcomere organization	cell organization and biogenesis	P
CGI_10003110	0.002439458	0.002296546	0.002246459	0.001878986	0.002648334	0.002160801	0.002096476	0.002298179	0.002307369	0.002068463	0.002525081	0.002618341	0.002216242	0.002250928	0.002432764	0.002770602	P18091	0	"Alpha-actinin, sarcomeric"	GO:0045214	sarcomere organization	developmental processes	P
CGI_10003139	0	0.000403265	0.000499491	0.000502647	0.000302274	0	0	0.000597665	0	0	0.000520855	0	0.000641298	0.00050707	0	0.00070647	Q6GL89	7.00E-70	Eukaryotic translation initiation factor 2 subunit 1	GO:0003723	RNA binding	nucleic acid binding activity	F
CGI_10003139	0	0.000403265	0.000499491	0.000502647	0.000302274	0	0	0.000597665	0	0	0.000520855	0	0.000641298	0.00050707	0	0.00070647	Q6GL89	7.00E-70	Eukaryotic translation initiation factor 2 subunit 1	GO:0003743	translation initiation factor activity	nucleic acid binding activity	F
CGI_10003139	0	0.000403265	0.000499491	0.000502647	0.000302274	0	0	0.000597665	0	0	0.000520855	0	0.000641298	0.00050707	0	0.00070647	Q6GL89	7.00E-70	Eukaryotic translation initiation factor 2 subunit 1	GO:0005850	eukaryotic translation initiation factor 2 complex	other cellular component	C
CGI_10003139	0	0.000403265	0.000499491	0.000502647	0.000302274	0	0	0.000597665	0	0	0.000520855	0	0.000641298	0.00050707	0	0.00070647	Q6GL89	7.00E-70	Eukaryotic translation initiation factor 2 subunit 1	GO:0006412	translation	protein metabolism	P
CGI_10003139	0	0.000403265	0.000499491	0.000502647	0.000302274	0	0	0.000597665	0	0	0.000520855	0	0.000641298	0.00050707	0	0.00070647	Q6GL89	7.00E-70	Eukaryotic translation initiation factor 2 subunit 1	GO:0006413	translational initiation	protein metabolism	P
CGI_10003139	0	0.000403265	0.000499491	0.000502647	0.000302274	0	0	0.000597665	0	0	0.000520855	0	0.000641298	0.00050707	0	0.00070647	Q6GL89	7.00E-70	Eukaryotic translation initiation factor 2 subunit 1	GO:0006417	regulation of translation	protein metabolism	P
CGI_10003145	0	0	0	0	0	0	0	0	0	8.69E-05	0	0	0	0	0	0	Q8NDM7	0	.				
CGI_10003157	0	0	0	0	0	0.000647299	0	0	0.000881943	0.000377019	0	0	0	0	0.000777354	0	Q6DF67	3.00E-77	"Isochorismatase domain-containing protein 2, mitochondrial"	GO:0003824	catalytic activity	other molecular function	F
CGI_10003157	0	0	0	0	0	0.000647299	0	0	0.000881943	0.000377019	0	0	0	0	0.000777354	0	Q6DF67	3.00E-77	"Isochorismatase domain-containing protein 2, mitochondrial"	GO:0005739	mitochondrion	mitochondrion	C
CGI_10003157	0	0	0	0	0	0.000647299	0	0	0.000881943	0.000377019	0	0	0	0	0.000777354	0	Q6DF67	3.00E-77	"Isochorismatase domain-containing protein 2, mitochondrial"	GO:0008152	metabolic process	other metabolic processes	P
CGI_10003169	0.001037064	0.000751007	0.000893002	0.000673984	0.000525402	0.001071701	0.000972279	0.000742028	0.000819495	0.000817421	0.000543199	0.000942871	0.0007962	0.00037773	0.000766088	0.000676632	Q9UPY8	4.00E-91	Microtubule-associated protein RP/EB family member 3	GO:0005083	small GTPase regulator activity	enzyme regulator activity	F
CGI_10003169	0.001037064	0.000751007	0.000893002	0.000673984	0.000525402	0.001071701	0.000972279	0.000742028	0.000819495	0.000817421	0.000543199	0.000942871	0.0007962	0.00037773	0.000766088	0.000676632	Q9UPY8	4.00E-91	Microtubule-associated protein RP/EB family member 3	GO:0005515	protein binding	other molecular function	F
CGI_10003169	0.001037064	0.000751007	0.000893002	0.000673984	0.000525402	0.001071701	0.000972279	0.000742028	0.000819495	0.000817421	0.000543199	0.000942871	0.0007962	0.00037773	0.000766088	0.000676632	Q9UPY8	4.00E-91	Microtubule-associated protein RP/EB family member 3	GO:0005737	cytoplasm	other cellular component	C
CGI_10003169	0.001037064	0.000751007	0.000893002	0.000673984	0.000525402	0.001071701	0.000972279	0.000742028	0.000819495	0.000817421	0.000543199	0.000942871	0.0007962	0.00037773	0.000766088	0.000676632	Q9UPY8	4.00E-91	Microtubule-associated protein RP/EB family member 3	GO:0005856	cytoskeleton	cytoskeleton	C
CGI_10003169	0.001037064	0.000751007	0.000893002	0.000673984	0.000525402	0.001071701	0.000972279	0.000742028	0.000819495	0.000817421	0.000543199	0.000942871	0.0007962	0.00037773	0.000766088	0.000676632	Q9UPY8	4.00E-91	Microtubule-associated protein RP/EB family member 3	GO:0005874	microtubule	cytoskeleton	C
CGI_10003169	0.001037064	0.000751007	0.000893002	0.000673984	0.000525402	0.001071701	0.000972279	0.000742028	0.000819495	0.000817421	0.000543199	0.000942871	0.0007962	0.00037773	0.000766088	0.000676632	Q9UPY8	4.00E-91	Microtubule-associated protein RP/EB family member 3	GO:0005881	cytoplasmic microtubule	cytoskeleton	C
CGI_10003169	0.001037064	0.000751007	0.000893002	0.000673984	0.000525402	0.001071701	0.000972279	0.000742028	0.000819495	0.000817421	0.000543199	0.000942871	0.0007962	0.00037773	0.000766088	0.000676632	Q9UPY8	4.00E-91	Microtubule-associated protein RP/EB family member 3	GO:0007049	cell cycle	cell cycle and proliferation	P
CGI_10003169	0.001037064	0.000751007	0.000893002	0.000673984	0.000525402	0.001071701	0.000972279	0.000742028	0.000819495	0.000817421	0.000543199	0.000942871	0.0007962	0.00037773	0.000766088	0.000676632	Q9UPY8	4.00E-91	Microtubule-associated protein RP/EB family member 3	GO:0007067	mitosis	cell cycle and proliferation	P
CGI_10003169	0.001037064	0.000751007	0.000893002	0.000673984	0.000525402	0.001071701	0.000972279	0.000742028	0.000819495	0.000817421	0.000543199	0.000942871	0.0007962	0.00037773	0.000766088	0.000676632	Q9UPY8	4.00E-91	Microtubule-associated protein RP/EB family member 3	GO:0007067	mitosis	cell organization and biogenesis	P
CGI_10003169	0.001037064	0.000751007	0.000893002	0.000673984	0.000525402	0.001071701	0.000972279	0.000742028	0.000819495	0.000817421	0.000543199	0.000942871	0.0007962	0.00037773	0.000766088	0.000676632	Q9UPY8	4.00E-91	Microtubule-associated protein RP/EB family member 3	GO:0008017	microtubule binding	cytoskeletal activity	F
CGI_10003169	0.001037064	0.000751007	0.000893002	0.000673984	0.000525402	0.001071701	0.000972279	0.000742028	0.000819495	0.000817421	0.000543199	0.000942871	0.0007962	0.00037773	0.000766088	0.000676632	Q9UPY8	4.00E-91	Microtubule-associated protein RP/EB family member 3	GO:0030496	midbody	other cellular component	C
CGI_10003169	0.001037064	0.000751007	0.000893002	0.000673984	0.000525402	0.001071701	0.000972279	0.000742028	0.000819495	0.000817421	0.000543199	0.000942871	0.0007962	0.00037773	0.000766088	0.000676632	Q9UPY8	4.00E-91	Microtubule-associated protein RP/EB family member 3	GO:0045893	"positive regulation of transcription, DNA-dependent"	RNA metabolism	P
CGI_10003169	0.001037064	0.000751007	0.000893002	0.000673984	0.000525402	0.001071701	0.000972279	0.000742028	0.000819495	0.000817421	0.000543199	0.000942871	0.0007962	0.00037773	0.000766088	0.000676632	Q9UPY8	4.00E-91	Microtubule-associated protein RP/EB family member 3	GO:0048471	perinuclear region of cytoplasm	other cellular component	C
CGI_10003169	0.001037064	0.000751007	0.000893002	0.000673984	0.000525402	0.001071701	0.000972279	0.000742028	0.000819495	0.000817421	0.000543199	0.000942871	0.0007962	0.00037773	0.000766088	0.000676632	Q9UPY8	4.00E-91	Microtubule-associated protein RP/EB family member 3	GO:0051301	cell division	other biological processes	P
CGI_10003174	0	0	0	0.000143057	0	0	0	0	0	0	0	0	0	0	0	0	O89000	0	Dihydropyrimidine dehydrogenase [NADP+]	GO:0002058	uracil binding	other molecular function	F
CGI_10003174	0	0	0	0.000143057	0	0	0	0	0	0	0	0	0	0	0	0	O89000	0	Dihydropyrimidine dehydrogenase [NADP+]	GO:0003824	catalytic activity	other molecular function	F
CGI_10003174	0	0	0	0.000143057	0	0	0	0	0	0	0	0	0	0	0	0	O89000	0	Dihydropyrimidine dehydrogenase [NADP+]	GO:0004152	dihydroorotate dehydrogenase activity	other molecular function	F
CGI_10003174	0	0	0	0.000143057	0	0	0	0	0	0	0	0	0	0	0	0	O89000	0	Dihydropyrimidine dehydrogenase [NADP+]	GO:0004158	dihydroorotate oxidase activity	other molecular function	F
CGI_10003174	0	0	0	0.000143057	0	0	0	0	0	0	0	0	0	0	0	0	O89000	0	Dihydropyrimidine dehydrogenase [NADP+]	GO:0005625	soluble fraction	other cellular component	C
CGI_10003174	0	0	0	0.000143057	0	0	0	0	0	0	0	0	0	0	0	0	O89000	0	Dihydropyrimidine dehydrogenase [NADP+]	GO:0005737	cytoplasm	other cellular component	C
CGI_10003174	0	0	0	0.000143057	0	0	0	0	0	0	0	0	0	0	0	0	O89000	0	Dihydropyrimidine dehydrogenase [NADP+]	GO:0005829	cytosol	cytosol	C
CGI_10003174	0	0	0	0.000143057	0	0	0	0	0	0	0	0	0	0	0	0	O89000	0	Dihydropyrimidine dehydrogenase [NADP+]	GO:0006208	pyrimidine base catabolic process	other metabolic processes	P
CGI_10003174	0	0	0	0.000143057	0	0	0	0	0	0	0	0	0	0	0	0	O89000	0	Dihydropyrimidine dehydrogenase [NADP+]	GO:0006212	uracil catabolic process	other metabolic processes	P
CGI_10003174	0	0	0	0.000143057	0	0	0	0	0	0	0	0	0	0	0	0	O89000	0	Dihydropyrimidine dehydrogenase [NADP+]	GO:0006214	thymidine catabolic process	other metabolic processes	P
CGI_10003174	0	0	0	0.000143057	0	0	0	0	0	0	0	0	0	0	0	0	O89000	0	Dihydropyrimidine dehydrogenase [NADP+]	GO:0006222	UMP biosynthetic process	other metabolic processes	P
CGI_10003174	0	0	0	0.000143057	0	0	0	0	0	0	0	0	0	0	0	0	O89000	0	Dihydropyrimidine dehydrogenase [NADP+]	GO:0007584	response to nutrient	other biological processes	P
CGI_10003174	0	0	0	0.000143057	0	0	0	0	0	0	0	0	0	0	0	0	O89000	0	Dihydropyrimidine dehydrogenase [NADP+]	GO:0007623	circadian rhythm	other biological processes	P
CGI_10003174	0	0	0	0.000143057	0	0	0	0	0	0	0	0	0	0	0	0	O89000	0	Dihydropyrimidine dehydrogenase [NADP+]	GO:0009055	electron carrier activity	other molecular function	F
CGI_10003174	0	0	0	0.000143057	0	0	0	0	0	0	0	0	0	0	0	0	O89000	0	Dihydropyrimidine dehydrogenase [NADP+]	GO:0016491	oxidoreductase activity	other molecular function	F
CGI_10003174	0	0	0	0.000143057	0	0	0	0	0	0	0	0	0	0	0	0	O89000	0	Dihydropyrimidine dehydrogenase [NADP+]	GO:0017113	dihydropyrimidine dehydrogenase (NADP+) activity	other molecular function	F
CGI_10003174	0	0	0	0.000143057	0	0	0	0	0	0	0	0	0	0	0	0	O89000	0	Dihydropyrimidine dehydrogenase [NADP+]	GO:0019860	uracil metabolic process	other metabolic processes	P
CGI_10003174	0	0	0	0.000143057	0	0	0	0	0	0	0	0	0	0	0	0	O89000	0	Dihydropyrimidine dehydrogenase [NADP+]	GO:0042493	response to drug	other biological processes	P
CGI_10003174	0	0	0	0.000143057	0	0	0	0	0	0	0	0	0	0	0	0	O89000	0	Dihydropyrimidine dehydrogenase [NADP+]	GO:0042803	protein homodimerization activity	other molecular function	F
CGI_10003174	0	0	0	0.000143057	0	0	0	0	0	0	0	0	0	0	0	0	O89000	0	Dihydropyrimidine dehydrogenase [NADP+]	GO:0046872	metal ion binding	other molecular function	F
CGI_10003174	0	0	0	0.000143057	0	0	0	0	0	0	0	0	0	0	0	0	O89000	0	Dihydropyrimidine dehydrogenase [NADP+]	GO:0050661	NADP or NADPH binding	other molecular function	F
CGI_10003174	0	0	0	0.000143057	0	0	0	0	0	0	0	0	0	0	0	0	O89000	0	Dihydropyrimidine dehydrogenase [NADP+]	GO:0051384	response to glucocorticoid stimulus	other biological processes	P
CGI_10003174	0	0	0	0.000143057	0	0	0	0	0	0	0	0	0	0	0	0	O89000	0	Dihydropyrimidine dehydrogenase [NADP+]	GO:0051536	iron-sulfur cluster binding	other molecular function	F
CGI_10003174	0	0	0	0.000143057	0	0	0	0	0	0	0	0	0	0	0	0	O89000	0	Dihydropyrimidine dehydrogenase [NADP+]	GO:0051539	"4 iron, 4 sulfur cluster binding"	other molecular function	F
CGI_10003174	0	0	0	0.000143057	0	0	0	0	0	0	0	0	0	0	0	0	O89000	0	Dihydropyrimidine dehydrogenase [NADP+]	GO:0055114	oxidation reduction	other metabolic processes	P
CGI_10003195	0.00105262	0.000900981	0.000901444	0.0006978	0.000699387	0.000775709	0.000688916	0.000924779	0.000633447	0.00077033	0.00100327	0.000896873	0.001112853	0.001267092	0.001043995	0.00084065	P15989	1.00E-96	Collagen alpha-3(VI) chain	GO:0004867	serine-type endopeptidase inhibitor activity	enzyme regulator activity	F
CGI_10003195	0.00105262	0.000900981	0.000901444	0.0006978	0.000699387	0.000775709	0.000688916	0.000924779	0.000633447	0.00077033	0.00100327	0.000896873	0.001112853	0.001267092	0.001043995	0.00084065	P15989	1.00E-96	Collagen alpha-3(VI) chain	GO:0005576	extracellular region	non-structural extracellular	C
CGI_10003195	0.00105262	0.000900981	0.000901444	0.0006978	0.000699387	0.000775709	0.000688916	0.000924779	0.000633447	0.00077033	0.00100327	0.000896873	0.001112853	0.001267092	0.001043995	0.00084065	P15989	1.00E-96	Collagen alpha-3(VI) chain	GO:0005578	proteinaceous extracellular matrix	extracellular matrix	C
CGI_10003195	0.00105262	0.000900981	0.000901444	0.0006978	0.000699387	0.000775709	0.000688916	0.000924779	0.000633447	0.00077033	0.00100327	0.000896873	0.001112853	0.001267092	0.001043995	0.00084065	P15989	1.00E-96	Collagen alpha-3(VI) chain	GO:0005581	collagen	extracellular matrix	C
CGI_10003195	0.00105262	0.000900981	0.000901444	0.0006978	0.000699387	0.000775709	0.000688916	0.000924779	0.000633447	0.00077033	0.00100327	0.000896873	0.001112853	0.001267092	0.001043995	0.00084065	P15989	1.00E-96	Collagen alpha-3(VI) chain	GO:0007155	cell adhesion	cell adhesion	P
CGI_10003195	0.00105262	0.000900981	0.000901444	0.0006978	0.000699387	0.000775709	0.000688916	0.000924779	0.000633447	0.00077033	0.00100327	0.000896873	0.001112853	0.001267092	0.001043995	0.00084065	P15989	1.00E-96	Collagen alpha-3(VI) chain	GO:0010466	negative regulation of peptidase activity	other biological processes	P
CGI_10003195	0.00105262	0.000900981	0.000901444	0.0006978	0.000699387	0.000775709	0.000688916	0.000924779	0.000633447	0.00077033	0.00100327	0.000896873	0.001112853	0.001267092	0.001043995	0.00084065	P15989	1.00E-96	Collagen alpha-3(VI) chain	GO:0030414	peptidase inhibitor activity	enzyme regulator activity	F
CGI_10003285	0.000359947	0.000593005	0.000542405	0.000318402	0.000227947	0	0.000492131	0.000360563	0.000316754	0.000315952	0.000329936	0.000572694	0.000386886	0.000458862	0.000465317	0.000273988	Q7SY23	0	"Delta-1-pyrroline-5-carboxylate dehydrogenase, mitochondrial"	GO:0003842	1-pyrroline-5-carboxylate dehydrogenase activity	other molecular function	F
CGI_10003285	0.000359947	0.000593005	0.000542405	0.000318402	0.000227947	0	0.000492131	0.000360563	0.000316754	0.000315952	0.000329936	0.000572694	0.000386886	0.000458862	0.000465317	0.000273988	Q7SY23	0	"Delta-1-pyrroline-5-carboxylate dehydrogenase, mitochondrial"	GO:0005739	mitochondrion	mitochondrion	C
CGI_10003285	0.000359947	0.000593005	0.000542405	0.000318402	0.000227947	0	0.000492131	0.000360563	0.000316754	0.000315952	0.000329936	0.000572694	0.000386886	0.000458862	0.000465317	0.000273988	Q7SY23	0	"Delta-1-pyrroline-5-carboxylate dehydrogenase, mitochondrial"	GO:0005759	mitochondrial matrix	mitochondrion	C
CGI_10003285	0.000359947	0.000593005	0.000542405	0.000318402	0.000227947	0	0.000492131	0.000360563	0.000316754	0.000315952	0.000329936	0.000572694	0.000386886	0.000458862	0.000465317	0.000273988	Q7SY23	0	"Delta-1-pyrroline-5-carboxylate dehydrogenase, mitochondrial"	GO:0006560	proline metabolic process	other metabolic processes	P
CGI_10003285	0.000359947	0.000593005	0.000542405	0.000318402	0.000227947	0	0.000492131	0.000360563	0.000316754	0.000315952	0.000329936	0.000572694	0.000386886	0.000458862	0.000465317	0.000273988	Q7SY23	0	"Delta-1-pyrroline-5-carboxylate dehydrogenase, mitochondrial"	GO:0006561	proline biosynthetic process	other metabolic processes	P
CGI_10003285	0.000359947	0.000593005	0.000542405	0.000318402	0.000227947	0	0.000492131	0.000360563	0.000316754	0.000315952	0.000329936	0.000572694	0.000386886	0.000458862	0.000465317	0.000273988	Q7SY23	0	"Delta-1-pyrroline-5-carboxylate dehydrogenase, mitochondrial"	GO:0008152	metabolic process	other metabolic processes	P
CGI_10003285	0.000359947	0.000593005	0.000542405	0.000318402	0.000227947	0	0.000492131	0.000360563	0.000316754	0.000315952	0.000329936	0.000572694	0.000386886	0.000458862	0.000465317	0.000273988	Q7SY23	0	"Delta-1-pyrroline-5-carboxylate dehydrogenase, mitochondrial"	GO:0016491	oxidoreductase activity	other molecular function	F
CGI_10003285	0.000359947	0.000593005	0.000542405	0.000318402	0.000227947	0	0.000492131	0.000360563	0.000316754	0.000315952	0.000329936	0.000572694	0.000386886	0.000458862	0.000465317	0.000273988	Q7SY23	0	"Delta-1-pyrroline-5-carboxylate dehydrogenase, mitochondrial"	GO:0016620	"oxidoreductase activity, acting on the aldehyde or oxo group of donors, NAD or NADP as acceptor"	other molecular function	F
CGI_10003285	0.000359947	0.000593005	0.000542405	0.000318402	0.000227947	0	0.000492131	0.000360563	0.000316754	0.000315952	0.000329936	0.000572694	0.000386886	0.000458862	0.000465317	0.000273988	Q7SY23	0	"Delta-1-pyrroline-5-carboxylate dehydrogenase, mitochondrial"	GO:0055114	oxidation reduction	other metabolic processes	P
CGI_10003288	0.000447234	0.000453421	0.000320923	0.000516721	0.000517896	0.00059422	0.000349413	0.000383999	0.000321279	0.000320466	0.000468509	0.000542151	0.000618051	0.000390951	0.00039645	0.000324219	A2AX52	2.00E-23	Collagen alpha-4(VI) chain	GO:0005576	extracellular region	non-structural extracellular	C
CGI_10003288	0.000447234	0.000453421	0.000320923	0.000516721	0.000517896	0.00059422	0.000349413	0.000383999	0.000321279	0.000320466	0.000468509	0.000542151	0.000618051	0.000390951	0.00039645	0.000324219	A2AX52	2.00E-23	Collagen alpha-4(VI) chain	GO:0005578	proteinaceous extracellular matrix	extracellular matrix	C
CGI_10003288	0.000447234	0.000453421	0.000320923	0.000516721	0.000517896	0.00059422	0.000349413	0.000383999	0.000321279	0.000320466	0.000468509	0.000542151	0.000618051	0.000390951	0.00039645	0.000324219	A2AX52	2.00E-23	Collagen alpha-4(VI) chain	GO:0005581	collagen	extracellular matrix	C
CGI_10003288	0.000447234	0.000453421	0.000320923	0.000516721	0.000517896	0.00059422	0.000349413	0.000383999	0.000321279	0.000320466	0.000468509	0.000542151	0.000618051	0.000390951	0.00039645	0.000324219	A2AX52	2.00E-23	Collagen alpha-4(VI) chain	GO:0007155	cell adhesion	cell adhesion	P
CGI_10003288	0.000447234	0.000453421	0.000320923	0.000516721	0.000517896	0.00059422	0.000349413	0.000383999	0.000321279	0.000320466	0.000468509	0.000542151	0.000618051	0.000390951	0.00039645	0.000324219	A2AX52	2.00E-23	Collagen alpha-4(VI) chain	GO:0043234	protein complex	other cellular component	C
CGI_10003288	0.000447234	0.000453421	0.000320923	0.000516721	0.000517896	0.00059422	0.000349413	0.000383999	0.000321279	0.000320466	0.000468509	0.000542151	0.000618051	0.000390951	0.00039645	0.000324219	A2AX52	2.00E-23	Collagen alpha-4(VI) chain	GO:0070208	protein heterotrimerization	cell organization and biogenesis	P
CGI_10003289	0	0	0	0	0	0	0	0.000121615	0	0	0	0	0.000130494	0	0	0.000123219	A6NMZ7	2.00E-39	Collagen alpha-6(VI) chain	GO:0005576	extracellular region	non-structural extracellular	C
CGI_10003289	0	0	0	0	0	0	0	0.000121615	0	0	0	0	0.000130494	0	0	0.000123219	A6NMZ7	2.00E-39	Collagen alpha-6(VI) chain	GO:0005578	proteinaceous extracellular matrix	extracellular matrix	C
CGI_10003289	0	0	0	0	0	0	0	0.000121615	0	0	0	0	0.000130494	0	0	0.000123219	A6NMZ7	2.00E-39	Collagen alpha-6(VI) chain	GO:0005581	collagen	extracellular matrix	C
CGI_10003289	0	0	0	0	0	0	0	0.000121615	0	0	0	0	0.000130494	0	0	0.000123219	A6NMZ7	2.00E-39	Collagen alpha-6(VI) chain	GO:0007155	cell adhesion	cell adhesion	P
CGI_10003289	0	0	0	0	0	0	0	0.000121615	0	0	0	0	0.000130494	0	0	0.000123219	A6NMZ7	2.00E-39	Collagen alpha-6(VI) chain	GO:0031012	extracellular matrix	non-structural extracellular	C
CGI_10003298	0	0	0	0	0	0	0	0	0	0	0	0	0	0	0	0.000156439	Q80W14	1.00E-146	Pre-mRNA-processing factor 40 homolog B	GO:0003674	molecular_function	other molecular function	F
CGI_10003298	0	0	0	0	0	0	0	0	0	0	0	0	0	0	0	0.000156439	Q80W14	1.00E-146	Pre-mRNA-processing factor 40 homolog B	GO:0005575	cellular_component	other cellular component	C
CGI_10003298	0	0	0	0	0	0	0	0	0	0	0	0	0	0	0	0.000156439	Q80W14	1.00E-146	Pre-mRNA-processing factor 40 homolog B	GO:0005634	nucleus	nucleus	C
CGI_10003298	0	0	0	0	0	0	0	0	0	0	0	0	0	0	0	0.000156439	Q80W14	1.00E-146	Pre-mRNA-processing factor 40 homolog B	GO:0006397	mRNA processing	RNA metabolism	P
CGI_10003298	0	0	0	0	0	0	0	0	0	0	0	0	0	0	0	0.000156439	Q80W14	1.00E-146	Pre-mRNA-processing factor 40 homolog B	GO:0008150	biological_process	other biological processes	P
CGI_10003298	0	0	0	0	0	0	0	0	0	0	0	0	0	0	0	0.000156439	Q80W14	1.00E-146	Pre-mRNA-processing factor 40 homolog B	GO:0008380	RNA splicing	RNA metabolism	P
CGI_10003298	0	0	0	0	0	0	0	0	0	0	0	0	0	0	0	0.000156439	Q80W14	1.00E-146	Pre-mRNA-processing factor 40 homolog B	GO:0016607	nuclear speck	nucleus	C
CGI_10003299	0	0	0.000290921	0.00014638	0	0.000261853	0	0.000181303	0.000254839	0	0.000265444	0	0.000311262	0	0.00029949	0.000183694	O19015	0	Beta-galactosidase	GO:0003824	catalytic activity	other molecular function	F
CGI_10003299	0	0	0.000290921	0.00014638	0	0.000261853	0	0.000181303	0.000254839	0	0.000265444	0	0.000311262	0	0.00029949	0.000183694	O19015	0	Beta-galactosidase	GO:0004553	"hydrolase activity, hydrolyzing O-glycosyl compounds"	other molecular function	F
CGI_10003299	0	0	0.000290921	0.00014638	0	0.000261853	0	0.000181303	0.000254839	0	0.000265444	0	0.000311262	0	0.00029949	0.000183694	O19015	0	Beta-galactosidase	GO:0004565	beta-galactosidase activity	other molecular function	F
CGI_10003299	0	0	0.000290921	0.00014638	0	0.000261853	0	0.000181303	0.000254839	0	0.000265444	0	0.000311262	0	0.00029949	0.000183694	O19015	0	Beta-galactosidase	GO:0005764	lysosome	other cytoplasmic organelle	C
CGI_10003299	0	0	0.000290921	0.00014638	0	0.000261853	0	0.000181303	0.000254839	0	0.000265444	0	0.000311262	0	0.00029949	0.000183694	O19015	0	Beta-galactosidase	GO:0005975	carbohydrate metabolic process	other metabolic processes	P
CGI_10003299	0	0	0.000290921	0.00014638	0	0.000261853	0	0.000181303	0.000254839	0	0.000265444	0	0.000311262	0	0.00029949	0.000183694	O19015	0	Beta-galactosidase	GO:0008152	metabolic process	other metabolic processes	P
CGI_10003299	0	0	0.000290921	0.00014638	0	0.000261853	0	0.000181303	0.000254839	0	0.000265444	0	0.000311262	0	0.00029949	0.000183694	O19015	0	Beta-galactosidase	GO:0016787	hydrolase activity	other molecular function	F
CGI_10003299	0	0	0.000290921	0.00014638	0	0.000261853	0	0.000181303	0.000254839	0	0.000265444	0	0.000311262	0	0.00029949	0.000183694	O19015	0	Beta-galactosidase	GO:0016798	"hydrolase activity, acting on glycosyl bonds"	other molecular function	F
CGI_10003299	0	0	0.000290921	0.00014638	0	0.000261853	0	0.000181303	0.000254839	0	0.000265444	0	0.000311262	0	0.00029949	0.000183694	O19015	0	Beta-galactosidase	GO:0043169	cation binding	other molecular function	F
CGI_10003308	0	0.000288688	0	0	0	0.000367824	0.000389318	0.000499164	0	0.000285652	0	0	0	0	0	0	P49139	1.00E-177	MAP kinase-activated protein kinase 2	GO:0000166	nucleotide binding	other molecular function	F
CGI_10003308	0	0.000288688	0	0	0	0.000367824	0.000389318	0.000499164	0	0.000285652	0	0	0	0	0	0	P49139	1.00E-177	MAP kinase-activated protein kinase 2	GO:0002224	toll-like receptor signaling pathway	signal transduction	P
CGI_10003308	0	0.000288688	0	0	0	0.000367824	0.000389318	0.000499164	0	0.000285652	0	0	0	0	0	0	P49139	1.00E-177	MAP kinase-activated protein kinase 2	GO:0002224	toll-like receptor signaling pathway	stress response	P
CGI_10003308	0	0.000288688	0	0	0	0.000367824	0.000389318	0.000499164	0	0.000285652	0	0	0	0	0	0	P49139	1.00E-177	MAP kinase-activated protein kinase 2	GO:0004672	protein kinase activity	kinase activity	F
CGI_10003308	0	0.000288688	0	0	0	0.000367824	0.000389318	0.000499164	0	0.000285652	0	0	0	0	0	0	P49139	1.00E-177	MAP kinase-activated protein kinase 2	GO:0004674	protein serine/threonine kinase activity	kinase activity	F
CGI_10003308	0	0.000288688	0	0	0	0.000367824	0.000389318	0.000499164	0	0.000285652	0	0	0	0	0	0	P49139	1.00E-177	MAP kinase-activated protein kinase 2	GO:0005524	ATP binding	other molecular function	F
CGI_10003308	0	0.000288688	0	0	0	0.000367824	0.000389318	0.000499164	0	0.000285652	0	0	0	0	0	0	P49139	1.00E-177	MAP kinase-activated protein kinase 2	GO:0005634	nucleus	nucleus	C
CGI_10003308	0	0.000288688	0	0	0	0.000367824	0.000389318	0.000499164	0	0.000285652	0	0	0	0	0	0	P49139	1.00E-177	MAP kinase-activated protein kinase 2	GO:0005737	cytoplasm	other cellular component	C
CGI_10003308	0	0.000288688	0	0	0	0.000367824	0.000389318	0.000499164	0	0.000285652	0	0	0	0	0	0	P49139	1.00E-177	MAP kinase-activated protein kinase 2	GO:0006468	protein amino acid phosphorylation	protein metabolism	P
CGI_10003308	0	0.000288688	0	0	0	0.000367824	0.000389318	0.000499164	0	0.000285652	0	0	0	0	0	0	P49139	1.00E-177	MAP kinase-activated protein kinase 2	GO:0006950	response to stress	stress response	P
CGI_10003308	0	0.000288688	0	0	0	0.000367824	0.000389318	0.000499164	0	0.000285652	0	0	0	0	0	0	P49139	1.00E-177	MAP kinase-activated protein kinase 2	GO:0006954	inflammatory response	stress response	P
CGI_10003308	0	0.000288688	0	0	0	0.000367824	0.000389318	0.000499164	0	0.000285652	0	0	0	0	0	0	P49139	1.00E-177	MAP kinase-activated protein kinase 2	GO:0006974	response to DNA damage stimulus	stress response	P
CGI_10003308	0	0.000288688	0	0	0	0.000367824	0.000389318	0.000499164	0	0.000285652	0	0	0	0	0	0	P49139	1.00E-177	MAP kinase-activated protein kinase 2	GO:0016301	kinase activity	kinase activity	F
CGI_10003308	0	0.000288688	0	0	0	0.000367824	0.000389318	0.000499164	0	0.000285652	0	0	0	0	0	0	P49139	1.00E-177	MAP kinase-activated protein kinase 2	GO:0016310	phosphorylation	other metabolic processes	P
CGI_10003308	0	0.000288688	0	0	0	0.000367824	0.000389318	0.000499164	0	0.000285652	0	0	0	0	0	0	P49139	1.00E-177	MAP kinase-activated protein kinase 2	GO:0016740	transferase activity	other molecular function	F
CGI_10003308	0	0.000288688	0	0	0	0.000367824	0.000389318	0.000499164	0	0.000285652	0	0	0	0	0	0	P49139	1.00E-177	MAP kinase-activated protein kinase 2	GO:0016772	"transferase activity, transferring phosphorus-containing groups"	other molecular function	F
CGI_10003308	0	0.000288688	0	0	0	0.000367824	0.000389318	0.000499164	0	0.000285652	0	0	0	0	0	0	P49139	1.00E-177	MAP kinase-activated protein kinase 2	GO:0031572	G2/M transition DNA damage checkpoint	cell cycle and proliferation	P
CGI_10003308	0	0.000288688	0	0	0	0.000367824	0.000389318	0.000499164	0	0.000285652	0	0	0	0	0	0	P49139	1.00E-177	MAP kinase-activated protein kinase 2	GO:0031572	G2/M transition DNA damage checkpoint	signal transduction	P
CGI_10003308	0	0.000288688	0	0	0	0.000367824	0.000389318	0.000499164	0	0.000285652	0	0	0	0	0	0	P49139	1.00E-177	MAP kinase-activated protein kinase 2	GO:0031572	G2/M transition DNA damage checkpoint	stress response	P
CGI_10003308	0	0.000288688	0	0	0	0.000367824	0.000389318	0.000499164	0	0.000285652	0	0	0	0	0	0	P49139	1.00E-177	MAP kinase-activated protein kinase 2	GO:0032496	response to lipopolysaccharide	other biological processes	P
CGI_10003308	0	0.000288688	0	0	0	0.000367824	0.000389318	0.000499164	0	0.000285652	0	0	0	0	0	0	P49139	1.00E-177	MAP kinase-activated protein kinase 2	GO:0032675	regulation of interleukin-6 production	other biological processes	P
CGI_10003308	0	0.000288688	0	0	0	0.000367824	0.000389318	0.000499164	0	0.000285652	0	0	0	0	0	0	P49139	1.00E-177	MAP kinase-activated protein kinase 2	GO:0032680	regulation of tumor necrosis factor production	other biological processes	P
CGI_10003308	0	0.000288688	0	0	0	0.000367824	0.000389318	0.000499164	0	0.000285652	0	0	0	0	0	0	P49139	1.00E-177	MAP kinase-activated protein kinase 2				
CGI_10003308	0	0.000288688	0	0	0	0.000367824	0.000389318	0.000499164	0	0.000285652	0	0	0	0	0	0	P49139	1.00E-177	MAP kinase-activated protein kinase 2				
CGI_10003310	0	0	0	0.000141471	0	0	0	0	8.80E-05	0	0	0	0	0	0	0	P41252	0	"Isoleucine--tRNA ligase, cytoplasmic"	GO:0000166	nucleotide binding	other molecular function	F
CGI_10003310	0	0	0	0.000141471	0	0	0	0	8.80E-05	0	0	0	0	0	0	0	P41252	0	"Isoleucine--tRNA ligase, cytoplasmic"	GO:0004812	aminoacyl-tRNA ligase activity	other molecular function	F
CGI_10003310	0	0	0	0.000141471	0	0	0	0	8.80E-05	0	0	0	0	0	0	0	P41252	0	"Isoleucine--tRNA ligase, cytoplasmic"	GO:0004822	isoleucine-tRNA ligase activity	other molecular function	F
CGI_10003310	0	0	0	0.000141471	0	0	0	0	8.80E-05	0	0	0	0	0	0	0	P41252	0	"Isoleucine--tRNA ligase, cytoplasmic"	GO:0005515	protein binding	other molecular function	F
CGI_10003310	0	0	0	0.000141471	0	0	0	0	8.80E-05	0	0	0	0	0	0	0	P41252	0	"Isoleucine--tRNA ligase, cytoplasmic"	GO:0005524	ATP binding	other molecular function	F
CGI_10003310	0	0	0	0.000141471	0	0	0	0	8.80E-05	0	0	0	0	0	0	0	P41252	0	"Isoleucine--tRNA ligase, cytoplasmic"	GO:0005625	soluble fraction	other cellular component	C
CGI_10003310	0	0	0	0.000141471	0	0	0	0	8.80E-05	0	0	0	0	0	0	0	P41252	0	"Isoleucine--tRNA ligase, cytoplasmic"	GO:0005634	nucleus	nucleus	C
CGI_10003310	0	0	0	0.000141471	0	0	0	0	8.80E-05	0	0	0	0	0	0	0	P41252	0	"Isoleucine--tRNA ligase, cytoplasmic"	GO:0005730	nucleolus	nucleus	C
CGI_10003310	0	0	0	0.000141471	0	0	0	0	8.80E-05	0	0	0	0	0	0	0	P41252	0	"Isoleucine--tRNA ligase, cytoplasmic"	GO:0005737	cytoplasm	other cellular component	C
CGI_10003310	0	0	0	0.000141471	0	0	0	0	8.80E-05	0	0	0	0	0	0	0	P41252	0	"Isoleucine--tRNA ligase, cytoplasmic"	GO:0005829	cytosol	cytosol	C
CGI_10003310	0	0	0	0.000141471	0	0	0	0	8.80E-05	0	0	0	0	0	0	0	P41252	0	"Isoleucine--tRNA ligase, cytoplasmic"	GO:0006412	translation	protein metabolism	P
CGI_10003310	0	0	0	0.000141471	0	0	0	0	8.80E-05	0	0	0	0	0	0	0	P41252	0	"Isoleucine--tRNA ligase, cytoplasmic"	GO:0006418	tRNA aminoacylation for protein translation	protein metabolism	P
CGI_10003310	0	0	0	0.000141471	0	0	0	0	8.80E-05	0	0	0	0	0	0	0	P41252	0	"Isoleucine--tRNA ligase, cytoplasmic"	GO:0006418	tRNA aminoacylation for protein translation	RNA metabolism	P
CGI_10003310	0	0	0	0.000141471	0	0	0	0	8.80E-05	0	0	0	0	0	0	0	P41252	0	"Isoleucine--tRNA ligase, cytoplasmic"	GO:0006428	isoleucyl-tRNA aminoacylation	protein metabolism	P
CGI_10003310	0	0	0	0.000141471	0	0	0	0	8.80E-05	0	0	0	0	0	0	0	P41252	0	"Isoleucine--tRNA ligase, cytoplasmic"	GO:0006428	isoleucyl-tRNA aminoacylation	RNA metabolism	P
CGI_10003310	0	0	0	0.000141471	0	0	0	0	8.80E-05	0	0	0	0	0	0	0	P41252	0	"Isoleucine--tRNA ligase, cytoplasmic"	GO:0010467	gene expression	other metabolic processes	P
CGI_10003310	0	0	0	0.000141471	0	0	0	0	8.80E-05	0	0	0	0	0	0	0	P41252	0	"Isoleucine--tRNA ligase, cytoplasmic"	GO:0016874	ligase activity	other molecular function	F
CGI_10003317	0	0	0	0	0	0	0	0	0	0	0.000384286	0	0	0	0	0	Q3ZBH3	7.00E-06	CD151 antigen	GO:0016020	membrane	other membranes	C
CGI_10003317	0	0	0	0	0	0	0	0	0	0	0.000384286	0	0	0	0	0	Q3ZBH3	7.00E-06	CD151 antigen	GO:0016021	integral to membrane	other membranes	C
CGI_10003331	0.000248843	0.000327972	0.000374983	0.000301882	0.000226926	0.000257155	0	0.000174489	0.000250266	0.000224669	0.000338885	0.000316738	0	0.000304538	0.000257352	0.000227301	Q6DEZ2	0	Constitutive coactivator of PPAR-gamma-like protein 1 homolog	GO:0003723	RNA binding	nucleic acid binding activity	F
CGI_10003331	0.000248843	0.000327972	0.000374983	0.000301882	0.000226926	0.000257155	0	0.000174489	0.000250266	0.000224669	0.000338885	0.000316738	0	0.000304538	0.000257352	0.000227301	Q6DEZ2	0	Constitutive coactivator of PPAR-gamma-like protein 1 homolog	GO:0005737	cytoplasm	other cellular component	C
CGI_10003331	0.000248843	0.000327972	0.000374983	0.000301882	0.000226926	0.000257155	0	0.000174489	0.000250266	0.000224669	0.000338885	0.000316738	0	0.000304538	0.000257352	0.000227301	Q6DEZ2	0	Constitutive coactivator of PPAR-gamma-like protein 1 homolog	GO:0005886	plasma membrane	other membranes	C
CGI_10003331	0.000248843	0.000327972	0.000374983	0.000301882	0.000226926	0.000257155	0	0.000174489	0.000250266	0.000224669	0.000338885	0.000316738	0	0.000304538	0.000257352	0.000227301	Q6DEZ2	0	Constitutive coactivator of PPAR-gamma-like protein 1 homolog	GO:0005886	plasma membrane	plasma membrane	C
CGI_10003331	0.000248843	0.000327972	0.000374983	0.000301882	0.000226926	0.000257155	0	0.000174489	0.000250266	0.000224669	0.000338885	0.000316738	0	0.000304538	0.000257352	0.000227301	Q6DEZ2	0	Constitutive coactivator of PPAR-gamma-like protein 1 homolog	GO:0016020	membrane	other membranes	C
CGI_10003354	0.000991734	0.001082796	0.000766383	0.000694103	0.001082172	0.001103693	0.000417209	0.000534925	0.000537064	0.000612234	0.001598325	0.00080918	0.000573977	0.001089216	0.000552269	0.001006532	Q9PWF7	3.00E-159	Catalase	GO:0004096	catalase activity	other molecular function	F
CGI_10003354	0.000991734	0.001082796	0.000766383	0.000694103	0.001082172	0.001103693	0.000417209	0.000534925	0.000537064	0.000612234	0.001598325	0.00080918	0.000573977	0.001089216	0.000552269	0.001006532	Q9PWF7	3.00E-159	Catalase	GO:0004601	peroxidase activity	other molecular function	F
CGI_10003354	0.000991734	0.001082796	0.000766383	0.000694103	0.001082172	0.001103693	0.000417209	0.000534925	0.000537064	0.000612234	0.001598325	0.00080918	0.000573977	0.001089216	0.000552269	0.001006532	Q9PWF7	3.00E-159	Catalase	GO:0005777	peroxisome	other cytoplasmic organelle	C
CGI_10003354	0.000991734	0.001082796	0.000766383	0.000694103	0.001082172	0.001103693	0.000417209	0.000534925	0.000537064	0.000612234	0.001598325	0.00080918	0.000573977	0.001089216	0.000552269	0.001006532	Q9PWF7	3.00E-159	Catalase	GO:0006979	response to oxidative stress	stress response	P
CGI_10003354	0.000991734	0.001082796	0.000766383	0.000694103	0.001082172	0.001103693	0.000417209	0.000534925	0.000537064	0.000612234	0.001598325	0.00080918	0.000573977	0.001089216	0.000552269	0.001006532	Q9PWF7	3.00E-159	Catalase	GO:0016491	oxidoreductase activity	other molecular function	F
CGI_10003354	0.000991734	0.001082796	0.000766383	0.000694103	0.001082172	0.001103693	0.000417209	0.000534925	0.000537064	0.000612234	0.001598325	0.00080918	0.000573977	0.001089216	0.000552269	0.001006532	Q9PWF7	3.00E-159	Catalase	GO:0020037	heme binding	other molecular function	F
CGI_10003354	0.000991734	0.001082796	0.000766383	0.000694103	0.001082172	0.001103693	0.000417209	0.000534925	0.000537064	0.000612234	0.001598325	0.00080918	0.000573977	0.001089216	0.000552269	0.001006532	Q9PWF7	3.00E-159	Catalase	GO:0042744	hydrogen peroxide catabolic process	other metabolic processes	P
CGI_10003354	0.000991734	0.001082796	0.000766383	0.000694103	0.001082172	0.001103693	0.000417209	0.000534925	0.000537064	0.000612234	0.001598325	0.00080918	0.000573977	0.001089216	0.000552269	0.001006532	Q9PWF7	3.00E-159	Catalase	GO:0042744	hydrogen peroxide catabolic process	stress response	P
CGI_10003354	0.000991734	0.001082796	0.000766383	0.000694103	0.001082172	0.001103693	0.000417209	0.000534925	0.000537064	0.000612234	0.001598325	0.00080918	0.000573977	0.001089216	0.000552269	0.001006532	Q9PWF7	3.00E-159	Catalase	GO:0046872	metal ion binding	other molecular function	F
CGI_10003354	0.000991734	0.001082796	0.000766383	0.000694103	0.001082172	0.001103693	0.000417209	0.000534925	0.000537064	0.000612234	0.001598325	0.00080918	0.000573977	0.001089216	0.000552269	0.001006532	Q9PWF7	3.00E-159	Catalase	GO:0055114	oxidation reduction	other metabolic processes	P
CGI_10003355	0.000550134	0.000659152	0.000452181	0.000758397	0.000608098	0.000361778	0.000547026	0.000751467	0.000855068	0.000551879	0.000628695	0.000424384	0.000698818	0.000408037	0.000672388	0.000456826	P00432	0	Catalase	GO:0000302	response to reactive oxygen species	stress response	P
CGI_10003355	0.000550134	0.000659152	0.000452181	0.000758397	0.000608098	0.000361778	0.000547026	0.000751467	0.000855068	0.000551879	0.000628695	0.000424384	0.000698818	0.000408037	0.000672388	0.000456826	P00432	0	Catalase	GO:0004046	aminoacylase activity	other molecular function	F
CGI_10003355	0.000550134	0.000659152	0.000452181	0.000758397	0.000608098	0.000361778	0.000547026	0.000751467	0.000855068	0.000551879	0.000628695	0.000424384	0.000698818	0.000408037	0.000672388	0.000456826	P00432	0	Catalase	GO:0004096	catalase activity	other molecular function	F
CGI_10003355	0.000550134	0.000659152	0.000452181	0.000758397	0.000608098	0.000361778	0.000547026	0.000751467	0.000855068	0.000551879	0.000628695	0.000424384	0.000698818	0.000408037	0.000672388	0.000456826	P00432	0	Catalase	GO:0004601	peroxidase activity	other molecular function	F
CGI_10003355	0.000550134	0.000659152	0.000452181	0.000758397	0.000608098	0.000361778	0.000547026	0.000751467	0.000855068	0.000551879	0.000628695	0.000424384	0.000698818	0.000408037	0.000672388	0.000456826	P00432	0	Catalase	GO:0005739	mitochondrion	mitochondrion	C
CGI_10003355	0.000550134	0.000659152	0.000452181	0.000758397	0.000608098	0.000361778	0.000547026	0.000751467	0.000855068	0.000551879	0.000628695	0.000424384	0.000698818	0.000408037	0.000672388	0.000456826	P00432	0	Catalase	GO:0005777	peroxisome	other cytoplasmic organelle	C
CGI_10003355	0.000550134	0.000659152	0.000452181	0.000758397	0.000608098	0.000361778	0.000547026	0.000751467	0.000855068	0.000551879	0.000628695	0.000424384	0.000698818	0.000408037	0.000672388	0.000456826	P00432	0	Catalase	GO:0005778	peroxisomal membrane	other cytoplasmic organelle	C
CGI_10003355	0.000550134	0.000659152	0.000452181	0.000758397	0.000608098	0.000361778	0.000547026	0.000751467	0.000855068	0.000551879	0.000628695	0.000424384	0.000698818	0.000408037	0.000672388	0.000456826	P00432	0	Catalase	GO:0005778	peroxisomal membrane	other membranes	C
CGI_10003355	0.000550134	0.000659152	0.000452181	0.000758397	0.000608098	0.000361778	0.000547026	0.000751467	0.000855068	0.000551879	0.000628695	0.000424384	0.000698818	0.000408037	0.000672388	0.000456826	P00432	0	Catalase	GO:0006641	triglyceride metabolic process	other metabolic processes	P
CGI_10003355	0.000550134	0.000659152	0.000452181	0.000758397	0.000608098	0.000361778	0.000547026	0.000751467	0.000855068	0.000551879	0.000628695	0.000424384	0.000698818	0.000408037	0.000672388	0.000456826	P00432	0	Catalase	GO:0006979	response to oxidative stress	stress response	P
CGI_10003355	0.000550134	0.000659152	0.000452181	0.000758397	0.000608098	0.000361778	0.000547026	0.000751467	0.000855068	0.000551879	0.000628695	0.000424384	0.000698818	0.000408037	0.000672388	0.000456826	P00432	0	Catalase	GO:0008203	cholesterol metabolic process	other metabolic processes	P
CGI_10003355	0.000550134	0.000659152	0.000452181	0.000758397	0.000608098	0.000361778	0.000547026	0.000751467	0.000855068	0.000551879	0.000628695	0.000424384	0.000698818	0.000408037	0.000672388	0.000456826	P00432	0	Catalase	GO:0009060	aerobic respiration	other metabolic processes	P
CGI_10003355	0.000550134	0.000659152	0.000452181	0.000758397	0.000608098	0.000361778	0.000547026	0.000751467	0.000855068	0.000551879	0.000628695	0.000424384	0.000698818	0.000408037	0.000672388	0.000456826	P00432	0	Catalase	GO:0009650	UV protection	other biological processes	P
CGI_10003355	0.000550134	0.000659152	0.000452181	0.000758397	0.000608098	0.000361778	0.000547026	0.000751467	0.000855068	0.000551879	0.000628695	0.000424384	0.000698818	0.000408037	0.000672388	0.000456826	P00432	0	Catalase	GO:0014068	positive regulation of phosphoinositide 3-kinase cascade	signal transduction	P
CGI_10003355	0.000550134	0.000659152	0.000452181	0.000758397	0.000608098	0.000361778	0.000547026	0.000751467	0.000855068	0.000551879	0.000628695	0.000424384	0.000698818	0.000408037	0.000672388	0.000456826	P00432	0	Catalase	GO:0016491	oxidoreductase activity	other molecular function	F
CGI_10003355	0.000550134	0.000659152	0.000452181	0.000758397	0.000608098	0.000361778	0.000547026	0.000751467	0.000855068	0.000551879	0.000628695	0.000424384	0.000698818	0.000408037	0.000672388	0.000456826	P00432	0	Catalase	GO:0016684	"oxidoreductase activity, acting on peroxide as acceptor"	other molecular function	F
CGI_10003355	0.000550134	0.000659152	0.000452181	0.000758397	0.000608098	0.000361778	0.000547026	0.000751467	0.000855068	0.000551879	0.000628695	0.000424384	0.000698818	0.000408037	0.000672388	0.000456826	P00432	0	Catalase	GO:0020027	hemoglobin metabolic process	protein metabolism	P
CGI_10003355	0.000550134	0.000659152	0.000452181	0.000758397	0.000608098	0.000361778	0.000547026	0.000751467	0.000855068	0.000551879	0.000628695	0.000424384	0.000698818	0.000408037	0.000672388	0.000456826	P00432	0	Catalase	GO:0020037	heme binding	other molecular function	F
CGI_10003355	0.000550134	0.000659152	0.000452181	0.000758397	0.000608098	0.000361778	0.000547026	0.000751467	0.000855068	0.000551879	0.000628695	0.000424384	0.000698818	0.000408037	0.000672388	0.000456826	P00432	0	Catalase	GO:0032088	negative regulation of NF-kappaB transcription factor activity	RNA metabolism	P
CGI_10003355	0.000550134	0.000659152	0.000452181	0.000758397	0.000608098	0.000361778	0.000547026	0.000751467	0.000855068	0.000551879	0.000628695	0.000424384	0.000698818	0.000408037	0.000672388	0.000456826	P00432	0	Catalase	GO:0042744	hydrogen peroxide catabolic process	other metabolic processes	P
CGI_10003355	0.000550134	0.000659152	0.000452181	0.000758397	0.000608098	0.000361778	0.000547026	0.000751467	0.000855068	0.000551879	0.000628695	0.000424384	0.000698818	0.000408037	0.000672388	0.000456826	P00432	0	Catalase	GO:0042744	hydrogen peroxide catabolic process	stress response	P
CGI_10003355	0.000550134	0.000659152	0.000452181	0.000758397	0.000608098	0.000361778	0.000547026	0.000751467	0.000855068	0.000551879	0.000628695	0.000424384	0.000698818	0.000408037	0.000672388	0.000456826	P00432	0	Catalase	GO:0042803	protein homodimerization activity	other molecular function	F
CGI_10003355	0.000550134	0.000659152	0.000452181	0.000758397	0.000608098	0.000361778	0.000547026	0.000751467	0.000855068	0.000551879	0.000628695	0.000424384	0.000698818	0.000408037	0.000672388	0.000456826	P00432	0	Catalase	GO:0043066	negative regulation of apoptosis	death	P
CGI_10003355	0.000550134	0.000659152	0.000452181	0.000758397	0.000608098	0.000361778	0.000547026	0.000751467	0.000855068	0.000551879	0.000628695	0.000424384	0.000698818	0.000408037	0.000672388	0.000456826	P00432	0	Catalase	GO:0046872	metal ion binding	other molecular function	F
CGI_10003355	0.000550134	0.000659152	0.000452181	0.000758397	0.000608098	0.000361778	0.000547026	0.000751467	0.000855068	0.000551879	0.000628695	0.000424384	0.000698818	0.000408037	0.000672388	0.000456826	P00432	0	Catalase	GO:0050661	NADP or NADPH binding	other molecular function	F
CGI_10003355	0.000550134	0.000659152	0.000452181	0.000758397	0.000608098	0.000361778	0.000547026	0.000751467	0.000855068	0.000551879	0.000628695	0.000424384	0.000698818	0.000408037	0.000672388	0.000456826	P00432	0	Catalase	GO:0051092	positive regulation of NF-kappaB transcription factor activity	RNA metabolism	P
CGI_10003355	0.000550134	0.000659152	0.000452181	0.000758397	0.000608098	0.000361778	0.000547026	0.000751467	0.000855068	0.000551879	0.000628695	0.000424384	0.000698818	0.000408037	0.000672388	0.000456826	P00432	0	Catalase	GO:0051262	protein tetramerization	cell organization and biogenesis	P
CGI_10003355	0.000550134	0.000659152	0.000452181	0.000758397	0.000608098	0.000361778	0.000547026	0.000751467	0.000855068	0.000551879	0.000628695	0.000424384	0.000698818	0.000408037	0.000672388	0.000456826	P00432	0	Catalase	GO:0051781	positive regulation of cell division	other biological processes	P
CGI_10003355	0.000550134	0.000659152	0.000452181	0.000758397	0.000608098	0.000361778	0.000547026	0.000751467	0.000855068	0.000551879	0.000628695	0.000424384	0.000698818	0.000408037	0.000672388	0.000456826	P00432	0	Catalase	GO:0055114	oxidation reduction	other metabolic processes	P
CGI_10003367	0	0	0	0	0	0	9.40E-05	0	0	0	0	0	0	0	0	0	P28840	0	Neuroendocrine convertase 1	GO:0004175	endopeptidase activity	other molecular function	F
CGI_10003367	0	0	0	0	0	0	9.40E-05	0	0	0	0	0	0	0	0	0	P28840	0	Neuroendocrine convertase 1	GO:0004252	serine-type endopeptidase activity	other molecular function	F
CGI_10003367	0	0	0	0	0	0	9.40E-05	0	0	0	0	0	0	0	0	0	P28840	0	Neuroendocrine convertase 1	GO:0005615	extracellular space	non-structural extracellular	C
CGI_10003367	0	0	0	0	0	0	9.40E-05	0	0	0	0	0	0	0	0	0	P28840	0	Neuroendocrine convertase 1	GO:0005791	rough endoplasmic reticulum	ER/Golgi	C
CGI_10003367	0	0	0	0	0	0	9.40E-05	0	0	0	0	0	0	0	0	0	P28840	0	Neuroendocrine convertase 1	GO:0005802	trans-Golgi network	ER/Golgi	C
CGI_10003367	0	0	0	0	0	0	9.40E-05	0	0	0	0	0	0	0	0	0	P28840	0	Neuroendocrine convertase 1	GO:0006508	proteolysis	protein metabolism	P
CGI_10003367	0	0	0	0	0	0	9.40E-05	0	0	0	0	0	0	0	0	0	P28840	0	Neuroendocrine convertase 1	GO:0008233	peptidase activity	other molecular function	F
CGI_10003367	0	0	0	0	0	0	9.40E-05	0	0	0	0	0	0	0	0	0	P28840	0	Neuroendocrine convertase 1	GO:0008236	serine-type peptidase activity	other molecular function	F
CGI_10003367	0	0	0	0	0	0	9.40E-05	0	0	0	0	0	0	0	0	0	P28840	0	Neuroendocrine convertase 1	GO:0009749	response to glucose stimulus	other biological processes	P
CGI_10003367	0	0	0	0	0	0	9.40E-05	0	0	0	0	0	0	0	0	0	P28840	0	Neuroendocrine convertase 1	GO:0009790	embryonic development	developmental processes	P
CGI_10003367	0	0	0	0	0	0	9.40E-05	0	0	0	0	0	0	0	0	0	P28840	0	Neuroendocrine convertase 1	GO:0010035	response to inorganic substance	other biological processes	P
CGI_10003367	0	0	0	0	0	0	9.40E-05	0	0	0	0	0	0	0	0	0	P28840	0	Neuroendocrine convertase 1	GO:0010157	response to chlorate	other biological processes	P
CGI_10003367	0	0	0	0	0	0	9.40E-05	0	0	0	0	0	0	0	0	0	P28840	0	Neuroendocrine convertase 1	GO:0014070	response to organic cyclic substance	other biological processes	P
CGI_10003367	0	0	0	0	0	0	9.40E-05	0	0	0	0	0	0	0	0	0	P28840	0	Neuroendocrine convertase 1	GO:0016485	protein processing	protein metabolism	P
CGI_10003367	0	0	0	0	0	0	9.40E-05	0	0	0	0	0	0	0	0	0	P28840	0	Neuroendocrine convertase 1	GO:0016486	peptide hormone processing	protein metabolism	P
CGI_10003367	0	0	0	0	0	0	9.40E-05	0	0	0	0	0	0	0	0	0	P28840	0	Neuroendocrine convertase 1	GO:0016540	protein autoprocessing	protein metabolism	P
CGI_10003367	0	0	0	0	0	0	9.40E-05	0	0	0	0	0	0	0	0	0	P28840	0	Neuroendocrine convertase 1	GO:0016787	hydrolase activity	other molecular function	F
CGI_10003367	0	0	0	0	0	0	9.40E-05	0	0	0	0	0	0	0	0	0	P28840	0	Neuroendocrine convertase 1	GO:0021983	pituitary gland development	developmental processes	P
CGI_10003367	0	0	0	0	0	0	9.40E-05	0	0	0	0	0	0	0	0	0	P28840	0	Neuroendocrine convertase 1	GO:0022008	neurogenesis	developmental processes	P
CGI_10003367	0	0	0	0	0	0	9.40E-05	0	0	0	0	0	0	0	0	0	P28840	0	Neuroendocrine convertase 1	GO:0030133	transport vesicle	ER/Golgi	C
CGI_10003367	0	0	0	0	0	0	9.40E-05	0	0	0	0	0	0	0	0	0	P28840	0	Neuroendocrine convertase 1	GO:0030141	secretory granule	other cellular component	C
CGI_10003367	0	0	0	0	0	0	9.40E-05	0	0	0	0	0	0	0	0	0	P28840	0	Neuroendocrine convertase 1	GO:0030425	dendrite	other cellular component	C
CGI_10003367	0	0	0	0	0	0	9.40E-05	0	0	0	0	0	0	0	0	0	P28840	0	Neuroendocrine convertase 1	GO:0031016	pancreas development	developmental processes	P
CGI_10003367	0	0	0	0	0	0	9.40E-05	0	0	0	0	0	0	0	0	0	P28840	0	Neuroendocrine convertase 1	GO:0031410	cytoplasmic vesicle	other cellular component	C
CGI_10003367	0	0	0	0	0	0	9.40E-05	0	0	0	0	0	0	0	0	0	P28840	0	Neuroendocrine convertase 1	GO:0031667	response to nutrient levels	other biological processes	P
CGI_10003367	0	0	0	0	0	0	9.40E-05	0	0	0	0	0	0	0	0	0	P28840	0	Neuroendocrine convertase 1	GO:0032496	response to lipopolysaccharide	other biological processes	P
CGI_10003367	0	0	0	0	0	0	9.40E-05	0	0	0	0	0	0	0	0	0	P28840	0	Neuroendocrine convertase 1	GO:0042493	response to drug	other biological processes	P
CGI_10003367	0	0	0	0	0	0	9.40E-05	0	0	0	0	0	0	0	0	0	P28840	0	Neuroendocrine convertase 1	GO:0043005	neuron projection	other cellular component	C
CGI_10003367	0	0	0	0	0	0	9.40E-05	0	0	0	0	0	0	0	0	0	P28840	0	Neuroendocrine convertase 1	GO:0043025	cell soma	other cellular component	C
CGI_10003367	0	0	0	0	0	0	9.40E-05	0	0	0	0	0	0	0	0	0	P28840	0	Neuroendocrine convertase 1	GO:0043043	peptide biosynthetic process	other metabolic processes	P
CGI_10003367	0	0	0	0	0	0	9.40E-05	0	0	0	0	0	0	0	0	0	P28840	0	Neuroendocrine convertase 1	GO:0043278	response to morphine	other biological processes	P
CGI_10003367	0	0	0	0	0	0	9.40E-05	0	0	0	0	0	0	0	0	0	P28840	0	Neuroendocrine convertase 1	GO:0043434	response to peptide hormone stimulus	other biological processes	P
CGI_10003367	0	0	0	0	0	0	9.40E-05	0	0	0	0	0	0	0	0	0	P28840	0	Neuroendocrine convertase 1	GO:0043559	insulin binding	other molecular function	F
CGI_10003367	0	0	0	0	0	0	9.40E-05	0	0	0	0	0	0	0	0	0	P28840	0	Neuroendocrine convertase 1	GO:0043679	nerve terminal	other cellular component	C
CGI_10003367	0	0	0	0	0	0	9.40E-05	0	0	0	0	0	0	0	0	0	P28840	0	Neuroendocrine convertase 1	GO:0048471	perinuclear region of cytoplasm	other cellular component	C
CGI_10003367	0	0	0	0	0	0	9.40E-05	0	0	0	0	0	0	0	0	0	P28840	0	Neuroendocrine convertase 1	GO:0048678	response to axon injury	stress response	P
CGI_10003367	0	0	0	0	0	0	9.40E-05	0	0	0	0	0	0	0	0	0	P28840	0	Neuroendocrine convertase 1	GO:0050714	positive regulation of protein secretion	transport	P
CGI_10003367	0	0	0	0	0	0	9.40E-05	0	0	0	0	0	0	0	0	0	P28840	0	Neuroendocrine convertase 1	GO:0051087	chaperone binding	other molecular function	F
CGI_10003367	0	0	0	0	0	0	9.40E-05	0	0	0	0	0	0	0	0	0	P28840	0	Neuroendocrine convertase 1	GO:0051384	response to glucocorticoid stimulus	other biological processes	P
CGI_10003367	0	0	0	0	0	0	9.40E-05	0	0	0	0	0	0	0	0	0	P28840	0	Neuroendocrine convertase 1	GO:0051592	response to calcium ion	other biological processes	P
CGI_10003367	0	0	0	0	0	0	9.40E-05	0	0	0	0	0	0	0	0	0	P28840	0	Neuroendocrine convertase 1	GO:0070542	response to fatty acid	other biological processes	P
CGI_10003367	0	0	0	0	0	0	9.40E-05	0	0	0	0	0	0	0	0	0	P28840	0	Neuroendocrine convertase 1	GO:0070555	response to interleukin-1	other biological processes	P
CGI_10003382	0	0	0	0	0	0	0	0	0	0	0	0.000210954	0	0	0	0	P14543	3.00E-79	Nidogen-1	GO:0005509	calcium ion binding	other molecular function	F
CGI_10003382	0	0	0	0	0	0	0	0	0	0	0	0.000210954	0	0	0	0	P14543	3.00E-79	Nidogen-1	GO:0005518	collagen binding	other molecular function	F
CGI_10003382	0	0	0	0	0	0	0	0	0	0	0	0.000210954	0	0	0	0	P14543	3.00E-79	Nidogen-1	GO:0005576	extracellular region	non-structural extracellular	C
CGI_10003382	0	0	0	0	0	0	0	0	0	0	0	0.000210954	0	0	0	0	P14543	3.00E-79	Nidogen-1	GO:0005578	proteinaceous extracellular matrix	extracellular matrix	C
CGI_10003382	0	0	0	0	0	0	0	0	0	0	0	0.000210954	0	0	0	0	P14543	3.00E-79	Nidogen-1	GO:0005604	basement membrane	extracellular matrix	C
CGI_10003382	0	0	0	0	0	0	0	0	0	0	0	0.000210954	0	0	0	0	P14543	3.00E-79	Nidogen-1	GO:0005605	basal lamina	extracellular matrix	C
CGI_10003382	0	0	0	0	0	0	0	0	0	0	0	0.000210954	0	0	0	0	P14543	3.00E-79	Nidogen-1	GO:0005737	cytoplasm	other cellular component	C
CGI_10003382	0	0	0	0	0	0	0	0	0	0	0	0.000210954	0	0	0	0	P14543	3.00E-79	Nidogen-1	GO:0007155	cell adhesion	cell adhesion	P
CGI_10003382	0	0	0	0	0	0	0	0	0	0	0	0.000210954	0	0	0	0	P14543	3.00E-79	Nidogen-1	GO:0007160	cell-matrix adhesion	cell adhesion	P
CGI_10003382	0	0	0	0	0	0	0	0	0	0	0	0.000210954	0	0	0	0	P14543	3.00E-79	Nidogen-1	GO:0010811	positive regulation of cell-substrate adhesion	cell adhesion	P
CGI_10003382	0	0	0	0	0	0	0	0	0	0	0	0.000210954	0	0	0	0	P14543	3.00E-79	Nidogen-1	GO:0030198	extracellular matrix organization	cell organization and biogenesis	P
CGI_10003382	0	0	0	0	0	0	0	0	0	0	0	0.000210954	0	0	0	0	P14543	3.00E-79	Nidogen-1	GO:0031012	extracellular matrix	non-structural extracellular	C
CGI_10003382	0	0	0	0	0	0	0	0	0	0	0	0.000210954	0	0	0	0	P14543	3.00E-79	Nidogen-1	GO:0032836	glomerular basement membrane development	cell organization and biogenesis	P
CGI_10003382	0	0	0	0	0	0	0	0	0	0	0	0.000210954	0	0	0	0	P14543	3.00E-79	Nidogen-1	GO:0032836	glomerular basement membrane development	developmental processes	P
CGI_10003382	0	0	0	0	0	0	0	0	0	0	0	0.000210954	0	0	0	0	P14543	3.00E-79	Nidogen-1	GO:0043237	laminin-1 binding	other molecular function	F
CGI_10003382	0	0	0	0	0	0	0	0	0	0	0	0.000210954	0	0	0	0	P14543	3.00E-79	Nidogen-1	GO:0050840	extracellular matrix binding	other molecular function	F
CGI_10003396	0.001026813	0.000925348	0	0.000922716	0.001271621	0.001532711	0	0.001142856	0.000573713	0.001144522	0	0	0.000490516	0	0.001179912	0.001042134	Q8AWF2	2.00E-71	Nascent polypeptide-associated complex subunit alpha	GO:0006810	transport	transport	P
CGI_10003396	0.001026813	0.000925348	0	0.000922716	0.001271621	0.001532711	0	0.001142856	0.000573713	0.001144522	0	0	0.000490516	0	0.001179912	0.001042134	Q8AWF2	2.00E-71	Nascent polypeptide-associated complex subunit alpha	GO:0015031	protein transport	transport	P
CGI_10003441	0	0.000619851	0.000491365	0	0	0	0	0	0	0	0	0	0	0	0	0							
CGI_10003462	0.001441633	0.001328705	0.001448266	0.000794956	0.000929558	0.001218913	0.001003442	0	0.000790841	0.001183259	0.00137292	0	0.001408662	0.001737558	0.001219847	0	P67966	2.00E-44	Cysteine and glycine-rich protein 1	GO:0005737	cytoplasm	other cellular component	C
CGI_10003462	0.001441633	0.001328705	0.001448266	0.000794956	0.000929558	0.001218913	0.001003442	0	0.000790841	0.001183259	0.00137292	0	0.001408662	0.001737558	0.001219847	0	P67966	2.00E-44	Cysteine and glycine-rich protein 1	GO:0005856	cytoskeleton	cytoskeleton	C
CGI_10003462	0.001441633	0.001328705	0.001448266	0.000794956	0.000929558	0.001218913	0.001003442	0	0.000790841	0.001183259	0.00137292	0	0.001408662	0.001737558	0.001219847	0	P67966	2.00E-44	Cysteine and glycine-rich protein 1	GO:0008270	zinc ion binding	other molecular function	F
CGI_10003462	0.001441633	0.001328705	0.001448266	0.000794956	0.000929558	0.001218913	0.001003442	0	0.000790841	0.001183259	0.00137292	0	0.001408662	0.001737558	0.001219847	0	P67966	2.00E-44	Cysteine and glycine-rich protein 1	GO:0046872	metal ion binding	other molecular function	F
CGI_10003464	0.000269723	0.000341817	0.000270964	0	0	0	0.000516283	0	0	0	0.000353192	0	0	0.000206306	0	0.00020531							
CGI_10003481	0.000978229	0.00024794	0	0	0.000867291	0	0	0.000367464	0.000368933	0	0.000896668	0	0	0	0.000379378	0	Q15907	9.00E-114	Ras-related protein Rab-11B	GO:0000166	nucleotide binding	other molecular function	F
CGI_10003481	0.000978229	0.00024794	0	0	0.000867291	0	0	0.000367464	0.000368933	0	0.000896668	0	0	0	0.000379378	0	Q15907	9.00E-114	Ras-related protein Rab-11B	GO:0003924	GTPase activity	other molecular function	F
CGI_10003481	0.000978229	0.00024794	0	0	0.000867291	0	0	0.000367464	0.000368933	0	0.000896668	0	0	0	0.000379378	0	Q15907	9.00E-114	Ras-related protein Rab-11B	GO:0005525	GTP binding	other molecular function	F
CGI_10003481	0.000978229	0.00024794	0	0	0.000867291	0	0	0.000367464	0.000368933	0	0.000896668	0	0	0	0.000379378	0	Q15907	9.00E-114	Ras-related protein Rab-11B	GO:0005739	mitochondrion	mitochondrion	C
CGI_10003481	0.000978229	0.00024794	0	0	0.000867291	0	0	0.000367464	0.000368933	0	0.000896668	0	0	0	0.000379378	0	Q15907	9.00E-114	Ras-related protein Rab-11B	GO:0005886	plasma membrane	other membranes	C
CGI_10003481	0.000978229	0.00024794	0	0	0.000867291	0	0	0.000367464	0.000368933	0	0.000896668	0	0	0	0.000379378	0	Q15907	9.00E-114	Ras-related protein Rab-11B	GO:0005886	plasma membrane	plasma membrane	C
CGI_10003481	0.000978229	0.00024794	0	0	0.000867291	0	0	0.000367464	0.000368933	0	0.000896668	0	0	0	0.000379378	0	Q15907	9.00E-114	Ras-related protein Rab-11B	GO:0006184	GTP catabolic process	other metabolic processes	P
CGI_10003481	0.000978229	0.00024794	0	0	0.000867291	0	0	0.000367464	0.000368933	0	0.000896668	0	0	0	0.000379378	0	Q15907	9.00E-114	Ras-related protein Rab-11B	GO:0006810	transport	transport	P
CGI_10003481	0.000978229	0.00024794	0	0	0.000867291	0	0	0.000367464	0.000368933	0	0.000896668	0	0	0	0.000379378	0	Q15907	9.00E-114	Ras-related protein Rab-11B	GO:0007049	cell cycle	cell cycle and proliferation	P
CGI_10003481	0.000978229	0.00024794	0	0	0.000867291	0	0	0.000367464	0.000368933	0	0.000896668	0	0	0	0.000379378	0	Q15907	9.00E-114	Ras-related protein Rab-11B	GO:0007264	small GTPase mediated signal transduction	signal transduction	P
CGI_10003481	0.000978229	0.00024794	0	0	0.000867291	0	0	0.000367464	0.000368933	0	0.000896668	0	0	0	0.000379378	0	Q15907	9.00E-114	Ras-related protein Rab-11B	GO:0015031	protein transport	transport	P
CGI_10003481	0.000978229	0.00024794	0	0	0.000867291	0	0	0.000367464	0.000368933	0	0.000896668	0	0	0	0.000379378	0	Q15907	9.00E-114	Ras-related protein Rab-11B	GO:0016020	membrane	other membranes	C
CGI_10003481	0.000978229	0.00024794	0	0	0.000867291	0	0	0.000367464	0.000368933	0	0.000896668	0	0	0	0.000379378	0	Q15907	9.00E-114	Ras-related protein Rab-11B	GO:0016023	cytoplasmic membrane-bounded vesicle	other cellular component	C
CGI_10003481	0.000978229	0.00024794	0	0	0.000867291	0	0	0.000367464	0.000368933	0	0.000896668	0	0	0	0.000379378	0	Q15907	9.00E-114	Ras-related protein Rab-11B	GO:0019003	GDP binding	other molecular function	F
CGI_10003490	0.001223436	0.001309269	0.000682814	0.001442971	0.0008953	0.000842866	0.000817774	0.000885105	0.00075193	0.00095458	0.001424039	0.000865134	0.000949723	0.000901127	0.001405852	0.001379657	O17320	0	Actin	GO:0000166	nucleotide binding	other molecular function	F
CGI_10003490	0.001223436	0.001309269	0.000682814	0.001442971	0.0008953	0.000842866	0.000817774	0.000885105	0.00075193	0.00095458	0.001424039	0.000865134	0.000949723	0.000901127	0.001405852	0.001379657	O17320	0	Actin	GO:0005524	ATP binding	other molecular function	F
CGI_10003490	0.001223436	0.001309269	0.000682814	0.001442971	0.0008953	0.000842866	0.000817774	0.000885105	0.00075193	0.00095458	0.001424039	0.000865134	0.000949723	0.000901127	0.001405852	0.001379657	O17320	0	Actin	GO:0005737	cytoplasm	other cellular component	C
CGI_10003490	0.001223436	0.001309269	0.000682814	0.001442971	0.0008953	0.000842866	0.000817774	0.000885105	0.00075193	0.00095458	0.001424039	0.000865134	0.000949723	0.000901127	0.001405852	0.001379657	O17320	0	Actin	GO:0005856	cytoskeleton	cytoskeleton	C
CGI_10003491	0.00258281	0.004341262	0.003482353	0.00377921	0.00344346	0.003933372	0.003122411	0.003131911	0.003828007	0.002931924	0.004058512	0.00367682	0.003433614	0.003465874	0.003444339	0.003794057	P79818	0	"Actin, cytoplasmic 1"	GO:0000166	nucleotide binding	other molecular function	F
CGI_10003491	0.00258281	0.004341262	0.003482353	0.00377921	0.00344346	0.003933372	0.003122411	0.003131911	0.003828007	0.002931924	0.004058512	0.00367682	0.003433614	0.003465874	0.003444339	0.003794057	P79818	0	"Actin, cytoplasmic 1"	GO:0005524	ATP binding	other molecular function	F
CGI_10003491	0.00258281	0.004341262	0.003482353	0.00377921	0.00344346	0.003933372	0.003122411	0.003131911	0.003828007	0.002931924	0.004058512	0.00367682	0.003433614	0.003465874	0.003444339	0.003794057	P79818	0	"Actin, cytoplasmic 1"	GO:0005737	cytoplasm	other cellular component	C
CGI_10003491	0.00258281	0.004341262	0.003482353	0.00377921	0.00344346	0.003933372	0.003122411	0.003131911	0.003828007	0.002931924	0.004058512	0.00367682	0.003433614	0.003465874	0.003444339	0.003794057	P79818	0	"Actin, cytoplasmic 1"	GO:0005856	cytoskeleton	cytoskeleton	C
CGI_10003492	0	0	0	0.000137426	0	0	0	0	0	0	0.000142404	0	0	0	0	0	O17320	0	Actin	GO:0000166	nucleotide binding	other molecular function	F
CGI_10003492	0	0	0	0.000137426	0	0	0	0	0	0	0.000142404	0	0	0	0	0	O17320	0	Actin	GO:0005524	ATP binding	other molecular function	F
CGI_10003492	0	0	0	0.000137426	0	0	0	0	0	0	0.000142404	0	0	0	0	0	O17320	0	Actin	GO:0005737	cytoplasm	other cellular component	C
CGI_10003492	0	0	0	0.000137426	0	0	0	0	0	0	0.000142404	0	0	0	0	0	O17320	0	Actin	GO:0005856	cytoskeleton	cytoskeleton	C
CGI_10003519	0	0.000756489	0.0007496	0.000942922	0.00056704	0.001156633	0.00122422	0.000934305	0	0.000935667	0.000977078	0.000593596	0.000802012	0.000380487	0.00057876	0.001135951	P23038	7.00E-09	Metallothionein	GO:0046872	metal ion binding	other molecular function	F
CGI_10003521	0.00157608	0.001365932	0.001634407	0.001310649	0.001133328	0.001506128	0.001353163	0.001459945	0.001278299	0.001079554	0.001686561	0.001348186	0.001557422	0.001615998	0.001498519	0.002253196	Q14315	0	Filamin-C	GO:0003779	actin binding	cytoskeletal activity	F
CGI_10003521	0.00157608	0.001365932	0.001634407	0.001310649	0.001133328	0.001506128	0.001353163	0.001459945	0.001278299	0.001079554	0.001686561	0.001348186	0.001557422	0.001615998	0.001498519	0.002253196	Q14315	0	Filamin-C	GO:0005515	protein binding	other molecular function	F
CGI_10003521	0.00157608	0.001365932	0.001634407	0.001310649	0.001133328	0.001506128	0.001353163	0.001459945	0.001278299	0.001079554	0.001686561	0.001348186	0.001557422	0.001615998	0.001498519	0.002253196	Q14315	0	Filamin-C	GO:0005737	cytoplasm	other cellular component	C
CGI_10003521	0.00157608	0.001365932	0.001634407	0.001310649	0.001133328	0.001506128	0.001353163	0.001459945	0.001278299	0.001079554	0.001686561	0.001348186	0.001557422	0.001615998	0.001498519	0.002253196	Q14315	0	Filamin-C	GO:0005829	cytosol	cytosol	C
CGI_10003521	0.00157608	0.001365932	0.001634407	0.001310649	0.001133328	0.001506128	0.001353163	0.001459945	0.001278299	0.001079554	0.001686561	0.001348186	0.001557422	0.001615998	0.001498519	0.002253196	Q14315	0	Filamin-C	GO:0005856	cytoskeleton	cytoskeleton	C
CGI_10003521	0.00157608	0.001365932	0.001634407	0.001310649	0.001133328	0.001506128	0.001353163	0.001459945	0.001278299	0.001079554	0.001686561	0.001348186	0.001557422	0.001615998	0.001498519	0.002253196	Q14315	0	Filamin-C	GO:0005886	plasma membrane	other membranes	C
CGI_10003521	0.00157608	0.001365932	0.001634407	0.001310649	0.001133328	0.001506128	0.001353163	0.001459945	0.001278299	0.001079554	0.001686561	0.001348186	0.001557422	0.001615998	0.001498519	0.002253196	Q14315	0	Filamin-C	GO:0005886	plasma membrane	plasma membrane	C
CGI_10003521	0.00157608	0.001365932	0.001634407	0.001310649	0.001133328	0.001506128	0.001353163	0.001459945	0.001278299	0.001079554	0.001686561	0.001348186	0.001557422	0.001615998	0.001498519	0.002253196	Q14315	0	Filamin-C	GO:0008092	cytoskeletal protein binding	cytoskeletal activity	F
CGI_10003521	0.00157608	0.001365932	0.001634407	0.001310649	0.001133328	0.001506128	0.001353163	0.001459945	0.001278299	0.001079554	0.001686561	0.001348186	0.001557422	0.001615998	0.001498519	0.002253196	Q14315	0	Filamin-C	GO:0016020	membrane	other membranes	C
CGI_10003521	0.00157608	0.001365932	0.001634407	0.001310649	0.001133328	0.001506128	0.001353163	0.001459945	0.001278299	0.001079554	0.001686561	0.001348186	0.001557422	0.001615998	0.001498519	0.002253196	Q14315	0	Filamin-C	GO:0030018	Z disc	other cellular component	C
CGI_10003521	0.00157608	0.001365932	0.001634407	0.001310649	0.001133328	0.001506128	0.001353163	0.001459945	0.001278299	0.001079554	0.001686561	0.001348186	0.001557422	0.001615998	0.001498519	0.002253196	Q14315	0	Filamin-C	GO:0034329	cell junction assembly	cell organization and biogenesis	P
CGI_10003521	0.00157608	0.001365932	0.001634407	0.001310649	0.001133328	0.001506128	0.001353163	0.001459945	0.001278299	0.001079554	0.001686561	0.001348186	0.001557422	0.001615998	0.001498519	0.002253196	Q14315	0	Filamin-C	GO:0048747	muscle fiber development	developmental processes	P
CGI_10003535	0.000360964	0.000365957	0.000435149	0	0.000877791	0	0.000315853	0.000361581	0.000435633	0.000217265	0	0.0003063	0	0.000220876	0.000223983	0.00036635	P12370	0	cAMP-dependent protein kinase catalytic subunit	GO:0000166	nucleotide binding	other molecular function	F
CGI_10003535	0.000360964	0.000365957	0.000435149	0	0.000877791	0	0.000315853	0.000361581	0.000435633	0.000217265	0	0.0003063	0	0.000220876	0.000223983	0.00036635	P12370	0	cAMP-dependent protein kinase catalytic subunit	GO:0004672	protein kinase activity	kinase activity	F
CGI_10003535	0.000360964	0.000365957	0.000435149	0	0.000877791	0	0.000315853	0.000361581	0.000435633	0.000217265	0	0.0003063	0	0.000220876	0.000223983	0.00036635	P12370	0	cAMP-dependent protein kinase catalytic subunit	GO:0004674	protein serine/threonine kinase activity	kinase activity	F
CGI_10003535	0.000360964	0.000365957	0.000435149	0	0.000877791	0	0.000315853	0.000361581	0.000435633	0.000217265	0	0.0003063	0	0.000220876	0.000223983	0.00036635	P12370	0	cAMP-dependent protein kinase catalytic subunit	GO:0004691	cAMP-dependent protein kinase activity	kinase activity	F
CGI_10003535	0.000360964	0.000365957	0.000435149	0	0.000877791	0	0.000315853	0.000361581	0.000435633	0.000217265	0	0.0003063	0	0.000220876	0.000223983	0.00036635	P12370	0	cAMP-dependent protein kinase catalytic subunit	GO:0005515	protein binding	other molecular function	F
CGI_10003535	0.000360964	0.000365957	0.000435149	0	0.000877791	0	0.000315853	0.000361581	0.000435633	0.000217265	0	0.0003063	0	0.000220876	0.000223983	0.00036635	P12370	0	cAMP-dependent protein kinase catalytic subunit	GO:0005524	ATP binding	other molecular function	F
CGI_10003535	0.000360964	0.000365957	0.000435149	0	0.000877791	0	0.000315853	0.000361581	0.000435633	0.000217265	0	0.0003063	0	0.000220876	0.000223983	0.00036635	P12370	0	cAMP-dependent protein kinase catalytic subunit	GO:0005886	plasma membrane	other membranes	C
CGI_10003535	0.000360964	0.000365957	0.000435149	0	0.000877791	0	0.000315853	0.000361581	0.000435633	0.000217265	0	0.0003063	0	0.000220876	0.000223983	0.00036635	P12370	0	cAMP-dependent protein kinase catalytic subunit	GO:0005886	plasma membrane	plasma membrane	C
CGI_10003535	0.000360964	0.000365957	0.000435149	0	0.000877791	0	0.000315853	0.000361581	0.000435633	0.000217265	0	0.0003063	0	0.000220876	0.000223983	0.00036635	P12370	0	cAMP-dependent protein kinase catalytic subunit	GO:0006468	protein amino acid phosphorylation	protein metabolism	P
CGI_10003535	0.000360964	0.000365957	0.000435149	0	0.000877791	0	0.000315853	0.000361581	0.000435633	0.000217265	0	0.0003063	0	0.000220876	0.000223983	0.00036635	P12370	0	cAMP-dependent protein kinase catalytic subunit	GO:0007228	positive regulation of hh target transcription factor activity	RNA metabolism	P
CGI_10003535	0.000360964	0.000365957	0.000435149	0	0.000877791	0	0.000315853	0.000361581	0.000435633	0.000217265	0	0.0003063	0	0.000220876	0.000223983	0.00036635	P12370	0	cAMP-dependent protein kinase catalytic subunit	GO:0007228	positive regulation of hh target transcription factor activity	signal transduction	P
CGI_10003535	0.000360964	0.000365957	0.000435149	0	0.000877791	0	0.000315853	0.000361581	0.000435633	0.000217265	0	0.0003063	0	0.000220876	0.000223983	0.00036635	P12370	0	cAMP-dependent protein kinase catalytic subunit	GO:0007314	oocyte anterior/posterior axis specification	cell organization and biogenesis	P
CGI_10003535	0.000360964	0.000365957	0.000435149	0	0.000877791	0	0.000315853	0.000361581	0.000435633	0.000217265	0	0.0003063	0	0.000220876	0.000223983	0.00036635	P12370	0	cAMP-dependent protein kinase catalytic subunit	GO:0007314	oocyte anterior/posterior axis specification	developmental processes	P
CGI_10003535	0.000360964	0.000365957	0.000435149	0	0.000877791	0	0.000315853	0.000361581	0.000435633	0.000217265	0	0.0003063	0	0.000220876	0.000223983	0.00036635	P12370	0	cAMP-dependent protein kinase catalytic subunit	GO:0007317	regulation of pole plasm oskar mRNA localization	cell organization and biogenesis	P
CGI_10003535	0.000360964	0.000365957	0.000435149	0	0.000877791	0	0.000315853	0.000361581	0.000435633	0.000217265	0	0.0003063	0	0.000220876	0.000223983	0.00036635	P12370	0	cAMP-dependent protein kinase catalytic subunit	GO:0007317	regulation of pole plasm oskar mRNA localization	developmental processes	P
CGI_10003535	0.000360964	0.000365957	0.000435149	0	0.000877791	0	0.000315853	0.000361581	0.000435633	0.000217265	0	0.0003063	0	0.000220876	0.000223983	0.00036635	P12370	0	cAMP-dependent protein kinase catalytic subunit	GO:0007448	"anterior/posterior pattern formation, imaginal disc"	developmental processes	P
CGI_10003535	0.000360964	0.000365957	0.000435149	0	0.000877791	0	0.000315853	0.000361581	0.000435633	0.000217265	0	0.0003063	0	0.000220876	0.000223983	0.00036635	P12370	0	cAMP-dependent protein kinase catalytic subunit	GO:0007476	imaginal disc-derived wing morphogenesis	developmental processes	P
CGI_10003535	0.000360964	0.000365957	0.000435149	0	0.000877791	0	0.000315853	0.000361581	0.000435633	0.000217265	0	0.0003063	0	0.000220876	0.000223983	0.00036635	P12370	0	cAMP-dependent protein kinase catalytic subunit	GO:0007480	imaginal disc-derived leg morphogenesis	developmental processes	P
CGI_10003535	0.000360964	0.000365957	0.000435149	0	0.000877791	0	0.000315853	0.000361581	0.000435633	0.000217265	0	0.0003063	0	0.000220876	0.000223983	0.00036635	P12370	0	cAMP-dependent protein kinase catalytic subunit	GO:0007611	learning or memory	other biological processes	P
CGI_10003535	0.000360964	0.000365957	0.000435149	0	0.000877791	0	0.000315853	0.000361581	0.000435633	0.000217265	0	0.0003063	0	0.000220876	0.000223983	0.00036635	P12370	0	cAMP-dependent protein kinase catalytic subunit	GO:0007612	learning	other biological processes	P
CGI_10003535	0.000360964	0.000365957	0.000435149	0	0.000877791	0	0.000315853	0.000361581	0.000435633	0.000217265	0	0.0003063	0	0.000220876	0.000223983	0.00036635	P12370	0	cAMP-dependent protein kinase catalytic subunit	GO:0007613	memory	other biological processes	P
CGI_10003535	0.000360964	0.000365957	0.000435149	0	0.000877791	0	0.000315853	0.000361581	0.000435633	0.000217265	0	0.0003063	0	0.000220876	0.000223983	0.00036635	P12370	0	cAMP-dependent protein kinase catalytic subunit	GO:0007615	anesthesia-resistant memory	other biological processes	P
CGI_10003535	0.000360964	0.000365957	0.000435149	0	0.000877791	0	0.000315853	0.000361581	0.000435633	0.000217265	0	0.0003063	0	0.000220876	0.000223983	0.00036635	P12370	0	cAMP-dependent protein kinase catalytic subunit	GO:0007622	rhythmic behavior	other biological processes	P
CGI_10003535	0.000360964	0.000365957	0.000435149	0	0.000877791	0	0.000315853	0.000361581	0.000435633	0.000217265	0	0.0003063	0	0.000220876	0.000223983	0.00036635	P12370	0	cAMP-dependent protein kinase catalytic subunit	GO:0008103	oocyte microtubule cytoskeleton polarization	cell organization and biogenesis	P
CGI_10003535	0.000360964	0.000365957	0.000435149	0	0.000877791	0	0.000315853	0.000361581	0.000435633	0.000217265	0	0.0003063	0	0.000220876	0.000223983	0.00036635	P12370	0	cAMP-dependent protein kinase catalytic subunit	GO:0008103	oocyte microtubule cytoskeleton polarization	developmental processes	P
CGI_10003535	0.000360964	0.000365957	0.000435149	0	0.000877791	0	0.000315853	0.000361581	0.000435633	0.000217265	0	0.0003063	0	0.000220876	0.000223983	0.00036635	P12370	0	cAMP-dependent protein kinase catalytic subunit	GO:0008355	olfactory learning	other biological processes	P
CGI_10003535	0.000360964	0.000365957	0.000435149	0	0.000877791	0	0.000315853	0.000361581	0.000435633	0.000217265	0	0.0003063	0	0.000220876	0.000223983	0.00036635	P12370	0	cAMP-dependent protein kinase catalytic subunit	GO:0008359	regulation of bicoid mRNA localization	cell organization and biogenesis	P
CGI_10003535	0.000360964	0.000365957	0.000435149	0	0.000877791	0	0.000315853	0.000361581	0.000435633	0.000217265	0	0.0003063	0	0.000220876	0.000223983	0.00036635	P12370	0	cAMP-dependent protein kinase catalytic subunit	GO:0008359	regulation of bicoid mRNA localization	developmental processes	P
CGI_10003535	0.000360964	0.000365957	0.000435149	0	0.000877791	0	0.000315853	0.000361581	0.000435633	0.000217265	0	0.0003063	0	0.000220876	0.000223983	0.00036635	P12370	0	cAMP-dependent protein kinase catalytic subunit	GO:0016301	kinase activity	kinase activity	F
CGI_10003535	0.000360964	0.000365957	0.000435149	0	0.000877791	0	0.000315853	0.000361581	0.000435633	0.000217265	0	0.0003063	0	0.000220876	0.000223983	0.00036635	P12370	0	cAMP-dependent protein kinase catalytic subunit	GO:0016310	phosphorylation	other metabolic processes	P
CGI_10003535	0.000360964	0.000365957	0.000435149	0	0.000877791	0	0.000315853	0.000361581	0.000435633	0.000217265	0	0.0003063	0	0.000220876	0.000223983	0.00036635	P12370	0	cAMP-dependent protein kinase catalytic subunit	GO:0016740	transferase activity	other molecular function	F
CGI_10003535	0.000360964	0.000365957	0.000435149	0	0.000877791	0	0.000315853	0.000361581	0.000435633	0.000217265	0	0.0003063	0	0.000220876	0.000223983	0.00036635	P12370	0	cAMP-dependent protein kinase catalytic subunit	GO:0016772	"transferase activity, transferring phosphorus-containing groups"	other molecular function	F
CGI_10003535	0.000360964	0.000365957	0.000435149	0	0.000877791	0	0.000315853	0.000361581	0.000435633	0.000217265	0	0.0003063	0	0.000220876	0.000223983	0.00036635	P12370	0	cAMP-dependent protein kinase catalytic subunit	GO:0019933	cAMP-mediated signaling	signal transduction	P
CGI_10003535	0.000360964	0.000365957	0.000435149	0	0.000877791	0	0.000315853	0.000361581	0.000435633	0.000217265	0	0.0003063	0	0.000220876	0.000223983	0.00036635	P12370	0	cAMP-dependent protein kinase catalytic subunit	GO:0045187	"regulation of circadian sleep/wake cycle, sleep"	other biological processes	P
CGI_10003535	0.000360964	0.000365957	0.000435149	0	0.000877791	0	0.000315853	0.000361581	0.000435633	0.000217265	0	0.0003063	0	0.000220876	0.000223983	0.00036635	P12370	0	cAMP-dependent protein kinase catalytic subunit	GO:0045475	locomotor rhythm	other biological processes	P
CGI_10003535	0.000360964	0.000365957	0.000435149	0	0.000877791	0	0.000315853	0.000361581	0.000435633	0.000217265	0	0.0003063	0	0.000220876	0.000223983	0.00036635	P12370	0	cAMP-dependent protein kinase catalytic subunit	GO:0045879	negative regulation of smoothened signaling pathway	signal transduction	P
CGI_10003535	0.000360964	0.000365957	0.000435149	0	0.000877791	0	0.000315853	0.000361581	0.000435633	0.000217265	0	0.0003063	0	0.000220876	0.000223983	0.00036635	P12370	0	cAMP-dependent protein kinase catalytic subunit	GO:0048149	behavioral response to ethanol	other biological processes	P
CGI_10003535	0.000360964	0.000365957	0.000435149	0	0.000877791	0	0.000315853	0.000361581	0.000435633	0.000217265	0	0.0003063	0	0.000220876	0.000223983	0.00036635	P12370	0	cAMP-dependent protein kinase catalytic subunit	GO:0048477	oogenesis	other biological processes	P
CGI_10003535	0.000360964	0.000365957	0.000435149	0	0.000877791	0	0.000315853	0.000361581	0.000435633	0.000217265	0	0.0003063	0	0.000220876	0.000223983	0.00036635	P12370	0	cAMP-dependent protein kinase catalytic subunit	GO:0048749	compound eye development	developmental processes	P
CGI_10003535	0.000360964	0.000365957	0.000435149	0	0.000877791	0	0.000315853	0.000361581	0.000435633	0.000217265	0	0.0003063	0	0.000220876	0.000223983	0.00036635	P12370	0	cAMP-dependent protein kinase catalytic subunit	GO:0050804	regulation of synaptic transmission	cell-cell signaling	P
CGI_10003538	0	0.000968589	0.000719827	0.001207292	0.000726023	0	0.001828702	0	0	0	0.00150123	0.001266707	0.000770156	0	0.001482058	0	Q90XG0	1.00E-28	Triosephosphate isomerase B	GO:0003824	catalytic activity	other molecular function	F
CGI_10003538	0	0.000968589	0.000719827	0.001207292	0.000726023	0	0.001828702	0	0	0	0.00150123	0.001266707	0.000770156	0	0.001482058	0	Q90XG0	1.00E-28	Triosephosphate isomerase B	GO:0004807	triose-phosphate isomerase activity	other molecular function	F
CGI_10003538	0	0.000968589	0.000719827	0.001207292	0.000726023	0	0.001828702	0	0	0	0.00150123	0.001266707	0.000770156	0	0.001482058	0	Q90XG0	1.00E-28	Triosephosphate isomerase B	GO:0006094	gluconeogenesis	other metabolic processes	P
CGI_10003538	0	0.000968589	0.000719827	0.001207292	0.000726023	0	0.001828702	0	0	0	0.00150123	0.001266707	0.000770156	0	0.001482058	0	Q90XG0	1.00E-28	Triosephosphate isomerase B	GO:0006096	glycolysis	other metabolic processes	P
CGI_10003538	0	0.000968589	0.000719827	0.001207292	0.000726023	0	0.001828702	0	0	0	0.00150123	0.001266707	0.000770156	0	0.001482058	0	Q90XG0	1.00E-28	Triosephosphate isomerase B	GO:0006098	pentose-phosphate shunt	other metabolic processes	P
CGI_10003538	0	0.000968589	0.000719827	0.001207292	0.000726023	0	0.001828702	0	0	0	0.00150123	0.001266707	0.000770156	0	0.001482058	0	Q90XG0	1.00E-28	Triosephosphate isomerase B	GO:0008152	metabolic process	other metabolic processes	P
CGI_10003538	0	0.000968589	0.000719827	0.001207292	0.000726023	0	0.001828702	0	0	0	0.00150123	0.001266707	0.000770156	0	0.001482058	0	Q90XG0	1.00E-28	Triosephosphate isomerase B	GO:0016853	isomerase activity	other molecular function	F
CGI_10003539	0.002405292	0.001676513	0.002265337	0.002431629	0.001523225	0.00186422	0.002137584	0.002108232	0.002419043	0.002563728	0.001889784	0.001754017	0.001454236	0.001686454	0.001865649	0.002288608	B0BM40	8.00E-83	Triosephosphate isomerase	GO:0003824	catalytic activity	other molecular function	F
CGI_10003539	0.002405292	0.001676513	0.002265337	0.002431629	0.001523225	0.00186422	0.002137584	0.002108232	0.002419043	0.002563728	0.001889784	0.001754017	0.001454236	0.001686454	0.001865649	0.002288608	B0BM40	8.00E-83	Triosephosphate isomerase	GO:0004807	triose-phosphate isomerase activity	other molecular function	F
CGI_10003539	0.002405292	0.001676513	0.002265337	0.002431629	0.001523225	0.00186422	0.002137584	0.002108232	0.002419043	0.002563728	0.001889784	0.001754017	0.001454236	0.001686454	0.001865649	0.002288608	B0BM40	8.00E-83	Triosephosphate isomerase	GO:0006094	gluconeogenesis	other metabolic processes	P
CGI_10003539	0.002405292	0.001676513	0.002265337	0.002431629	0.001523225	0.00186422	0.002137584	0.002108232	0.002419043	0.002563728	0.001889784	0.001754017	0.001454236	0.001686454	0.001865649	0.002288608	B0BM40	8.00E-83	Triosephosphate isomerase	GO:0006096	glycolysis	other metabolic processes	P
CGI_10003539	0.002405292	0.001676513	0.002265337	0.002431629	0.001523225	0.00186422	0.002137584	0.002108232	0.002419043	0.002563728	0.001889784	0.001754017	0.001454236	0.001686454	0.001865649	0.002288608	B0BM40	8.00E-83	Triosephosphate isomerase	GO:0006098	pentose-phosphate shunt	other metabolic processes	P
CGI_10003539	0.002405292	0.001676513	0.002265337	0.002431629	0.001523225	0.00186422	0.002137584	0.002108232	0.002419043	0.002563728	0.001889784	0.001754017	0.001454236	0.001686454	0.001865649	0.002288608	B0BM40	8.00E-83	Triosephosphate isomerase	GO:0008152	metabolic process	other metabolic processes	P
CGI_10003539	0.002405292	0.001676513	0.002265337	0.002431629	0.001523225	0.00186422	0.002137584	0.002108232	0.002419043	0.002563728	0.001889784	0.001754017	0.001454236	0.001686454	0.001865649	0.002288608	B0BM40	8.00E-83	Triosephosphate isomerase	GO:0016853	isomerase activity	other molecular function	F
CGI_10003541	0	0	0	0.000387541	0	0.000264098	0	0.00032	0	0	0	0	0	0	0	0.000324219	Q99KJ8	3.00E-114	Dynactin subunit 2	GO:0000776	kinetochore	other cellular component	C
CGI_10003541	0	0	0	0.000387541	0	0.000264098	0	0.00032	0	0	0	0	0	0	0	0.000324219	Q99KJ8	3.00E-114	Dynactin subunit 2	GO:0003774	motor activity	cytoskeletal activity	F
CGI_10003541	0	0	0	0.000387541	0	0.000264098	0	0.00032	0	0	0	0	0	0	0	0.000324219	Q99KJ8	3.00E-114	Dynactin subunit 2	GO:0005515	protein binding	other molecular function	F
CGI_10003541	0	0	0	0.000387541	0	0.000264098	0	0.00032	0	0	0	0	0	0	0	0.000324219	Q99KJ8	3.00E-114	Dynactin subunit 2	GO:0005737	cytoplasm	other cellular component	C
CGI_10003541	0	0	0	0.000387541	0	0.000264098	0	0.00032	0	0	0	0	0	0	0	0.000324219	Q99KJ8	3.00E-114	Dynactin subunit 2	GO:0005813	centrosome	cytoskeleton	C
CGI_10003541	0	0	0	0.000387541	0	0.000264098	0	0.00032	0	0	0	0	0	0	0	0.000324219	Q99KJ8	3.00E-114	Dynactin subunit 2	GO:0005815	microtubule organizing center	cytoskeleton	C
CGI_10003541	0	0	0	0.000387541	0	0.000264098	0	0.00032	0	0	0	0	0	0	0	0.000324219	Q99KJ8	3.00E-114	Dynactin subunit 2	GO:0005856	cytoskeleton	cytoskeleton	C
CGI_10003541	0	0	0	0.000387541	0	0.000264098	0	0.00032	0	0	0	0	0	0	0	0.000324219	Q99KJ8	3.00E-114	Dynactin subunit 2	GO:0005869	dynactin complex	cytoskeleton	C
CGI_10003541	0	0	0	0.000387541	0	0.000264098	0	0.00032	0	0	0	0	0	0	0	0.000324219	Q99KJ8	3.00E-114	Dynactin subunit 2	GO:0005874	microtubule	cytoskeleton	C
CGI_10003541	0	0	0	0.000387541	0	0.000264098	0	0.00032	0	0	0	0	0	0	0	0.000324219	Q99KJ8	3.00E-114	Dynactin subunit 2	GO:0007017	microtubule-based process	other biological processes	P
CGI_10003541	0	0	0	0.000387541	0	0.000264098	0	0.00032	0	0	0	0	0	0	0	0.000324219	Q99KJ8	3.00E-114	Dynactin subunit 2	GO:0007052	mitotic spindle organization	cell cycle and proliferation	P
CGI_10003541	0	0	0	0.000387541	0	0.000264098	0	0.00032	0	0	0	0	0	0	0	0.000324219	Q99KJ8	3.00E-114	Dynactin subunit 2	GO:0007052	mitotic spindle organization	cell organization and biogenesis	P
CGI_10003541	0	0	0	0.000387541	0	0.000264098	0	0.00032	0	0	0	0	0	0	0	0.000324219	Q99KJ8	3.00E-114	Dynactin subunit 2	GO:0007067	mitosis	cell cycle and proliferation	P
CGI_10003541	0	0	0	0.000387541	0	0.000264098	0	0.00032	0	0	0	0	0	0	0	0.000324219	Q99KJ8	3.00E-114	Dynactin subunit 2	GO:0007067	mitosis	cell organization and biogenesis	P
CGI_10003541	0	0	0	0.000387541	0	0.000264098	0	0.00032	0	0	0	0	0	0	0	0.000324219	Q99KJ8	3.00E-114	Dynactin subunit 2	GO:0016020	membrane	other membranes	C
CGI_10003541	0	0	0	0.000387541	0	0.000264098	0	0.00032	0	0	0	0	0	0	0	0.000324219	Q99KJ8	3.00E-114	Dynactin subunit 2	GO:0030286	dynein complex	cytoskeleton	C
CGI_10003541	0	0	0	0.000387541	0	0.000264098	0	0.00032	0	0	0	0	0	0	0	0.000324219	Q99KJ8	3.00E-114	Dynactin subunit 2	GO:0030426	growth cone	other cellular component	C
CGI_10003541	0	0	0	0.000387541	0	0.000264098	0	0.00032	0	0	0	0	0	0	0	0.000324219	Q99KJ8	3.00E-114	Dynactin subunit 2	GO:0031982	vesicle	other cellular component	C
CGI_10003546	0	0.000270598	0	0	0	0	0	0	0	0	0	0	0	0	0	0	Q24372	3.00E-31	Lachesin	GO:0005886	plasma membrane	other membranes	C
CGI_10003546	0	0.000270598	0	0	0	0	0	0	0	0	0	0	0	0	0	0	Q24372	3.00E-31	Lachesin	GO:0005886	plasma membrane	plasma membrane	C
CGI_10003546	0	0.000270598	0	0	0	0	0	0	0	0	0	0	0	0	0	0	Q24372	3.00E-31	Lachesin	GO:0005918	septate junction	other membranes	C
CGI_10003546	0	0.000270598	0	0	0	0	0	0	0	0	0	0	0	0	0	0	Q24372	3.00E-31	Lachesin	GO:0005918	septate junction	plasma membrane	C
CGI_10003546	0	0.000270598	0	0	0	0	0	0	0	0	0	0	0	0	0	0	Q24372	3.00E-31	Lachesin	GO:0007155	cell adhesion	cell adhesion	P
CGI_10003546	0	0.000270598	0	0	0	0	0	0	0	0	0	0	0	0	0	0	Q24372	3.00E-31	Lachesin	GO:0007156	homophilic cell adhesion	cell adhesion	P
CGI_10003546	0	0.000270598	0	0	0	0	0	0	0	0	0	0	0	0	0	0	Q24372	3.00E-31	Lachesin	GO:0007275	multicellular organismal development	developmental processes	P
CGI_10003546	0	0.000270598	0	0	0	0	0	0	0	0	0	0	0	0	0	0	Q24372	3.00E-31	Lachesin	GO:0007424	open tracheal system development	developmental processes	P
CGI_10003546	0	0.000270598	0	0	0	0	0	0	0	0	0	0	0	0	0	0	Q24372	3.00E-31	Lachesin	GO:0016020	membrane	other membranes	C
CGI_10003546	0	0.000270598	0	0	0	0	0	0	0	0	0	0	0	0	0	0	Q24372	3.00E-31	Lachesin	GO:0016331	morphogenesis of embryonic epithelium	developmental processes	P
CGI_10003546	0	0.000270598	0	0	0	0	0	0	0	0	0	0	0	0	0	0	Q24372	3.00E-31	Lachesin	GO:0031225	anchored to membrane	other membranes	C
CGI_10003546	0	0.000270598	0	0	0	0	0	0	0	0	0	0	0	0	0	0	Q24372	3.00E-31	Lachesin	GO:0035151	"regulation of tube size, open tracheal system"	developmental processes	P
CGI_10003546	0	0.000270598	0	0	0	0	0	0	0	0	0	0	0	0	0	0	Q24372	3.00E-31	Lachesin	GO:0035160	"maintenance of epithelial integrity, open tracheal system"	developmental processes	P
CGI_10003556	0	0	0	0	0	0	0.000251829	0	0	0	0	0	0	0	0	0	Q5HZV9	5.00E-89	Protein phosphatase 1 regulatory subunit 7	GO:0005634	nucleus	nucleus	C
CGI_10003593	0.000588853	0.000417899	0.000414094	0.000416711	0.000596655	0.000365112	0	0	0.000710664	0.000413505	0.000493492	0	0.000759509	0.000720646	0.000548088	0	Q91VA3	1.00E-60	Calpain-8	GO:0004197	cysteine-type endopeptidase activity	other molecular function	F
CGI_10003593	0.000588853	0.000417899	0.000414094	0.000416711	0.000596655	0.000365112	0	0	0.000710664	0.000413505	0.000493492	0	0.000759509	0.000720646	0.000548088	0	Q91VA3	1.00E-60	Calpain-8	GO:0004198	calcium-dependent cysteine-type endopeptidase activity	other molecular function	F
CGI_10003593	0.000588853	0.000417899	0.000414094	0.000416711	0.000596655	0.000365112	0	0	0.000710664	0.000413505	0.000493492	0	0.000759509	0.000720646	0.000548088	0	Q91VA3	1.00E-60	Calpain-8	GO:0005509	calcium ion binding	other molecular function	F
CGI_10003593	0.000588853	0.000417899	0.000414094	0.000416711	0.000596655	0.000365112	0	0	0.000710664	0.000413505	0.000493492	0	0.000759509	0.000720646	0.000548088	0	Q91VA3	1.00E-60	Calpain-8	GO:0005622	intracellular	other cellular component	C
CGI_10003593	0.000588853	0.000417899	0.000414094	0.000416711	0.000596655	0.000365112	0	0	0.000710664	0.000413505	0.000493492	0	0.000759509	0.000720646	0.000548088	0	Q91VA3	1.00E-60	Calpain-8	GO:0005737	cytoplasm	other cellular component	C
CGI_10003593	0.000588853	0.000417899	0.000414094	0.000416711	0.000596655	0.000365112	0	0	0.000710664	0.000413505	0.000493492	0	0.000759509	0.000720646	0.000548088	0	Q91VA3	1.00E-60	Calpain-8	GO:0005794	Golgi apparatus	ER/Golgi	C
CGI_10003593	0.000588853	0.000417899	0.000414094	0.000416711	0.000596655	0.000365112	0	0	0.000710664	0.000413505	0.000493492	0	0.000759509	0.000720646	0.000548088	0	Q91VA3	1.00E-60	Calpain-8	GO:0006508	proteolysis	protein metabolism	P
CGI_10003593	0.000588853	0.000417899	0.000414094	0.000416711	0.000596655	0.000365112	0	0	0.000710664	0.000413505	0.000493492	0	0.000759509	0.000720646	0.000548088	0	Q91VA3	1.00E-60	Calpain-8	GO:0008233	peptidase activity	other molecular function	F
CGI_10003593	0.000588853	0.000417899	0.000414094	0.000416711	0.000596655	0.000365112	0	0	0.000710664	0.000413505	0.000493492	0	0.000759509	0.000720646	0.000548088	0	Q91VA3	1.00E-60	Calpain-8	GO:0008234	cysteine-type peptidase activity	other molecular function	F
CGI_10003593	0.000588853	0.000417899	0.000414094	0.000416711	0.000596655	0.000365112	0	0	0.000710664	0.000413505	0.000493492	0	0.000759509	0.000720646	0.000548088	0	Q91VA3	1.00E-60	Calpain-8	GO:0016787	hydrolase activity	other molecular function	F
CGI_10003622	0.000414874	0	0.000500139	0.00025165	0.000252222	0	0	0.000415584	0.000417246	0	0.000608453	0	0.000535109	0	0	0.000505277	Q17QJ7	3.00E-87	Pyrroline-5-carboxylate reductase 2	GO:0000166	nucleotide binding	other molecular function	F
CGI_10003622	0.000414874	0	0.000500139	0.00025165	0.000252222	0	0	0.000415584	0.000417246	0	0.000608453	0	0.000535109	0	0	0.000505277	Q17QJ7	3.00E-87	Pyrroline-5-carboxylate reductase 2	GO:0004735	pyrroline-5-carboxylate reductase activity	other molecular function	F
CGI_10003622	0.000414874	0	0.000500139	0.00025165	0.000252222	0	0	0.000415584	0.000417246	0	0.000608453	0	0.000535109	0	0	0.000505277	Q17QJ7	3.00E-87	Pyrroline-5-carboxylate reductase 2	GO:0005737	cytoplasm	other cellular component	C
CGI_10003622	0.000414874	0	0.000500139	0.00025165	0.000252222	0	0	0.000415584	0.000417246	0	0.000608453	0	0.000535109	0	0	0.000505277	Q17QJ7	3.00E-87	Pyrroline-5-carboxylate reductase 2	GO:0006561	proline biosynthetic process	other metabolic processes	P
CGI_10003622	0.000414874	0	0.000500139	0.00025165	0.000252222	0	0	0.000415584	0.000417246	0	0.000608453	0	0.000535109	0	0	0.000505277	Q17QJ7	3.00E-87	Pyrroline-5-carboxylate reductase 2	GO:0008652	cellular amino acid biosynthetic process	other metabolic processes	P
CGI_10003622	0.000414874	0	0.000500139	0.00025165	0.000252222	0	0	0.000415584	0.000417246	0	0.000608453	0	0.000535109	0	0	0.000505277	Q17QJ7	3.00E-87	Pyrroline-5-carboxylate reductase 2	GO:0016491	oxidoreductase activity	other molecular function	F
CGI_10003622	0.000414874	0	0.000500139	0.00025165	0.000252222	0	0	0.000415584	0.000417246	0	0.000608453	0	0.000535109	0	0	0.000505277	Q17QJ7	3.00E-87	Pyrroline-5-carboxylate reductase 2	GO:0016616	"oxidoreductase activity, acting on the CH-OH group of donors, NAD or NADP as acceptor"	other molecular function	F
CGI_10003622	0.000414874	0	0.000500139	0.00025165	0.000252222	0	0	0.000415584	0.000417246	0	0.000608453	0	0.000535109	0	0	0.000505277	Q17QJ7	3.00E-87	Pyrroline-5-carboxylate reductase 2	GO:0055114	oxidation reduction	other metabolic processes	P
CGI_10003625	0.000128247	8.27E-05	0.000152263	0.000282877	0.000224453	0.000120483	0.000229541	9.34E-05	0.00010553	0.000163742	0	8.66E-05	0.000238097	0.000107012	0.00014469	0.000118328	Q9TXQ1	1.00E-80	Poly(ADP-ribose) polymerase pme-5	GO:0003950	NAD+ ADP-ribosyltransferase activity	other molecular function	F
CGI_10003625	0.000128247	8.27E-05	0.000152263	0.000282877	0.000224453	0.000120483	0.000229541	9.34E-05	0.00010553	0.000163742	0	8.66E-05	0.000238097	0.000107012	0.00014469	0.000118328	Q9TXQ1	1.00E-80	Poly(ADP-ribose) polymerase pme-5	GO:0005634	nucleus	nucleus	C
CGI_10003625	0.000128247	8.27E-05	0.000152263	0.000282877	0.000224453	0.000120483	0.000229541	9.34E-05	0.00010553	0.000163742	0	8.66E-05	0.000238097	0.000107012	0.00014469	0.000118328	Q9TXQ1	1.00E-80	Poly(ADP-ribose) polymerase pme-5	GO:0006281	DNA repair	DNA metabolism	P
CGI_10003625	0.000128247	8.27E-05	0.000152263	0.000282877	0.000224453	0.000120483	0.000229541	9.34E-05	0.00010553	0.000163742	0	8.66E-05	0.000238097	0.000107012	0.00014469	0.000118328	Q9TXQ1	1.00E-80	Poly(ADP-ribose) polymerase pme-5	GO:0006281	DNA repair	stress response	P
CGI_10003625	0.000128247	8.27E-05	0.000152263	0.000282877	0.000224453	0.000120483	0.000229541	9.34E-05	0.00010553	0.000163742	0	8.66E-05	0.000238097	0.000107012	0.00014469	0.000118328	Q9TXQ1	1.00E-80	Poly(ADP-ribose) polymerase pme-5	GO:0006471	protein amino acid ADP-ribosylation	protein metabolism	P
CGI_10003625	0.000128247	8.27E-05	0.000152263	0.000282877	0.000224453	0.000120483	0.000229541	9.34E-05	0.00010553	0.000163742	0	8.66E-05	0.000238097	0.000107012	0.00014469	0.000118328	Q9TXQ1	1.00E-80	Poly(ADP-ribose) polymerase pme-5	GO:0006974	response to DNA damage stimulus	stress response	P
CGI_10003625	0.000128247	8.27E-05	0.000152263	0.000282877	0.000224453	0.000120483	0.000229541	9.34E-05	0.00010553	0.000163742	0	8.66E-05	0.000238097	0.000107012	0.00014469	0.000118328	Q9TXQ1	1.00E-80	Poly(ADP-ribose) polymerase pme-5	GO:0010332	response to gamma radiation	other biological processes	P
CGI_10003625	0.000128247	8.27E-05	0.000152263	0.000282877	0.000224453	0.000120483	0.000229541	9.34E-05	0.00010553	0.000163742	0	8.66E-05	0.000238097	0.000107012	0.00014469	0.000118328	Q9TXQ1	1.00E-80	Poly(ADP-ribose) polymerase pme-5	GO:0016740	transferase activity	other molecular function	F
CGI_10003625	0.000128247	8.27E-05	0.000152263	0.000282877	0.000224453	0.000120483	0.000229541	9.34E-05	0.00010553	0.000163742	0	8.66E-05	0.000238097	0.000107012	0.00014469	0.000118328	Q9TXQ1	1.00E-80	Poly(ADP-ribose) polymerase pme-5	GO:0016757	"transferase activity, transferring glycosyl groups"	other molecular function	F
CGI_10003625	0.000128247	8.27E-05	0.000152263	0.000282877	0.000224453	0.000120483	0.000229541	9.34E-05	0.00010553	0.000163742	0	8.66E-05	0.000238097	0.000107012	0.00014469	0.000118328	Q9TXQ1	1.00E-80	Poly(ADP-ribose) polymerase pme-5	GO:0043069	negative regulation of programmed cell death	death	P
CGI_10003628	0.000479607	0.000416779	0	0	0.000555385	0.000778841	0.000524587	0.000617694	0.000620164	0.000962257	0.000358873	0.000872092	0	0.0002795	0.000566864	0.000834452	Q8MPM1	4.00E-132	Gelsolin-like protein 2	GO:0003779	actin binding	cytoskeletal activity	F
CGI_10003628	0.000479607	0.000416779	0	0	0.000555385	0.000778841	0.000524587	0.000617694	0.000620164	0.000962257	0.000358873	0.000872092	0	0.0002795	0.000566864	0.000834452	Q8MPM1	4.00E-132	Gelsolin-like protein 2	GO:0005737	cytoplasm	other cellular component	C
CGI_10003628	0.000479607	0.000416779	0	0	0.000555385	0.000778841	0.000524587	0.000617694	0.000620164	0.000962257	0.000358873	0.000872092	0	0.0002795	0.000566864	0.000834452	Q8MPM1	4.00E-132	Gelsolin-like protein 2	GO:0005856	cytoskeleton	cytoskeleton	C
CGI_10003628	0.000479607	0.000416779	0	0	0.000555385	0.000778841	0.000524587	0.000617694	0.000620164	0.000962257	0.000358873	0.000872092	0	0.0002795	0.000566864	0.000834452	Q8MPM1	4.00E-132	Gelsolin-like protein 2	GO:0051693	actin filament capping	cell organization and biogenesis	P
CGI_10003628	0.000479607	0.000416779	0	0	0.000555385	0.000778841	0.000524587	0.000617694	0.000620164	0.000962257	0.000358873	0.000872092	0	0.0002795	0.000566864	0.000834452	Q8MPM1	4.00E-132	Gelsolin-like protein 2	GO:0051693	actin filament capping	protein metabolism	P
CGI_10003633	0	0.00041192	0.000367352	0.000451823	0.000205841	0.000293909	0.000311083	0.000284896	0.000286036	0.000285312	0.000425627	0.000387866	0.000349366	0.000372926	0	0.000412362	P24643	0	Calnexin	GO:0005509	calcium ion binding	other molecular function	F
CGI_10003633	0	0.00041192	0.000367352	0.000451823	0.000205841	0.000293909	0.000311083	0.000284896	0.000286036	0.000285312	0.000425627	0.000387866	0.000349366	0.000372926	0	0.000412362	P24643	0	Calnexin	GO:0005529	sugar binding	other molecular function	F
CGI_10003633	0	0.00041192	0.000367352	0.000451823	0.000205841	0.000293909	0.000311083	0.000284896	0.000286036	0.000285312	0.000425627	0.000387866	0.000349366	0.000372926	0	0.000412362	P24643	0	Calnexin	GO:0005783	endoplasmic reticulum	ER/Golgi	C
CGI_10003633	0	0.00041192	0.000367352	0.000451823	0.000205841	0.000293909	0.000311083	0.000284896	0.000286036	0.000285312	0.000425627	0.000387866	0.000349366	0.000372926	0	0.000412362	P24643	0	Calnexin	GO:0005789	endoplasmic reticulum membrane	ER/Golgi	C
CGI_10003633	0	0.00041192	0.000367352	0.000451823	0.000205841	0.000293909	0.000311083	0.000284896	0.000286036	0.000285312	0.000425627	0.000387866	0.000349366	0.000372926	0	0.000412362	P24643	0	Calnexin	GO:0005789	endoplasmic reticulum membrane	other membranes	C
CGI_10003633	0	0.00041192	0.000367352	0.000451823	0.000205841	0.000293909	0.000311083	0.000284896	0.000286036	0.000285312	0.000425627	0.000387866	0.000349366	0.000372926	0	0.000412362	P24643	0	Calnexin	GO:0006457	protein folding	protein metabolism	P
CGI_10003633	0	0.00041192	0.000367352	0.000451823	0.000205841	0.000293909	0.000311083	0.000284896	0.000286036	0.000285312	0.000425627	0.000387866	0.000349366	0.000372926	0	0.000412362	P24643	0	Calnexin	GO:0016020	membrane	other membranes	C
CGI_10003633	0	0.00041192	0.000367352	0.000451823	0.000205841	0.000293909	0.000311083	0.000284896	0.000286036	0.000285312	0.000425627	0.000387866	0.000349366	0.000372926	0	0.000412362	P24643	0	Calnexin	GO:0016021	integral to membrane	other membranes	C
CGI_10003633	0	0.00041192	0.000367352	0.000451823	0.000205841	0.000293909	0.000311083	0.000284896	0.000286036	0.000285312	0.000425627	0.000387866	0.000349366	0.000372926	0	0.000412362	P24643	0	Calnexin	GO:0042470	melanosome	other cellular component	C
CGI_10003633	0	0.00041192	0.000367352	0.000451823	0.000205841	0.000293909	0.000311083	0.000284896	0.000286036	0.000285312	0.000425627	0.000387866	0.000349366	0.000372926	0	0.000412362	P24643	0	Calnexin	GO:0046872	metal ion binding	other molecular function	F
CGI_10003633	0	0.00041192	0.000367352	0.000451823	0.000205841	0.000293909	0.000311083	0.000284896	0.000286036	0.000285312	0.000425627	0.000387866	0.000349366	0.000372926	0	0.000412362	P24643	0	Calnexin	GO:0051082	unfolded protein binding	other molecular function	F
CGI_10003636	0	0.000539787	0	0	0	0	0	0	0	0.000890183	0.000557749	0	0	0	0	0							
CGI_10003651	0	0.000343176	0	0	0	0	0.000246826	0	0	0.000226378	0	0	0	0	0	0	Q3TNH5	4.00E-86	Protein FAM172A	GO:0005576	extracellular region	non-structural extracellular	C
CGI_10003651	0	0.000343176	0	0	0	0	0.000246826	0	0	0.000226378	0	0	0	0	0	0	Q3TNH5	4.00E-86	Protein FAM172A	GO:0005783	endoplasmic reticulum	ER/Golgi	C
CGI_10003665	0	8.93E-05	6.64E-05	0	0	0	0	0	0	0	0	7.01E-05	0	0	0	0	P23352	5.00E-10	Anosmin-1	GO:0004867	serine-type endopeptidase inhibitor activity	enzyme regulator activity	F
CGI_10003665	0	8.93E-05	6.64E-05	0	0	0	0	0	0	0	0	7.01E-05	0	0	0	0	P23352	5.00E-10	Anosmin-1	GO:0005201	extracellular matrix structural constituent	extracellular structural activity	F
CGI_10003665	0	8.93E-05	6.64E-05	0	0	0	0	0	0	0	0	7.01E-05	0	0	0	0	P23352	5.00E-10	Anosmin-1	GO:0005576	extracellular region	non-structural extracellular	C
CGI_10003665	0	8.93E-05	6.64E-05	0	0	0	0	0	0	0	0	7.01E-05	0	0	0	0	P23352	5.00E-10	Anosmin-1	GO:0005578	proteinaceous extracellular matrix	extracellular matrix	C
CGI_10003665	0	8.93E-05	6.64E-05	0	0	0	0	0	0	0	0	7.01E-05	0	0	0	0	P23352	5.00E-10	Anosmin-1	GO:0005615	extracellular space	non-structural extracellular	C
CGI_10003665	0	8.93E-05	6.64E-05	0	0	0	0	0	0	0	0	7.01E-05	0	0	0	0	P23352	5.00E-10	Anosmin-1	GO:0005886	plasma membrane	other membranes	C
CGI_10003665	0	8.93E-05	6.64E-05	0	0	0	0	0	0	0	0	7.01E-05	0	0	0	0	P23352	5.00E-10	Anosmin-1	GO:0005886	plasma membrane	plasma membrane	C
CGI_10003665	0	8.93E-05	6.64E-05	0	0	0	0	0	0	0	0	7.01E-05	0	0	0	0	P23352	5.00E-10	Anosmin-1	GO:0006928	cell motion	other biological processes	P
CGI_10003665	0	8.93E-05	6.64E-05	0	0	0	0	0	0	0	0	7.01E-05	0	0	0	0	P23352	5.00E-10	Anosmin-1	GO:0006935	chemotaxis	other biological processes	P
CGI_10003665	0	8.93E-05	6.64E-05	0	0	0	0	0	0	0	0	7.01E-05	0	0	0	0	P23352	5.00E-10	Anosmin-1	GO:0007155	cell adhesion	cell adhesion	P
CGI_10003665	0	8.93E-05	6.64E-05	0	0	0	0	0	0	0	0	7.01E-05	0	0	0	0	P23352	5.00E-10	Anosmin-1	GO:0007411	axon guidance	cell organization and biogenesis	P
CGI_10003665	0	8.93E-05	6.64E-05	0	0	0	0	0	0	0	0	7.01E-05	0	0	0	0	P23352	5.00E-10	Anosmin-1	GO:0007411	axon guidance	developmental processes	P
CGI_10003665	0	8.93E-05	6.64E-05	0	0	0	0	0	0	0	0	7.01E-05	0	0	0	0	P23352	5.00E-10	Anosmin-1	GO:0008201	heparin binding	other molecular function	F
CGI_10003665	0	8.93E-05	6.64E-05	0	0	0	0	0	0	0	0	7.01E-05	0	0	0	0	P23352	5.00E-10	Anosmin-1	GO:0010466	negative regulation of peptidase activity	other biological processes	P
CGI_10003665	0	8.93E-05	6.64E-05	0	0	0	0	0	0	0	0	7.01E-05	0	0	0	0	P23352	5.00E-10	Anosmin-1	GO:0016020	membrane	other membranes	C
CGI_10003665	0	8.93E-05	6.64E-05	0	0	0	0	0	0	0	0	7.01E-05	0	0	0	0	P23352	5.00E-10	Anosmin-1	GO:0030414	peptidase inhibitor activity	enzyme regulator activity	F
CGI_10003671	0.000583233	0.00080632	0.000958773	0.001018434	0.00102075	0.000602713	0.000637932	0.000902903	0.001013163	0.001116977	0.000833152	0.000956075	0.000854842	0.000865174	0.000658009	0.001076247	Q92122	0	Pyruvate kinase muscle isozyme	GO:0000166	nucleotide binding	other molecular function	F
CGI_10003671	0.000583233	0.00080632	0.000958773	0.001018434	0.00102075	0.000602713	0.000637932	0.000902903	0.001013163	0.001116977	0.000833152	0.000956075	0.000854842	0.000865174	0.000658009	0.001076247	Q92122	0	Pyruvate kinase muscle isozyme	GO:0000287	magnesium ion binding	other molecular function	F
CGI_10003671	0.000583233	0.00080632	0.000958773	0.001018434	0.00102075	0.000602713	0.000637932	0.000902903	0.001013163	0.001116977	0.000833152	0.000956075	0.000854842	0.000865174	0.000658009	0.001076247	Q92122	0	Pyruvate kinase muscle isozyme	GO:0003824	catalytic activity	other molecular function	F
CGI_10003671	0.000583233	0.00080632	0.000958773	0.001018434	0.00102075	0.000602713	0.000637932	0.000902903	0.001013163	0.001116977	0.000833152	0.000956075	0.000854842	0.000865174	0.000658009	0.001076247	Q92122	0	Pyruvate kinase muscle isozyme	GO:0004743	pyruvate kinase activity	kinase activity	F
CGI_10003671	0.000583233	0.00080632	0.000958773	0.001018434	0.00102075	0.000602713	0.000637932	0.000902903	0.001013163	0.001116977	0.000833152	0.000956075	0.000854842	0.000865174	0.000658009	0.001076247	Q92122	0	Pyruvate kinase muscle isozyme	GO:0005524	ATP binding	other molecular function	F
CGI_10003671	0.000583233	0.00080632	0.000958773	0.001018434	0.00102075	0.000602713	0.000637932	0.000902903	0.001013163	0.001116977	0.000833152	0.000956075	0.000854842	0.000865174	0.000658009	0.001076247	Q92122	0	Pyruvate kinase muscle isozyme	GO:0006096	glycolysis	other metabolic processes	P
CGI_10003671	0.000583233	0.00080632	0.000958773	0.001018434	0.00102075	0.000602713	0.000637932	0.000902903	0.001013163	0.001116977	0.000833152	0.000956075	0.000854842	0.000865174	0.000658009	0.001076247	Q92122	0	Pyruvate kinase muscle isozyme	GO:0016301	kinase activity	kinase activity	F
CGI_10003671	0.000583233	0.00080632	0.000958773	0.001018434	0.00102075	0.000602713	0.000637932	0.000902903	0.001013163	0.001116977	0.000833152	0.000956075	0.000854842	0.000865174	0.000658009	0.001076247	Q92122	0	Pyruvate kinase muscle isozyme	GO:0016310	phosphorylation	other metabolic processes	P
CGI_10003671	0.000583233	0.00080632	0.000958773	0.001018434	0.00102075	0.000602713	0.000637932	0.000902903	0.001013163	0.001116977	0.000833152	0.000956075	0.000854842	0.000865174	0.000658009	0.001076247	Q92122	0	Pyruvate kinase muscle isozyme	GO:0016740	transferase activity	other molecular function	F
CGI_10003671	0.000583233	0.00080632	0.000958773	0.001018434	0.00102075	0.000602713	0.000637932	0.000902903	0.001013163	0.001116977	0.000833152	0.000956075	0.000854842	0.000865174	0.000658009	0.001076247	Q92122	0	Pyruvate kinase muscle isozyme	GO:0030955	potassium ion binding	other molecular function	F
CGI_10003671	0.000583233	0.00080632	0.000958773	0.001018434	0.00102075	0.000602713	0.000637932	0.000902903	0.001013163	0.001116977	0.000833152	0.000956075	0.000854842	0.000865174	0.000658009	0.001076247	Q92122	0	Pyruvate kinase muscle isozyme	GO:0046872	metal ion binding	other molecular function	F
CGI_10003696	0	0	0.000221326	0.000222725	0	0	0	0.000367816	0	0	0	0	0	0.000374474	0	0.000298133	Q9YI36	9.00E-137	"Succinyl-CoA ligase [GDP-forming] subunit beta, mitochondrial"	GO:0000166	nucleotide binding	other molecular function	F
CGI_10003696	0	0	0.000221326	0.000222725	0	0	0	0.000367816	0	0	0	0	0	0.000374474	0	0.000298133	Q9YI36	9.00E-137	"Succinyl-CoA ligase [GDP-forming] subunit beta, mitochondrial"	GO:0003824	catalytic activity	other molecular function	F
CGI_10003696	0	0	0.000221326	0.000222725	0	0	0	0.000367816	0	0	0	0	0	0.000374474	0	0.000298133	Q9YI36	9.00E-137	"Succinyl-CoA ligase [GDP-forming] subunit beta, mitochondrial"	GO:0004776	succinate-CoA ligase (GDP-forming) activity	other molecular function	F
CGI_10003696	0	0	0.000221326	0.000222725	0	0	0	0.000367816	0	0	0	0	0	0.000374474	0	0.000298133	Q9YI36	9.00E-137	"Succinyl-CoA ligase [GDP-forming] subunit beta, mitochondrial"	GO:0005524	ATP binding	other molecular function	F
CGI_10003696	0	0	0.000221326	0.000222725	0	0	0	0.000367816	0	0	0	0	0	0.000374474	0	0.000298133	Q9YI36	9.00E-137	"Succinyl-CoA ligase [GDP-forming] subunit beta, mitochondrial"	GO:0005525	GTP binding	other molecular function	F
CGI_10003696	0	0	0.000221326	0.000222725	0	0	0	0.000367816	0	0	0	0	0	0.000374474	0	0.000298133	Q9YI36	9.00E-137	"Succinyl-CoA ligase [GDP-forming] subunit beta, mitochondrial"	GO:0005739	mitochondrion	mitochondrion	C
CGI_10003696	0	0	0.000221326	0.000222725	0	0	0	0.000367816	0	0	0	0	0	0.000374474	0	0.000298133	Q9YI36	9.00E-137	"Succinyl-CoA ligase [GDP-forming] subunit beta, mitochondrial"	GO:0006099	tricarboxylic acid cycle	other metabolic processes	P
CGI_10003696	0	0	0.000221326	0.000222725	0	0	0	0.000367816	0	0	0	0	0	0.000374474	0	0.000298133	Q9YI36	9.00E-137	"Succinyl-CoA ligase [GDP-forming] subunit beta, mitochondrial"	GO:0008152	metabolic process	other metabolic processes	P
CGI_10003696	0	0	0.000221326	0.000222725	0	0	0	0.000367816	0	0	0	0	0	0.000374474	0	0.000298133	Q9YI36	9.00E-137	"Succinyl-CoA ligase [GDP-forming] subunit beta, mitochondrial"	GO:0016874	ligase activity	other molecular function	F
CGI_10003697	0.00026002	0	0.000298533	0.000225314	0.000263465	0	0	0.000260465	0.000261506	0	0	0.000315204	0	0.000303062	0.00026891	0.000301599	Q7SXN5	0	Dynamin-1-like protein	GO:0000166	nucleotide binding	other molecular function	F
CGI_10003697	0.00026002	0	0.000298533	0.000225314	0.000263465	0	0	0.000260465	0.000261506	0	0	0.000315204	0	0.000303062	0.00026891	0.000301599	Q7SXN5	0	Dynamin-1-like protein	GO:0003924	GTPase activity	other molecular function	F
CGI_10003697	0.00026002	0	0.000298533	0.000225314	0.000263465	0	0	0.000260465	0.000261506	0	0	0.000315204	0	0.000303062	0.00026891	0.000301599	Q7SXN5	0	Dynamin-1-like protein	GO:0005525	GTP binding	other molecular function	F
CGI_10003697	0.00026002	0	0.000298533	0.000225314	0.000263465	0	0	0.000260465	0.000261506	0	0	0.000315204	0	0.000303062	0.00026891	0.000301599	Q7SXN5	0	Dynamin-1-like protein	GO:0005737	cytoplasm	other cellular component	C
CGI_10003697	0.00026002	0	0.000298533	0.000225314	0.000263465	0	0	0.000260465	0.000261506	0	0	0.000315204	0	0.000303062	0.00026891	0.000301599	Q7SXN5	0	Dynamin-1-like protein	GO:0005829	cytosol	cytosol	C
CGI_10003697	0.00026002	0	0.000298533	0.000225314	0.000263465	0	0	0.000260465	0.000261506	0	0	0.000315204	0	0.000303062	0.00026891	0.000301599	Q7SXN5	0	Dynamin-1-like protein	GO:0006184	GTP catabolic process	other metabolic processes	P
CGI_10003697	0.00026002	0	0.000298533	0.000225314	0.000263465	0	0	0.000260465	0.000261506	0	0	0.000315204	0	0.000303062	0.00026891	0.000301599	Q7SXN5	0	Dynamin-1-like protein	GO:0016020	membrane	other membranes	C
CGI_10003697	0.00026002	0	0.000298533	0.000225314	0.000263465	0	0	0.000260465	0.000261506	0	0	0.000315204	0	0.000303062	0.00026891	0.000301599	Q7SXN5	0	Dynamin-1-like protein	GO:0016787	hydrolase activity	other molecular function	F
CGI_10003728	0	0.000195915	0	0	0.000342654	0	0	0	0	0	0	0	0	0	0	0	P23819	3.00E-34	Glutamate receptor 2	GO:0004872	receptor activity	signal transduction activity	F
CGI_10003728	0	0.000195915	0	0	0.000342654	0	0	0	0	0	0	0	0	0	0	0	P23819	3.00E-34	Glutamate receptor 2	GO:0004970	ionotropic glutamate receptor activity	signal transduction activity	F
CGI_10003728	0	0.000195915	0	0	0.000342654	0	0	0	0	0	0	0	0	0	0	0	P23819	3.00E-34	Glutamate receptor 2	GO:0004971	alpha-amino-3-hydroxy-5-methyl-4-isoxazole propionate selective glutamate receptor activity	signal transduction activity	F
CGI_10003728	0	0.000195915	0	0	0.000342654	0	0	0	0	0	0	0	0	0	0	0	P23819	3.00E-34	Glutamate receptor 2	GO:0005216	ion channel activity	transporter activity	F
CGI_10003728	0	0.000195915	0	0	0.000342654	0	0	0	0	0	0	0	0	0	0	0	P23819	3.00E-34	Glutamate receptor 2	GO:0005234	extracellular-glutamate-gated ion channel activity	transporter activity	F
CGI_10003728	0	0.000195915	0	0	0.000342654	0	0	0	0	0	0	0	0	0	0	0	P23819	3.00E-34	Glutamate receptor 2	GO:0005515	protein binding	other molecular function	F
CGI_10003728	0	0.000195915	0	0	0.000342654	0	0	0	0	0	0	0	0	0	0	0	P23819	3.00E-34	Glutamate receptor 2	GO:0005624	membrane fraction	other membranes	C
CGI_10003728	0	0.000195915	0	0	0.000342654	0	0	0	0	0	0	0	0	0	0	0	P23819	3.00E-34	Glutamate receptor 2	GO:0005783	endoplasmic reticulum	ER/Golgi	C
CGI_10003728	0	0.000195915	0	0	0.000342654	0	0	0	0	0	0	0	0	0	0	0	P23819	3.00E-34	Glutamate receptor 2	GO:0005789	endoplasmic reticulum membrane	ER/Golgi	C
CGI_10003728	0	0.000195915	0	0	0.000342654	0	0	0	0	0	0	0	0	0	0	0	P23819	3.00E-34	Glutamate receptor 2	GO:0005789	endoplasmic reticulum membrane	other membranes	C
CGI_10003728	0	0.000195915	0	0	0.000342654	0	0	0	0	0	0	0	0	0	0	0	P23819	3.00E-34	Glutamate receptor 2	GO:0005886	plasma membrane	other membranes	C
CGI_10003728	0	0.000195915	0	0	0.000342654	0	0	0	0	0	0	0	0	0	0	0	P23819	3.00E-34	Glutamate receptor 2	GO:0005886	plasma membrane	plasma membrane	C
CGI_10003728	0	0.000195915	0	0	0.000342654	0	0	0	0	0	0	0	0	0	0	0	P23819	3.00E-34	Glutamate receptor 2	GO:0006810	transport	transport	P
CGI_10003728	0	0.000195915	0	0	0.000342654	0	0	0	0	0	0	0	0	0	0	0	P23819	3.00E-34	Glutamate receptor 2	GO:0006811	ion transport	transport	P
CGI_10003728	0	0.000195915	0	0	0.000342654	0	0	0	0	0	0	0	0	0	0	0	P23819	3.00E-34	Glutamate receptor 2	GO:0007268	synaptic transmission	cell-cell signaling	P
CGI_10003728	0	0.000195915	0	0	0.000342654	0	0	0	0	0	0	0	0	0	0	0	P23819	3.00E-34	Glutamate receptor 2	GO:0016020	membrane	other membranes	C
CGI_10003728	0	0.000195915	0	0	0.000342654	0	0	0	0	0	0	0	0	0	0	0	P23819	3.00E-34	Glutamate receptor 2	GO:0016021	integral to membrane	other membranes	C
CGI_10003728	0	0.000195915	0	0	0.000342654	0	0	0	0	0	0	0	0	0	0	0	P23819	3.00E-34	Glutamate receptor 2	GO:0030054	cell junction	other membranes	C
CGI_10003728	0	0.000195915	0	0	0.000342654	0	0	0	0	0	0	0	0	0	0	0	P23819	3.00E-34	Glutamate receptor 2	GO:0030054	cell junction	plasma membrane	C
CGI_10003728	0	0.000195915	0	0	0.000342654	0	0	0	0	0	0	0	0	0	0	0	P23819	3.00E-34	Glutamate receptor 2	GO:0032281	alpha-amino-3-hydroxy-5-methyl-4-isoxazolepropionic acid selective glutamate receptor complex	other membranes	C
CGI_10003728	0	0.000195915	0	0	0.000342654	0	0	0	0	0	0	0	0	0	0	0	P23819	3.00E-34	Glutamate receptor 2	GO:0032281	alpha-amino-3-hydroxy-5-methyl-4-isoxazolepropionic acid selective glutamate receptor complex	plasma membrane	C
CGI_10003728	0	0.000195915	0	0	0.000342654	0	0	0	0	0	0	0	0	0	0	0	P23819	3.00E-34	Glutamate receptor 2	GO:0035235	ionotropic glutamate receptor signaling pathway	signal transduction	P
CGI_10003728	0	0.000195915	0	0	0.000342654	0	0	0	0	0	0	0	0	0	0	0	P23819	3.00E-34	Glutamate receptor 2	GO:0045202	synapse	other cellular component	C
CGI_10003728	0	0.000195915	0	0	0.000342654	0	0	0	0	0	0	0	0	0	0	0	P23819	3.00E-34	Glutamate receptor 2	GO:0045211	postsynaptic membrane	other membranes	C
CGI_10003765	0.003713298	0.001328705	0.001316606	0.001987389	0.001549263	0.001128623	0	0.001969228	0.002196781	0.00109561	0.00137292	0.00139013	0.001643439	0.002227639	0.001129488	0.002660262	O96952	5.00E-31	Thioredoxin	GO:0005737	cytoplasm	other cellular component	C
CGI_10003765	0.003713298	0.001328705	0.001316606	0.001987389	0.001549263	0.001128623	0	0.001969228	0.002196781	0.00109561	0.00137292	0.00139013	0.001643439	0.002227639	0.001129488	0.002660262	O96952	5.00E-31	Thioredoxin	GO:0006662	glycerol ether metabolic process	other metabolic processes	P
CGI_10003765	0.003713298	0.001328705	0.001316606	0.001987389	0.001549263	0.001128623	0	0.001969228	0.002196781	0.00109561	0.00137292	0.00139013	0.001643439	0.002227639	0.001129488	0.002660262	O96952	5.00E-31	Thioredoxin	GO:0006810	transport	transport	P
CGI_10003765	0.003713298	0.001328705	0.001316606	0.001987389	0.001549263	0.001128623	0	0.001969228	0.002196781	0.00109561	0.00137292	0.00139013	0.001643439	0.002227639	0.001129488	0.002660262	O96952	5.00E-31	Thioredoxin	GO:0009055	electron carrier activity	other molecular function	F
CGI_10003765	0.003713298	0.001328705	0.001316606	0.001987389	0.001549263	0.001128623	0	0.001969228	0.002196781	0.00109561	0.00137292	0.00139013	0.001643439	0.002227639	0.001129488	0.002660262	O96952	5.00E-31	Thioredoxin	GO:0015035	protein disulfide oxidoreductase activity	other molecular function	F
CGI_10003765	0.003713298	0.001328705	0.001316606	0.001987389	0.001549263	0.001128623	0	0.001969228	0.002196781	0.00109561	0.00137292	0.00139013	0.001643439	0.002227639	0.001129488	0.002660262	O96952	5.00E-31	Thioredoxin	GO:0022900	electron transport chain	other metabolic processes	P
CGI_10003765	0.003713298	0.001328705	0.001316606	0.001987389	0.001549263	0.001128623	0	0.001969228	0.002196781	0.00109561	0.00137292	0.00139013	0.001643439	0.002227639	0.001129488	0.002660262	O96952	5.00E-31	Thioredoxin	GO:0045454	cell redox homeostasis	other biological processes	P
CGI_10003795	0	0	0.000262872	0	0	0	0	0	0	0	0	0	0	0	0	0							
CGI_10003818	0	0	0	0	0	0.001347438	0.001140939	0	0.002360418	0.00156963	0	0	0	0.001329764	0.000809082	0	P74148	5.00E-14	Universal stress protein Sll1388	GO:0006950	response to stress	stress response	P
CGI_10003842	0	0	0	0	0	0	0	0	0	0	0	0	0	0	0	0.000336851	Q9US38	1.00E-16	AB hydrolase superfamily protein C1039.03	GO:0005634	nucleus	nucleus	C
CGI_10003842	0	0	0	0	0	0	0	0	0	0	0	0	0	0	0	0.000336851	Q9US38	1.00E-16	AB hydrolase superfamily protein C1039.03	GO:0005737	cytoplasm	other cellular component	C
CGI_10003842	0	0	0	0	0	0	0	0	0	0	0	0	0	0	0	0.000336851	Q9US38	1.00E-16	AB hydrolase superfamily protein C1039.03	GO:0005829	cytosol	cytosol	C
CGI_10003842	0	0	0	0	0	0	0	0	0	0	0	0	0	0	0	0.000336851	Q9US38	1.00E-16	AB hydrolase superfamily protein C1039.03	GO:0008150	biological_process	other biological processes	P
CGI_10003842	0	0	0	0	0	0	0	0	0	0	0	0	0	0	0	0.000336851	Q9US38	1.00E-16	AB hydrolase superfamily protein C1039.03	GO:0008152	metabolic process	other metabolic processes	P
CGI_10003842	0	0	0	0	0	0	0	0	0	0	0	0	0	0	0	0.000336851	Q9US38	1.00E-16	AB hydrolase superfamily protein C1039.03	GO:0016787	hydrolase activity	other molecular function	F
CGI_10003857	0.001144309	0	0.000766383	0	0.00077298	0.000919744	0	0.001400993	0	0	0	0.000539453	0.000683306	0	0.000788956	0.00051617	O76387	1.00E-34	Probable peptidyl-tRNA hydrolase 2	GO:0004045	aminoacyl-tRNA hydrolase activity	other molecular function	F
CGI_10003857	0.001144309	0	0.000766383	0	0.00077298	0.000919744	0	0.001400993	0	0	0	0.000539453	0.000683306	0	0.000788956	0.00051617	O76387	1.00E-34	Probable peptidyl-tRNA hydrolase 2	GO:0016787	hydrolase activity	other molecular function	F
CGI_10003857	0.001144309	0	0.000766383	0	0.00077298	0.000919744	0	0.001400993	0	0	0	0.000539453	0.000683306	0	0.000788956	0.00051617	O76387	1.00E-34	Probable peptidyl-tRNA hydrolase 2	GO:0040010	positive regulation of growth rate	other biological processes	P
CGI_10003886	0.000491466	0.000498264	0	0.000372635	0.000414981	0.00038091	0.000358372	0.00036923	0.000453086	0.000205427	0.000514845	0.000260649	0.00061629	0.000417682	0.000211779	0.000207833	O55131	0	Septin-7	GO:0000166	nucleotide binding	other molecular function	F
CGI_10003886	0.000491466	0.000498264	0	0.000372635	0.000414981	0.00038091	0.000358372	0.00036923	0.000453086	0.000205427	0.000514845	0.000260649	0.00061629	0.000417682	0.000211779	0.000207833	O55131	0	Septin-7	GO:0000775	"chromosome, centromeric region"	other cellular component	C
CGI_10003886	0.000491466	0.000498264	0	0.000372635	0.000414981	0.00038091	0.000358372	0.00036923	0.000453086	0.000205427	0.000514845	0.000260649	0.00061629	0.000417682	0.000211779	0.000207833	O55131	0	Septin-7	GO:0000776	kinetochore	other cellular component	C
CGI_10003886	0.000491466	0.000498264	0	0.000372635	0.000414981	0.00038091	0.000358372	0.00036923	0.000453086	0.000205427	0.000514845	0.000260649	0.00061629	0.000417682	0.000211779	0.000207833	O55131	0	Septin-7	GO:0000777	condensed chromosome kinetochore	other cellular component	C
CGI_10003886	0.000491466	0.000498264	0	0.000372635	0.000414981	0.00038091	0.000358372	0.00036923	0.000453086	0.000205427	0.000514845	0.000260649	0.00061629	0.000417682	0.000211779	0.000207833	O55131	0	Septin-7	GO:0005515	protein binding	other molecular function	F
CGI_10003886	0.000491466	0.000498264	0	0.000372635	0.000414981	0.00038091	0.000358372	0.00036923	0.000453086	0.000205427	0.000514845	0.000260649	0.00061629	0.000417682	0.000211779	0.000207833	O55131	0	Septin-7	GO:0005525	GTP binding	other molecular function	F
CGI_10003886	0.000491466	0.000498264	0	0.000372635	0.000414981	0.00038091	0.000358372	0.00036923	0.000453086	0.000205427	0.000514845	0.000260649	0.00061629	0.000417682	0.000211779	0.000207833	O55131	0	Septin-7	GO:0005694	chromosome	other cellular component	C
CGI_10003886	0.000491466	0.000498264	0	0.000372635	0.000414981	0.00038091	0.000358372	0.00036923	0.000453086	0.000205427	0.000514845	0.000260649	0.00061629	0.000417682	0.000211779	0.000207833	O55131	0	Septin-7	GO:0005737	cytoplasm	other cellular component	C
CGI_10003886	0.000491466	0.000498264	0	0.000372635	0.000414981	0.00038091	0.000358372	0.00036923	0.000453086	0.000205427	0.000514845	0.000260649	0.00061629	0.000417682	0.000211779	0.000207833	O55131	0	Septin-7	GO:0005819	spindle	cytoskeleton	C
CGI_10003886	0.000491466	0.000498264	0	0.000372635	0.000414981	0.00038091	0.000358372	0.00036923	0.000453086	0.000205427	0.000514845	0.000260649	0.00061629	0.000417682	0.000211779	0.000207833	O55131	0	Septin-7	GO:0005856	cytoskeleton	cytoskeleton	C
CGI_10003886	0.000491466	0.000498264	0	0.000372635	0.000414981	0.00038091	0.000358372	0.00036923	0.000453086	0.000205427	0.000514845	0.000260649	0.00061629	0.000417682	0.000211779	0.000207833	O55131	0	Septin-7	GO:0005929	cilium	other cellular component	C
CGI_10003886	0.000491466	0.000498264	0	0.000372635	0.000414981	0.00038091	0.000358372	0.00036923	0.000453086	0.000205427	0.000514845	0.000260649	0.00061629	0.000417682	0.000211779	0.000207833	O55131	0	Septin-7	GO:0005938	cell cortex	other cellular component	C
CGI_10003886	0.000491466	0.000498264	0	0.000372635	0.000414981	0.00038091	0.000358372	0.00036923	0.000453086	0.000205427	0.000514845	0.000260649	0.00061629	0.000417682	0.000211779	0.000207833	O55131	0	Septin-7	GO:0007049	cell cycle	cell cycle and proliferation	P
CGI_10003886	0.000491466	0.000498264	0	0.000372635	0.000414981	0.00038091	0.000358372	0.00036923	0.000453086	0.000205427	0.000514845	0.000260649	0.00061629	0.000417682	0.000211779	0.000207833	O55131	0	Septin-7	GO:0007067	mitosis	cell cycle and proliferation	P
CGI_10003886	0.000491466	0.000498264	0	0.000372635	0.000414981	0.00038091	0.000358372	0.00036923	0.000453086	0.000205427	0.000514845	0.000260649	0.00061629	0.000417682	0.000211779	0.000207833	O55131	0	Septin-7	GO:0007067	mitosis	cell organization and biogenesis	P
CGI_10003886	0.000491466	0.000498264	0	0.000372635	0.000414981	0.00038091	0.000358372	0.00036923	0.000453086	0.000205427	0.000514845	0.000260649	0.00061629	0.000417682	0.000211779	0.000207833	O55131	0	Septin-7	GO:0016324	apical plasma membrane	other membranes	C
CGI_10003886	0.000491466	0.000498264	0	0.000372635	0.000414981	0.00038091	0.000358372	0.00036923	0.000453086	0.000205427	0.000514845	0.000260649	0.00061629	0.000417682	0.000211779	0.000207833	O55131	0	Septin-7	GO:0016324	apical plasma membrane	plasma membrane	C
CGI_10003886	0.000491466	0.000498264	0	0.000372635	0.000414981	0.00038091	0.000358372	0.00036923	0.000453086	0.000205427	0.000514845	0.000260649	0.00061629	0.000417682	0.000211779	0.000207833	O55131	0	Septin-7	GO:0016476	regulation of embryonic cell shape	cell organization and biogenesis	P
CGI_10003886	0.000491466	0.000498264	0	0.000372635	0.000414981	0.00038091	0.000358372	0.00036923	0.000453086	0.000205427	0.000514845	0.000260649	0.00061629	0.000417682	0.000211779	0.000207833	O55131	0	Septin-7	GO:0016476	regulation of embryonic cell shape	developmental processes	P
CGI_10003886	0.000491466	0.000498264	0	0.000372635	0.000414981	0.00038091	0.000358372	0.00036923	0.000453086	0.000205427	0.000514845	0.000260649	0.00061629	0.000417682	0.000211779	0.000207833	O55131	0	Septin-7	GO:0019717	synaptosome	other membranes	C
CGI_10003886	0.000491466	0.000498264	0	0.000372635	0.000414981	0.00038091	0.000358372	0.00036923	0.000453086	0.000205427	0.000514845	0.000260649	0.00061629	0.000417682	0.000211779	0.000207833	O55131	0	Septin-7	GO:0030496	midbody	other cellular component	C
CGI_10003886	0.000491466	0.000498264	0	0.000372635	0.000414981	0.00038091	0.000358372	0.00036923	0.000453086	0.000205427	0.000514845	0.000260649	0.00061629	0.000417682	0.000211779	0.000207833	O55131	0	Septin-7	GO:0031105	septin complex	cytoskeleton	C
CGI_10003886	0.000491466	0.000498264	0	0.000372635	0.000414981	0.00038091	0.000358372	0.00036923	0.000453086	0.000205427	0.000514845	0.000260649	0.00061629	0.000417682	0.000211779	0.000207833	O55131	0	Septin-7	GO:0032154	cleavage furrow	other cellular component	C
CGI_10003886	0.000491466	0.000498264	0	0.000372635	0.000414981	0.00038091	0.000358372	0.00036923	0.000453086	0.000205427	0.000514845	0.000260649	0.00061629	0.000417682	0.000211779	0.000207833	O55131	0	Septin-7	GO:0035085	cilium axoneme	other cellular component	C
CGI_10003886	0.000491466	0.000498264	0	0.000372635	0.000414981	0.00038091	0.000358372	0.00036923	0.000453086	0.000205427	0.000514845	0.000260649	0.00061629	0.000417682	0.000211779	0.000207833	O55131	0	Septin-7	GO:0042995	cell projection	other cellular component	C
CGI_10003886	0.000491466	0.000498264	0	0.000372635	0.000414981	0.00038091	0.000358372	0.00036923	0.000453086	0.000205427	0.000514845	0.000260649	0.00061629	0.000417682	0.000211779	0.000207833	O55131	0	Septin-7	GO:0043679	nerve terminal	other cellular component	C
CGI_10003886	0.000491466	0.000498264	0	0.000372635	0.000414981	0.00038091	0.000358372	0.00036923	0.000453086	0.000205427	0.000514845	0.000260649	0.00061629	0.000417682	0.000211779	0.000207833	O55131	0	Septin-7	GO:0051301	cell division	other biological processes	P
CGI_10003886	0.000491466	0.000498264	0	0.000372635	0.000414981	0.00038091	0.000358372	0.00036923	0.000453086	0.000205427	0.000514845	0.000260649	0.00061629	0.000417682	0.000211779	0.000207833	O55131	0	Septin-7	GO:0060271	cilium morphogenesis	cell organization and biogenesis	P
CGI_10003897	0.000396221	0.000361531	0.000398044	0.000480671	0.00040147	0.000286618	0.000346704	0.000357209	0.000518032	0.000437225	0.000581096	0.000504326	0.000298112	0.000444492	0.000245861	0.000603199	Q15418	0	Ribosomal protein S6 kinase alpha-1	GO:0000166	nucleotide binding	other molecular function	F
CGI_10003897	0.000396221	0.000361531	0.000398044	0.000480671	0.00040147	0.000286618	0.000346704	0.000357209	0.000518032	0.000437225	0.000581096	0.000504326	0.000298112	0.000444492	0.000245861	0.000603199	Q15418	0	Ribosomal protein S6 kinase alpha-1	GO:0000287	magnesium ion binding	other molecular function	F
CGI_10003897	0.000396221	0.000361531	0.000398044	0.000480671	0.00040147	0.000286618	0.000346704	0.000357209	0.000518032	0.000437225	0.000581096	0.000504326	0.000298112	0.000444492	0.000245861	0.000603199	Q15418	0	Ribosomal protein S6 kinase alpha-1	GO:0002224	toll-like receptor signaling pathway	signal transduction	P
CGI_10003897	0.000396221	0.000361531	0.000398044	0.000480671	0.00040147	0.000286618	0.000346704	0.000357209	0.000518032	0.000437225	0.000581096	0.000504326	0.000298112	0.000444492	0.000245861	0.000603199	Q15418	0	Ribosomal protein S6 kinase alpha-1	GO:0002224	toll-like receptor signaling pathway	stress response	P
CGI_10003897	0.000396221	0.000361531	0.000398044	0.000480671	0.00040147	0.000286618	0.000346704	0.000357209	0.000518032	0.000437225	0.000581096	0.000504326	0.000298112	0.000444492	0.000245861	0.000603199	Q15418	0	Ribosomal protein S6 kinase alpha-1	GO:0002755	MyD88-dependent toll-like receptor signaling pathway	signal transduction	P
CGI_10003897	0.000396221	0.000361531	0.000398044	0.000480671	0.00040147	0.000286618	0.000346704	0.000357209	0.000518032	0.000437225	0.000581096	0.000504326	0.000298112	0.000444492	0.000245861	0.000603199	Q15418	0	Ribosomal protein S6 kinase alpha-1	GO:0002755	MyD88-dependent toll-like receptor signaling pathway	stress response	P
CGI_10003897	0.000396221	0.000361531	0.000398044	0.000480671	0.00040147	0.000286618	0.000346704	0.000357209	0.000518032	0.000437225	0.000581096	0.000504326	0.000298112	0.000444492	0.000245861	0.000603199	Q15418	0	Ribosomal protein S6 kinase alpha-1	GO:0002756	MyD88-independent toll-like receptor signaling pathway	signal transduction	P
[truncated: 3,824,075 more chars]
