# Supplementary material for: Shotgun proteomics reveals physiological response to ocean acidification in Crassostrea gigas
Source: BMC Genomics. 2014 Nov 3;15(1):951. doi: 10.1186/1471-2164-15-951 (PMC4531390; doi:10.1186/1471-2164-15-951)
Supplement: Supplementary file 8 — Additional file 8: Table S5: Enriched biological processes for proteins >2-fold differentially abundant in the stress responses to elevated p CO2 of 2800 μatm (“OA”), mechanical stress after a one month exposure to 400 μatm (“Mech Stress 400 μatm”), and mechanical stress after a one month exposure to 2800 μtam (“Mech Stress 2800 μatm”). Table includes enriched GO term, number of proteins contributing to that GO term, p-value indicating degree of enrichment, the SwissProt accession numbers for those proteins, the fold enrichment for each GO term, and the false discovery rate (FDR). (TXT 9 KB) [file 12864_2014_7071_MOESM8_ESM.txt]

Fold comparison	Comparison	Enriched GO Term	Number of Proteins	PValue	Proteins	Fold Enrichment	FDR
5-fold	OA	GO:0045216~cell-cell junction organization	4	0.003215314	"Q01989, Q94887, Q9Y490, Q9VN14"	10.96	4.775888484
5-fold	OA	GO:0034330~cell junction organization	4	0.006099557	"Q01989, Q94887, Q9Y490, Q9VN14"	9.133333333	8.877881028
5-fold	OA	GO:0007043~cell-cell junction assembly	3	0.02785622	"Q94887, Q9Y490, Q9VN14"	10.275	34.90330979
5-fold	OA	GO:0048729~tissue morphogenesis	5	0.034800632	"Q01989, P46531, Q94887, Q5XIH7, P11584"	3.805555556	41.6221428
5-fold	OA	GO:0034329~cell junction assembly	3	0.044283491	"Q94887, Q9Y490, Q9VN14"	8.22	49.75524084
5-fold	OA	GO:0060429~epithelium development	5	0.057813931	"Q01989, Q94887, Q9VN14, Q5XIH7, P11584"	3.261904762	59.54296566
5-fold	OA	GO:0010001~glial cell differentiation	3	0.063375457	"P46531, Q94887, Q9VN14"	6.85	63.02363443
5-fold	OA	GO:0048514~blood vessel morphogenesis	3	0.063375457	"P46531, Q7Z3E1, P19971"	6.85	63.02363443
5-fold	OA	GO:0048598~embryonic morphogenesis	5	0.066935867	"Q01989, P46531, Q94887, P58365, P11584"	3.113636364	65.10282319
5-fold	OA	GO:0002009~morphogenesis of an epithelium	4	0.073172105	"Q01989, Q94887, Q5XIH7, P11584"	3.914285714	68.48372024
5-fold	OA	GO:0042063~gliogenesis	3	0.08467512	"P46531, Q94887, Q9VN14"	5.871428571	73.93143153
5-fold	OA	GO:0045449~regulation of transcription	8	0.092168648	"Q8CGF7, Q5ZLT7, O00422, P46531, Q2KJJ0, Q9Y2V2, Q5XIH7, P51610"	1.992727273	76.99258116
5-fold	Mech Stress 400 µatm	GO:0016482~cytoplasmic transport	2	0.095665501	"Q01989, O75494"	19.97916667	76.84492157
5-fold	Mech Stress 400 µatm	GO:0043954~cellular component maintenance	2	0.095665501	"Q01989, P58365"	19.97916667	76.84492157
5-fold	Mech Stress 400 µatm	GO:0048489~synaptic vesicle transport	2	0.095665501	"Q9VI75, Q94887"	19.97916667	76.84492157
5-fold	Mech Stress 2800 µatm	GO:0050905~neuromuscular process	4	0.007169537	"Q9MYM4, P58365, P07686, P26232"	8.63963964	10.42889056
5-fold	Mech Stress 2800 µatm	GO:0007043~cell-cell junction assembly	3	0.031023649	"Q94887, Q9Y490, Q9VN14"	9.719594595	38.26951441
5-fold	Mech Stress 2800 µatm	GO:0050885~neuromuscular process controlling balance	3	0.031023649	"Q9MYM4, P58365, P07686"	9.719594595	38.26951441
5-fold	Mech Stress 2800 µatm	GO:0048729~tissue morphogenesis	5	0.041755865	"Q9MYM4, P46531, Q94887, Q5XIH7, P08630"	3.59984985	47.94517596
5-fold	Mech Stress 2800 µatm	GO:0007272~ensheathment of neurons	3	0.049178274	"Q94887, Q9VN14, P07686"	7.775675676	53.78647658
5-fold	Mech Stress 2800 µatm	GO:0001508~regulation of action potential	3	0.049178274	"Q94887, Q9VN14, P07686"	7.775675676	53.78647658
5-fold	Mech Stress 2800 µatm	GO:0034329~cell junction assembly	3	0.049178274	"Q94887, Q9Y490, Q9VN14"	7.775675676	53.78647658
5-fold	Mech Stress 2800 µatm	GO:0008366~axon ensheathment	3	0.049178274	"Q94887, Q9VN14, P07686"	7.775675676	53.78647658
5-fold	Mech Stress 2800 µatm	GO:0019228~regulation of action potential in neuron	3	0.049178274	"Q94887, Q9VN14, P07686"	7.775675676	53.78647658
5-fold	Mech Stress 2800 µatm	GO:0045216~cell-cell junction organization	3	0.049178274	"Q94887, Q9Y490, Q9VN14"	7.775675676	53.78647658
5-fold	Mech Stress 2800 µatm	GO:0005976~polysaccharide metabolic process	4	0.056543137	"Q9MYM4, P13280, P07686, Q9VFC8"	4.31981982	58.97226363
5-fold	Mech Stress 2800 µatm	GO:0005996~monosaccharide metabolic process	8	0.064789812	"Q9CQ60, Q9MYM4, P13280, P10155, C3YWU0, P07686, Q9VFC8, Q5XIG6"	2.15990991	64.13128525
5-fold	Mech Stress 2800 µatm	GO:0034330~cell junction organization	3	0.070182642	"Q94887, Q9Y490, Q9VN14"	6.47972973	67.16993263
5-fold	Mech Stress 2800 µatm	GO:0010001~glial cell differentiation	3	0.070182642	"P46531, Q94887, Q9VN14"	6.47972973	67.16993263
5-fold	Mech Stress 2800 µatm	GO:0048598~embryonic morphogenesis	5	0.079273151	"P46531, Q94887, P58365, P11046, P08630"	2.945331695	71.75377355
5-fold	Mech Stress 2800 µatm	GO:0000902~cell morphogenesis	6	0.088850556	"P46531, Q94887, P58365, Q91ZU6, Q9VN14, P26232"	2.429898649	75.93146346
5-fold	Mech Stress 2800 µatm	GO:0042063~gliogenesis	3	0.093510054	"P46531, Q94887, Q9VN14"	5.554054054	77.74808488
2-fold	OA	GO:0006766~vitamin metabolic process	6	0.023203084	"Q91W63, P00491, P98158, P78417, P47727, O09131"	3.225842697	31.5822101
2-fold	OA	GO:0050953~sensory perception of light stimulus	5	0.042805166	"Q96RW7, Q08257, P58365, P11584, P08645"	3.360252809	50.70093891
2-fold	OA	GO:0007601~visual perception	5	0.042805166	"Q96RW7, Q08257, P58365, P11584, P08645"	3.360252809	50.70093891
2-fold	OA	GO:0007391~dorsal closure	5	0.042805166	"Q01989, Q94887, P11584, P08645, P08630"	3.360252809	50.70093891
2-fold	OA	GO:0045216~cell-cell junction organization	4	0.046564301	"Q01989, Q94887, Q9Y490, Q9VN14"	4.301123596	53.73944829
2-fold	OA	GO:0006350~transcription	14	0.055466022	"Q8CGF7, Q5ZLT7, Q9UPN6, Q5ZIP4, P50580, Q5REU4, P51610, Q28F51, P46531, O00422, Q9DE27, Q5XIH7, Q28EB4"	1.672659176	60.24876715
2-fold	OA	"GO:0006355~regulation of transcription, DNA-dependent"	8	0.058914049	"O00422, P46531, Q2KJJ0, Q2PC93, Q9Y2V2, P50580, Q28EB4"	2.150561798	62.53091128
2-fold	OA	GO:0045449~regulation of transcription	16	0.06533465	"Q8CGF7, Q5ZLT7, Q5ZIP4, Q2KJJ0, Q2PC93, P61088, P50580, Q9Y2V2, Q5REU4, P51610, Q28F51, P46531, O00422, Q5XIH7, Q28EB4"	1.564044944	66.45659012
2-fold	OA	GO:0007156~homophilic cell adhesion	5	0.066157694	"Q6V0I7, Q9Y639, Q9VGG5, P58365, Q2PZL6"	2.986891386	66.93093816
2-fold	OA	GO:0060429~epithelium development	8	0.075028906	"Q01989, P15924, Q94887, Q9VN14, Q5XIH7, P11584, P08645, P08630"	2.048154093	71.65967855
2-fold	OA	GO:0042127~regulation of cell proliferation	8	0.075028906	"O95995, P0CB95, P62248, P46531, P00491, Q5XIH7, P55008, P46781"	2.048154093	71.65967855
2-fold	OA	GO:0048514~blood vessel morphogenesis	4	0.080643094	"P46531, P79098, Q7Z3E1, P19971"	3.584269663	74.31617131
2-fold	OA	GO:0034330~cell junction organization	4	0.080643094	"Q01989, Q94887, Q9Y490, Q9VN14"	3.584269663	74.31617131
2-fold	OA	GO:0042060~wound healing	5	0.0947941	"P46531, P15924, Q13310, Q96RW7, O75923"	2.688202247	80.01295433
2-fold	OA	GO:0016331~morphogenesis of embryonic epithelium	5	0.0947941	"Q01989, Q94887, P11584, P08645, P08630"	2.688202247	80.01295433
2-fold	OA	GO:0001700~embryonic development via the syncytial blastoderm	5	0.0947941	"Q01989, Q94887, P11584, P08645, P08630"	2.688202247	80.01295433
2-fold	OA	GO:0048729~tissue morphogenesis	7	0.096854225	"Q01989, P46531, Q94887, Q5XIH7, P11584, P08645, P08630"	2.09082397	80.73578432
2-fold	OA	GO:0002009~morphogenesis of an epithelium	6	0.098100027	"Q01989, Q94887, Q5XIH7, P11584, P08645, P08630"	2.304173355	81.16091877
2-fold	Mech Stress 400 µatm	GO:0051252~regulation of RNA metabolic process	9	0.043473146	"O00422, O35115, O93257, O75494, Q2PC93, P50580, P43332, Q28EB4"	2.151098901	50.27585163
2-fold	Mech Stress 400 µatm	"GO:0006355~regulation of transcription, DNA-dependent"	7	0.06238011	"O00422, O35115, O93257, Q2PC93, P50580, Q28EB4"	2.342307692	63.66937136
2-fold	Mech Stress 400 µatm	GO:0007276~gamete generation	10	0.071933113	"P54727, Q01989, O95394, P43332, P08645, Q28EB4, Q93008, P08630, P47727"	1.858974359	69.07145447
2-fold	Mech Stress 400 µatm	GO:0048609~reproductive process in a multicellular organism	10	0.083419788	"P54727, Q01989, O95394, P43332, P08645, Q28EB4, Q93008, P08630, P47727"	1.808731809	74.57064402
2-fold	Mech Stress 400 µatm	GO:0032504~multicellular organism reproduction	10	0.083419788	"P54727, Q01989, O95394, P43332, P08645, Q28EB4, Q93008, P08630, P47727"	1.808731809	74.57064402
2-fold	Mech Stress 2800 µatm	GO:0033692~cellular polysaccharide biosynthetic process	4	0.043774543	"P35573, P13280, O02373, Q9VFC8"	4.4	51.36116537
2-fold	Mech Stress 2800 µatm	GO:0006350~transcription	14	0.047096642	"O35115, Q8CGF7, Q5ZLT7, Q9UPN6, Q5R452, Q28F51, P46531, Q5RB19, P56518, P10155, Q5XIH7, Q28EB4, A2RRD8"	1.711111111	54.01184552
2-fold	Mech Stress 2800 µatm	GO:0005976~polysaccharide metabolic process	6	0.048631308	"Q9MYM4, P35573, P13280, P07686, O02373, Q9VFC8"	2.75	55.19003576
2-fold	Mech Stress 2800 µatm	GO:0044264~cellular polysaccharide metabolic process	5	0.061484297	"Q9MYM4, P35573, P13280, O02373, Q9VFC8"	3.055555556	64.00390243
2-fold	Mech Stress 2800 µatm	GO:0050905~neuromuscular process	4	0.076074639	"Q9MYM4, P58365, P07686, P26232"	3.666666667	72.0303343
2-fold	Mech Stress 2800 µatm	GO:0009416~response to light stimulus	4	0.076074639	"P25071, Q9VI75, P31153, P55210"	3.666666667	72.0303343
2-fold	Mech Stress 2800 µatm	GO:0000271~polysaccharide biosynthetic process	4	0.076074639	"P35573, P13280, O02373, Q9VFC8"	3.666666667	72.0303343
2-fold	Mech Stress 2800 µatm	GO:0048514~blood vessel morphogenesis	4	0.076074639	"P46531, Q00651, P19971, Q3ZBD7"	3.666666667	72.0303343
2-fold	Mech Stress 2800 µatm	GO:0048598~embryonic morphogenesis	8	0.084521529	"P46531, Q94887, Q00651, P58365, P11046, O02373, Q7SZE5, P08630"	2	75.87537176
2-fold	Mech Stress 2800 µatm	GO:0006766~vitamin metabolic process	5	0.088414303	"Q91W63, P00491, P46952, Q5RCU5, O09131"	2.75	77.47515312
2-fold	Mech Stress 2800 µatm	GO:0007507~heart development	7	0.088450188	"Q92824, O35115, Q9MYM4, P46531, Q00651, O02373, P55210"	2.138888889	77.48942671
